# Supplementary material for: Aged lipid‐laden microglia display impaired responses to stroke
Source: EMBO Mol Med. 2022 Dec 21;15(2):e17175. doi: 10.15252/emmm.202217175 (PMC9906381; doi:10.15252/emmm.202217175)
Supplement: Supplementary file 4 — Dataset EV1 [file EMMM-15-e17175-s008.xlsx]

## Sheet: GSEAGO
Dataset EV1: Gene Set Enrichment Analysis (GSEA) using Gene Ontology for DEGs of FACS sorted microglia from the ischemic hemisphere of OLD vs. YOUNG female mice (4 days post-ischemia)
GSE196737
GROUPS: MICROGLIA OF 'OLD' vs. 'YOUNG' ISCHEMIC FEMALE MICE
Ontology	ID	Description	NES	qvalues	core_enrichment
BP	GO:0034341	response to interferon-gamma	2.63029	0.0543798	Ifitm6/Ccl7/Capg/H2-Ab1/H2-Aa/H2-Eb1/Ciita/Ifitm1/Ccl8/Kynu/Nlrc5/Slc11a1/Vim/Mefv/Acod1/Cxcl16/Ifitm3/Arg1/Stx11/Ifitm2/Gbp6/Ccl2/Gsn/Pparg/Jak2/Vamp4/Gch1/Cd47/Parp14/Actg1/Nmi/Gbp9/Cd40/Actr3/Myo1c/Stx4a/Cdc42/Gbp8/Gbp11/Stxbp2/Ccl6/Dapk1/Mrc1/Rab7b/Bst2/Cdc42ep4/Gbp4/Med1
BP	GO:0035456	response to interferon-beta	2.62932	0.0543798	Ifitm6/Mndal/Ifi203/Ifitm1/Ifi213/Ifi47/Acod1/Ifitm3/Ifi211/Ifi209/Ifi205/Ifitm2/Gbp6/Ifi207/Plscr1/Pnpt1/F830016B08Rik/Ikbke/Ifi204/Ifit3/Tgtp2/Ifi208/Ifi206/Xaf1/Ifit1/Ifi214/Bst2/Cdc34/Irgc1
BP	GO:0042130	negative regulation of T cell proliferation	2.44293	0.0543798	Dlg5/Spn/Cd24a/H2-Ab1/H2-Aa/Slfn1/Ctla4/Cd44/Arg2/Gpnmb/Zbtb7b/Cd80/Arg1/Cd274/Scgb1a1/Cblb/Il2ra/Cebpb/Pdcd1lg2/Tarm1/Btla
MF	GO:0003823	antigen binding	2.38459	0.0543798	H2-Ab1/H2-Aa/Fcnb/Cd48/Itga4/Psap/H2-T22/H2-K1/Klrd1/Dhcr24/Cd40/Gm8909/H2-T23/Ppp2ca/H2-Bl/Tap1/Lck/H2-M3/H2-Q2/H2-Q10/H2-Q7/Hnrnpm/Ep400/H2-T24/H2-Q6/Ppp2r1a/Fcna
BP	GO:0035458	cellular response to interferon-beta	2.35159	0.0543798	Mndal/Ifi203/Ifi213/Ifi47/Acod1/Ifi211/Ifi209/Ifi205/Gbp6/Ifi207/Pnpt1/F830016B08Rik/Ifi204/Ifit3/Tgtp2/Ifi208/Ifi206/Ifit1/Ifi214/Cdc34/Irgc1/Gm5431/9930111J21Rik1/Stat1/Trex1/Irgm1/Gbp2/Gbp3/Igtp/Tgtp1/Gm4951
BP	GO:0002437	inflammatory response to antigenic stimulus	2.31665	0.0543798	Cxcr2/Il1f9/Spn/Cd24a/C3/Il31ra/Il10/Ccr7/Notch2/Il2ra/Lilrb4a/Cd68/Bdkrb2/Rasgrp1/H2-T23/Cd6/Gpx1/Il1rn/Nod2/Serpinb9/Rbpj
BP	GO:0002444	myeloid leukocyte mediated immunity	2.31259	0.0543798	Ace/Cd300lb/Cd177/Stap1/C3/Ccr2/Fgr/Arg1/Kit/Stx11/Trem1/Abr/Trem3/Nr4a3/Ddx58/Ctsg/Adora2b/Itgb2/Snap23/Blk/Hmox1/Irak4/Lat2/Stx4a/Rasgrp1/Stxbp2/Gata2/H2-T23/Pram1/Pla2g3
BP	GO:0009617	response to bacterium	2.29903	0.0543798	Cxcl13/Mir147/Ace/Nlrc4/Il1f9/Clec4d/Ms4a1/Rara/Cd300lb/Spn/Axl/Mndal/Mgst1/Cd24a/Slfn4/Tnip3/Gpr31b/Nr1h3/Fpr2/Lyz2/Tnfsf8/Klrk1/AA467197/Cmpk2/Arg2/Pglyrp1/Stap1/Clec4e/C3/Ptgir/Hp/Mapkapk3/S100a8/Il10/Ccr7/S100a9/Acp5/Nlrc5/Slc11a1/Vim/Npy/Acod1/Fgr/Plac8/Ptger2/Fabp4/Slpi/Alpk1/Cxcl16/Cd80/Lcn2/Ifi211/Lyz1/Rgs1/Trem1/Naip1/Abr/Ikzf3/Notch2/Ptpn22/Trem3/Cd274/Ifi205/Wfdc21/Gbp6/Plscr1/Ccl2/App…
BP	GO:0002695	negative regulation of leukocyte activation	2.26163	0.0543798	Ldlr/Dlg5/Spn/Axl/Cd24a/Runx3/Cd74/H2-Ab1/H2-Aa/Nr1h3/Slfn1/Tbx21/Ctla4/Tbc1d10c/Cd44/Arg2/Pglyrp1/Lgals3/Anxa1/Ccr2/Flt3/Gpnmb/Il10/Zbtb7b/Fgr/Cd80/Arg1/Cd300lf/Abr/Ptpn22/Cd274/Scgb1a1/Cblb/Adora2a/Il2ra/Cebpb/Fgl2/Pdcd1lg2/Pparg/Tarm1/Btla/Blk/Hmox1/Tnfsf4
BP	GO:0071346	cellular response to interferon-gamma	2.26079	0.0543798	Ccl7/Capg/H2-Ab1/Ccl8/Nlrc5/Vim/Acod1/Arg1/Stx11/Gbp6/Ccl2/Gsn/Pparg/Jak2/Vamp4/Cd47/Parp14/Actg1/Nmi/Gbp9/Actr3/Myo1c/Stx4a/Cdc42/Gbp8/Gbp11/Stxbp2/Ccl6/Dapk1/Mrc1/Rab7b/Cdc42ep4/Gbp4/Med1/Kif16b/Slc26a6/H2-Q7/Actr2/Zyx/Rab43/Stat1/Cx3cl1/Irgm1/Dnaja3/Pde12/Gbp2/Socs1/Gbp3/Ccl5/Ccl11/Nos2
BP	GO:0032945	negative regulation of mononuclear cell proliferation	2.25365	0.0543798	Dlg5/Spn/Cd24a/H2-Ab1/H2-Aa/Slfn1/Ctla4/Cd44/Arg2/Gpnmb/Il10/Zbtb7b/Cd80/Arg1/Cd274/Scgb1a1/Cblb/Il2ra/Cebpb/Pdcd1lg2/Tarm1/Btla/Blk
BP	GO:0050672	negative regulation of lymphocyte proliferation	2.25365	0.0543798	Dlg5/Spn/Cd24a/H2-Ab1/H2-Aa/Slfn1/Ctla4/Cd44/Arg2/Gpnmb/Il10/Zbtb7b/Cd80/Arg1/Cd274/Scgb1a1/Cblb/Il2ra/Cebpb/Pdcd1lg2/Tarm1/Btla/Blk
BP	GO:0042742	defense response to bacterium	2.25343	0.0543798	Cxcl13/Nlrc4/Clec4d/Spn/Fpr2/Lyz2/Tnfsf8/Klrk1/Arg2/Pglyrp1/Clec4e/Hp/Il10/Acp5/Slc11a1/Npy/Fgr/Plac8/Slpi/Lcn2/Lyz1/Trem1/Naip1/Notch2/Trem3/Wfdc21/Gbp6/App/Cebpb/Il7r/Ltf/Camp/Wfdc17/Cd36/Ctsg/H2-K1/Tlr5/Gbp9/Isg15/Gbp8/Gbp11/H2-T23/Prg2/Cebpe/H2bc12/Gbp4/Lbp/Mmp7/Gsdmc4/Rnase6/Nod2/Serpinb9/Scd1/Rbpj/Myo1f/Mpo/Cyba/Cd209d/Syk/H2-M3/B2m
BP	GO:0009620	response to fungus	2.25162	0.0543798	Clec7a/Npy/Il17ra/Arg1/App/Clec4n/Ltf/Cd209b/Camp/Malt1/Ctsg/Scimp/Mpo/Cotl1/Syk
BP	GO:0002478	antigen processing and presentation of exogenous peptide antigen	2.24745	0.0543798	Mfsd6/Cd74/H2-Ab1/H2-Aa/H2-Eb1/H2-K1/H2-T23/Clec4a2/Tap1/H2-DMb1/Ctse/H2-M3/B2m/Tapbp/Ifi30/Fcgr1/H2-DMb2/Ctss/Pikfyve/Traf6
BP	GO:0045088	regulation of innate immune response	2.24416	0.0543798	Nlrc4/Mndal/Serpinb1a/Cd74/Ifi203/Treml4/Fpr2/Klrk1/Fcnb/Adam8/9830107B12Rik/Nlrc5/Acod1/Fgr/Arg1/Ccr1/Ifi211/Klrb1b/B430306N03Rik/Samhd1/Trem3/Ffar2/Ifi209/Ifi205/Plscr1/Klre1/Cd226/Pparg/Ikbke/Irf7/Ifi204/Sh2d1b1/Parp14/Irak3/Ifi208/Nmi/Il18rap/Zbp1/Rasgrp1/A530064D06Rik/H2-T23/Trafd1/Dhx58/Mmp12/Lrp8/Ifi214/Lbp/Med1/Riok3/Nod2/Tap1/Serpinb9/Myo1f/Smpdl3b/Apoe
BP	GO:1903038	negative regulation of leukocyte cell-cell adhesion	2.24105	0.0543798	Ass1/Dlg5/Spn/Cd24a/Runx3/Cd74/H2-Ab1/H2-Aa/Slfn1/Tbx21/Ctla4/Cd44/Arg2/Lgals3/Anxa1/Adam8/Gpnmb/Zbtb7b/Cd80/Arg1/Ptpn22/Cd274/Scgb1a1/Cblb/Adora2a/Il2ra/Cebpb/Fgl2/Pdcd1lg2/Tarm1/Btla
BP	GO:0002468	dendritic cell antigen processing and presentation	2.23051	0.0543798	Cd74/Thbs1/Ccr7/Slc11a1/Fgl2/Cd68/Clec4a2/Nod2
BP	GO:0002456	T cell mediated immunity	2.22815	0.0543798	Raet1e/Spn/Cd24a/Crlf2/Tbx21/Treml4/Ccr2/Il31ra/Dpp4/Jag1/Slc11a1/Arg1/Stx11/Myo1g/Rftn1/Rsad2/Il7r/Dennd1b/Il18r1/Malt1/H2-T22/H2-K1/Il18rap/Ctsc/Tnfsf4/Ptprc/Gm8909/H2-T23/Hspa8/Emp2/H2-Bl/Ripk3/Gzmb/Nod2/Serpinb9/Dlg1/Tnfrsf1b/H2-M3/H2-Q2/H2-Q10/B2m/Ctsh/H2-Q7/Aire
MF	GO:0042605	peptide antigen binding	2.22379	0.0543798	H2-Ab1/H2-Aa/H2-T22/H2-K1/Dhcr24/Gm8909/H2-T23/H2-Bl/Tap1/H2-M3/H2-Q2/H2-Q10/H2-Q7/H2-T24/H2-Q6
BP	GO:0070664	negative regulation of leukocyte proliferation	2.22014	0.0543798	Dlg5/Spn/Cd24a/H2-Ab1/H2-Aa/Slfn1/Ctla4/Cd44/Arg2/Gpnmb/Il10/Zbtb7b/Cd80/Arg1/Cd274/Scgb1a1/Cblb/Il2ra/Cebpb/Pdcd1lg2/Tarm1/Btla/Blk
BP	GO:0031640	killing of cells of other organism	2.21373	0.0543798	Cxcl13/Clec7a/Pglyrp1/Lgals3/Arg1/Trem1/Trem3/Ccl2/Ltf/Cxcl14/Camp/Ctsg/Bcl2l11/Pf4/H2bc12
BP	GO:0051250	negative regulation of lymphocyte activation	2.19685	0.0543798	Dlg5/Spn/Axl/Cd24a/Runx3/Cd74/H2-Ab1/H2-Aa/Slfn1/Tbx21/Ctla4/Tbc1d10c/Cd44/Arg2/Pglyrp1/Lgals3/Anxa1/Flt3/Gpnmb/Il10/Zbtb7b/Fgr/Cd80/Arg1/Ptpn22/Cd274/Scgb1a1/Cblb/Adora2a/Il2ra/Cebpb/Fgl2/Pdcd1lg2/Tarm1/Btla
BP	GO:0002274	myeloid leukocyte activation	2.19486	0.0543798	Cxcr2/Clec4d/Ldlr/Cd300lb/Cd177/Crlf2/Nr1h3/Thbs1/Mmp8/Fpr2/Pirb/Klrk1/Stap1/Ccr2/Cd48/Il10/Slc11a1/Slc7a2/Fgr/Tmem106a/Batf2/Cd300lf/Kit/Stx11/Abr/Notch2/Nampt/Lrrk2/Plscr1/App/Pilrb1/Nr4a3/Havcr1/Cd226/Pparg/Gpr137b/Jak2/Adora2b/Dcstamp/Itgb2/Snap23/Blk/Il18rap/Hmox1/Lat2/Ctsc/Stx4a/Ndrg1/Rasgrp1/Stxbp2/Gata2/Crtc3/Cd244a/Pram1/Pla2g3
CC	GO:0022624	proteasome accessory complex	2.18967	0.0543798	Psmd8/Psmd13/Psmd11/Psmd2/Psmd4/Adrm1/Sem1/Psmd1/Psmc5/Psmc6/Psmc1/Psmd12/Psme3/Psme1/Psmc4/Psmd14/Psmd7/Psmd3/Psmc2/Psmd9
BP	GO:0002694	regulation of leukocyte activation	2.18859	0.0543798	Gm9733/Cd209a/Clec4d/Ldlr/Rara/Cd300lb/Cd177/Dlg5/Spn/Axl/Slamf7/Cd24a/Ahr/Gm5150/Runx3/Sirpb1b/Crlf2/Cd74/H2-Ab1/H2-Aa/Nr1h3/Slfn1/Tbx21/Flot2/Thbs1/Ctla4/Mmp8/Clec7a/Tbc1d10c/Sirpb1c/Klrk1/Cd44/Arg2/Pglyrp1/Stap1/Lgals3/Il7/Anxa1/Ccr2/Adam8/Flt3/Dpp4/Mmp14/Gpnmb/Clec2i/Il10/Itgal/Ccr7/Zbtb7b/Slc7a2/Fgr/Cd80/Arg1/Cd38/Cd300lf/Card11/Sirpb1a/Lgals1/Abr/Ikzf3/Ptpn22/Cdkn1a/Bst1/Cd274/Vcam1/Scgb1a1…
BP	GO:0022408	negative regulation of cell-cell adhesion	2.17747	0.0543798	Ass1/Dlg5/Spn/Cd24a/Runx3/Cd74/H2-Ab1/H2-Aa/Slfn1/Tbx21/Ctla4/Cd44/Arg2/Vegfa/Lgals3/Anxa1/Adam8/Gpnmb/Jag1/Il10/Zbtb7b/Mbp/Cd80/Arg1/Epcam/Rgcc/Mapk7/Ptpn22/Cd274/Scgb1a1/Cblb/Adora2a/Il2ra/Zfp703/Cebpb/Fgl2/Spint2/Pdcd1lg2/Tarm1/Jak2/Btla/Cdh1/Ptk2/Tnfsf4
BP	GO:0050868	negative regulation of T cell activation	2.17091	0.0543798	Dlg5/Spn/Cd24a/Runx3/Cd74/H2-Ab1/H2-Aa/Slfn1/Tbx21/Ctla4/Cd44/Arg2/Lgals3/Anxa1/Gpnmb/Zbtb7b/Cd80/Arg1/Ptpn22/Cd274/Scgb1a1/Cblb/Adora2a/Il2ra/Cebpb/Fgl2/Pdcd1lg2/Tarm1/Btla
BP	GO:0030593	neutrophil chemotaxis	2.17014	0.0543798	Cxcr2/Cxcl13/Ccl7/Cd74/Lgals3/Ccl8/Sell/Dpp4/Jaml/S100a8/Ccr7/S100a9/Trem1/Trem3/Bst1/Ccl2/Vav3/Itgb2/Cxcr1/Pde4d/Ccl6/Pf4/Lbp/Nod2
BP	GO:0002832	negative regulation of response to biotic stimulus	2.16756	0.0543798	Arg2/Nlrc5/Mill2/Acod1/Arg1/Ccr1/Klrb1b/Samhd1/Il2ra/Ltf/Klre1/Fgl2/Pparg/Sh2d1b1/Parp14/Ilrun/Irak3/Nmi/H2-T23/Trafd1/Dhx58/Mmp12/Riok3/Tap1/Serpinb9/Smpdl3b/H2-M3/Rps19/Trib1/Htra1/Trex1/Clec2d/Pcbp2/Traf3ip1/Dusp10/Ythdf3/Adar/Dnaja3
BP	GO:1990266	neutrophil migration	2.16394	0.0543798	Cxcr2/Cxcl13/Ccl7/Cd177/Cd74/Prtn3/Lgals3/Ccl8/Adam8/Sell/Dpp4/Jaml/S100a8/Ccr7/S100a9/Trem1/Trem3/Bst1/Ccl2/Vav3/Itgb2/Irak4/Cxcr1/Pde4d/Ccl6/Pf4
BP	GO:0002446	neutrophil mediated immunity	2.15932	0.0543798	Ace/Cd300lb/Cd177/Arg1/Stx11/Trem1/Abr/Trem3/Ctsg/Itgb2/Irak4/Pram1/Myo1f/Syk
MF	GO:0048306	calcium-dependent protein binding	2.15868	0.0543798	Cd209a/Cd177/S100a6/S100a11/S100a10/Anxa1/S100a8/S100a9/Vps37c/Anxa4/S100a4/Mmp13/Calm1/Selp/Anxa11/Anxa2/Tnnc1/Pdcd6/Masp2/Chp1/Lrp8/Atp2b4/Myo5a/Tnnt3/Anxa7
BP	GO:0046651	lymphocyte proliferation	2.15781	0.0543798	Cd209a/Dlg5/Spn/Fkbp1b/Cd24a/Ahr/Cd74/H2-Ab1/H2-Aa/Slfn1/Ctla4/Cd44/Arg2/Lgals3/Il7/Anxa1/Ccr2/Flt3/Gpnmb/Clec2i/Il10/Itgal/Ccr7/Zbtb7b/Slc11a1/Cxcr4/Cd80/Arg1/Cd38/Card11/Gapt/Ikzf3/Ptpn22/Cdkn1a/Bst1/Cd274/Vcam1/Scgb1a1/Cblb/Il2ra/Tnfsf13b/Cebpb/Il7r/Vav3/Pdcd1lg2/Tarm1/Lilrb4a/Btla/Malt1/Hes1/Psmb10/Itgb2/Blk/Cd40/Cd79a/Tnfsf4/Ptprc/Lmo1/Irs2/Rasgrp1/Zfp335/Bax/H2-T23/Gnrh1/Cd244a/Siglecg/Mzb1…
BP	GO:0002443	leukocyte mediated immunity	2.15294	0.0543798	Raet1e/Ace/Cd300lb/Cd177/Spn/Cd24a/Crlf2/Cd74/H2-Ab1/Tbx21/Treml4/Pirb/Klrk1/Stap1/C3/Ccr2/Il31ra/Dpp4/Jag1/Slc11a1/Fgr/Cd55/Arg1/Kit/Stx11/Trem1/Klrb1b/Gapt/Myo1g/Abr/Rftn1/Trem3/Tnfsfm13/Rsad2/Ccl2/Nr4a3/Il7r/Tcirg1/Dennd1b/Klre1/Fgl2/Cd226/Ddx58/Irf7/Prdx1/Il18r1/Malt1/Sh2d1b1/Ctsg/Adora2b/H2-T22/H2-K1/Klrd1/Itgb2/Snap23/Scimp/Blk/Il18rap/Cd40/Hmox1/Irak4/Lat2/Ctsc/Tnfsf13/Tnfsf4/Ptprc/Stx4a/G…
BP	GO:0032943	mononuclear cell proliferation	2.14915	0.0543798	Cd209a/Dlg5/Spn/Fkbp1b/Cd24a/Ahr/Cd74/H2-Ab1/H2-Aa/Slfn1/Ctla4/Cd44/Arg2/Lgals3/Il7/Anxa1/Ccr2/Flt3/Gpnmb/Clec2i/Il10/Itgal/Ccr7/Zbtb7b/Slc11a1/Cxcr4/Cd80/Arg1/Cd38/Card11/Gapt/Ikzf3/Ptpn22/Cdkn1a/Bst1/Cd274/Vcam1/Scgb1a1/Cblb/Il2ra/Tnfsf13b/Cebpb/Il7r/Vav3/Pdcd1lg2/Tarm1/Lilrb4a/Btla/Malt1/Hes1/Psmb10/Itgb2/Blk/Cd40/Cd79a/Tnfsf4/Ptprc/Lmo1/Irs2/Rasgrp1/Zfp335/Bax/H2-T23/Gnrh1/Cd244a/Siglecg/Mzb1…
BP	GO:0002831	regulation of response to biotic stimulus	2.14888	0.0543798	Nlrc4/Ifnlr1/Spn/Mndal/Cd24a/Serpinb1a/Cd74/Ifi203/Treml4/Fpr2/Klrk1/Arg2/Fcnb/Adam8/9830107B12Rik/Nlrc5/Mill2/Acod1/Fgr/Arg1/Ccr1/Ifi211/Klrb1b/B430306N03Rik/Ptpn22/Samhd1/Trem3/Ffar2/Ifi209/Cd274/Ifi205/Il2ra/Plscr1/Ltf/Klre1/Fgl2/Cd226/Pparg/Ddx58/Ikbke/Irf7/Ifi204/Sh2d1b1/Parp14/Ilrun/Traf3ip2/Irak3/Zc3hav1/Ifi208/Nmi/Scimp/Il18rap/Zbp1/Ppp2r3c/Rasgrp1/A530064D06Rik/H2-T23/Trafd1/Dhx58/Mmp12/…
BP	GO:0033194	response to hydroperoxide	2.14604	0.0543798	Mgst1/Cd38/Jak2/Cd36/Dapk1/Gpx1
BP	GO:0050670	regulation of lymphocyte proliferation	2.14196	0.0543798	Cd209a/Dlg5/Spn/Cd24a/Ahr/Cd74/H2-Ab1/H2-Aa/Slfn1/Ctla4/Cd44/Arg2/Lgals3/Il7/Anxa1/Ccr2/Gpnmb/Clec2i/Il10/Itgal/Ccr7/Zbtb7b/Cd80/Arg1/Cd38/Card11/Ikzf3/Ptpn22/Cdkn1a/Bst1/Cd274/Vcam1/Scgb1a1/Cblb/Il2ra/Tnfsf13b/Cebpb/Vav3/Pdcd1lg2/Tarm1/Btla/Hes1/Blk/Cd40/Tnfsf4/Ptprc/Lmo1/Irs2/Zfp335/H2-T23/Gnrh1/Cd244a/Siglecg/Mzb1/Cd6/Ripk3/Slc7a1/Pde5a/Sos1/Slc39a10/Dlg1/Tnfrsf1b/Syk/H2-M3/Bcl2
BP	GO:0097529	myeloid leukocyte migration	2.14139	0.0543798	Cxcr2/Cxcl13/Ccl7/Cd177/Cd74/Thbs1/Pla2g7/Fpr2/Prtn3/Vegfa/Stap1/Lgals3/Anxa1/Ccr2/Ccl8/Adam8/Flt1/Sell/Retnlg/Dpp4/Mmp14/Jaml/S100a8/Ccr7/S100a9/Il17ra/Kit/Ccr1/Trem1/Trem3/Bst1/Ccl2/Vegfc/App/Plcb1/Vav3/Gpr35/Cd47/Itgb2/Irak4/Cxcr1/Ptk2/Myo9b/Pde4d/Hrh1/Ccl6/Ano6/Pf4
BP	GO:0002696	positive regulation of leukocyte activation	2.14128	0.0543798	Gm9733/Clec4d/Rara/Cd300lb/Cd177/Spn/Axl/Cd24a/Gm5150/Runx3/Sirpb1b/Crlf2/Cd74/H2-Ab1/H2-Aa/Tbx21/Flot2/Thbs1/Mmp8/Clec7a/Sirpb1c/Klrk1/Stap1/Il7/Anxa1/Ccr2/Adam8/Dpp4/Mmp14/Clec2i/Il10/Itgal/Ccr7/Zbtb7b/Fgr/Cd80/Cd38/Card11/Sirpb1a/Lgals1/Ptpn22/Cdkn1a/Bst1/Cd274/Vcam1/Tnfsfm13/Lrrk2/Il2ra/Tnfsf13b/Ccl2/Nr4a3/Tespa1/Il7r/Vav3/Havcr1/Pdcd1lg2/Cd226/Cd47/Malt1/Hes1/Adora2b/Itgb2/Cd40/Ctsc/Tnfsf13/…
BP	GO:0050764	regulation of phagocytosis	2.14033	0.0543798	Gm9733/Gm5150/Sirpb1b/Clec7a/Fpr2/Sirpb1c/Prtn3/Stap1/C3/Ccr7/Slc11a1/Fgr/Cd300lf/Sirpb1a/Abr/Cnn2/Pot1b/Ccl2/Cd209b/Atg7/Pparg/Cd47/Cd36/Ptk2/Atg3/Ptprc/Gata2/Ano6/Il2rb/Lrp1/Hspa8/Lbp/Nod2/Itgav/Cyba/Syk/Snx3
CC	GO:0005838	proteasome regulatory particle	2.1376	0.0543798	Psmd8/Psmd13/Psmd11/Psmd2/Psmd4/Adrm1/Sem1/Psmd1/Psmc5/Psmc6/Psmc1/Psmd12/Psmc4/Psmd14/Psmd7/Psmd3/Psmc2/Psmd9
BP	GO:0050867	positive regulation of cell activation	2.13546	0.0543798	Gm9733/Clec4d/Rara/Cd300lb/Cd177/Spn/Axl/Cd24a/Gm5150/Runx3/Sirpb1b/Crlf2/Cd74/H2-Ab1/H2-Aa/Tbx21/Flot2/Thbs1/Mmp8/Clec7a/Dgat1/Sirpb1c/Klrk1/Stap1/Il7/Anxa1/Ccr2/Adam8/Dpp4/Mmp14/Clec2i/Il10/Itgal/Ccr7/Zbtb7b/Fgr/Cd80/Cd38/Card11/Sirpb1a/Lgals1/Ptpn22/Cdkn1a/Bst1/Cd274/Vcam1/Tnfsfm13/Lrrk2/Il2ra/Selp/Tnfsf13b/Ccl2/Nr4a3/Tespa1/Il7r/Vav3/Havcr1/Pdcd1lg2/Cd226/Jak2/Cd47/Malt1/Hes1/Adora2b/Itgb2/Cd…
BP	GO:0072672	neutrophil extravasation	2.13141	0.0543798	Cd177/Prtn3/Adam8/Jaml/Trem1/Trem3
BP	GO:0032944	regulation of mononuclear cell proliferation	2.13068	0.0543798	Cd209a/Dlg5/Spn/Cd24a/Ahr/Cd74/H2-Ab1/H2-Aa/Slfn1/Ctla4/Cd44/Arg2/Lgals3/Il7/Anxa1/Ccr2/Gpnmb/Clec2i/Il10/Itgal/Ccr7/Zbtb7b/Cd80/Arg1/Cd38/Card11/Ikzf3/Ptpn22/Cdkn1a/Bst1/Cd274/Vcam1/Scgb1a1/Cblb/Il2ra/Tnfsf13b/Cebpb/Vav3/Pdcd1lg2/Tarm1/Btla/Hes1/Blk/Cd40/Tnfsf4/Ptprc/Lmo1/Irs2/Zfp335/H2-T23/Gnrh1/Cd244a/Siglecg/Mzb1/Cd6/Ripk3/Slc7a1/Pde5a/Sos1/Slc39a10/Dlg1/Tnfrsf1b/Syk/H2-M3/Bcl2
BP	GO:0019835	cytolysis	2.1275	0.0543798	Lyz2/Lyz1/Fgl2/Camp/Rraga/Gzma/Lbp/Gzmb
BP	GO:0032103	positive regulation of response to external stimulus	2.12295	0.0543798	Cxcr2/Cxcl13/Ace/Nlrc4/Scarf1/Ldlr/Fkbp1b/Mndal/Cd24a/Cd74/Ifi203/Thbs1/Mmp8/Abcc1/Clec7a/Pla2g7/Fpr2/Klrk1/Fcnb/Vegfa/Stap1/C3/Ccr2/Adam8/Sell/Osm/S100a8/Ccr7/S100a9/Nlrc5/Tgm2/Acod1/Cxcr4/Fabp4/Stx3/Il17ra/Arg1/Ccr1/Ifi211/Trem3/Ffar2/Ifi209/F7/Ifi205/Stk24/Lrrk2/Plscr1/Ccl2/Vegfc/App/Met/Cebpb/Klre1/Cd226/Cxcl14/Tarm1/Jak2/Ndel1/Ikbke/Irf7/Ifi204/Cd47/Sh2d1b1/Adora2b/Alox5ap/Zc3hav1/Ifi208/Sci…
BP	GO:0070661	leukocyte proliferation	2.1193	0.0543798	Ocstamp/Cd209a/Dlg5/Spn/Fkbp1b/Cd24a/Ahr/Cd74/H2-Ab1/H2-Aa/Slfn1/Ctla4/Cd44/Arg2/Lgals3/Il7/Anxa1/Ccr2/Flt3/Gpnmb/Clec2i/Il10/Itgal/Ccr7/Zbtb7b/Slc11a1/Cxcr4/Cd80/Arg1/Cd38/Card11/Gapt/Ikzf3/Ptpn22/Cdkn1a/Bst1/Cd274/Vcam1/Scgb1a1/Cblb/Il2ra/Tnfsf13b/Cebpb/Il7r/Tcirg1/Vav3/Pdcd1lg2/Tarm1/Lilrb4a/Btla/Malt1/Hes1/Psmb10/Itgb2/Blk/Cd40/Cd79a/Ptk2/Tnfsf4/Ptprc/Lmo1/Irs2/Rasgrp1/Zfp335/Bax/H2-T23/Gnrh1…
BP	GO:0042110	T cell activation	2.11465	0.0543798	Gm9733/Runx2/Cd209a/Clec4d/Rara/Dlg5/Spn/Fkbp1b/Cd24a/Gm5150/Runx3/Sirpb1b/Cd74/H2-Ab1/H2-Aa/Slfn1/Tbx21/Flot2/Ctla4/Sirpb1c/Tnfsf8/Cd44/Arg2/Clec4e/Lgals3/Il7/Anxa1/Ccr2/Adam8/Flt3/Cd48/Dpp4/Gpnmb/Jaml/Clec2i/Itgal/Ly9/Ccr7/Zbtb7b/Mill2/Slc11a1/Cxcr4/Cd80/Arg1/Kit/Stx11/Card11/Sirpb1a/Lgals1/Psap/Ptpn22/Cd274/Vcam1/Scgb1a1/Mafb/Mink1/Hsh2d/Cblb/Adora2a/Cd2/Il2ra/Rsad2/Tnfsf13b/Ccl2/Cebpb/Tespa1/…
BP	GO:0050778	positive regulation of immune response	2.11249	0.0543798	Nlrc4/Ms4a1/Rara/Cd177/Spn/Mndal/Cd24a/Cd74/Fpr1/H2-Ab1/Gpr31b/Tbx21/Ifi203/Ctla4/Fpr2/Klrk1/Cd44/Fcnb/Stap1/Lgals3/C3/Anxa1/Ccr2/Adam8/Clec2i/Skint3/Ccr7/Nlrc5/Mill2/Slc11a1/Acod1/Fgr/Cd55/Cd38/Card11/Ifi211/Rgcc/Myo1g/Ptpn22/Rftn1/Kcnn4/Trem3/Ffar2/Ifi209/Cd274/Ifi205/Cblb/Tnfsfm13/Ezr/Rsad2/Plscr1/Tnfsf13b/Nr4a3/Tespa1/Vav3/Dennd1b/Hk1/Klre1/Cd226/Ddx58/Ikbke/Irf7/Ifi204/Cd47/Il18r1/Malt1/Sh2d…
BP	GO:0050866	negative regulation of cell activation	2.10925	0.0543798	Ldlr/Dlg5/Spn/Axl/Cd24a/Runx3/Cd74/H2-Ab1/H2-Aa/Nr1h3/Slfn1/Tbx21/Ctla4/Tbc1d10c/Cd44/Arg2/Pglyrp1/Lgals3/Anxa1/Ccr2/Flt3/Gpnmb/Il10/Zbtb7b/Fgr/Cd80/Arg1/Cd300lf/Abr/Ptpn22/Cd274/Scgb1a1/Cblb/Adora2a/Il2ra/Cebpb/Fgl2/Pdcd1lg2/Pparg/Tarm1/Btla
CC	GO:0098552	side of membrane	2.1087	0.0543798	Raet1e/Cxcr2/Ace/Ctsk/Ldlr/Ms4a1/Alcam/Spn/Cd200r4/Slamf7/Cd24a/S100a6/Itgax/Crlf2/Cd74/H2-Ab1/H2-Aa/Thbs1/Ly6g/Ctla4/Klrk1/Stac2/Cd44/Fcnb/Nrg1/Lgals3/Anxa1/Ccr2/Il31ra/Tnfrsf18/Sell/Flt3/Cd48/Clec2i/Cyth1/Itgal/Skint3/Ccr7/Mill2/Cav2/Fgr/Cxcr4/Gsr/Cd80/Itga4/Cd55/Capn2/Esyt1/Kcnab2/Tnfrsf9/Kit/Ccr1/Rgs1/Iqgap1/Klrb1b/Anpep/Ptp4a1/Anxa5/Ptpn22/Cd274/Vcam1/Scnn1a/Ezr/Lrrk2/Cd2/Il2ra/Selp/Antxr2/I…
BP	GO:0019730	antimicrobial humoral response	2.10629	0.0543798	Cxcl13/Pglyrp1/Lgals3/S100a9/Npy/Acod1/Slpi/Wfdc21/Ccl2/App/Ltf/Cxcl14/Camp/Wfdc17/Ctsg/Ppp2r3c/H2-T23/Pf4/H2bc12/Mmp7/Rnase6/Nod2/B2m/Cxcl3/Rps19
BP	GO:0097530	granulocyte migration	2.10602	0.0543798	Cxcr2/Cxcl13/Ccl7/Cd177/Cd74/Thbs1/Prtn3/Vegfa/Lgals3/Anxa1/Ccl8/Adam8/Sell/Dpp4/Jaml/S100a8/Ccr7/S100a9/Il17ra/Trem1/Trem3/Bst1/Ccl2/Vav3/Itgb2/Irak4/Cxcr1/Ptk2/Pde4d/Hrh1/Ccl6/Pf4
CC	GO:0009897	external side of plasma membrane	2.10591	0.0543798	Raet1e/Cxcr2/Ace/Ctsk/Ldlr/Ms4a1/Alcam/Spn/Cd200r4/Slamf7/Cd24a/Itgax/Crlf2/Cd74/H2-Ab1/H2-Aa/Thbs1/Ly6g/Ctla4/Klrk1/Cd44/Fcnb/Nrg1/Lgals3/Anxa1/Ccr2/Il31ra/Tnfrsf18/Sell/Flt3/Cd48/Clec2i/Itgal/Skint3/Ccr7/Mill2/Cxcr4/Gsr/Cd80/Itga4/Cd55/Capn2/Tnfrsf9/Kit/Ccr1/Klrb1b/Anpep/Anxa5/Cd274/Vcam1/Scnn1a/Cd2/Il2ra/Selp/Antxr2/Il7r/Klre1/Cd209b/Pdcd1lg2/Cd226/Lilrb4a/Btla/Sdc1/Cd36/H2-T22/H2-K1/Klrd1/Cle…
BP	GO:0002922	positive regulation of humoral immune response	2.10538	0.0543798	C3/Ccr7/Acod1/Ptprc/C6/Nod2
BP	GO:0002768	immune response-regulating cell surface receptor signaling pathway	2.10177	0.0543798	Clec4d/Ms4a1/Spn/Fpr1/Ctla4/Fpr2/Klrk1/Fcnb/Stap1/Clec4e/Lgals3/Clec2i/Skint3/Ccr7/Mill2/Cd38/Kit/Card11/Myo1g/Ptpn22/Rftn1/Kcnn4/Ffar2/Cblb/Ezr/Plscr1/Nr4a3/Tespa1/Vav3/Dennd1b/Klre1/Cd226/Btla/Cd47/Malt1/Sh2d1b1/Cacnb3/Itk/Blk/Cd40/Cd79a/Lat2/Lpxn/Rab29/Themis2/Ptprc/Prkch/Bax/Dgkz/Pram1/Gcsam/Cd19/Braf/Lck/Slc39a10/Psen2/Cmklr1/Fcrl5/Syk/H2-M3/Bcl2/Rabgef1
BP	GO:0046597	negative regulation of viral entry into host cell	2.10177	0.0543798	Ifitm6/Ifitm1/Fcnb/Ifitm3/Ifitm2/Gsn/Trim25
BP	GO:0070663	regulation of leukocyte proliferation	2.1001	0.0543798	Ocstamp/Cd209a/Dlg5/Spn/Cd24a/Ahr/Cd74/H2-Ab1/H2-Aa/Slfn1/Ctla4/Cd44/Arg2/Lgals3/Il7/Anxa1/Ccr2/Gpnmb/Clec2i/Il10/Itgal/Ccr7/Zbtb7b/Cd80/Arg1/Cd38/Card11/Ikzf3/Ptpn22/Cdkn1a/Bst1/Cd274/Vcam1/Scgb1a1/Cblb/Il2ra/Tnfsf13b/Cebpb/Vav3/Pdcd1lg2/Tarm1/Btla/Hes1/Blk/Cd40/Ptk2/Tnfsf4/Ptprc/Lmo1/Irs2/Zfp335/H2-T23/Gnrh1/Cd244a/Siglecg/Mzb1/Cd6/Ripk3/Slc7a1/Pde5a
CC	GO:0042611	MHC protein complex	2.09907	0.0543798	Cd74/H2-Ab1/H2-Aa/H2-Eb1/H2-K1/H2-T23/H2-DMb1/H2-M3/H2-Q2/H2-Q10/B2m/H2-Q7/H2-DMb2/H2-Q6
BP	GO:0019884	antigen processing and presentation of exogenous antigen	2.09572	0.0543798	Mfsd6/Cd74/H2-Ab1/H2-Aa/H2-Eb1/H2-K1/H2-T23/Clec4a2/Tap1/H2-DMb1/Ctse/H2-M3/B2m/Tapbp/Ifi30/Fcgr1/H2-DMb2/Ctss/Pikfyve/Traf6/Psme1/Psme2/Fcer1g
BP	GO:0050830	defense response to Gram-positive bacterium	2.09082	0.0543798	Lyz2/Tnfsf8/Klrk1/Pglyrp1/Acp5/Npy/Fgr/Lyz1/Gbp6/App/Il7r/Ltf/Camp/Cd36/Ctsg/Gbp9/Gbp8/Gbp11/H2-T23/H2bc12/Gbp4/Lbp/Mmp7/Rnase6/Nod2/Scd1/Myo1f
BP	GO:0042092	type 2 immune response	2.09029	0.0543798	Rara/Crlf2/Cd74/Tbx21/Arg2/Anxa1/Ccr2/Il31ra/Ecm1/Arg1/Rsad2/Dennd1b/Lilrb4a/Tnfsf4
BP	GO:0046596	regulation of viral entry into host cell	2.08712	0.0543798	Ifitm6/Cd74/Ifitm1/Fcnb/Ifitm3/Lgals1/Ifitm2/Gsn/Trim25/Trim30b/Trim30a/Trim30c/Trim14/Trim30d/Trim11/Snx3/Trim21
BP	GO:0050900	leukocyte migration	2.08602	0.0543798	Cxcr2/Cxcl13/Ccl7/Cd177/Spn/Cd24a/Itgb7/Cd74/Fut4/Tbx21/Thbs1/Pla2g7/Fpr2/Prtn3/Vegfa/Stap1/Lgals3/Anxa1/Ccr2/Ccl8/Adam8/Tnfrsf18/Flt1/Sell/Retnlg/Dpp4/Mmp14/Jaml/S100a8/Itgal/Nlrp12/Ccr7/S100a9/Ecm1/Cxcl16/Il17ra/Itga4/Kit/Ccr1/Trem1/Myo1g/Abr/Ptpn22/Trem3/Ffar2/Bst1/F7/Vcam1/Selp/Ccl2/Vegfc/App/Plcb1/Hoxa7/Vav3/Gpr35/Cxcl14/Mmp9/Eps8/Cd47/Hsd3b7/Gpr18/Itgb2/Irak4/Cxcr1/Ptk2/Myo9b/Tnfsf4/Pde4d/H…
BP	GO:0031349	positive regulation of defense response	2.08552	0.0543798	Ace/Nlrc4/Ldlr/Mndal/Cd24a/Cd74/Ifi203/Mmp8/Abcc1/Clec7a/Fpr2/Klrk1/Fcnb/Stap1/C3/Ccr2/Adam8/Osm/S100a8/Ccr7/S100a9/Nlrc5/Tgm2/Fabp4/Il17ra/Arg1/Ifi211/Trem3/Ffar2/Ifi209/Ifi205/Lrrk2/Plscr1/Cebpb/Klre1/Cd226/Tarm1/Jak2/Ikbke/Irf7/Ifi204/Cd47/Sh2d1b1/Adora2b/Alox5ap/Zc3hav1/Ifi208/Il18rap/Ccn4/Ctsc/Tnfsf4/Zbp1/Rasgrp1/H2-T23/Dhx58/Mmp12/Pla2g3/Ifi214/Penk/Cd6/Pde5a/Lbp/Med1/Riok3/Gja1/Nod2
BP	GO:0002764	immune response-regulating signaling pathway	2.08547	0.0543798	Clec4d/Ms4a1/Spn/Fpr1/Ctla4/Fpr2/Klrk1/Fcnb/Stap1/Clec4e/Lgals3/Clec2i/Skint3/Ccr7/Mill2/Cd38/Kit/Card11/Myo1g/Ptpn22/Rftn1/Kcnn4/Ffar2/Cblb/Ezr/Plscr1/Nr4a3/Tespa1/Vav3/Dennd1b/Klre1/Cd226/Btla/Cd47/Malt1/Sh2d1b1/Cacnb3/Itk/Blk/Cd40/Cd79a/Lat2/Lpxn/Rab29/Themis2/Ptprc/Prkch/Bax/Dgkz/Pram1/Gcsam/Cd19/Braf/Lck/Slc39a10/Psen2/Cmklr1/Fcrl5/Syk/H2-M3/Bcl2/Rabgef1
BP	GO:0001974	blood vessel remodeling	2.08328	0.0543798	Axl/Ahr/Vegfa/Ccr2/Jag1/Tgm2/Itga4/Abr/Nol3/Tmbim1/Lif/Chd7/Mdm2/Bax/Angpt2/Gja1/Rbpj
BP	GO:0071621	granulocyte chemotaxis	2.07806	0.0543798	Cxcr2/Cxcl13/Ccl7/Cd74/Thbs1/Vegfa/Lgals3/Anxa1/Ccl8/Sell/Dpp4/Jaml/S100a8/Ccr7/S100a9/Il17ra/Trem1/Trem3/Bst1/Ccl2/Vav3/Itgb2/Cxcr1/Ptk2/Pde4d/Hrh1/Ccl6/Pf4
BP	GO:0002237	response to molecule of bacterial origin	2.07429	0.0543798	Cxcl13/Mir147/Ace/Il1f9/Rara/Cd300lb/Axl/Mgst1/Cd24a/Tnip3/Gpr31b/Nr1h3/Klrk1/Cmpk2/Stap1/Ptgir/Mapkapk3/S100a8/Il10/Ccr7/S100a9/Acp5/Slc11a1/Vim/Acod1/Ptger2/Slpi/Cxcl16/Cd80/Abr/Ptpn22/Cd274/Wfdc21/Gbp6/Plscr1/Ccl2/Cebpb/Ltf/Havcr1/Pdcd1lg2/Jak2/Lilrb4a/Gch1/Noct/Malt1/Cd36/Ctsg/Irak3/Cd68/Scimp/Tnfsf4/Pde4d/Irak2/Mrc1/Pf4/Cd6/Xbp1/Lbp/Litaf/Smad6/Nod2/Itgav/Pde2a/Tnfrsf1b/H2-M3/Ly96/B2m/Fcgr4/…
BP	GO:0007159	leukocyte cell-cell adhesion	2.07172	0.0543798	Gm9733/Ass1/Rara/Cd177/Dlg5/Spn/Cd24a/Gm5150/Runx3/Sirpb1b/Itgb7/Cd74/Fut4/H2-Ab1/H2-Aa/Slfn1/Tbx21/Flot2/Ctla4/Sirpb1c/Cd44/Arg2/Lgals3/Il7/Anxa1/Ccr2/Adam8/Sell/Nt5e/Dpp4/Gpnmb/S100a8/Itgal/Ccr7/S100a9/Zbtb7b/Olr1/Cd80/Itga4/Arg1/Card11/Sirpb1a/Lgals1/Ptpn22/Cd274/Vcam1/Scgb1a1/Cblb/Adora2a/Il2ra/Selp/Tnfsf13b/Ccl2/Cebpb/Nr4a3/Tespa1/Il7r/Fgl2/Pdcd1lg2/Tarm1/Btla/Cd47/Malt1/Hes1/Itgb2/Tnfsf4/Pt…
BP	GO:0030595	leukocyte chemotaxis	2.06632	0.0543798	Cxcr2/Cxcl13/Ccl7/Cd74/Thbs1/Pla2g7/Fpr2/Vegfa/Stap1/Lgals3/Anxa1/Ccr2/Ccl8/Adam8/Flt1/Sell/Retnlg/Dpp4/Jaml/S100a8/Ccr7/S100a9/Cxcl16/Il17ra/Kit/Ccr1/Trem1/Trem3/Ffar2/Bst1/F7/Ccl2/Vegfc/App/Vav3/Gpr35/Cxcl14/Hsd3b7/Gpr18/Itgb2/Cxcr1/Ptk2/Myo9b/Pde4d/Hrh1/Ccl6/Ano6/Pf4/Tnfsf14/Slc8b1
BP	GO:0002604	regulation of dendritic cell antigen processing and presentation	2.06583	0.0543798	Cd74/Thbs1/Ccr7/Slc11a1/Fgl2/Cd68/Nod2
BP	GO:0052126	movement in host environment	2.06262	0.0543798	Ifitm6/Nectin1/Axl/Cd74/Ifitm1/Fcnb/Cav2/Siglec1/Ifitm3/Lgals1/Ifitm2/Gsn/Ist1/Trim25/Uvrag/Trim30b/Trim30a/Zfp72/Rab7/Zfp639/Chmp4b/Trim30c/Pml/Itgav/Trim14/Trim30d/Trim11/Grk2/Chmp2a/Snx3/Trim21/Gpr15/Pikfyve/Chmp4c/Npc1/Trim56
CC	GO:0000502	proteasome complex	2.06125	0.0543798	Psme4/Psmb10/Ubqln4/Usp25/Psmd8/Zfand2a/Psmd13/Psmd11/Psmb9/Psma6/Uchl5/Psmd2/Psmd4/Adrm1/Ide/Psmb3/Sem1/Psmd1/Psmc5/Psmc6/Psmc1/Psmd12/Psme3/Psme1/Psma2/Psma7/Psmc4/Rad23a/Psmd14/Psma4/Psmb5/Psmd7/Psmd3/Psmc2/Psma5/Psmd9/Rad23b
BP	GO:1903037	regulation of leukocyte cell-cell adhesion	2.06086	0.0543798	Gm9733/Ass1/Rara/Dlg5/Spn/Cd24a/Gm5150/Runx3/Sirpb1b/Cd74/Fut4/H2-Ab1/H2-Aa/Slfn1/Tbx21/Flot2/Ctla4/Sirpb1c/Cd44/Arg2/Lgals3/Il7/Anxa1/Ccr2/Adam8/Dpp4/Gpnmb/Itgal/Ccr7/Zbtb7b/Cd80/Itga4/Arg1/Card11/Sirpb1a/Lgals1/Ptpn22/Cd274/Vcam1/Scgb1a1/Cblb/Adora2a/Il2ra/Selp/Tnfsf13b/Ccl2/Cebpb/Nr4a3/Tespa1/Il7r/Fgl2/Pdcd1lg2/Tarm1/Btla/Cd47/Malt1/Hes1/Itgb2/Tnfsf4/Ptprc/Rasgrp1/Hsph1/H2-T23/Gnrh1/Cd244a/Tnf…
BP	GO:0019882	antigen processing and presentation	2.05926	0.0543798	Mfsd6/Cd74/H2-Ab1/H2-Aa/H2-Eb1/Thbs1/Treml4/Flt3/Ccr7/Slc11a1/Psap/Rftn1/Fgl2/Cd68/H2-T22/H2-K1/Gm8909/H2-T23/Rab6a/H2-Bl/Clec4a2/Nod2/Tap1/H2-DMb1/Psmb9/Rab8b/Ctse/H2-M3/H2-Q2/H2-Q10/B2m/Tapbp/Ifi30/H2-Q7/Fcgr1/H2-DMb2/Ide/Trex1/H2-T24/Ctss/Pikfyve/Traf6/H2-Q6
BP	GO:0052372	modulation by symbiont of entry into host	2.05904	0.0543798	Ifitm6/Cd74/Ifitm1/Fcnb/Ifitm3/Lgals1/Ifitm2/Gsn/Trim25/Trim30b/Trim30a/Trim30c/Itgav/Trim14/Trim30d/Trim11/Snx3/Trim21
BP	GO:0019058	viral life cycle	2.05827	0.0543798	Ifitm6/Nectin1/Axl/Cd74/Ifitm1/Fcnb/Cav2/Slpi/Siglec1/Ifitm3/Oas3/Lgals1/Oasl2/Ifitm2/Oas1g/Rsad2/Plscr1/Mvb12a/Oas1a/Ltf/Gsn/Atg7/Ist1/Trim25/Uvrag/Oas2/Usp6nl/Resf1/Oasl1/Zc3hav1/Trim30b/Trim30a/Zfp72/Stom/Rab7/Rab29/Zfp639/Isg15/Chmp4b/Pcbp1/Vta1/Lamtor5/Oas1c/Hspa8/Bst2/Trim30c/Fbxl2/Pml/Pkn2/Pdcd6ip/Isg20/Apoe/Itgav/Eea1/Trim14/Trim30d/Trim11/Grk2/Chmp2a/Bcl2/Snx3/Hsp90ab1/Trim21/Parp10/Gpr1…
BP	GO:0051249	regulation of lymphocyte activation	2.05656	0.0543798	Gm9733/Cd209a/Rara/Dlg5/Spn/Axl/Slamf7/Cd24a/Ahr/Gm5150/Runx3/Sirpb1b/Cd74/H2-Ab1/H2-Aa/Slfn1/Tbx21/Flot2/Ctla4/Clec7a/Tbc1d10c/Sirpb1c/Cd44/Arg2/Pglyrp1/Lgals3/Il7/Anxa1/Ccr2/Adam8/Flt3/Dpp4/Mmp14/Gpnmb/Clec2i/Il10/Itgal/Ccr7/Zbtb7b/Fgr/Cd80/Arg1/Cd38/Card11/Sirpb1a/Lgals1/Ikzf3/Ptpn22/Cdkn1a/Bst1/Cd274/Vcam1/Scgb1a1/Cblb/Adora2a/Tnfsfm13/Il2ra/Tnfsf13b/Ccl2/Cebpb/Tespa1/Il7r/Vav3/Gsn/Fgl2/Pdcd1…
BP	GO:0035455	response to interferon-alpha	2.05624	0.0543798	Ifitm6/Axl/Ifitm1/Ifitm3/Ifitm2/Plscr1/Ifi204/Ifit3/Ifit2/Ifit1/Bst2
BP	GO:0046718	viral entry into host cell	2.05443	0.0543798	Ifitm6/Nectin1/Axl/Cd74/Ifitm1/Fcnb/Cav2/Siglec1/Ifitm3/Lgals1/Ifitm2/Gsn/Trim25/Uvrag/Trim30b/Trim30a/Zfp639/Trim30c/Itgav/Trim14/Trim30d/Trim11/Grk2/Snx3/Trim21/Gpr15/Pikfyve/Npc1/Trim56
BP	GO:1903901	negative regulation of viral life cycle	2.05337	0.0543798	Ifitm6/Ifitm1/Fcnb/Slpi/Ifitm3/Oas3/Oasl2/Ifitm2/Oas1g/Rsad2/Plscr1/Oas1a/Ltf/Gsn/Trim25/Oas2/Resf1/Oasl1/Zc3hav1/Isg15/Oas1c/Bst2/Pml/Isg20/Trim11/Snx3/Trim21/Parp10/Inpp5k/Trim56/Eif2ak2/Srpk1/Adar/Ccl5
BP	GO:0045824	negative regulation of innate immune response	2.05172	0.0543798	Nlrc5/Acod1/Arg1/Ccr1/Klrb1b/Samhd1/Klre1/Pparg/Sh2d1b1/Parp14/Irak3/Nmi/H2-T23/Trafd1/Dhx58/Mmp12/Tap1/Serpinb9/Smpdl3b/H2-M3/Rps19/Trex1/Clec2d/Dusp10/Ythdf3/Adar/Dnaja3
BP	GO:0090049	regulation of cell migration involved in sprouting angiogenesis	2.05155	0.0543798	Akt3/Thbs1/Vegfa/Anxa1/Stard13/Hmox1/Hdac7/Gata2/Plk2/Pdcd10/Fbxw7/Klf4/Kdr/Tbxa2r/Cib1/Nrp1/Meox2/Map3k3/Dll4/Rhoa/Hdac5/Jcad
BP	GO:0042098	T cell proliferation	2.05147	0.0543798	Cd209a/Dlg5/Spn/Fkbp1b/Cd24a/H2-Ab1/H2-Aa/Slfn1/Ctla4/Cd44/Arg2/Lgals3/Anxa1/Ccr2/Gpnmb/Clec2i/Itgal/Ccr7/Zbtb7b/Slc11a1/Cxcr4/Cd80/Arg1/Card11/Ptpn22/Cd274/Vcam1/Scgb1a1/Cblb/Il2ra/Tnfsf13b/Cebpb/Pdcd1lg2/Tarm1/Lilrb4a/Btla/Malt1/Hes1/Psmb10/Itgb2/Tnfsf4/Ptprc/Lmo1/Rasgrp1/Bax/H2-T23/Gnrh1/Cd244a/Cd6/Itgad/Ripk3/Slc7a1/Pde5a
BP	GO:0050766	positive regulation of phagocytosis	2.04247	0.0543798	Gm9733/Gm5150/Sirpb1b/Clec7a/Fpr2/Sirpb1c/Stap1/C3/Ccr7/Slc11a1/Cd300lf/Sirpb1a/Abr/Ccl2/Cd209b/Pparg/Cd47/Cd36/Ptk2/Ptprc/Gata2/Ano6/Il2rb/Lrp1/Hspa8/Lbp/Nod2
BP	GO:0046640	regulation of alpha-beta T cell proliferation	2.03735	0.0543798	Cd24a/Cd44/Arg2/Ccr2/Zbtb7b/Cd80/Ptpn22/Cd274/Cblb/Tarm1/Btla/Tnfsf4/Ptprc/H2-T23/Cd244a
BP	GO:0046633	alpha-beta T cell proliferation	2.03684	0.0543798	Cd24a/Cd44/Arg2/Ccr2/Zbtb7b/Cd80/Ptpn22/Cd274/Cblb/Tarm1/Lilrb4a/Btla/Tnfsf4/Ptprc/H2-T23/Cd244a
BP	GO:0032496	response to lipopolysaccharide	2.0367	0.0543798	Cxcl13/Mir147/Ace/Il1f9/Rara/Cd300lb/Axl/Mgst1/Tnip3/Nr1h3/Klrk1/Cmpk2/Stap1/Ptgir/Mapkapk3/S100a8/Il10/Ccr7/S100a9/Acp5/Slc11a1/Vim/Acod1/Ptger2/Slpi/Cxcl16/Cd80/Abr/Ptpn22/Cd274/Wfdc21/Gbp6/Plscr1/Ccl2/Cebpb/Ltf/Havcr1/Pdcd1lg2/Jak2/Lilrb4a/Gch1/Noct/Malt1/Cd36/Ctsg/Irak3/Cd68/Scimp/Tnfsf4/Pde4d/Irak2/Mrc1/Pf4/Cd6/Xbp1/Lbp/Litaf/Smad6/Nod2/Pde2a/Tnfrsf1b/Ly96/B2m/Fcgr4/Chuk/Tbxa2r/Raet1a/Cxcl3/…
BP	GO:0044409	entry into host	2.03157	0.0543798	Ifitm6/Nectin1/Axl/Cd74/Ifitm1/Fcnb/Cav2/Siglec1/Ifitm3/Lgals1/Ifitm2/Gsn/Trim25/Uvrag/Trim30b/Trim30a/Zfp639/Trim30c/Itgav/Trim14/Trim30d/Trim11/Grk2/Snx3/Trim21/Gpr15/Pikfyve/Npc1/Trim56
BP	GO:0034165	positive regulation of toll-like receptor 9 signaling pathway	2.03046	0.0543798	Treml4/Ptpn22/Cd300ld3/Rsad2
BP	GO:0001819	positive regulation of cytokine production	2.02954	0.0543798	Nlrc4/Il1f9/Rara/Mapk13/Mndal/Crlf2/Cd74/Thbs1/Mmp8/Clec7a/Klrk1/Fcnb/Clec4e/Il7/C3/Anxa1/Ccr2/Adam8/Flt3/Osm/Il10/Crhr2/Ly9/Ccr7/Slc11a1/Fgr/Mbp/Il17ra/Card11/Ifi211/Rgcc/Hgf/Ptpn22/Ffar2/Trim16/Cd274/Ifi205/Cd2/Rsad2/Ccl2/App/Cebpb/Nr4a3/Clec4n/Plcb1/Hk1/Klre1/Ifih1/Cd226/Il1rap/Panx1/Hpse/Wnt11/Tarm1/Jak2/Ddx58/Irf7/Ifi204/Il18r1/Camp/Malt1/Cd36/P2ry2/Adora2b/Sorl1/Tlr5/Zc3hav1/Scimp/Cd40/Agt/…
BP	GO:0030888	regulation of B cell proliferation	2.02899	0.0543798	Cd24a/Ahr/Cd74/Ctla4/Il7/Il10/Cd38/Card11/Ikzf3/Cdkn1a/Bst1/Tnfsf13b/Vav3/Btla/Blk/Cd40/Ptprc/Irs2/Siglecg/Mzb1
BP	GO:0007162	negative regulation of cell adhesion	2.02857	0.0543798	Ass1/Dlg5/Spn/Cd24a/Runx3/Cd74/H2-Ab1/H2-Aa/Plxna1/Slfn1/Tbx21/Thbs1/Ctla4/Cd44/Arg2/Vegfa/Lgals3/Anxa1/Adam8/Mmp14/Gpnmb/Jag1/Il10/Zbtb7b/Plxnd1/Mbp/Ap1ar/Cd80/Arg1/Epcam/Lgals1/Rgcc/Mapk7/Ptpn22/Cd274/Scgb1a1/Cblb/Adora2a/Il2ra/Zfp703/Plxnc1/Cebpb/Hoxa7/Fgl2/Spint2/Pdcd1lg2/Tarm1/Jak2/Btla/Spock1/Tacstd2/Cdh1/Ptk2/Lpxn/Tnfsf4/Ptprc/Bmp2/Fzd7/Gnrh1/Mmp12/Lrp1/Angpt2/Coro1c/Erbb3/Socs6/Specc1l/Pd…
BP	GO:0022407	regulation of cell-cell adhesion	2.02741	0.0543798	Afdn/Gm9733/Cxcl13/Ass1/Rara/Dlg5/Spn/Cd24a/Gm5150/Runx3/Sirpb1b/Cd74/Fut4/Adam19/H2-Ab1/H2-Aa/Slfn1/Tbx21/Flot2/Ctla4/Sirpb1c/Cd44/Arg2/Vegfa/Lgals3/Il7/Anxa1/Ccr2/Adam8/Dpp4/Gpnmb/Jag1/Il10/Itgal/Ccr7/Zbtb7b/Mbp/Cd80/Itga4/Arg1/Card11/Epcam/Sirpb1a/Lgals1/Rgcc/Mapk7/Ptpn22/Cd274/Vcam1/Scgb1a1/Mink1/Cblb/Adora2a/Il2ra/Selp/Tnfsf13b/Zfp703/Ccl2/Cebpb/Nr4a3/Tespa1/Il7r/Fgl2/Spint2/Pdcd1lg2/Tarm1/J…
BP	GO:0002428	antigen processing and presentation of peptide antigen via MHC class Ib	2.0269	0.0543798	H2-T22/H2-K1/Gm8909/H2-T23/H2-Bl/H2-M3/H2-Q2/H2-Q10/B2m/H2-Q7/H2-T24/H2-Q6
BP	GO:0006909	phagocytosis	2.02534	0.0543798	Gm9733/Ldlr/Rara/Axl/Gm5150/Sirpb1b/Nr1h3/Thbs1/Treml4/Clec7a/Fpr2/Sirpb1c/Prtn3/Fcnb/Stap1/C3/Anxa1/Ccr2/Itgal/Ccr7/Slc11a1/Tgm2/Fgr/Cd300lf/Cdc42se2/Sirpb1a/Myo1g/Abr/Cnn2/Pot1b/Ccl2/Met/Gsn/Cd209b/Havcr1/Atg7/Pparg/Myh9/Cd47/Ncf4/Cd36/Pip5k1c/Itgb2/Anxa11/Ptk2/Rab7/Atg3/Ptprc/Gata2/Ano6/Msr1/Il2rb/Rab7b/Lrp1/Coro1c/Cebpe/Hspa8/Becn1/Lbp
BP	GO:0002218	activation of innate immune response	2.02376	0.0543798	Nlrc4/Mndal/Ifi203/Klrk1/Fcnb/Ifi211/Ffar2/Ifi209/Ifi205/Klre1/Ifi204/Ifi208/Zbp1/Ifi214
BP	GO:0001906	cell killing	2.02042	0.0543798	Raet1e/Cxcl13/Clec7a/Klrk1/Pglyrp1/Stap1/Lgals3/C3/Cd55/Arg1/Stx11/Trem1/Klrb1b/Trem3/Ccl2/Il7r/Ltf/Klre1/Cd226/Cxcl14/Prdx1/Camp/Sh2d1b1/Ctsg/H2-T22/H2-K1/Il18rap/Ctsc/Ptprc/Gm8909/Rasgrp1/Stxbp2/Bcl2l11/H2-T23/Pf4/Hspa8/H2bc12/Emp2/H2-Bl/Ripk3/H60b/Gzmb/Tap1/Serpinb9/Syk/H2-M3/H2-Q2/H2-Q10/B2m/Ctsh/Hsp90ab1/H2-Q7/Rps19/Coro1a
BP	GO:0002548	monocyte chemotaxis	2.0196	0.0543798	Ccl7/Pla2g7/Fpr2/Lgals3/Anxa1/Ccr2/Ccl8/Flt1/Ccr1/Ccl2/App/Myo9b/Ccl6/Ano6/Dusp1
BP	GO:0009615	response to virus	2.01293	0.0543798	Ifitm6/Ifnlr1/Spn/Itgax/Treml4/Ifitm1/Flt3/Mill2/Acod1/Lcn2/Ifitm3/Oas3/Ptpn22/Samhd1/Oasl2/Ifitm2/Oas1g/Il2ra/Rsad2/Plscr1/Oas1a/Nt5c3/Apobec1/Fgl2/Ifih1/Atg7/Trim25/Oas2/Ddx58/Ikbke/Mlkl/Irf7/Gsdme/Ifit3/Oasl1/Ilrun/Traf3ip2/Irak3/Rtp4/Ifit1bl1/Ddit4/Rrp1b/Ifi27l2a/Zc3hav1/Trim30a/Cd40/Tnfsf4/Ptprc/Zbp1/Isg15/Ifit2/Slfn8/Bcl2l1/Dhx58/Ifit1/Oas1c/Mmp12/Stat2/Bst2/Becn1/Ripk3/Gbp4/Pml/Riok3/Dtx3l…
BP	GO:0050864	regulation of B cell activation	2.01285	0.0543798	Cd24a/Ahr/Cd74/Tbx21/Ctla4/Tbc1d10c/Il7/Flt3/Mmp14/Il10/Cd38/Card11/Ikzf3/Cdkn1a/Bst1/Tnfsfm13/Tnfsf13b/Vav3/Btla/Blk/Cd40/Tnfsf13/Tnfsf4/Zfp36l2/Ptprc/Ppp2r3c/Irs2/Siglecg/Mzb1/Xbp1/Parp3/Cd19/Nod2/Slc39a10/Stat6/Syk/Bcl2
BP	GO:0019221	cytokine-mediated signaling pathway	2.01244	0.0543798	Ifitm6/St18/Cxcr2/Cxcl13/Il1f9/Ccl7/Ifnlr1/Axl/Cd24a/Il1r2/Crlf2/Cd74/Pirb/Ifitm1/Stap1/Il7/Ccr2/Ccl8/Il31ra/Flt3/Osm/Ecm1/Nlrc5/Cxcr4/Il17ra/Ifitm3/Arg1/Cd300lf/Kit/Ccr1/Samhd1/Nol3/Ifitm2/Ccl2/Plcb1/Ikbkb/Gpr35/Il1rap/Pparg/Oas2/Jak2/Ikbke/Irf7/Stat4/Slc27a1/Il18r1/Traf1/Parp14/Traf3ip2/Irak3/Smad4/Nmi/Il18rap/Csf2ra/Irak4/Irak2/Ptprc/Card14/Zbp1/Ccl6/Il2rb/Pf4/Mmp12/Rbm15/Stat2/Med1/Csf2rb/Il1…
BP	GO:0045123	cellular extravasation	2.01058	0.0543798	Cd177/Spn/Itgb7/Fut4/Prtn3/Ccr2/Adam8/Sell/Jaml/Itgal/Itga4/Trem1/Abr/Trem3/Vcam1/Selp/Ccl2/Plcb1/Cd47/Itgb2
MF	GO:0033293	monocarboxylic acid binding	2.00887	0.0543798	Rara/Gpr31b/Dgat1/S100a8/S100a9/Fabp4/Stx3/Vdr/Hlcs/Cyp26c1/Cyp26a1/Psap/Fabp5/Pparg/Cd36/Alox5ap/Igf2r/Ffar4/Pitpna/Acacb/Acoxl/Acaca/Hspa8
BP	GO:0001562	response to protozoan	2.00882	0.0543798	Spn/Il10/Slc11a1/Batf2/Arg1/Gbp6/Gbp9/Cd40/Gbp8/Gbp11/Pf4/Gbp4/Il4ra
BP	GO:1902041	regulation of extrinsic apoptotic signaling pathway via death domain receptors	2.00701	0.0543798	Thbs1/Lgals3/Trps1/Hgf/Nol3/Tmbim1/Faf1/Hmox1/Stx4a/Madd/Bcl2l1/Dapk1/Gpx1/Stk4/Psen2/Rnf34
BP	GO:0002683	negative regulation of immune system process	2.00555	0.0543798	Cxcr2/Ldlr/Rara/Dlg5/Spn/Axl/Cd24a/Runx3/Cd74/H2-Ab1/H2-Aa/Nr1h3/Slfn1/Tbx21/Thbs1/Ctla4/Tbc1d10c/Cd44/Arg2/Gpr171/Pglyrp1/Stap1/Lgals3/Anxa1/Ccr2/Flt3/Dpp4/Gpnmb/Clec2i/Il10/Nlrc5/Zbtb7b/Mill2/Acod1/Fgr/Cd80/Arg1/Gpr55/Cd300lf/Ccr1/Klrb1b/Abr/Ptpn22/Samhd1/Cd274/Scgb1a1/Mafb/Cblb/Tgfb3/Adora2a/Ezr/Il2ra/Pilrb1/Cebpb/Plcb1/Hoxa7/Il7r/Klre1/Fgl2/Pdcd1lg2/Pparg/Tarm1/Gpr137b/Btla/Cd47/Sh2d1b1/Hes1/…
BP	GO:0071706	tumor necrosis factor superfamily cytokine production	1.99964	0.0543798	Rara/Axl/Cd24a/Arg2/Adam8/Flt3/Gpnmb/Il10/Ccr7/Acp5/Tmem106a/Ptpn22/Cd274/Cd2/Ccl2/App/Ltf/Jak2/Cd47/Cd36/Ilrun/Irak3/Gpr18/Trim30a/Cd300ld/Ptprc/Rasgrp1/H2-T23/Pf4/Cidea/Lbp/Clec4a2/Nod2/Ripk1/Azi2/Cyba/Arfgef2/Ly96/Ddt
MF	GO:0016670	oxidoreductase activity, acting on a sulfur group of donors, oxygen as acceptor	-1.99771	0.0543798	Sumf1/Selenbp1/Suox/Gfer/Pcyox1/Qsox1/Pcyox1l
BP	GO:0045071	negative regulation of viral genome replication	1.99487	0.0543798	Ifitm6/Ifitm1/Slpi/Ifitm3/Oas3/Oasl2/Ifitm2/Oas1g/Rsad2/Plscr1/Oas1a/Ltf/Oas2/Resf1/Oasl1/Zc3hav1/Isg15/Oas1c/Bst2
BP	GO:0032609	interferon-gamma production	1.99441	0.0543798	Rara/Spn/Axl/Runx3/Klrk1/Pglyrp1/Ccr2/Flt3/Il10/Ccr7/Slc11a1/Ptpn22/Cd274/Scgb1a1/Cd2/App/Tcirg1/Klre1/Pdcd1lg2/Cd226/Cd47/Il18r1/Sh2d1b1/Itk/Il18rap/Tnfsf4/Isg15/Rasgrp1/Cd244a
BP	GO:0002699	positive regulation of immune effector process	1.99332	0.0543798	Rara/Cd177/Cd24a/Cd74/Tbx21/Klrk1/Stap1/C3/Anxa1/Ccr2/Ccr7/Fgr/Arg1/Ptpn22/Ffar2/Tnfsfm13/Rsad2/Ccl2/Nr4a3/Hk1/Klre1/Cd226/Ddx58/Il18r1/Malt1/Sh2d1b1/Cd36/Adora2b/H2-T22/H2-K1/Itgb2/Zc3hav1/Scimp/Blk/Il18rap/Cd40/Hmox1/Tnfsf13/Tnfsf4/Ptprc/Stx4a/Foxp1/Gm8909/Rasgrp1/Stxbp2/Gata2/H2-T23/C6/Dhx58/Cd244a/Pla2g3/Sema7a/Mzb1/Hspa8/Xbp1/H2-Bl/Lbp/Nod2/Usp15/Stat6/Il4ra/Syk/H2-M3/H2-Q2/H2-Q10/Rabgef1/B2…
BP	GO:0002476	antigen processing and presentation of endogenous peptide antigen via MHC class Ib	1.99094	0.0543798	H2-T22/H2-K1/Gm8909/H2-T23/H2-Bl/H2-M3/H2-Q2/H2-Q10/H2-Q7/H2-T24/H2-Q6
BP	GO:0002484	antigen processing and presentation of endogenous peptide antigen via MHC class I via ER pathway	1.99094	0.0543798	H2-T22/H2-K1/Gm8909/H2-T23/H2-Bl/H2-M3/H2-Q2/H2-Q10/H2-Q7/H2-T24/H2-Q6
MF	GO:0008239	dipeptidyl-peptidase activity	1.98882	0.0543798	Dpep3/Dpep2/Prss16/Dpp4/Fap
BP	GO:0045089	positive regulation of innate immune response	1.98817	0.0543798	Nlrc4/Mndal/Cd74/Ifi203/Fpr2/Klrk1/Fcnb/Adam8/Nlrc5/Ifi211/Trem3/Ffar2/Ifi209/Ifi205/Plscr1/Klre1/Cd226/Ikbke/Irf7/Ifi204/Sh2d1b1/Ifi208/Il18rap/Zbp1/Rasgrp1/H2-T23/Mmp12/Ifi214/Lbp/Med1/Riok3/Nod2
BP	GO:0043903	regulation of symbiotic process	1.98677	0.0543798	Ifitm6/Cd74/Ifitm1/Fcnb/Mdfic/Cav2/Cxcr4/Slpi/Ifitm3/Arg1/Oas3/Lgals1/Oasl2/Ifitm2/Oas1g/Rsad2/Plscr1/Oas1a/Ltf/Gsn/Trim25/Oas2/Resf1/Oasl1/Rrp1b/Zc3hav1/Trim30b/Trim30a/Zfp72/Stom/Rab7/Zfp639/Igf2r/Isg15/Chmp4b/Snw1/Bcl2l11/Tardbp/Oas1c/Hspa8/Bst2/Trim30c/Fbxl2/Pml/Pfn1/Pkn2/Ctdp1/Isg20/Apoe/Itgav/Trim14/Trim30d/Trim11/Chmp2a/Bcl2/Snx3
BP	GO:0046631	alpha-beta T cell activation	1.98565	0.0543798	Rara/Spn/Cd24a/Runx3/H2-Ab1/Tbx21/Tnfsf8/Cd44/Arg2/Anxa1/Ccr2/Ly9/Ccr7/Zbtb7b/Cd80/Psap/Ptpn22/Cd274/Cblb/Adora2a/Rsad2/Cebpb/Tcirg1/Sema4a/Tarm1/Lilrb4a/Btla/Il18r1/Malt1/Gpr18/Itk/Tnfsf4/Ptprc/Foxp1/Hsph1/H2-T23/Cd244a/Clec4a2/Braf/Gli3/Stat6/Il4ra/Syk/H2-M3/Bcl2/Ncor1/Cbfb/Tcf7
BP	GO:0050792	regulation of viral process	1.98515	0.0543798	Ifitm6/Cd74/Ifitm1/Fcnb/Mdfic/Cav2/Cxcr4/Slpi/Ifitm3/Oas3/Lgals1/Oasl2/Ifitm2/Oas1g/Rsad2/Plscr1/Oas1a/Ltf/Gsn/Trim25/Oas2/Resf1/Oasl1/Rrp1b/Zc3hav1/Trim30b/Trim30a/Zfp72/Stom/Rab7/Zfp639/Igf2r/Isg15/Chmp4b/Snw1/Tardbp/Oas1c/Hspa8/Bst2/Trim30c/Fbxl2/Pml/Pfn1/Pkn2/Ctdp1/Isg20/Apoe/Trim14/Trim30d/Trim11/Chmp2a/Bcl2/Snx3
BP	GO:0050729	positive regulation of inflammatory response	1.98325	0.0543798	Ace/Ldlr/Cd24a/Mmp8/Abcc1/Clec7a/Stap1/C3/Ccr2/Adam8/Osm/S100a8/Ccr7/S100a9/Tgm2/Fabp4/Il17ra/Ffar2/Lrrk2/Cebpb/Tarm1/Jak2/Cd47/Adora2b/Alox5ap/Ccn4/Ctsc/Tnfsf4/Zbp1/H2-T23/Pla2g3/Cd6/Pde5a/Lbp/Nod2/Ripk1/Pde2a/Ddt/Tradd/Rps19/Fcgr1/Wnt5a/Stat5b
BP	GO:0060337	type I interferon signaling pathway	1.97798	0.0543798	Ifitm6/Ifitm1/Nlrc5/Ifitm3/Samhd1/Ifitm2/Oas2/Ikbke/Irf7/Zbp1/Mmp12/Stat2
BP	GO:0071357	cellular response to type I interferon	1.97798	0.0543798	Ifitm6/Ifitm1/Nlrc5/Ifitm3/Samhd1/Ifitm2/Oas2/Ikbke/Irf7/Zbp1/Mmp12/Stat2
BP	GO:0050832	defense response to fungus	1.97784	0.0543798	Npy/Il17ra/Arg1/App/Clec4n/Ltf/Camp/Ctsg/Mpo/Cotl1
BP	GO:0044403	symbiotic process	1.97579	0.0543798	Ifitm6/Nectin1/Axl/Cd74/Ifitm1/Fcnb/Pglyrp1/Mdfic/Cav2/Cxcr4/Slpi/Siglec1/Ifitm3/Arg1/Oas3/Trem1/Lgals1/Trem3/Vcam1/Oasl2/Ifitm2/Oas1g/Gbp6/Rsad2/Plscr1/Mvb12a/Oas1a/Ltf/Gsn/Atg7/Ist1/Mmp9/Trim25/Uvrag/Oas2/Usp6nl/Resf1/Oasl1/Camp/Ctsg/Rrp1b/Zc3hav1/Trim30b/Trim30a/Gbp9/Anxa2/Zfp72/Stom/Rraga/Thoc6/Rab7/Rab29/Zfp639/Igf2r/Zbp1/Isg15/Chmp4b/Snw1/Bcl2l1/Pcbp1/Bax/Bcl2l11/Vta1/Lamtor5/Tardbp/Oas1c/P…
CC	GO:0071782	endoplasmic reticulum tubular network	-1.97532	0.0543798	Reep5/Parp16/Reep3/Rab3gap1/Atl1/Stimate/Spast/Asph/Tmem201/C2cd2l
BP	GO:0051701	interaction with host	1.97307	0.0543798	Ifitm6/Nectin1/Axl/Cd74/Ifitm1/Fcnb/Cav2/Siglec1/Ifitm3/Lgals1/Ifitm2/Gsn/Atg7/Ist1/Mmp9/Trim25/Uvrag/Trim30b/Trim30a/Zfp72/Rraga/Thoc6/Rab7/Zfp639/Chmp4b/Bcl2l1/Bcl2l11/Trim30c/Pml/Serpinb9/Itgav/Trim14/Trim30d/Trim11/Grk2/Chmp2a/Snx3/Trim21/Gpr15/Pikfyve/Irgm1/Chmp4c/Npc1/Trim56
BP	GO:0042100	B cell proliferation	1.97234	0.0543798	Cd24a/Ahr/Cd74/Ctla4/Il7/Il10/Cd38/Card11/Gapt/Ikzf3/Cdkn1a/Bst1/Tnfsf13b/Il7r/Vav3/Btla/Blk/Cd40/Cd79a/Ptprc/Irs2/Rasgrp1/Bax/Siglecg/Mzb1
MF	GO:0004879	nuclear receptor activity	1.97064	0.0543798	Rara/Ahr/Nr1h3/Nr4a2/Rarg/Vdr/Rxrg/Nr4a3/Pparg/Thrb/Esrrg/Nr6a1/Esr1/Nr1d1/Srebf1/Esrrb/Stat3/Nr1h5/Rarb
MF	GO:0098531	ligand-activated transcription factor activity	1.97064	0.0543798	Rara/Ahr/Nr1h3/Nr4a2/Rarg/Vdr/Rxrg/Nr4a3/Pparg/Thrb/Esrrg/Nr6a1/Esr1/Nr1d1/Srebf1/Esrrb/Stat3/Nr1h5/Rarb
BP	GO:0000050	urea cycle	1.97063	0.0543798	Ass1/Arg2/Arg1
BP	GO:0019627	urea metabolic process	1.97063	0.0543798	Ass1/Arg2/Arg1
BP	GO:0002758	innate immune response-activating signal transduction	1.97016	0.0543798	Klrk1/Fcnb/Ffar2/Klre1
BP	GO:0036474	cell death in response to hydrogen peroxide	1.96779	0.0543798	Il10/Psap/Hgf/Nol3/Lrrk2/Met/Nr4a3/Pde8a/Txn1/Foxp1/Sigmar1/Hsph1/Pdcd10/Ripk1/Glrx
BP	GO:0045577	regulation of B cell differentiation	1.96635	0.0543798	Cd24a/Il7/Flt3/Mmp14/Card11/Ikzf3/Zfp36l2/Ppp2r3c/Xbp1/Syk/Stat5b
BP	GO:0002429	immune response-activating cell surface receptor signaling pathway	1.96591	0.0543798	Ms4a1/Spn/Fpr1/Ctla4/Fpr2/Klrk1/Fcnb/Stap1/Lgals3/Clec2i/Skint3/Ccr7/Mill2/Cd38/Card11/Myo1g/Ptpn22/Rftn1/Kcnn4/Ffar2/Cblb/Ezr/Plscr1/Nr4a3/Tespa1/Vav3/Dennd1b/Klre1/Cd226/Cd47/Malt1/Cacnb3/Itk/Blk/Cd79a/Lat2/Lpxn/Rab29/Themis2/Ptprc/Prkch/Bax/Dgkz/Pram1/Gcsam/Cd19/Braf/Lck/Slc39a10/Psen2/Cmklr1/Fcrl5/Syk/Bcl2/Rabgef1
BP	GO:1903900	regulation of viral life cycle	1.96537	0.0543798	Ifitm6/Cd74/Ifitm1/Fcnb/Cav2/Slpi/Ifitm3/Oas3/Lgals1/Oasl2/Ifitm2/Oas1g/Rsad2/Plscr1/Oas1a/Ltf/Gsn/Trim25/Oas2/Resf1/Oasl1/Zc3hav1/Trim30b/Trim30a/Zfp72/Stom/Isg15/Chmp4b/Oas1c/Hspa8/Bst2/Trim30c/Fbxl2/Pml/Pkn2/Isg20/Trim14/Trim30d/Trim11/Chmp2a/Bcl2/Snx3
BP	GO:0042129	regulation of T cell proliferation	1.96375	0.0543798	Cd209a/Dlg5/Spn/Cd24a/H2-Ab1/H2-Aa/Slfn1/Ctla4/Cd44/Arg2/Lgals3/Anxa1/Ccr2/Gpnmb/Clec2i/Itgal/Ccr7/Zbtb7b/Cd80/Arg1/Card11/Ptpn22/Cd274/Vcam1/Scgb1a1/Cblb/Il2ra/Tnfsf13b/Cebpb/Pdcd1lg2/Tarm1/Btla/Hes1/Tnfsf4/Ptprc/Lmo1/H2-T23/Gnrh1/Cd244a/Cd6/Ripk3/Slc7a1/Pde5a
BP	GO:0002757	immune response-activating signal transduction	1.96265	0.0543798	Ms4a1/Spn/Fpr1/Ctla4/Fpr2/Klrk1/Fcnb/Stap1/Lgals3/Clec2i/Skint3/Ccr7/Mill2/Cd38/Card11/Myo1g/Ptpn22/Rftn1/Kcnn4/Ffar2/Cblb/Ezr/Plscr1/Nr4a3/Tespa1/Vav3/Dennd1b/Klre1/Cd226/Cd47/Malt1/Cacnb3/Itk/Blk/Cd79a/Lat2/Lpxn/Rab29/Themis2/Ptprc/Prkch/Bax/Dgkz/Pram1/Gcsam/Cd19/Braf/Lck/Slc39a10/Psen2/Cmklr1/Fcrl5/Syk/Bcl2/Rabgef1
BP	GO:0051607	defense response to virus	1.96245	0.0543798	Ifitm6/Ifnlr1/Spn/Itgax/Treml4/Ifitm1/Mill2/Acod1/Ifitm3/Oas3/Ptpn22/Samhd1/Oasl2/Ifitm2/Oas1g/Il2ra/Rsad2/Plscr1/Oas1a/Nt5c3/Apobec1/Fgl2/Ifih1/Atg7/Trim25/Oas2/Ddx58/Mlkl/Irf7/Ifit3/Oasl1/Ilrun/Traf3ip2/Rtp4/Ifit1bl1/Ddit4/Zc3hav1/Trim30a/Cd40/Ptprc/Zbp1/Isg15/Ifit2/Slfn8/Bcl2l1/Dhx58/Ifit1/Oas1c/Mmp12/Stat2/Bst2/Becn1/Ripk3/Gbp4/Pml/Riok3/Dtx3l/Isg20/Map3k14/Usp15/Trim11/Bcl2/Chuk/Il10rb/Ddx60…
MF	GO:0008568	microtubule-severing ATPase activity	-1.96013	0.0543798	Fignl2/Spast/Katnal1/Katnal2
BP	GO:0071222	cellular response to lipopolysaccharide	1.95969	0.0543798	Cxcl13/Mir147/Il1f9/Rara/Cd300lb/Axl/Tnip3/Nr1h3/Klrk1/Cmpk2/Stap1/Il10/Vim/Acod1/Cxcl16/Cd80/Ptpn22/Cd274/Gbp6/Plscr1/Ccl2/Cebpb/Ltf/Pdcd1lg2/Jak2/Lilrb4a/Gch1/Malt1/Cd36/Ctsg/Cd68/Scimp/Tnfsf4/Pde4d/Irak2/Mrc1/Pf4/Cd6/Xbp1/Lbp/Litaf/Nod2/Pde2a/Tnfrsf1b/Ly96/B2m/Fcgr4/Tbxa2r/Raet1a/Cxcl3/Trib1/Nr1d1/Tut4/Stat1/Pabpn1/Cx3cl1/Cd84/Traf6/Mapk8/Plscr4/Mir7-1/Mapk1/Gbp2/Ccl5
BP	GO:0002367	cytokine production involved in immune response	1.95542	0.0543798	Crlf2/Cd74/Tbx21/Ccr2/Il31ra/Il10/Slc11a1/Arg1/Kit/Trem1/Trem3/Ffar2/Tgfb3/Rsad2/Nr4a3/Dennd1b/Hk1/Cd226/Ddx58/Il18r1/Malt1/Cd36/Irak3/Scimp/Il18rap/Hmox1/Tnfsf4/H2-T23/Sema7a/Nod2/Dlg1/Tnfrsf1b/H2-M3/B2m
BP	GO:0002250	adaptive immune response	1.95074	0.0543798	Raet1e/Il18bp/Clec4d/Alcam/Spn/Slamf7/Cd24a/Mfsd6/Crlf2/Cd74/H2-Ab1/H2-Aa/H2-Eb1/Tbx21/Ctla4/Treml4/Pirb/Klrk1/Cd44/Arg2/Vegfa/C3/Anxa1/Ccr2/Il31ra/Cd48/Dpp4/Jag1/Ly9/Ccr7/Zbtb7b/Slc11a1/Cd55/Arg1/Stx11/Gapt/Myo1g/Rftn1/Cd274/Tnfsfm13/Rsad2/Tnfsf13b/Clec4n/Il7r/Tcirg1/Dennd1b/Sema4a/Fgl2/Pdcd1lg2/Cd226/Tarm1/Jak2/Btla/Irf7/Il18r1/Malt1/Sh2d1b1/H2-T22/Cd7/H2-K1/Itk/Il18rap/Cd40/Cd79a/Lat2/Ctsc/Tnf…
BP	GO:0043299	leukocyte degranulation	1.9491	0.0543798	Cd177/Ccr2/Fgr/Kit/Stx11/Abr/Nr4a3/Adora2b/Itgb2/Snap23/Blk/Hmox1/Lat2/Stx4a/Rasgrp1/Stxbp2/Gata2/Pram1/Pla2g3/Myo1f/Il4ra/Syk/Rabgef1/Coro1a/Gab2/Cd84/Clnk/Tac4
BP	GO:0016032	viral process	1.94783	0.0543798	Ifitm6/Nectin1/Axl/Cd74/Ifitm1/Fcnb/Mdfic/Cav2/Cxcr4/Slpi/Siglec1/Ifitm3/Oas3/Lgals1/Vcam1/Oasl2/Ifitm2/Oas1g/Rsad2/Plscr1/Mvb12a/Oas1a/Ltf/Gsn/Atg7/Ist1/Mmp9/Trim25/Uvrag/Oas2/Usp6nl/Resf1/Oasl1/Rrp1b/Zc3hav1/Trim30b/Trim30a/Zfp72/Stom/Rraga/Rab7/Rab29/Zfp639/Igf2r/Zbp1/Isg15/Chmp4b/Snw1/Bcl2l1/Pcbp1/Bax/Bcl2l11/Vta1/Lamtor5/Tardbp/Oas1c/Hspa8/Bst2/Trim30c/Fbxl2/Ripk3/Pml/Pfn1/Pkn2/Ctdp1/Pdcd6ip…
BP	GO:0048002	antigen processing and presentation of peptide antigen	1.94656	0.0543798	Mfsd6/Cd74/H2-Ab1/H2-Aa/H2-Eb1/Slc11a1/H2-T22/H2-K1/Gm8909/H2-T23/H2-Bl/Clec4a2/Tap1/H2-DMb1/Ctse/H2-M3/H2-Q2/H2-Q10/B2m/Tapbp/Ifi30/H2-Q7/Fcgr1/H2-DMb2/Ide/H2-T24/Ctss/Pikfyve/Traf6/H2-Q6
BP	GO:1900408	negative regulation of cellular response to oxidative stress	1.94606	0.0543798	Slc7a11/Il10/Psap/Mapk7/Hgf/Nol3/Lrrk2/Met/Nr4a3/Fzd1/Pde8a/Atg7/Scly/Txn1/Hsph1/Ncoa7/Gpx1
BP	GO:0071219	cellular response to molecule of bacterial origin	1.93989	0.0543798	Cxcl13/Mir147/Il1f9/Rara/Cd300lb/Axl/Tnip3/Nr1h3/Klrk1/Cmpk2/Stap1/Il10/Vim/Acod1/Cxcl16/Cd80/Ptpn22/Cd274/Gbp6/Plscr1/Ccl2/Cebpb/Ltf/Pdcd1lg2/Jak2/Lilrb4a/Gch1/Malt1/Cd36/Ctsg/Cd68/Scimp/Tnfsf4/Pde4d/Irak2/Mrc1/Pf4/Cd6/Xbp1/Lbp/Litaf/Nod2/Pde2a/Tnfrsf1b/Ly96/B2m/Fcgr4/Tbxa2r/Raet1a/Cxcl3/Trib1/Wnt5a/Nr1d1/Tut4/Stat1/Pabpn1/Cx3cl1/Cd84/Traf6/Mapk8/Plscr4/Mir7-1/Mapk1/Gbp2/Ccl5
MF	GO:0001730	2'-5'-oligoadenylate synthetase activity	1.93816	0.0543798	Oas3/Oasl2/Oas1g/Oas1a/Oas2
BP	GO:0002449	lymphocyte mediated immunity	1.93763	0.0543798	Raet1e/Spn/Cd24a/Crlf2/Cd74/H2-Ab1/Tbx21/Treml4/Pirb/Klrk1/C3/Ccr2/Il31ra/Dpp4/Jag1/Slc11a1/Cd55/Arg1/Stx11/Klrb1b/Gapt/Myo1g/Rftn1/Tnfsfm13/Rsad2/Il7r/Tcirg1/Dennd1b/Klre1/Fgl2/Cd226/Irf7/Prdx1/Il18r1/Malt1/Sh2d1b1/H2-T22/H2-K1/Klrd1/Il18rap/Cd40/Ctsc/Tnfsf13/Tnfsf4/Ptprc/Gm8909/Rasgrp1/Masp2/H2-T23/Hspa8/Emp2/H2-Bl/Ripk3/H60b/Parp3/Gzmb/Cd19/Nod2/Tap1/Serpinb9/Dlg1/Tnfrsf1b/Stat6/Il4ra/H2-M3/H2…
BP	GO:0048525	negative regulation of viral process	1.93421	0.0543798	Ifitm6/Ifitm1/Fcnb/Slpi/Ifitm3/Oas3/Oasl2/Ifitm2/Oas1g/Rsad2/Plscr1/Oas1a/Ltf/Gsn/Trim25/Oas2/Resf1/Oasl1/Zc3hav1/Zfp639/Isg15/Tardbp/Oas1c/Bst2/Pml/Isg20/Trim14/Trim11/Snx3/Trim21/Parp10/Stat1/Inpp5k/Trim56/Eif2ak2/Srpk1/Adar
BP	GO:0061844	antimicrobial humoral immune response mediated by antimicrobial peptide	1.93197	0.0543798	Cxcl13/Pglyrp1/Lgals3/S100a9/Npy/Ccl2/App/Ltf/Cxcl14/Camp/Pf4/H2bc12/Mmp7/Rnase6/Nod2/B2m/Cxcl3/Rps19
MF	GO:0140375	immune receptor activity	1.9318	0.0543798	Cxcr2/Ifnlr1/Mfsd6/Il1r2/Crlf2/Cd74/Fpr1/Fpr2/Klrk1/Cd44/Ccr2/Il31ra/Flt3/Ccr7/Cxcr4/Il17ra/Ccr1/Il2ra/Il7r/Gpr35/Il1rap/Il18r1/Il18rap/Csf2ra/Cxcr1/Il2rb/Csf2rb/Il3ra/Csf2rb2/Cmklr1/Il4ra/Ghr/Fcgr4/Ctsh/Il10rb/Fcgr1
BP	GO:0050863	regulation of T cell activation	1.92652	0.0543798	Gm9733/Cd209a/Rara/Dlg5/Spn/Cd24a/Gm5150/Runx3/Sirpb1b/Cd74/H2-Ab1/H2-Aa/Slfn1/Tbx21/Flot2/Ctla4/Sirpb1c/Cd44/Arg2/Lgals3/Il7/Anxa1/Ccr2/Adam8/Dpp4/Gpnmb/Clec2i/Itgal/Ccr7/Zbtb7b/Cd80/Arg1/Card11/Sirpb1a/Lgals1/Ptpn22/Cd274/Vcam1/Scgb1a1/Cblb/Adora2a/Il2ra/Tnfsf13b/Ccl2/Cebpb/Tespa1/Il7r/Gsn/Fgl2/Pdcd1lg2/Tarm1/Btla/Cd47/Malt1/Hes1/Tnfsf4/Ptprc/Lmo1/Rasgrp1/Hsph1/H2-T23/Gnrh1/Cd244a/Tnfsf14/Socs6…
BP	GO:0001909	leukocyte mediated cytotoxicity	1.92373	0.0543798	Raet1e/Klrk1/Stap1/Arg1/Stx11/Trem1/Klrb1b/Trem3/Ccl2/Il7r/Klre1/Cd226/Prdx1/Sh2d1b1/Ctsg/H2-T22/H2-K1/Il18rap/Ctsc/Ptprc/Gm8909/Rasgrp1/Stxbp2/H2-T23/Hspa8/Emp2/H2-Bl/Ripk3/H60b/Gzmb/Tap1/Serpinb9/H2-M3/H2-Q2/H2-Q10/B2m/Ctsh/H2-Q7/Coro1a/Fcgr1/Stat5b/H2-T24/Clec2d/Lyst
BP	GO:0034340	response to type I interferon	1.92259	0.0543798	Ifitm6/Ifitm1/Nlrc5/Ifitm3/Samhd1/Ifitm2/Oas2/Ikbke/Irf7/Zbp1/Isg15/Mmp12/Stat2/Wnt5a/Stat1/Trex1/Trim56/Ythdf3/Adar
BP	GO:0002220	innate immune response activating cell surface receptor signaling pathway	1.92117	0.0543798	Klrk1/Fcnb/Ffar2/Klre1
BP	GO:2000106	regulation of leukocyte apoptotic process	1.92017	0.0543798	Cxcr2/Axl/Cd24a/Slc7a11/Cd74/Cd44/Arg2/Lgals3/Anxa1/Adam8/Il10/Ccr7/Siglec1/Cd274/Hsh2d/Nr4a3/Il7r/Blk/Fcmr/Tnfsf4/Irs2/Bax/Ripk3/Nod2/Serpinb9/Gimap8/Slc39a10
BP	GO:1903039	positive regulation of leukocyte cell-cell adhesion	1.91892	0.0543798	Gm9733/Rara/Spn/Cd24a/Gm5150/Runx3/Sirpb1b/Cd74/Fut4/H2-Ab1/H2-Aa/Flot2/Sirpb1c/Cd44/Il7/Anxa1/Ccr2/Adam8/Dpp4/Itgal/Ccr7/Zbtb7b/Cd80/Itga4/Card11/Sirpb1a/Lgals1/Ptpn22/Cd274/Vcam1/Il2ra/Selp/Tnfsf13b/Ccl2/Nr4a3/Tespa1/Il7r/Pdcd1lg2/Cd47/Malt1/Hes1/Itgb2/Tnfsf4/Ptprc/Rasgrp1/Hsph1/H2-T23/Cd244a/Tnfsf14/Capn1/Cd6/Xbp1/Slc7a1/Zfp609/Zmiz1
BP	GO:0022409	positive regulation of cell-cell adhesion	1.91841	0.0543798	Afdn/Gm9733/Cxcl13/Rara/Spn/Cd24a/Gm5150/Runx3/Sirpb1b/Cd74/Fut4/Adam19/H2-Ab1/H2-Aa/Flot2/Sirpb1c/Cd44/Il7/Anxa1/Ccr2/Adam8/Dpp4/Itgal/Ccr7/Zbtb7b/Cd80/Itga4/Card11/Sirpb1a/Lgals1/Ptpn22/Cd274/Vcam1/Il2ra/Selp/Tnfsf13b/Ccl2/Nr4a3/Tespa1/Il7r/Pdcd1lg2/Cd47/Malt1/Hes1/Plaur/Itgb2/Cdh1/Tnfsf4/Ptprc/Rasgrp1/Hsph1/H2-T23/Cd244a/Tnfsf14/Capn1/Piezo1/Cd6/Xbp1/Slc7a1/Zfp609/Zmiz1
BP	GO:0045576	mast cell activation	1.91771	0.0543798	Cd300lb/Crlf2/Cd48/Fgr/Cd300lf/Kit/Plscr1/Nr4a3/Havcr1/Cd226/Adora2b/Snap23/Blk/Hmox1/Lat2/Ndrg1/Rasgrp1/Stxbp2/Gata2/Pla2g3/Il4ra/Syk/Rabgef1
BP	GO:0032640	tumor necrosis factor production	1.91749	0.0543798	Rara/Axl/Cd24a/Arg2/Flt3/Gpnmb/Il10/Ccr7/Acp5/Tmem106a/Ptpn22/Cd2/Ccl2/App/Ltf/Jak2/Cd47/Cd36/Ilrun/Irak3/Gpr18/Trim30a/Cd300ld/Ptprc/Rasgrp1/H2-T23/Pf4/Cidea/Lbp/Clec4a2/Nod2/Ripk1/Azi2/Cyba/Arfgef2/Ly96/Ddt
BP	GO:0051251	positive regulation of lymphocyte activation	1.91349	0.0543798	Gm9733/Rara/Spn/Axl/Cd24a/Gm5150/Runx3/Sirpb1b/Cd74/H2-Ab1/H2-Aa/Tbx21/Flot2/Clec7a/Sirpb1c/Il7/Anxa1/Ccr2/Adam8/Dpp4/Mmp14/Clec2i/Itgal/Ccr7/Zbtb7b/Cd80/Cd38/Card11/Sirpb1a/Lgals1/Ptpn22/Cdkn1a/Bst1/Cd274/Vcam1/Tnfsfm13/Il2ra/Tnfsf13b/Ccl2/Tespa1/Il7r/Vav3/Pdcd1lg2/Cd47/Malt1/Hes1/Cd40/Tnfsf13/Tnfsf4/Ptprc/Ppp2r3c/Irs2/Rasgrp1/Zfp335/Hsph1/H2-T23/Cd244a/Tnfsf14/Cd6/Xbp1/Slc7a1/Zfp609/Zmiz1/Nod2/…
BP	GO:0031348	negative regulation of defense response	1.91189	0.0543798	Mir147/Ldlr/Spn/Cd24a/Il1r2/Gpr31b/Nr1h3/Fpr2/Cd44/Arg2/Pglyrp1/Nt5e/Il10/Nlrp12/Metrnl/Acp5/Nlrc5/Mill2/Mefv/Acod1/Arg1/C1qtnf12/Ccr1/Klrb1b/Hgf/Abr/Samhd1/Adora2a/Il2ra/Klre1/Fgl2/Aoah/Pparg/Sh2d1b1/Parp14/Ilrun/Irak3/Nmi/Ffar4/H2-T23/Trafd1/Dhx58/Ghrl/Mmp12/Siglecg/Macir/Gpx1/Riok3/Nod2/Tap1/Serpinb9/Smpdl3b/Apoe/Tnfrsf1b/H2-M3/Rabgef1/Tnfaip6/Cd200r1/Vps35/Rps19
BP	GO:0002886	regulation of myeloid leukocyte mediated immunity	1.9112	0.0543798	Cd177/Stap1/C3/Ccr2/Fgr/Arg1/Abr/Ddx58/Adora2b/Itgb2/Blk/Hmox1/Stx4a/Stxbp2/Gata2/H2-T23/Pram1/Pla2g3/Il4ra/Syk/Rabgef1/Fcgr1/Ddx21/Gab2
BP	GO:0002833	positive regulation of response to biotic stimulus	1.90663	0.0543798	Nlrc4/Mndal/Cd24a/Cd74/Ifi203/Fpr2/Klrk1/Fcnb/Adam8/Nlrc5/Acod1/Arg1/Ifi211/Trem3/Ffar2/Ifi209/Cd274/Ifi205/Plscr1/Klre1/Cd226/Ikbke/Irf7/Ifi204/Sh2d1b1/Zc3hav1/Ifi208/Scimp/Il18rap/Zbp1/Rasgrp1/H2-T23/Dhx58/Mmp12/Ifi214/Lbp/Med1/Riok3/Nod2/Cyba/Usp15/H2-M3/Ly96/Rps19/Ddx60/Wnt5a/Stat5b/Srebf1/Polr3c/Rbm14/Irgm1/Traf6
BP	GO:0002253	activation of immune response	1.90586	0.0543798	Nlrc4/Ms4a1/Spn/Mndal/Fpr1/Ifi203/Ctla4/Fpr2/Klrk1/Fcnb/Stap1/Lgals3/C3/Clec2i/Skint3/Ccr7/Mill2/Cd55/Cd38/Card11/Ifi211/Rgcc/Myo1g/Ptpn22/Rftn1/Kcnn4/Ffar2/Ifi209/Ifi205/Cblb/Ezr/Plscr1/Nr4a3/Tespa1/Vav3/Dennd1b/Klre1/Cd226/Ifi204/Cd47/Malt1/Cacnb3/Itk/Ifi208/Blk/Cd79a/Lat2/Lpxn/Rab29/Themis2/Ptprc/Zbp1/Prkch/Masp2/Bax/Dgkz/C6/Pram1/Ifi214/Cfb/Gcsam/Cd19/Nod2/Braf/Lck/Slc39a10/Psen2/Cmklr1/Fcrl5…
BP	GO:0051384	response to glucocorticoid	1.90307	0.0543798	Htr7/Ass1/Anxa1/Il10/Klf9/Areg/Cdo1/Jak2/Ddit4/Zfp36l2/Lcat/Fbxo32/Eif4e/Alpl/Eif4ebp1/Il1rn
BP	GO:1903555	regulation of tumor necrosis factor superfamily cytokine production	1.90261	0.0543798	Rara/Axl/Cd24a/Arg2/Adam8/Flt3/Gpnmb/Il10/Ccr7/Acp5/Ptpn22/Cd274/Cd2/Ccl2/Ltf/Jak2/Cd47/Cd36/Ilrun/Irak3/Gpr18/Trim30a/Cd300ld/Ptprc/Rasgrp1/H2-T23/Pf4/Cidea/Lbp/Clec4a2/Nod2/Ripk1/Cyba/Arfgef2/Ly96/Ddt
BP	GO:0031952	regulation of protein autophosphorylation	1.90129	0.0543798	Ace/Vegfa/Gpnmb/Nlrp12/Ppp2r5a/Iqgap1/Vegfc/Mvp/Mob1b/Ptprc/Rap2b/Chp1/Ppp2ca/Impact/Syk/Ppp2r5d
CC	GO:0009898	cytoplasmic side of plasma membrane	1.90026	0.0543798	S100a6/Stac2/Cyth1/Cav2/Fgr/Esyt1/Kcnab2/Kit/Rgs1/Iqgap1/Ptp4a1/Ptpn22/Ezr/Cd2/Hip1/Ryr1/Ikbkb/Gngt2/Ldlrap1/Gnaz/Traf1/Gna13/Blk/Cdh1/Ptpn3/Ptk2/Mcf2l/Rasa3/Ptprc/Rab21/Chmp4b/Snx18/Esyt2/Atp2b1/Tgm3/Ptk6/Gramd2/Mien1/Litaf/Snx9/Gm2a/Gnai3/Lck/Rgs2/Atp2a2/Dlg1/Epb41/Gnb1/Syk/Gnat3/Chuk
BP	GO:0002705	positive regulation of leukocyte mediated immunity	1.9002	0.0543798	Cd177/Cd24a/Tbx21/Klrk1/Stap1/C3/Fgr/Arg1/Tnfsfm13/Rsad2/Ccl2/Klre1/Cd226/Ddx58/Il18r1/Malt1/Sh2d1b1/Adora2b/H2-T22/H2-K1/Itgb2/Scimp/Il18rap/Cd40/Tnfsf13/Tnfsf4/Ptprc/Stx4a/Gm8909/Rasgrp1/Stxbp2/Gata2/H2-T23/Pla2g3/Hspa8/H2-Bl/Nod2/Stat6/Il4ra/Syk/H2-M3/H2-Q2/H2-Q10/B2m/H2-Q7/Fcgr1/Ddx21/Stat5b/Gab2/H2-T24/Traf6/H2-Q6/Prkcz/Clnk/Nsd2/Klrb1c/Paxip1/Pomc
BP	GO:0060326	cell chemotaxis	1.90001	0.0543798	Cxcr2/Cxcl13/Ccl7/Cd74/Thbs1/Abcc1/Pla2g7/Fpr2/Vegfa/Stap1/Lgals3/Anxa1/Ccr2/Ccl8/Adam8/Flt1/Sell/Retnlg/Dpp4/Jaml/S100a8/Ccr7/S100a9/Cxcr4/Cxcl16/Il17ra/Kit/Ccr1/Trem1/Hgf/Trem3/Ffar2/Bst1/F7/Vcam1/Ccl2/Vegfc/App/Met/Vav3/Gpr35/Cxcl14/Hsd3b7/Gpr18/Itgb2/Cxcr1/Ptk2/Myo9b/Pde4d/Lpar1/Hrh1/Ccl6/Ano6/Pf4/Tnfsf14/Slc8b1
BP	GO:0042755	eating behavior	1.89918	0.0543798	Ace/P2ry1/Dgat1/Adora2a/Cd36/Gdf15/Oprd1/Ghrl
BP	GO:0019732	antifungal humoral response	1.89863	0.0543798	Npy/App/Ltf/Camp
BP	GO:0019933	cAMP-mediated signaling	1.89862	0.0543798	Adgre4/Htr7/Adgrg7/Grk5/Ahr/Adgre5/S1pr5/Pde7b/Adgrg6/Ptgir/Crhr2/Ptger2/Ramp3/Adora2a/App/S1pr2/Adora2b/Gna13/Adra1a/Pde4d/Prkar2b/Lpar1/Gpr65/Adcy2/Ffar4/Adgrg3/Ece1/Crtc3/Slc9a3r1/Pf4/Atp2b4/Cdc34/Adgrg5/Rnf157/Rgs2/Calca/Dgkq/Nucb2/Pde2a/Arrdc3/Grk2/Rapgef2/Nme2/Tbxa2r
BP	GO:0070227	lymphocyte apoptotic process	1.89462	0.0543798	Cd24a/Cd74/Cd44/Arg2/Lgals3/Adam8/Il10/Siglec1/Cd274/Hsh2d/Il2ra/Il7r/Traf3ip2/Blk/Fcmr/Tnfsf4/Irs2/Bax/Bcl2l11/Siva1/Ripk3/Serpinb9/Gimap8/Ripk1/Slc39a10/Gli3
BP	GO:0034113	heterotypic cell-cell adhesion	1.8946	0.0543798	Itgax/Itgb7/Cd44/Il10/Mbp/Itga4/Mapk7/Vcam1/Cd2/Itgb2/Ptprc/Itgad/Il1rn/Lck/Itgav/Klf4/Flot1/Cd200r1/Myadm
BP	GO:0071674	mononuclear cell migration	1.89406	0.0543798	Ccl7/Thbs1/Pla2g7/Fpr2/Lgals3/Anxa1/Ccr2/Ccl8/Flt1/Jaml/Ccr7/Ccr1/Ccl2/App/Plcb1/Cd47/Ptk2/Myo9b/Ccl6/Ano6
BP	GO:0070555	response to interleukin-1	1.89257	0.0543798	St18/Ccl7/Mapk13/Il1r2/Anxa1/Ccl8/Tank/Acod1/Ccl2/App/Cebpb/Plcb1/Ikbkb/Cd47/Irak3/Cd40/Irak2/Zbp1/Hdac4/Ccl6
BP	GO:1902883	negative regulation of response to oxidative stress	1.89194	0.0543798	Slc7a11/Il10/Psap/Mapk7/Hgf/Nol3/Lrrk2/Met/Nr4a3/Fzd1/Pde8a/Atg7/Scly/Txn1/Hsph1/Ncoa7/Gpx1/Mctp1/Glrx
BP	GO:1903556	negative regulation of tumor necrosis factor superfamily cytokine production	1.891	0.0543798	Rara/Axl/Cd24a/Arg2/Flt3/Gpnmb/Il10/Acp5/Ptpn22/Cd274/Ilrun/Irak3/Gpr18/Trim30a/Cidea/Lbp/Clec4a2/Nod2
CC	GO:0031225	anchored component of membrane	1.88905	0.0543798	Raet1e/Dpep3/Ly6c2/Cd177/Cd24a/Gpc1/Ntng2/Flot2/Dpep2/Ly6g/Cd48/Nt5e/Mill2/Cd55/Ly6i/Bst1/Vcam1/Cd2/Vnn3/Mmp19/Plaur/Cd109/Rab7/Ly6a/Vti1b/Svip/Alpl/Sema7a/Bst2/Gad2/Lynx1/Nod2/Rab26/Smpdl3b/Lypd1/Lypd6b/Rab5c/Prss30/Ly6e/Raet1a/Abhd17b/Cd52/Eepd1/Enpp6
BP	GO:0071347	cellular response to interleukin-1	1.88881	0.0543798	St18/Ccl7/Mapk13/Il1r2/Ccl8/Tank/Acod1/Ccl2/Cebpb/Plcb1/Ikbkb/Cd47/Irak3/Cd40/Irak2/Zbp1/Ccl6
BP	GO:0070228	regulation of lymphocyte apoptotic process	1.8879	0.0543798	Cd24a/Cd74/Cd44/Arg2/Lgals3/Adam8/Il10/Siglec1/Cd274/Hsh2d/Il7r/Blk/Fcmr/Tnfsf4/Irs2/Bax/Ripk3/Serpinb9/Gimap8/Slc39a10
BP	GO:0071887	leukocyte apoptotic process	1.88736	0.0543798	Cxcr2/Axl/Cd24a/Slc7a11/Cd74/Cd44/Arg2/Lgals3/Anxa1/Adam8/Il10/Ccr7/Siglec1/Cd274/Hsh2d/Il2ra/Nr4a3/Il7r/Traf3ip2/Blk/Fcmr/Tnfsf4/Irs2/Bax/Bcl2l11/Siva1/Ripk3/Nod2/Serpinb9/Gimap8/Ripk1/Slc39a10/Gli3
BP	GO:1903036	positive regulation of response to wounding	1.88629	0.0543798	Scarf1/Fkbp1b/Cd24a/Thbs1/Clec7a/Anxa1/S100a9/Cxcr4/F7/Stk24/Selp/Ccl2/Hpse/Ndel1/Cd36/Actg1/Ccn4/Ptk2/Arfgef1/Ano6/Lrp1/Xbp1
BP	GO:1900407	regulation of cellular response to oxidative stress	1.88319	0.0543798	Slc7a11/Il10/Psap/Mapk7/Hgf/Nol3/Lrrk2/App/Met/Nr4a3/Fzd1/Pde8a/Atg7/Gch1/Aifm2/Cd36/Scly/Txn1/Foxp1/Hsph1/Mcl1/Ncoa7/Gpx1/Fbxw7
BP	GO:1903202	negative regulation of oxidative stress-induced cell death	1.88291	0.0543798	Slc7a11/Il10/Psap/Mapk7/Hgf/Nol3/Lrrk2/Met/Nr4a3/Fzd1/Pde8a/Atg7/Txn1/Hsph1/Ncoa7/Gpx1
BP	GO:0002888	positive regulation of myeloid leukocyte mediated immunity	1.87876	0.0543798	Cd177/Stap1/C3/Fgr/Arg1/Ddx58/Adora2b/Itgb2/Stx4a/Stxbp2/Gata2/H2-T23/Pla2g3/Il4ra/Syk/Fcgr1/Ddx21/Gab2
BP	GO:0007157	heterophilic cell-cell adhesion via plasma membrane cell adhesion molecules	1.87538	0.0543798	Nectin1/Alcam/Cd24a/Jaml/Itgal/Itga4/Cadm3/Lgals1/Tenm4/Vcam1/Selp
BP	GO:0001783	B cell apoptotic process	1.87165	0.0543798	Cd24a/Cd74/Cd44/Il10/Hsh2d/Traf3ip2/Blk/Irs2/Bax/Bcl2l11
BP	GO:0042832	defense response to protozoan	1.87155	0.0543798	Il10/Slc11a1/Batf2/Arg1/Gbp6/Gbp9/Cd40/Gbp8/Gbp11/Pf4/Gbp4/Il4ra
BP	GO:0050777	negative regulation of immune response	1.86961	0.0543798	Spn/Tbx21/Ctla4/Arg2/Pglyrp1/Lgals3/Anxa1/Ccr2/Il10/Nlrc5/Zbtb7b/Acod1/Arg1/Ccr1/Klrb1b/Abr/Samhd1/Tgfb3/Il2ra/Il7r/Klre1/Fgl2/Pparg/Sh2d1b1/Parp14/Irak3/Nmi/Hmox1/Tnfsf4/Ptprc/H2-T23/Trafd1/Dhx58/Mmp12/Gpx1/Parp3/Nod2/Tap1/Serpinb9/Smpdl3b/Stat6/Il4ra/H2-M3/Rabgef1
BP	GO:0002286	T cell activation involved in immune response	1.86954	0.0543798	Clec4d/Rara/Spn/Cd74/Tbx21/Clec4e/Lgals3/Anxa1/Ccr2/Itgal/Ly9/Ccr7/Zbtb7b/Slc11a1/Stx11/Sema4a/Fgl2/Lcp1/Il18r1/Malt1/Tnfsf4/Foxp1
BP	GO:0007187	G protein-coupled receptor signaling pathway, coupled to cyclic nucleotide second messenger	1.86681	0.0543798	Adgre4/Htr7/Palm/Adgrg7/Grk5/Adgre5/S1pr5/Adgrg6/P2ry1/Fpr2/Anxa1/Ptgir/Crhr2/Ptger2/Psap/Ramp3/Adora2a/App/S1pr2/Chrm3/Gnaz/Adora2b/Gna13/Adra1a/Lpar1/Gpr65/Hrh1/Adcy2/Oprd1/Adgrg3/Slc9a3r1/Pf4/Atp2b4/Grm6/Adgrg5/Gnai3/Rgs2/Calca/Pde2a/Arrdc3/Grk2/Rapgef2/Gnat3/Nme2/Tbxa2r
MF	GO:0001664	G protein-coupled receptor binding	1.86568	0.0543798	Cxcl13/Ace/Palm/Ccl7/Fpr1/P2ry1/Fcnb/C3/Ccl8/Npy/Cav2/Cxcl16/Psap/Ccdc88c/Atp1a3/Adora2a/Calm1/Ccl2/App/S1pr2/Homer3/Fzd1/Bambi/Homer1/Cxcl14/Wnt11/Jak2/Gnaz/P2ry2/Rtp4/Grk3/Gna13/Agt/Bdkrb2/Sdcbp/Fzd7/Ccl6/Slc9a3r1/Ghrl/Sav1/Pf4/Rnf43/Hspa8/Penk/Ppp2ca/Nsf/Gnai3/Pdcd6ip/Esr1/Atp2a2/Calca/Dnaja1/Arrdc3/Cnih4/Grk2/Rapgef2/Gnat3/Znrf3/Cxcl3/Vps35/Fcgr1/Dnajc14/Wnt5a/Stat1/Psmc5/Cx3cl1/Msmp/Hspa1a/S…
BP	GO:0050727	regulation of inflammatory response	1.86527	0.0543798	Mir147/Ace/Ldlr/Spn/Cd200r4/Cd24a/Il1r2/Gpr31b/Nr1h3/Mmp8/Abcc1/Clec7a/Fpr2/Cd44/Pglyrp1/Stap1/C3/Anxa1/Ccr2/Adam8/Osm/Nt5e/S100a8/Il10/Nlrp12/Ccr7/Metrnl/S100a9/Acp5/Mefv/Tgm2/Acod1/Slc7a2/Fabp4/Il17ra/C1qtnf12/Hgf/Abr/Ffar2/Setd6/Bst1/Scgb1a1/Adora2a/Lrrk2/Il2ra/Cebpb/Aoah/Pparg/Tarm1/Jak2/Cd47/Adora2b/Alox5ap/Ccn4/Ctsc/Agt/Tnfsf4/Zbp1/Ffar4/H2-T23/Per1/Ghrl/Usp18/Aldh2/Casp12/Siglecg/Pla2g3/Se…
BP	GO:0043574	peroxisomal transport	-1.86509	0.0543798	Lonp2/Pex3/Pex2/Abcd2/Pex12/Pex10/Abcd4/Abcd3/Hacl1
MF	GO:0004571	mannosyl-oligosaccharide 1,2-alpha-mannosidase activity	-1.86235	0.0543798	Edem1/Man1b1/Man1c1/Man1a2/Edem2/Man1a
BP	GO:0001913	T cell mediated cytotoxicity	1.86185	0.0543798	Raet1e/Stx11/Il7r/H2-T22/H2-K1/Ctsc/Ptprc/Gm8909/H2-T23/Hspa8/Emp2/H2-Bl/Ripk3/Gzmb/Serpinb9/H2-M3/H2-Q2/H2-Q10/B2m/Ctsh/H2-Q7
BP	GO:0007595	lactation	1.85928	0.0543798	Xdh/Vegfa/Zbtb7b/Vdr/Cdo1/Oas2/Aprt/Xbp1/Med1/Gja1/Chuk/Stat5b/Nme1
BP	GO:0034982	mitochondrial protein processing	-1.85791	0.0543798	Immp2l/Spg7/Afg3l1/Atp23/Pmpca/Oma1/Pmpcb/Sirt4
BP	GO:0002521	leukocyte differentiation	1.85296	0.0543798	Ocstamp/Runx2/Clec4d/Ms4a1/Rara/Spn/Axl/Cd24a/Ahr/Runx3/Cd74/H2-Ab1/H2-Aa/Tbx21/Ctla4/Pirb/Tnfsf8/Prtn3/Fam20c/Cd44/Pglyrp1/Vegfa/Clec4e/Il7/Anxa1/Ccr2/Adam8/Flt3/Mmp14/Clec2i/Ly9/Ccr7/Zbtb7b/Batf2/Gpr55/Cd300lf/Kit/Ccr1/Card11/Lgals1/Psap/Ikzf3/Notch2/Ptpn22/Mafb/Mink1/Tspan2/Il2ra/Rsad2/App/Pilrb1/Cebpb/Tespa1/Plcb1/Hoxa7/Spib/Il7r/Tcirg1/Sema4a/Fgl2/Prxl2a/Pparg/Gpr137b/Il18r1/Malt1/Lif/Gpr18/…
BP	GO:0070192	chromosome organization involved in meiotic cell cycle	-1.85231	0.0543798	Rad21/Syde1/Prdm9/Incenp/Bub1b/Sycp1/Meioc/Sgo2a/Atm/Syce2/Brip1/Tex19.1/Ncapd3/Mlh3/Ncaph2/Ccne2/Bub1/Smc4/Rad51c/Ndc1/Terf1/Cep63/Rec8/Smc2/Ncapd2/Ncaph/Hormad1/Msh5/Trip13/Stag3
CC	GO:0097136	Bcl-2 family protein complex	1.84801	0.0543798	Bcl2l2/Bcl2l1/Bax/Bcl2l11/Mcl1
MF	GO:0004896	cytokine receptor activity	1.84701	0.0543798	Cxcr2/Ifnlr1/Il1r2/Crlf2/Cd74/Cd44/Ccr2/Il31ra/Flt3/Ccr7/Cxcr4/Il17ra/Ccr1/Il2ra/Il7r/Gpr35/Il1rap/Il18r1/Il18rap/Csf2ra/Cxcr1
MF	GO:0004559	alpha-mannosidase activity	-1.84664	0.0543798	Man2a2/Edem1/Manea/Man1b1/Man1c1/Man1a2/Man2b2/Edem2/Man1a
CC	GO:0032280	symmetric synapse	1.8457	0.0543798	Iqsec3/Penk/Slc4a8/Septin11/Arfgef2
BP	GO:0007631	feeding behavior	1.8435	0.0543798	Ace/P2ry1/Dgat1/Crhr2/Npy/Adora2a/App/Nr4a3/Cd36/Dach1/Gdf15/Agt/Oprd1/Ghrl
BP	GO:0007188	adenylate cyclase-modulating G protein-coupled receptor signaling pathway	1.84233	0.0543798	Adgre4/Htr7/Palm/Adgrg7/Grk5/Adgre5/S1pr5/Adgrg6/P2ry1/Fpr2/Ptgir/Crhr2/Ptger2/Psap/Ramp3/Adora2a/App/S1pr2/Chrm3/Gnaz/Adora2b/Gna13/Adra1a/Lpar1/Gpr65/Adcy2/Oprd1/Adgrg3/Slc9a3r1/Pf4/Atp2b4/Grm6/Adgrg5/Gnai3/Rgs2/Calca/Pde2a/Arrdc3/Grk2/Rapgef2/Gnat3/Nme2/Tbxa2r
BP	GO:0008360	regulation of cell shape	1.83971	0.0543798	Palm/Arhgap15/Plxna1/P2ry1/Vegfa/Anxa1/Rnd3/Rhou/Limd1/Fgr/Plxnd1/Diaph1/Kit/Cdc42se2/Ezr/Ccl2/Plxnc1/Parvb/Fmnl2/Sema4a/Bambi/Eps8/Myh9/Kif3a/Syne3/Arhgap18/Gna13/Ptk2/Lpar1/Rhod/Slc9a3r1/Pxn/Rhof/Myl12b/Cdc42ep4/Myl12a/Anxa7/Cdc42ep3/Strip2/Gas7/Dlg1/Epb41/Kdr/Lst1/Myh14/Coro1a/Palmd/Ptk2b/Arhgdia/Hck/Fmnl1
BP	GO:0007189	adenylate cyclase-activating G protein-coupled receptor signaling pathway	1.83886	0.0543798	Adgre4/Htr7/Adgrg7/Grk5/Adgre5/S1pr5/Adgrg6/Ptgir/Ptger2/Ramp3/Adora2a/App/S1pr2/Adora2b/Gna13/Adra1a/Lpar1/Gpr65/Adcy2/Adgrg3/Slc9a3r1/Pf4/Atp2b4/Adgrg5/Calca/Arrdc3/Grk2/Rapgef2/Nme2/Tbxa2r
BP	GO:0070542	response to fatty acid	1.83868	0.0543798	Ldlr/Pid1/Scd4/Ccr7/Ptger2/Ffar2/Plcb1/Prkaa2/Cd36/Tnfsf4/Foxp1/Acaca/Dgat2/Scd1
BP	GO:0002474	antigen processing and presentation of peptide antigen via MHC class I	1.83797	0.0543798	Mfsd6/H2-T22/H2-K1/Gm8909/H2-T23/H2-Bl/Clec4a2/Tap1/H2-M3/H2-Q2/H2-Q10/B2m/Tapbp/Ifi30/H2-Q7/Fcgr1/Ide/H2-T24/H2-Q6
BP	GO:0060760	positive regulation of response to cytokine stimulus	1.83718	0.0543798	Axl/Cd74/Il7/Nlrc5/Cxcr4/Cd300lf/Ifih1/Ddx58/Ikbke/Irf7/Parp14/Zbp1/Mmp12/Med1/Ripk1
BP	GO:0019935	cyclic-nucleotide-mediated signaling	1.83347	0.0543798	Adgre4/Htr7/Adgrg7/Grk5/Ahr/Adgre5/S1pr5/Pde7b/Adgrg6/Thbs1/Ptgir/Crhr2/Ptger2/Ramp3/Adora2a/App/S1pr2/Cd36/Adora2b/Gna13/Adra1a/Pde4d/Prkar2b/Lpar1/Gpr65/Adcy2/Ffar4/Adgrg3/Ece1/Crtc3/Slc9a3r1/Pf4/Atp2b4/Cdc34/Adgrg5/Rnf157/Rgs2/Calca/Dgkq/Apoe/Nucb2/Pde2a/Arrdc3/Grk2/Rapgef2/Prkg1/Nme2/Tbxa2r
BP	GO:0002573	myeloid leukocyte differentiation	1.8331	0.0543798	Ocstamp/Rara/Cd74/Pirb/Prtn3/Fam20c/Vegfa/Adam8/Clec2i/Ccr7/Batf2/Gpr55/Cd300lf/Kit/Ccr1/Notch2/Mafb/Tspan2/App/Pilrb1/Cebpb/Plcb1/Hoxa7/Spib/Tcirg1/Prxl2a/Pparg/Gpr137b/Lif/Dcstamp/Cd109/Anxa2/Clec2g/Snx10/Ccn4/Evi2b/Lbr/Slc9b2/Gata2/Pf4/Pla2g3/Cebpe/Fbxw7/Med1/Rbpj/Il3ra/Ripk1/Psen2/Hax1/Cd101/Fos/Gpr68/Nme2/Chuk/Trib1/Sirt1/Oscar/Nme1/Fbn1/Gab2/Klf10/Rbp1/Clec2d
BP	GO:0008594	photoreceptor cell morphogenesis	-1.83205	0.0543798	Ttc26/Rabl2/2610301B20Rik/Bbs1
BP	GO:0032720	negative regulation of tumor necrosis factor production	1.83023	0.0543798	Rara/Axl/Cd24a/Arg2/Flt3/Gpnmb/Il10/Acp5/Ptpn22/Ilrun/Irak3/Gpr18/Trim30a/Cidea/Lbp/Clec4a2/Nod2
BP	GO:0050871	positive regulation of B cell activation	1.82836	0.0543798	Cd74/Tbx21/Il7/Mmp14/Cd38/Card11/Cdkn1a/Bst1/Tnfsfm13/Tnfsf13b/Vav3/Cd40/Tnfsf13/Tnfsf4/Ptprc/Ppp2r3c/Irs2/Xbp1/Nod2/Slc39a10/Stat6/Syk/Bcl2
BP	GO:1903201	regulation of oxidative stress-induced cell death	1.82831	0.0543798	Slc7a11/Il10/Psap/Mapk7/Hgf/Nol3/Lrrk2/App/Met/Nr4a3/Fzd1/Pde8a/Atg7/Txn1/Foxp1/Hsph1/Mcl1/Ncoa7/Gpx1/Fbxw7
BP	GO:0002440	production of molecular mediator of immune response	1.82724	0.0543798	Crlf2/Cd74/H2-Ab1/Tbx21/Ccr2/Il31ra/Il10/Slc11a1/Arg1/Kit/Card11/Trem1/Gapt/Ptpn22/Samhd1/Trem3/Ffar2/Tgfb3/Tnfsfm13/Rsad2/Tnfsf13b/Nr4a3/Il7r/Tcirg1/Dennd1b/Hk1/Fgl2/Cd226/Ddx58/Il18r1/Malt1/Cd36/Traf3ip2/Irak3/Scimp/Il18rap/Cd40/Hmox1/Tnfsf13/Tnfsf4/Ptprc/Stx4a/Foxp1/H2-T23/Cd244a/Siglecg/Sema7a/Mzb1/Xbp1/Mmp7/Parp3/Nod2/Dlg1/Tnfrsf1b/Stat6/Il4ra/H2-M3/B2m/Vpreb1
BP	GO:0002697	regulation of immune effector process	1.82659	0.0543798	Ifnlr1/Rara/Cd177/Spn/Cd24a/Cd74/Tbx21/Treml4/Klrk1/Pglyrp1/Stap1/Lgals3/C3/Anxa1/Ccr2/Dpp4/Il10/Ccr7/Zbtb7b/Mill2/Fgr/Cd55/Arg1/Klrb1b/Abr/Ptpn22/Ffar2/Tgfb3/Tnfsfm13/Il2ra/Rsad2/Ccl2/Nr4a3/Il7r/Hk1/Klre1/Fgl2/Cd226/Ddx58/Cd47/Il18r1/Malt1/Sh2d1b1/Cd36/Ilrun/Traf3ip2/Adora2b/Irak3/H2-T22/H2-K1/Itgb2/Zc3hav1/Scimp/Blk/Il18rap/Cd40/Hmox1/Tnfsf13/Tnfsf4/Ptprc/Stx4a/Foxp1/Gm8909/Rasgrp1/Stxbp2/Gata2…
MF	GO:0004930	G protein-coupled receptor activity	1.82615	0.0543798	Adgre4/Htr7/Cxcr2/Adgrg7/Adgre5/S1pr5/Adgrg6/Fpr1/Gpr31b/Gpr141/P2ry1/Fpr2/Gpr132/Gpr171/Ccr2/Ptgir/Ltb4r1/Crhr2/Ccr7/Cxcr4/Ptger2/Gpr55/Ccr1/Ffar2/Ramp3/Adora2a/S1pr2/Fzd1/Gpr35/Adgrf4/Chrm3/P2ry2/Adora2b/Gprc5a/Gpr18/Celsr3/Adra1a/Cxcr1/Lpar1/Gpr65/Hrh1/Ffar4/Oprd1/Mrgpra2b/Adgrg3/Bdkrb2/Sigmar1/Fzd7
BP	GO:0070613	regulation of protein processing	1.82425	0.0543798	Nlrc4/Ldlrad3/Il1r2/Thbs1/Mmp14/Cast/Spon1/Nol3/Lrrk2/Chac1/Gsn/Myh9/Cdh1/Fcmr/Mdm2
BP	GO:0002460	adaptive immune response based on somatic recombination of immune receptors built from immunoglobulin superfamily domains	1.82379	0.0543798	Raet1e/Il18bp/Spn/Cd24a/Crlf2/Cd74/H2-Ab1/Tbx21/Treml4/Pirb/Vegfa/C3/Anxa1/Ccr2/Il31ra/Dpp4/Jag1/Ly9/Ccr7/Zbtb7b/Slc11a1/Cd55/Arg1/Stx11/Gapt/Myo1g/Rftn1/Cd274/Tnfsfm13/Rsad2/Tnfsf13b/Il7r/Tcirg1/Dennd1b/Sema4a/Fgl2/Cd226/Irf7/Il18r1/Malt1/H2-T22/H2-K1/Il18rap/Cd40/Ctsc/Tnfsf13/Tnfsf4/Ptprc/Gm8909/Masp2/H2-T23/Hspa8/Emp2/H2-Bl/Ripk3/Parp3/Gzmb/Cd19/Nod2/Serpinb9/Dlg1/Tnfrsf1b/Stat6/Il4ra/H2-M3/H2…
BP	GO:2001236	regulation of extrinsic apoptotic signaling pathway	1.82347	0.0543798	Runx3/Thbs1/G0s2/Vegfa/Lgals3/Il7/Trps1/Siglec1/Tnfrsf12a/Mapk7/Hgf/Nol3/Tmbim1/Faf1/Deptor/Sgk3/Traf1/Inhba/Hmox1/Eya1/Fcmr/Agt/Tnfsf4/Ctnna1/Ptprc/Stx4a/Dedd2/Gclm/Madd/Bcl2l1/Bax/Dapk1/Mcl1/Pf4/Tnfsf12/Gpx1/Pml/Eya3/Stk4/Ripk1/Psen2/Itgav/Rnf34/Lmna/Sgms1/Bcl2
CC	GO:0032541	cortical endoplasmic reticulum	-1.82241	0.0543798	Stimate/Asph/Tmem201/C2cd2l
BP	GO:0051897	positive regulation of protein kinase B signaling	1.82011	0.0543798	Rara/Axl/F10/Thbs1/Fpr2/Itsn1/Vegfa/Nrg1/Adam8/Osm/C1qtnf12/F7/Ramp3/Met/Tnfaip8l3/Hpse/Spry2/Gdf15/Ptk2/Arfgef1/Chil1/Osbpl8/Specc1l/Gpx1/P2rx4/Hax1/Bag4/Rictor/Hsp90ab1/Lin28a/Hsp90aa1/Tspyl5/Cx3cl1/Mst1r
BP	GO:1901654	response to ketone	1.81992	0.0543798	Htr7/Ahr/Nr1h3/Klf9/Ccr7/Acod1/Ptger2/Tgfb3/Prkaa2/Jak2/Ncoa1/Ddit4/Arpc2/Tnfsf4/Fbxo32/Adcy2/Eif4e/Abhd2/Bcl2l1/Map4k1/Acaca/Trerf1/Eif4ebp1/Rwdd1/Golph3
BP	GO:0071216	cellular response to biotic stimulus	1.81936	0.0543798	Cxcl13/Mir147/Il1f9/Rara/Cd300lb/Axl/Tnip3/Nr1h3/Clec7a/Klrk1/Cmpk2/Stap1/Il10/Vim/Acod1/Cxcl16/Cd80/Ptpn22/Cd274/Gbp6/Plscr1/Ccl2/Cebpb/Ltf/Pdcd1lg2/Jak2/Lilrb4a/Gch1/Malt1/Cd36/Ctsg/Cd68/Scimp/Tnfsf4/Pde4d/Irak2/Bcl2l11/Mrc1/Pf4/Cd6/Xbp1/Lbp/Litaf/Nod2/Pde2a/Tnfrsf1b/Syk/Ly96/B2m/Fcgr4/Tbxa2r/Raet1a/Cxcl3/Trib1/Wnt5a/Nr1d1/Hspa5/Tut4/Stat1/Ppp1r15b/Pabpn1/Cx3cl1/Cd84/Traf6/Mapk8/Plscr4/Mir7-1/M…
MF	GO:0004177	aminopeptidase activity	1.8178	0.0543798	Dpep3/Ace/Dpep2/Prss16/Dpp4/Mmp14/Lnpep/Anpep/Aopep/Fap
BP	GO:0001776	leukocyte homeostasis	1.81656	0.0543798	Cxcr2/Axl/Cd24a/Ahr/Slc7a11/Cd74/Pirb/Cd44/Anxa1/Ccr2/Flt3/Gapt/Il2ra/Tnfsf13b/Ccl2/Tcirg1/Ikbkb/Lilrb4a/Tnfsf4/Lmo1/Ppp2r3c/Bax/Bcl2l11/Siva1
BP	GO:0032680	regulation of tumor necrosis factor production	1.81555	0.0543798	Rara/Axl/Cd24a/Arg2/Flt3/Gpnmb/Il10/Ccr7/Acp5/Ptpn22/Cd2/Ccl2/Ltf/Jak2/Cd47/Cd36/Ilrun/Irak3/Gpr18/Trim30a/Cd300ld/Ptprc/Rasgrp1/H2-T23/Pf4/Cidea/Lbp/Clec4a2/Nod2/Ripk1/Cyba/Arfgef2/Ly96/Ddt
BP	GO:0062208	positive regulation of pattern recognition receptor signaling pathway	1.81356	0.0543798	Nr1h3/Treml4/Ptpn22/Cd300ld3/Rsad2/Ltf/Tlr5/Zc3hav1/Dhx58/Lbp/Cyba/Usp15/Flot1/Ddx60
BP	GO:0002720	positive regulation of cytokine production involved in immune response	1.81212	0.0543798	Cd74/Ffar2/Rsad2/Nr4a3/Hk1/Cd226/Ddx58/Il18r1/Malt1/Cd36/Scimp/Tnfsf4/H2-T23/Sema7a/Nod2/H2-M3/B2m/Wnt5a/Ddx21/Traf6/Prkcz/Clnk/Tnfrsf14/Fcer1g/Kars/Il1b
BP	GO:0002702	positive regulation of production of molecular mediator of immune response	1.81012	0.0543798	Cd74/Tbx21/Ptpn22/Ffar2/Tnfsfm13/Rsad2/Nr4a3/Hk1/Cd226/Ddx58/Il18r1/Malt1/Cd36/Scimp/Cd40/Tnfsf13/Tnfsf4/Ptprc/Stx4a/Foxp1/H2-T23/Cd244a/Sema7a/Mzb1/Xbp1/Nod2/Stat6/Il4ra/H2-M3/B2m
BP	GO:0002448	mast cell mediated immunity	1.81001	0.0543798	Fgr/Kit/Nr4a3/Adora2b/Snap23/Blk/Hmox1/Lat2/Rasgrp1/Stxbp2/Gata2/Pla2g3/Il4ra/Syk/Rabgef1/Gab2/Cd84/Clnk/Tac4/Fcer1g/Foxf1/Pdpk1
BP	GO:0043303	mast cell degranulation	1.81001	0.0543798	Fgr/Kit/Nr4a3/Adora2b/Snap23/Blk/Hmox1/Lat2/Rasgrp1/Stxbp2/Gata2/Pla2g3/Il4ra/Syk/Rabgef1/Gab2/Cd84/Clnk/Tac4/Fcer1g/Foxf1/Pdpk1
BP	GO:0060759	regulation of response to cytokine stimulus	1.80973	0.0543798	Axl/Cd24a/Il1r2/Cd74/Stap1/Il7/Ecm1/Nlrc5/Cxcr4/Arg1/Cd300lf/Mapk7/Samhd1/Nol3/Ifih1/Pparg/Ddx58/Ikbke/Irf7/Parp14/Irak3/Irak2/Ptprc/Zbp1/Mmp12/Med1/Il1rn/Ripk1/Klf4/Syk/Rabgef1
BP	GO:0048771	tissue remodeling	1.80959	0.0543798	Ctsk/Axl/Cd24a/Ahr/Vegfa/Il7/Ccr2/Adam8/Mmp14/Gpnmb/Jag1/Acp5/Tgm2/Clec10a/Itga4/Vdr/Cd38/Gpr55/Abr/Notch2/Nol3/Tmbim1/Tcirg1/Mmp9/Plekhm1/Gpr137b/Lif/Dcstamp/Def8/Snx10/Agt/Rab7/Chd7/Mdm2/Bax/Rab3d/Angpt2/Lipa/Capn1/Pml/Gja1/Rbpj
BP	GO:0034635	glutathione transport	1.80925	0.0543798	Slc7a11/Abcc1/Slc9a3r1
BP	GO:0042939	tripeptide transport	1.80925	0.0543798	Slc7a11/Abcc1/Slc9a3r1
BP	GO:0031960	response to corticosteroid	1.80888	0.0543798	Htr7/Ass1/Anxa1/Il10/Klf9/Areg/Cdo1/Jak2/Ddit4/Zfp36l2/Lcat/Fbxo32/Eif4e/Alpl/Eif4ebp1/Il1rn
BP	GO:0046777	protein autophosphorylation	1.80869	0.0543798	Ace/Grk5/Lmtk2/Vegfa/Flt1/Flt3/Gpnmb/Mapkapk3/Mak/Nlrp12/Fgr/Ppp2r5a/Kit/Iqgap1/Ern1/Pim1/Mink1/Stk24/Lrrk2/Vegfc/Met/Hk1/Slk/Stk17b/Jak2/Aatk/Hipk4/Irak3/Mvp/Mob1b/Cdk12/Itk/Blk/Ptk2/Mknk2/Ptprc/Taok3/Map4k1/Rap2b/Dapk1/Chp1/Hspa9/Hspa8/Ptk6/Csnk1g1/Ppp2ca/Ripk3/Stk4/Impact/Ripk1/Lck/Syk/Oxsr1/Kdr/Camkk2/Ppp2r5d/Nme2/Mapkapk5
BP	GO:0050829	defense response to Gram-negative bacterium	1.80702	0.0543798	Lyz2/Slc11a1/Npy/Lyz1/Trem1/Trem3/App/Ltf/Camp/Ctsg/H2bc12/Lbp/Mmp7/Rnase6
BP	GO:0003300	cardiac muscle hypertrophy	1.80685	0.0543798	Pi16/Col14a1/Nr4a3/Inpp5f/Pdlim5/Trip10/Smad4/Tcap/Adra1a/Ccn4/Ptk2/Agt/Fbxo32/Foxp1/Camta2/Ece1/Mtpn/Atp2b4/Jarid2/Becn1/Pde5a/Ctdp1/Rgs2/Atp2a2/P2rx4/Lmna/Tnfrsf1b/Prkg1/Nfatc3/Sirt1
BP	GO:0072676	lymphocyte migration	1.80489	0.0543798	Cxcl13/Ccl7/Spn/Itgb7/Tbx21/Ccr2/Ccl8/Adam8/Itgal/Ccr7/Ecm1/Cxcl16/Itga4/Myo1g/Ccl2/App/Cxcl14/Hsd3b7/Tnfsf4/Ccl6/Tnfsf14/Slc8b1/Gcsam/Ripk3
BP	GO:0032649	regulation of interferon-gamma production	1.80441	0.0543798	Rara/Axl/Klrk1/Pglyrp1/Ccr2/Flt3/Il10/Ccr7/Slc11a1/Ptpn22/Cd274/Scgb1a1/Cd2/App/Klre1/Pdcd1lg2/Cd226/Cd47/Il18r1/Sh2d1b1/Tnfsf4/Isg15/Rasgrp1/Cd244a
BP	GO:0002292	T cell differentiation involved in immune response	1.80408	0.0543798	Clec4d/Rara/Spn/Tbx21/Clec4e/Anxa1/Ccr2/Ly9/Ccr7/Zbtb7b/Sema4a/Fgl2/Il18r1/Malt1/Tnfsf4/Foxp1
BP	GO:0014896	muscle hypertrophy	1.80313	0.0543798	Pi16/Col14a1/Nr4a3/Inpp5f/Pdlim5/Trip10/Smad4/Tcap/Adra1a/Ccn4/Ptk2/Agt/Fbxo32/Foxp1/Camta2/Ece1/Mtpn/Atp2b4/Jarid2/Becn1/Pde5a/Ctdp1/Rgs2/Atp2a2/P2rx4/Cyba/Lmna/Tnfrsf1b/Prkg1/Nfatc3/Sirt1
CC	GO:0098562	cytoplasmic side of membrane	1.79811	0.0543798	S100a6/Stac2/Cyth1/Cav2/Fgr/Esyt1/Kcnab2/Kit/Rgs1/Iqgap1/Ptp4a1/Ptpn22/Ezr/Lrrk2/Cd2/Hip1/Ryr1/Ikbkb/Gngt2/Ldlrap1/Gnaz/Traf1/Gna13/Blk/Cdh1/Ptpn3/Ptk2/Mcf2l/Rasa3/Ptprc/Rab21/Chmp4b/Snx18/Esyt2/Atp2b1/Gnrh1/Tgm3/H13/Ptk6/Gramd2/Mien1/Litaf/Snx9/Gm2a/Gnai3/Lck/Rgs2/Atp2a2/Dlg1/Epb41/Gnb1/Syk/Gnat3/Chuk
BP	GO:0050870	positive regulation of T cell activation	1.7978	0.0543798	Gm9733/Rara/Spn/Cd24a/Gm5150/Runx3/Sirpb1b/Cd74/H2-Ab1/H2-Aa/Flot2/Sirpb1c/Il7/Anxa1/Ccr2/Adam8/Dpp4/Itgal/Ccr7/Zbtb7b/Cd80/Card11/Sirpb1a/Lgals1/Ptpn22/Cd274/Vcam1/Il2ra/Tnfsf13b/Ccl2/Tespa1/Il7r/Pdcd1lg2/Cd47/Malt1/Hes1/Tnfsf4/Ptprc/Rasgrp1/Hsph1/H2-T23/Cd244a/Tnfsf14/Cd6/Xbp1/Slc7a1/Zfp609/Zmiz1
BP	GO:0046634	regulation of alpha-beta T cell activation	1.79758	0.0543798	Rara/Cd24a/Runx3/H2-Ab1/Tbx21/Cd44/Arg2/Anxa1/Ccr2/Ccr7/Zbtb7b/Cd80/Ptpn22/Cd274/Cblb/Adora2a/Tarm1/Btla/Malt1/Tnfsf4/Ptprc/Hsph1/H2-T23/Cd244a
BP	GO:0019079	viral genome replication	1.79608	0.0543798	Ifitm6/Ifitm1/Slpi/Ifitm3/Oas3/Oasl2/Ifitm2/Oas1g/Rsad2/Plscr1/Oas1a/Ltf/Atg7/Oas2/Resf1/Oasl1/Zc3hav1/Stom/Rab29/Isg15/Pcbp1/Lamtor5/Oas1c/Hspa8/Bst2/Fbxl2/Pkn2/Isg20/Eea1/Grk2/Bcl2
BP	GO:0002904	positive regulation of B cell apoptotic process	1.79577	0.0543798	Cd24a/Il10/Bax
BP	GO:1903317	regulation of protein maturation	1.79409	0.0543798	Nlrc4/Ldlrad3/Il1r2/Thbs1/Mmp14/Cast/Spon1/Nol3/Lrrk2/Chac1/Gsn/Myh9/Cdh1/Fcmr/Mdm2
MF	GO:0043548	phosphatidylinositol 3-kinase binding	1.79098	0.0543798	Axl/Flt3/Calm1/Met/Cbl/Jak2/Ptk2/Irs2/Fbxl2/Xbp1/Becn1/Lck/Esr1/Coro1a/Fam83a/Atp1a1
MF	GO:0032813	tumor necrosis factor receptor superfamily binding	1.79034	0.0543798	Tnfsf8/Nol3/Tnfsf13b/Tmbim1/Babam2/Traf1/Tnfsf13/Tnfsf4/Siva1/Tnfsf14/Tnfsf12/Ltb/Ripk1/Edaradd/Nucb2/Tradd/Fasl/Stat1/Traf6
BP	GO:1902882	regulation of response to oxidative stress	1.78926	0.0543798	Slc7a11/Il10/Sesn2/Psap/Mapk7/Hgf/Nol3/Lrrk2/App/Met/Nr4a3/Fzd1/Pde8a/Atg7/Gch1/Aifm2/Cd36/Scly/Txn1/Foxp1/Hsph1/Mcl1/Ncoa7/Gpx1/Fbxw7/Ripk1/Mctp1/Glrx
BP	GO:0036230	granulocyte activation	1.78904	0.0543798	Cxcr2/Cd177/Ccr2/Stx11/Abr/Itgb2/Il18rap/Stx4a/Pram1/Myo1f/Syk/Fcgr4
BP	GO:0032731	positive regulation of interleukin-1 beta production	1.78786	0.0543798	Nlrc4/Mndal/Ccr7/Ifi211/Trim16/Ifi205/App/Hk1/Panx1/Jak2/Ifi204/Malt1
BP	GO:0002526	acute inflammatory response	1.78741	0.0543798	Cxcr2/Spn/C3/Il31ra/Adam8/Hp/Ccr7/Trem1/Ffar2/Plscr1/Orm1/Pparg/Alox5ap/Tnfsf4/Bdkrb2/H2-T23/Ano6/Cd163/Cd6/Lbp/Il1rn/Serpinb9
BP	GO:1904705	regulation of vascular associated smooth muscle cell proliferation	1.78679	0.0543798	Il10/Ern1/Cdkn1a/Tgfb3/Nr4a3/Pparg/Mmp9/Jak2/Ldlrap1/Hmox1/Agt/Mdm2/Cdkn1b/Gja1/Gnai3/Dnmt1/Grk2/Prkg1/Nqo2
BP	GO:1990874	vascular associated smooth muscle cell proliferation	1.78679	0.0543798	Il10/Ern1/Cdkn1a/Tgfb3/Nr4a3/Pparg/Mmp9/Jak2/Ldlrap1/Hmox1/Agt/Mdm2/Cdkn1b/Gja1/Gnai3/Dnmt1/Grk2/Prkg1/Nqo2
BP	GO:0000768	syncytium formation by plasma membrane fusion	1.78579	0.0543798	Ocstamp/Il1f9/Myof/Cd44/Ccl8/Adam8/Capn2/Nfe2/Myh9/Dcstamp/Cd109/Gdf15/Tnfsf14/Cdon
BP	GO:0140253	cell-cell fusion	1.78579	0.0543798	Ocstamp/Il1f9/Myof/Cd44/Ccl8/Adam8/Capn2/Nfe2/Myh9/Dcstamp/Cd109/Gdf15/Tnfsf14/Cdon
CC	GO:0001772	immunological synapse	1.78512	0.0543798	Alcam/Lgals3/Itgal/Card11/Ezr/Vav3/Myh9/Scimp/Snx27/Atp2b1/Socs6/Cd6/Pdcd6ip/Lck/Dlg1/Coro1a/Dusp3/Arhgdia
BP	GO:0014897	striated muscle hypertrophy	1.78399	0.0543798	Pi16/Col14a1/Nr4a3/Inpp5f/Pdlim5/Trip10/Smad4/Tcap/Adra1a/Ccn4/Ptk2/Agt/Fbxo32/Foxp1/Camta2/Ece1/Mtpn/Atp2b4/Jarid2/Becn1/Pde5a/Ctdp1/Rgs2/Atp2a2/P2rx4/Lmna/Tnfrsf1b/Prkg1/Nfatc3/Sirt1
BP	GO:0072678	T cell migration	1.78374	0.0543798	Cxcl13/Spn/Itgb7/Ccr2/Adam8/Itgal/Ccr7/Ecm1/Cxcl16/Itga4/Myo1g/Ccl2/App
BP	GO:1903672	positive regulation of sprouting angiogenesis	1.78184	0.0543798	Akt3/Vegfa/Anxa1/Il10/Hmox1/Hdac7/Gata2/Plk2/Ghrl/Bmper/Klf4/Kdr/Ppp1r16b/Cib1/Nrp1/Map3k3/Pkm
BP	GO:0030890	positive regulation of B cell proliferation	1.78057	0.0543798	Cd74/Il7/Cd38/Card11/Cdkn1a/Bst1/Tnfsf13b/Vav3/Cd40/Ptprc/Irs2/Slc39a10/Bcl2/Bmi1
BP	GO:0090207	regulation of triglyceride metabolic process	1.78045	0.0543798	Ldlr/Nr1h3/Dgat1/Sik1/C3/Apoc2/Apobec1/Thrb/Slc27a1/Cd36/Sorl1/Abhd5/Serpina12/Dgat2/Esr1/Apoe/Plin5
BP	GO:0002703	regulation of leukocyte mediated immunity	1.7803	0.0543798	Cd177/Spn/Cd24a/Tbx21/Klrk1/Stap1/C3/Ccr2/Dpp4/Fgr/Cd55/Arg1/Klrb1b/Abr/Tnfsfm13/Rsad2/Ccl2/Il7r/Klre1/Cd226/Ddx58/Il18r1/Malt1/Sh2d1b1/Adora2b/H2-T22/H2-K1/Itgb2/Scimp/Blk/Il18rap/Cd40/Hmox1/Tnfsf13/Tnfsf4/Ptprc/Stx4a/Gm8909/Rasgrp1/Stxbp2/Gata2/H2-T23/Pram1/Pla2g3/Hspa8/H2-Bl/Ripk3/Parp3/Nod2/Tap1/Serpinb9/Tnfrsf1b/Stat6/Il4ra/Syk/H2-M3/H2-Q2/H2-Q10/Rabgef1/B2m
BP	GO:0010611	regulation of cardiac muscle hypertrophy	1.77865	0.0543798	Pi16/Col14a1/Nr4a3/Trip10/Smad4/Adra1a/Ccn4/Ptk2/Agt/Fbxo32/Foxp1/Ece1/Mtpn/Atp2b4/Jarid2/Becn1/Pde5a/Ctdp1/Rgs2/P2rx4/Lmna/Tnfrsf1b
BP	GO:0033003	regulation of mast cell activation	1.77794	0.0543798	Cd300lb/Crlf2/Fgr/Cd300lf/Plscr1/Nr4a3/Havcr1/Cd226/Adora2b/Blk/Hmox1/Stxbp2/Gata2/Pla2g3/Il4ra/Syk/Rabgef1
BP	GO:0048247	lymphocyte chemotaxis	1.77781	0.0543798	Cxcl13/Ccl7/Ccr2/Ccl8/Adam8/Ccr7/Cxcl16/Ccl2/Cxcl14/Hsd3b7/Ccl6/Tnfsf14/Slc8b1
MF	GO:0019955	cytokine binding	1.77738	0.0543798	Cxcr2/Il18bp/Il1r2/Crlf2/Cd74/Thbs1/Cd44/Ccr2/Il31ra/Ccr7/Cxcr4/Itga4/Tnfrsf9/Kit/Ccr1/Trim16/Tgfb3/Il2ra/Vasn/Il18r1/Cd36/Tcap/Cd109/Csf2ra/Cxcr1
MF	GO:0004668	protein-arginine deiminase activity	1.77728	0.0543798	Padi4
BP	GO:0018101	protein citrullination	1.77728	0.0543798	Padi4
BP	GO:0036414	histone citrullination	1.77728	0.0543798	Padi4
BP	GO:0045923	positive regulation of fatty acid metabolic process	1.77435	0.0543798	Cd74/Nr1h3/Dgat1/Anxa1/Apoc2/Nr4a3/Pparg/Agt/Irs2/Pla2g3/Nucb2/Plin5
BP	GO:0045785	positive regulation of cell adhesion	1.77425	0.0543798	Afdn/Gm9733/Cxcl13/Rara/Spn/Cd24a/Gm5150/Runx3/Sirpb1b/Cd74/Fut4/Adam19/H2-Ab1/H2-Aa/Flot2/Thbs1/Sirpb1c/S100a10/Cd44/Vegfa/Il7/Anxa1/Ccr2/Adam8/Dock5/Tnfrsf18/Dpp4/Itgal/Ccr7/Zbtb7b/Tgm2/Stx3/Cd80/Itga4/Ninj1/Nedd9/Card11/Sirpb1a/Iqgap1/Lgals1/Ptpn22/Cd274/Vcam1/Il2ra/Selp/Tnfsf13b/Ccl2/Vegfc/Nr4a3/Tespa1/Il7r/Vav3/Pdcd1lg2/Jak2/Triobp/Cd47/Malt1/Hes1/Cd36/Lif/Plaur/Itgb2/Arpc2/Cdh1/Ptk2/Tnfsf4/…
BP	GO:1901031	regulation of response to reactive oxygen species	1.7738	0.0543798	Il10/Sesn2/Psap/Hgf/Nol3/Lrrk2/Met/Nr4a3/Pde8a/Gch1/Cd36/Txn1/Foxp1/Hsph1
BP	GO:0120162	positive regulation of cold-induced thermogenesis	1.77329	0.0543798	G0s2/Vegfa/Ccr2/Zbtb7b/Cxcr4/Plac8/Zfp516/Fabp4/Lcn2/Cebpb/Fabp5/Jak2/Cd36/Elovl6/Ffar4/Esrrg/Ghrl/Gja1/Scd1/Cmklr1/Stat6/Il4ra/Syk/Ucp2/Dync1h1
BP	GO:0071396	cellular response to lipid	1.77329	0.0543798	Cxcl13/Mir147/Il1f9/Ldlr/Rara/Cd300lb/Axl/Ahr/Tnip3/Nr1h3/Pid1/Klrk1/Cmpk2/Stap1/Anxa1/Il10/Klf9/Vim/Acod1/Rarg/Ptger2/Cxcl16/Cd80/Vdr/Cyp26a1/Ptpn22/Ffar2/Cd274/Pim1/Ramp3/Gbp6/Plscr1/Zfp703/Ccl2/App/Cebpb/Zfp366/Plcb1/Ltf/Daxx/Pdcd1lg2/Prkaa2/Jak2/Lilrb4a/Gch1/Malt1/Cd36/Inhba/Ctsg/Cd68/Ddit4/Scimp/Tnfsf4/Zfp36l2/Pde4d/Irak2/Lpar1/Fbxo32/Adcy2/Eif4e/Foxp1/Snw1/Abhd2/Map4k1/Ptges3/Per1/Acaca/Mrc…
BP	GO:0007229	integrin-mediated signaling pathway	1.77266	0.0543798	Cd177/Itgax/Itgb7/Itgal/Itga8/Fgr/Itga4/Vav3/Itgb2l/Itgb2/Tln1/Ptk2/Ctnna1/Isg15/Pxn/Itgb8/Pram1/Cdh17/Sema7a/Itgad/Emp2/Itgav/Syk/Itga9/Nme2/Plpp3/Zyx/Phactr4/Dab2/Ptk2b/Gab2/Nrp1
BP	GO:0002369	T cell cytokine production	1.77223	0.0543798	Crlf2/Tbx21/Ccr2/Il31ra/Slc11a1/Arg1/Rsad2/Dennd1b/Il18r1/Malt1/Il18rap/Tnfsf4
BP	GO:0032655	regulation of interleukin-12 production	1.76998	0.0543798	Thbs1/Flt3/Il10/Ccr7/Acp5/Mefv/Tnfrsf9/Plcb1/Cd47/Cd36/Irak3/Scimp/Cd40/Tnfsf4/Ltb/Nod2/Cmklr1/Syk/H2-M3
BP	GO:0002263	cell activation involved in immune response	1.76991	0.0543798	Clec4d/Rara/Cd177/Spn/Cd74/Tbx21/Pglyrp1/Clec4e/Lgals3/Anxa1/Ccr2/Itgal/Ly9/Ccr7/Zbtb7b/Slc11a1/Fgr/Kit/Stx11/Lgals1/Gapt/Abr/Notch2/Tnfsfm13/App/Nr4a3/Sema4a/Fgl2/Lcp1/Il18r1/Malt1/Sh2d1b1/Adora2b/Lfng/Itgb2/Snap23/Blk/Cd40/Hmox1/Lat2/Tnfsf13/Tnfsf4/Ptprc/Stx4a/Foxp1/Rasgrp1/Stxbp2/Gata2/Cd244a/Lrp1/Pram1/Cdh17/Pla2g3/Xbp1/Lbp/Parp3/Cd19/Myo1f/Psen2/Pou2af1/Stat6/Il4ra/Syk/H2-M3/Rabgef1
BP	GO:0006869	lipid transport	1.76709	0.0543798	Atp8b4/Osbpl3/Ace/Ldlr/Aqp9/Nr1h3/Slco3a1/Thbs1/Abcc1/Dgat1/Stra6l/Anxa1/Cyp4f18/Atp10d/Fabp4/Esyt1/Apoc2/Psap/Pltp/Kcnn4/Slc66a2/Plscr1/Abca6/Lipg/Fabp5/Nus1/Srebf2/Tnfaip8l3/Pparg/Ldlrap1/Abca4/Slc27a1/Abca8b/Cd36/P2ry2/Inhba/Apobr/Soat2/Selenom/Anxa2/Agt/Lcat/Stard10/Pitpna/Osbpl5/Bdkrb2/Sigmar1/Irs2/Cert1/Abcb1a/Esyt2/Osbpl8/Slc9a3r1/Ghrl/Npc2/Ano6/Msr1/Lrp1/Gramd1b/Pla2g3/Osbp2/Pla2g4f/Ces1d…
BP	GO:0002698	negative regulation of immune effector process	1.76693	0.0543798	Spn/Tbx21/Pglyrp1/Lgals3/Anxa1/Ccr2/Il10/Zbtb7b/Mill2/Arg1/Klrb1b/Abr/Tgfb3/Il2ra/Il7r/Klre1/Fgl2/Cd47/Sh2d1b1/Ilrun/Irak3/Hmox1/Tnfsf4/Ptprc/H2-T23/Dhx58/Siglecg/Riok3/Parp3/Nod2/Tap1/Serpinb9/Il4ra/H2-M3/Rabgef1/Rps19/Htra1/Bcl6/Clec2d/Pcbp2/Cd84/Traf3ip1/Dusp10
BP	GO:0002685	regulation of leukocyte migration	1.76689	0.0543798	Cxcr2/Cxcl13/Spn/Cd74/Fut4/Thbs1/Pla2g7/Fpr2/Vegfa/Stap1/Lgals3/Anxa1/Ccr2/Adam8/Tnfrsf18/Sell/Dpp4/Mmp14/Ccr7/Ecm1/Itga4/Ccr1/Abr/Ptpn22/Bst1/F7/Selp/Ccl2/Vegfc/App/Plcb1/Hoxa7/Cxcl14/Mmp9/Gpr18/Ptk2/Tnfsf4/Ano6/Tnfsf14/Slc8b1/Capn1/Gcsam/Ripk3/Lbp/Dusp1/Nod2
MF	GO:0003707	steroid hormone receptor activity	1.7649	0.0543798	Rara/Nr1h3/Nr4a2/Rarg/Vdr/Rxrg/Nr4a3/Pparg/Thrb/Esrrg/Abhd2/Nr6a1/Esr1
BP	GO:0002606	positive regulation of dendritic cell antigen processing and presentation	1.76432	0.0543798	Cd74/Ccr7/Slc11a1/Nod2
BP	GO:1904407	positive regulation of nitric oxide metabolic process	1.76398	0.0543798	Ass1/Mmp8/Klrk1/Tmem106a/App/Jak2/Cd36/Tlr5/Itgb2/Agt/Hrh1/Esr1/Klf4/H2-M3
BP	GO:0032615	interleukin-12 production	1.76398	0.0543798	Thbs1/Flt3/Il10/Ccr7/Acp5/Mefv/Tnfrsf9/Plcb1/Cd47/Cd36/Irak3/Scimp/Cd40/Tnfsf4/Ltb/Nod2/Cmklr1/Syk/H2-M3
BP	GO:1902622	regulation of neutrophil migration	1.76381	0.0543798	Cxcr2/Cd74/Adam8/Sell/Dpp4/Ccr7/Bst1
BP	GO:0002279	mast cell activation involved in immune response	1.76243	0.0543798	Fgr/Kit/Nr4a3/Adora2b/Snap23/Blk/Hmox1/Lat2/Rasgrp1/Stxbp2/Gata2/Pla2g3/Il4ra/Syk/Rabgef1/Gab2/Cd84/Clnk/Tac4/Fcer1g/Foxf1/Pdpk1
BP	GO:0045069	regulation of viral genome replication	1.76062	0.0543798	Ifitm6/Ifitm1/Slpi/Ifitm3/Oas3/Oasl2/Ifitm2/Oas1g/Rsad2/Plscr1/Oas1a/Ltf/Oas2/Resf1/Oasl1/Zc3hav1/Stom/Isg15/Oas1c/Hspa8/Bst2/Fbxl2/Pkn2/Isg20
BP	GO:0010466	negative regulation of peptidase activity	1.75756	0.0543798	Spink2/Serpinb1a/Thbs1/Cd44/Vegfa/Ecm1/Cast/Pi16/Slpi/Serpinb10/Naip1/Hgf/Nol3/Adora2a/Por/Cstb/App/Ngp/Serpinb8/Ltf/Spint2/Mmp9/Spock1/Plaur/Sorl1/Dhcr24/Cd109/Fcmr/Agt/Mdm2/Lamtor5/Tfpi2/Stfa2/Gpx1/Serpina12/Serpinb9/Cdkn2d/Rnf34/Mrtfa/Klf4/Grk2
BP	GO:0050854	regulation of antigen receptor-mediated signaling pathway	1.75747	0.0543798	Stap1/Lgals3/Ccr7/Card11/Ptpn22/Kcnn4/Cblb/Ezr/Tespa1/Cd226/Malt1/Blk/Lpxn/Rab29/Ptprc/Prkch/Dgkz/Gcsam/Cd19/Lck/Slc39a10/Fcrl5
BP	GO:0006949	syncytium formation	1.75743	0.0543798	Ocstamp/Il1f9/Myof/Cd44/Ccl8/Adam8/Capn2/Nfe2/Myh9/Dcstamp/Cd109/Gdf15/Tnfsf14/Cdon/Ccng1/Il4ra/Flot1
BP	GO:0048536	spleen development	1.75505	0.0543798	Samd9l/Ahr/Flt3/Hoxb4/Pbx1/Ppp2r3c/Flvcr1/Bcl2l11/Rbm15/Cdh17/Jarid2/Ripk3
BP	GO:0002709	regulation of T cell mediated immunity	1.75371	0.0543798	Spn/Cd24a/Tbx21/Ccr2/Dpp4/Arg1/Rsad2/Il7r/Il18r1/Malt1/H2-T22/H2-K1/Tnfsf4/Ptprc/Gm8909/H2-T23/Hspa8/H2-Bl/Ripk3/Nod2/Tnfrsf1b/H2-M3/H2-Q2/H2-Q10/B2m/H2-Q7/H2-T24/Traf6/H2-Q6/Prkcz
BP	GO:0014743	regulation of muscle hypertrophy	1.75364	0.0543798	Pi16/Col14a1/Nr4a3/Trip10/Smad4/Adra1a/Ccn4/Ptk2/Agt/Fbxo32/Foxp1/Ece1/Mtpn/Atp2b4/Jarid2/Becn1/Pde5a/Ctdp1/Rgs2/P2rx4/Lmna/Tnfrsf1b
BP	GO:0070301	cellular response to hydrogen peroxide	1.75103	0.0543798	Mapk13/Axl/Anxa1/Il10/Lcn2/Psap/Mapk7/Hgf/Nol3/Lrrk2/Met/Nr4a3/Pde8a/Txn1/Foxp1/Sigmar1/Hsph1/Pdcd10/Capn1/Ripk3/Impact/Ripk1/Stat6/Glrx
BP	GO:0007204	positive regulation of cytosolic calcium ion concentration	1.74781	0.0543798	Cxcr2/Cxcl13/Ms4a1/Fkbp1b/Cd24a/Fpr1/P2ry1/Fpr2/Ccr2/Ptgir/Ccr7/Tgm2/Cxcr4/Ptger2/Diaph1/Cd38/Gpr55/Ccr1/Itpr1/Nol3/Ramp3/Itpr3/Ibtk/Clec4b1/Ryr1/Gpr35/Jak2/Cd36/P2ry2/Fam155a/Cacnb3/Gpr18/Gna13/Adra1a/Cxcr1/Agt/Chd7/Pde4d/Lpar1/Gpr65/Ptprc/Ffar4/Bdkrb2/Chrna9/Gata2/Bax/Ghrl/Sri/Lrp1/Slc8b1/Myo5a/Tmem38b/Pml/Gja1/Cd19/Mcoln1/Lck/Esr1/P2rx4/Itgav/Cyba/Trpv3/Cmklr1/Fcrl5/Gnb1/Bcl2/Kdr/Prkg1/Tbxa2r/…
BP	GO:2000379	positive regulation of reactive oxygen species metabolic process	1.74724	0.0543798	Ass1/Cd177/Thbs1/Pid1/Mmp8/Xdh/Fpr2/Klrk1/Acod1/Tmem106a/Cdkn1a/App/Jak2/Cd36/Tlr5/Itgb2/Agt/Hrh1/Hdac4/Ripk3/Gnai3/Esr1/Cyba/Klf4/Syk/H2-M3/Nqo2/Ptk2b/Grb2/Hsp90aa1/Tspo/Nfe2l2
BP	GO:0002821	positive regulation of adaptive immune response	1.74659	0.0543798	Cd24a/Cd74/H2-Ab1/Tbx21/Cd44/C3/Anxa1/Ccr2/Ccr7/Slc11a1/Cd274/Tnfsfm13/Rsad2/Tnfsf13b/Cd226/Il18r1/Malt1/H2-T22/H2-K1/Cd40/Tnfsf13/Tnfsf4/Ptprc/Gm8909/H2-T23/Hspa8/H2-Bl/Nod2/Stat6/H2-M3/H2-Q2/H2-Q10/B2m
BP	GO:0002366	leukocyte activation involved in immune response	1.74452	0.0543798	Clec4d/Rara/Cd177/Spn/Cd74/Tbx21/Pglyrp1/Clec4e/Lgals3/Anxa1/Ccr2/Itgal/Ly9/Ccr7/Zbtb7b/Slc11a1/Fgr/Kit/Stx11/Lgals1/Gapt/Abr/Notch2/Tnfsfm13/Nr4a3/Sema4a/Fgl2/Lcp1/Il18r1/Malt1/Sh2d1b1/Adora2b/Lfng/Itgb2/Snap23/Blk/Cd40/Hmox1/Lat2/Tnfsf13/Tnfsf4/Ptprc/Stx4a/Foxp1/Rasgrp1/Stxbp2/Gata2/Cd244a/Pram1/Cdh17/Pla2g3/Xbp1/Lbp/Parp3/Cd19/Myo1f/Psen2/Pou2af1/Stat6/Il4ra/Syk/H2-M3/Rabgef1
BP	GO:0002687	positive regulation of leukocyte migration	1.74447	0.0543798	Cxcr2/Cxcl13/Spn/Cd74/Fut4/Thbs1/Pla2g7/Fpr2/Vegfa/Lgals3/Ccr2/Adam8/Tnfrsf18/Sell/Mmp14/Ccr7/Itga4/Ccr1/F7/Selp/Ccl2/Vegfc/App/Cxcl14/Mmp9
BP	GO:0097252	oligodendrocyte apoptotic process	-1.74406	0.0543798	Trp53/Gas6/Tnfrsf21/Igf1
BP	GO:0046635	positive regulation of alpha-beta T cell activation	1.73887	0.0543798	Rara/Cd24a/Runx3/H2-Ab1/Anxa1/Ccr2/Ccr7/Zbtb7b/Cd80/Ptpn22/Malt1/Tnfsf4/Ptprc/Hsph1/H2-T23/Cd244a/Gli3/Il4ra/Syk/Cbfb
BP	GO:0001818	negative regulation of cytokine production	1.73705	0.0543798	Rara/Axl/Cd24a/Serpinb1a/Il1r2/Tbx21/Thbs1/Mmp8/Arg2/Pglyrp1/Anxa1/Flt3/Gpnmb/Il10/Nlrp12/Ccr7/Acp5/Anxa4/Slc11a1/Mefv/Acod1/Arg1/Tnfrsf9/Rgcc/Hgf/Ptpn22/Srgn/Cd274/Scgb1a1/Tgfb3/Ezr/Met/Homer3/Pdcd1lg2/Pparg/Wnt11/Sh2d1b1/Ilrun/Irak3/Gpr18/Nmi/Trim30a/Hmox1/Tnfsf4/Ptprc/Ffar4/Hdac7/Dhx58/Prg2/Ghrl/Atp2b1/Macir/Cidea/Gbp4/Lbp/Pml/Clec4a2/Nod2
BP	GO:0001961	positive regulation of cytokine-mediated signaling pathway	1.73688	0.0543798	Axl/Cd74/Il7/Nlrc5/Cxcr4/Cd300lf/Ikbke/Irf7/Parp14/Zbp1/Mmp12/Med1/Ripk1
BP	GO:0044344	cellular response to fibroblast growth factor stimulus	1.73381	0.0543798	Runx2/Cxcl13/Ndst1/Gpc1/Thbs1/Fam20c/Cd44/Hhip/Iqgap1/Creb3l1/Spry2/Zfp36l2/Ext1/Sos1/Sulf2/Kif16b
BP	GO:0032612	interleukin-1 production	1.73169	0.0543798	Nlrc4/Mndal/Serpinb1a/Il1r2/Arg2/Anxa1/Nlrp12/Ccr7/Acp5/Mefv/Tmem106a/Ifi211/Trim16/Ifi205/App/Hk1/Panx1/Jak2/Ifi204/Malt1/Cd36
BP	GO:0002718	regulation of cytokine production involved in immune response	1.73079	0.0543798	Cd74/Tbx21/Ccr2/Il10/Arg1/Ffar2/Tgfb3/Rsad2/Nr4a3/Hk1/Cd226/Ddx58/Il18r1/Malt1/Cd36/Irak3/Scimp/Hmox1/Tnfsf4/H2-T23/Sema7a/Nod2/Tnfrsf1b/H2-M3/B2m/Wnt5a/Ddx21/Bcl6/Traf6/Prkcz/Clnk
BP	GO:0051702	interaction with symbiont	1.72802	0.0543798	Cav2/Arg1/Trem1/Trem3/Ltf/Camp/Ctsg/Rrp1b/Anxa2/Zfp72/Stom/Zfp639/Igf2r/Snw1/Tardbp/Pf4/Hspa8/Fbxl2/Gpx1/Ctdp1/Apoe
BP	GO:0001959	regulation of cytokine-mediated signaling pathway	1.7256	0.0543798	Axl/Cd24a/Il1r2/Cd74/Stap1/Il7/Ecm1/Nlrc5/Cxcr4/Arg1/Cd300lf/Samhd1/Nol3/Pparg/Ikbke/Irf7/Parp14/Irak3/Irak2/Ptprc/Zbp1/Mmp12/Med1/Il1rn/Ripk1/Syk/Rabgef1
CC	GO:0030141	secretory granule	1.72165	0.0543798	Dpep3/Spink2/Cd177/Napsa/Flot2/Thbs1/Lyz2/F5/Prtn3/Acpp/Vegfa/Adam8/Slc11a1/Npy/Cav2/Stx3/Cd38/Kit/Lyz1/Itpr1/Srgn/Dkkl1/Scgb1a1/Tgfb3/Scnn1a/Itpr3/Selp/Dennd4c/Tcirg1/Ltf/Dmxl2/Itgb2l/Camp/Ctsg/Dynll1/Snap23/Arpc2/Anxa11/Snx10/Rab7/Ctnna1/Stx4a/Cdc42/Oprd1/Pla1a/Cbarp/Ece1/Abhd2/Stxbp2/Sri/Pf4/Lrp1/Rab3d/Myo5a/Klk1b11/Ap2a2/Eqtn/Penk/Anxa7/Fndc3a/Vps13a/Rab26/Gnai3
BP	GO:0098813	nuclear chromosome segregation	-1.72012	0.0543798	Chmp7/Cdca8/Nek6/Ercc4/Apc/Rad21/Syde1/Kif23/Dctn2/Rrs1/Prdm9/Incenp/Kif18b/Plk1/Bub1b/Sycp1/Meioc/Sgo2a/Fancm/Ndc80/Cdc27/Dsn1/Nusap1/Msto1/Hira/Ncapg/Atm/Aurkb/Mad2l1/Ect2/Syce2/Brip1/Spag5/Tex19.1/Champ1/Top2a/Cit/Rcc2/Ncapd3/Mlh3/Ncaph2/Haspin/Ccne2/Ddx11/Ttk/Espl1/Cdc16/Trappc12/Prc1/Knl1/Ube2c/Bub1/Rmi2/Kpnb1/Cdc20/Birc5/Kif14/Smc4/Rad51c/Ndc1/Kif22/Slf1/Fam83d/Racgap1/Klhl22/Eme2/Pogz/Tubg…
BP	GO:2000117	negative regulation of cysteine-type endopeptidase activity	1.71858	0.0543798	Thbs1/Cd44/Vegfa/Cast/Naip1/Hgf/Nol3/Adora2a/Por/Ltf/Mmp9/Plaur/Dhcr24/Fcmr/Mdm2/Lamtor5/Gpx1/Cdkn2d/Rnf34/Mrtfa/Klf4/Grk2/Hspa1b
BP	GO:2001235	positive regulation of apoptotic signaling pathway	1.71829	0.0543798	St18/Runx3/Thbs1/G0s2/Osm/S100a8/S100a9/Trps1/Siglec1/Spop/Tnfrsf12a/Adora2a/Plscr1/Chchd10/Gsn/Faf1/Daxx/Mmp9/Jak2/Plekhf1/Gsdme/Inhba/Plaur/Ctsc/Agt/Ctnna1/Ptprc/Dedd2/Steap3/Apaf1/Bax/Bcl2l11/Slc9a3r1/Mcl1/Siva1/Bok/Tnfsf12/Fbxw7/Becn1/Ripk3/Pml/Moap1/Stk4/Ripk1/Lck/Psen2
BP	GO:0019932	second-messenger-mediated signaling	1.71762	0.0543798	Adgre4/Htr7/Cxcr2/Adgrg7/Fkbp1b/Cd24a/Grk5/Ahr/Adgre5/S1pr5/Pde7b/Adgrg6/Thbs1/Fpr2/Tbc1d10c/Vegfa/Nrg1/Ccr2/Ptgir/Itgal/Crhr2/Ccr7/Cxcr4/Ptger2/Ccr1/Itpr1/Mapk7/Calml4/Bst1/Vcam1/Ramp3/Adora2a/Lrrk2/Calm1/Selp/App/S1pr2/Homer3/Chrm3/Cd36/Adora2b/Gna13/Adra1a/Lat2/Cxcr1/Pde4d/Prkar2b/Lpar1/Gpr65/Ptprc/Adcy2/Ffar4/Adgrg3/Ece1/Hdac4/Crtc3/Slc9a3r1/Sri/Pf4/Chp1/Siglecg/Atp2b4/Myo5a/Erbb3/Pde5a/Cdc34…
BP	GO:0002690	positive regulation of leukocyte chemotaxis	1.71379	0.0543798	Cxcr2/Cxcl13/Cd74/Thbs1/Pla2g7/Fpr2/Vegfa/Ccr2/Sell/Ccr7/Ccr1/F7/Ccl2/Vegfc/App/Cxcl14
BP	GO:0032102	negative regulation of response to external stimulus	1.7116	0.0543798	Cxcl13/Mir147/Ldlr/Spn/Cd24a/Il1r2/Gpr31b/Nr1h3/Thbs1/Fpr2/Cd44/Arg2/Pglyrp1/Stap1/Thbd/Nt5e/Dpp4/Il10/Nlrp12/Metrnl/Acp5/Nlrc5/Mill2/Mefv/Acod1/Arg1/C1qtnf12/Ccr1/Klrb1b/Anxa5/Hgf/Abr/Samhd1/Adora2a/Il2ra/Ltf/Sema4a/Klre1/Fgl2/Aoah/Inpp5f/Pparg/Sh2d1b1/Parp14/Cacnb3/Ilrun/Irak3/Gpr18/Cd109/Nmi/Xylt1/Anxa2/Ffar4/H2-T23/Trafd1/Dhx58/Ghrl/Mmp12/Siglecg/Sema7a/Angpt2/Macir/Gpx1/Dbn1/Cers2/Dusp1/Riok…
BP	GO:0002688	regulation of leukocyte chemotaxis	1.70854	0.0543798	Cxcr2/Cxcl13/Cd74/Thbs1/Pla2g7/Fpr2/Vegfa/Stap1/Ccr2/Sell/Dpp4/Ccr7/Ccr1/Bst1/F7/Ccl2/Vegfc/App/Cxcl14/Gpr18/Ptk2/Ano6/Tnfsf14/Slc8b1/Lbp/Dusp1/Nod2
BP	GO:0071774	response to fibroblast growth factor	1.70796	0.0543798	Runx2/Cxcl13/Ndst1/Gpc1/Thbs1/Fam20c/Cd44/Hhip/Iqgap1/Creb3l1/Spry2/Zfp36l2/Ext1/Sos1/Sulf2/Kif16b
BP	GO:2001238	positive regulation of extrinsic apoptotic signaling pathway	1.70778	0.0543798	Runx3/Thbs1/G0s2/Trps1/Siglec1/Tnfrsf12a/Faf1/Inhba/Agt/Ctnna1/Ptprc/Dedd2/Bax/Tnfsf12/Pml/Stk4/Ripk1/Psen2
MF	GO:0043621	protein self-association	1.7076	0.0543798	Flt3/Ccdc88c/Cd2/Rsad2/Pparg/Id1/Malt1/Cbr2/Axin1/Ctsc/Zfp639/Svip/Slc9a3r1/Mdh2
BP	GO:0032652	regulation of interleukin-1 production	1.7074	0.0543798	Nlrc4/Mndal/Serpinb1a/Il1r2/Arg2/Anxa1/Nlrp12/Ccr7/Acp5/Mefv/Ifi211/Trim16/Ifi205/App/Hk1/Panx1/Jak2/Ifi204/Malt1
BP	GO:2001233	regulation of apoptotic signaling pathway	1.70512	0.0543798	St18/Runx3/Ybx3/Cd74/Thbs1/Nr4a2/G0s2/Cd44/Vegfa/Lgals3/Il7/Osm/S100a8/S100a9/Trps1/Siglec1/Bcl2l2/Spop/Tnfrsf12a/Mapk7/Hgf/Nol3/Adora2a/Lrrk2/Plscr1/Creb3l1/Tmbim1/Chchd10/Gsn/Faf1/Daxx/Mmp9/Jak2/Grina/Deptor/Sgk3/Plekhf1/Tpt1/Gsdme/Traf1/Inhba/Plaur/Snai1/Hmox1/Eya1/Fcmr/Ctsc/Agt/Tnfsf4/Ctnna1/Mdm2/Ptprc/Stx4a/Dedd2/Steap3/Apaf1/Gclm/Madd/Bdkrb2/Bcl2l1/Bax/Bcl2l11/Hsph1/Slc9a3r1/Dapk1/Mcl1/Pf4/…
BP	GO:0030098	lymphocyte differentiation	1.70479	0.0543798	Runx2/Clec4d/Ms4a1/Rara/Spn/Axl/Cd24a/Ahr/Runx3/Cd74/H2-Ab1/H2-Aa/Tbx21/Ctla4/Tnfsf8/Cd44/Pglyrp1/Clec4e/Il7/Anxa1/Ccr2/Adam8/Flt3/Mmp14/Ly9/Ccr7/Zbtb7b/Kit/Card11/Lgals1/Psap/Ikzf3/Notch2/Ptpn22/Mafb/Mink1/Il2ra/Rsad2/Tespa1/Il7r/Tcirg1/Sema4a/Fgl2/Il18r1/Malt1/Gpr18/Lfng/Itk/Cd79a/Chd7/Tnfsf4/Zfp36l2/Ptprc/Ppp2r3c/Foxp1/Bcl11a/Adgrg3/Hdac7/Rasgrp1/Fzd7/Bax/Cdh17/Xbp1/Ripk3/Zfp609/Zmiz1/Cd19/Rbp…
BP	GO:0036473	cell death in response to oxidative stress	1.70233	0.0543798	Slc7a11/Il10/Psap/Mapk7/Hgf/Nol3/Stk24/Lrrk2/App/Met/Nr4a3/Fzd1/Pde8a/Atg7/Jak2/Txn1/Foxp1/Sigmar1/Hsph1/Pdcd10/Mcl1/Aldh2/Ncoa7/Gpx1/Fbxw7/Pml/Ripk1/Glrx/Bcl2
BP	GO:0035710	CD4-positive, alpha-beta T cell activation	1.70137	0.0543798	Rara/Spn/Runx3/Tbx21/Cd44/Arg2/Anxa1/Ccr2/Ly9/Ccr7/Zbtb7b/Cd274/Rsad2/Cebpb/Tcirg1/Sema4a/Tarm1/Lilrb4a/Il18r1/Malt1/Tnfsf4/Foxp1
BP	GO:0002824	positive regulation of adaptive immune response based on somatic recombination of immune receptors built from immunoglobulin superfamily domains	1.7013	0.0543798	Cd24a/H2-Ab1/Tbx21/C3/Anxa1/Ccr2/Ccr7/Slc11a1/Cd274/Tnfsfm13/Rsad2/Tnfsf13b/Cd226/Il18r1/Malt1/H2-T22/H2-K1/Cd40/Tnfsf13/Tnfsf4/Ptprc/Gm8909/H2-T23/Hspa8/H2-Bl/Nod2/Stat6/H2-M3/H2-Q2/H2-Q10/B2m
BP	GO:0032732	positive regulation of interleukin-1 production	1.70005	0.0543798	Nlrc4/Mndal/Ccr7/Ifi211/Trim16/Ifi205/App/Hk1/Panx1/Jak2/Ifi204/Malt1
BP	GO:0010876	lipid localization	1.69463	0.0543798	Atp8b4/Osbpl3/Ace/Ldlr/Aqp9/Nr1h3/Slco3a1/Thbs1/Abcc1/Dgat1/Stra6l/C3/Anxa1/Cyp4f18/Atp10d/Fabp4/Esyt1/Apoc2/Psap/Pltp/Kcnn4/Ffar2/Slc66a2/Plscr1/Abca6/Lipg/Fabp5/Nus1/Srebf2/Tnfaip8l3/Pparg/Ldlrap1/Ikbke/Abca4/Slc27a1/Abca8b/Cd36/P2ry2/Inhba/Apobr/Soat2/Selenom/Anxa2/Agt/Lcat/Stard10/Pitpna/Osbpl5/Acacb/Bdkrb2/Sigmar1/Irs2/Cert1/Abcb1a/Esyt2/Osbpl8/Slc9a3r1/Ghrl/Abhd5/Npc2/Ano6/Msr1/Lrp1/Gramd1b…
BP	GO:1903670	regulation of sprouting angiogenesis	1.69454	0.0543798	Akt3/Thbs1/Vegfa/Anxa1/Il10/Creb3l1/Stard13/Hmox1/Hdac7/Gata2/Plk2/Ghrl/Pdcd10/Fbxw7/Bmper/Synj2bp/Klf4/Kdr/Tbxa2r/Ppp1r16b/Cib1/Nrp1/E2f2/Meox2/Map3k3/Pkm/Dll4/Rhoa/Hdac5/Jcad
MF	GO:0030545	receptor regulator activity	1.69301	0.0543798	Cxcl13/Il1f9/Ccl7/Ly6c2/Crlf2/Tnfsf8/Pglyrp1/Vegfa/Nrg1/Lgals3/Il7/Ccl8/Osm/Retnlg/Dpp4/Osgin1/Gpnmb/Jag1/Il10/Crhr2/Metrnl/Npy/Cxcl16/Gdf3/Ly6i/C1qtnf12/Hgf/Nampt/Dkkl1/Tgfb3/Areg/Tnfsf13b/Ccl2/Vegfc/App/Sema4a/Cxcl14/Wnt11/Inhba/Lif/Zfp106/Gdf15/Agt/Tnfsf13/Tnfsf4/Ly6a/Nrg4/Bmp2/Hdgf/Osgin2/Ccl6/Ghrl/Gnrh1/Pf4/Tnfsf14/Sema7a/Angpt2/Tnfsf12/Penk/Lynx1/Ltb/Insl6/Il1rn/Sema4b/Lypd1/Calca/Dgkq/Lypd…
BP	GO:0030217	T cell differentiation	1.69232	0.0543798	Runx2/Clec4d/Rara/Spn/Runx3/Cd74/H2-Aa/Tbx21/Ctla4/Tnfsf8/Cd44/Clec4e/Il7/Anxa1/Ccr2/Adam8/Flt3/Ly9/Ccr7/Zbtb7b/Kit/Card11/Psap/Ptpn22/Mafb/Mink1/Il2ra/Rsad2/Tespa1/Il7r/Tcirg1/Sema4a/Fgl2/Il18r1/Malt1/Gpr18/Lfng/Itk/Chd7/Tnfsf4/Zfp36l2/Ptprc/Foxp1/Bcl11a/Rasgrp1/Fzd7/Xbp1/Ripk3/Zfp609/Zmiz1/Braf/Lck/Sos1/Gli3/Stat6/Il4ra/Syk/H2-M3/Bcl2/B2m/Ncor1/Cbfb/Tcf7/Aire/Bmi1/Nfatc3/Pla2g2d/Adrm1/Stat5b/Do…
BP	GO:0042113	B cell activation	1.69157	0.0543798	Ms4a1/Cd24a/Ahr/Cd74/H2-Ab1/Tbx21/Ctla4/Tbc1d10c/Il7/Flt3/Mmp14/Il10/Cd38/Kit/Card11/Lgals1/Gapt/Ikzf3/Notch2/Cdkn1a/Bst1/Tnfsfm13/Tnfsf13b/Il7r/Tcirg1/Vav3/Skap2/Btla/Malt1/Lfng/Blk/Cd40/Cd79a/Lat2/Tnfsf13/Tnfsf4/Zfp36l2/Ptprc/Ppp2r3c/Foxp1/Bcl11a/Adgrg3/Hdac7/Irs2/Rasgrp1/Bax/Siglecg/Cdh17/Mzb1/Xbp1/Parp3/Cd19/Nod2/Rbpj/Slc39a10/Pou2af1/Stat6/Syk/Bcl2
BP	GO:0120193	tight junction organization	1.68905	0.0543798	Afdn/Tgfb3/Ikbkb/Wnt11/Actg1/Snai1/Cdh1/Myo1c/Prkch/Cldn10/Lsr/Nedd4l/Gja1/Actn4/Ext1/Pdcd6ip/Dlg1/Micall2/Cldn15/Cldn1
MF	GO:0005546	phosphatidylinositol-4,5-bisphosphate binding	1.68875	0.0543798	Stxbp6/Capg/Sestd1/Myo1g/Plcb1/Gsn/Svil/Ldlrap1/Gsdme/Anxa2/Flii/Phlda3/Sdcbp/Snx18/Fzd7/Sdcbp2/Gramd2/Gsdmc4/Pfn1/Scin/Vill/Anxa9/Dab2/Apba1
BP	GO:0051480	regulation of cytosolic calcium ion concentration	1.68774	0.0543798	Cxcr2/Cxcl13/Ms4a1/Fkbp1b/Cd24a/Fpr1/P2ry1/Fpr2/Ccr2/Ptgir/Ccr7/Tgm2/Cav2/Cxcr4/Ptger2/Diaph1/Cd38/Gpr55/Ccr1/Itpr1/Nol3/Ramp3/Itpr3/Ibtk/Clec4b1/Ryr1/Gpr35/Jak2/Cd36/P2ry2/Fam155a/Cacnb3/Gpr18/Gna13/Adra1a/Got1/Cxcr1/Agt/Chd7/Pde4d/Trpc4/Lpar1/Gpr65/Ptprc/Ffar4/Bdkrb2/Chrna9/Gata2/Bax/Ghrl/Atp2b1/Sri/Lrp1/Bok/Atp2b4/Slc8b1/Myo5a/Tmem38b/Pml/Gja1/Cd19/Mcoln1/Lck/Esr1/Calca/P2rx4/Itgav/Cyba/Trpv3/…
BP	GO:0045429	positive regulation of nitric oxide biosynthetic process	1.68619	0.0543798	Ass1/Mmp8/Klrk1/App/Jak2/Cd36/Tlr5/Itgb2/Agt/Hrh1/Esr1/Klf4/H2-M3/Ptk2b/Hsp90aa1
BP	GO:0050663	cytokine secretion	1.68428	0.0543798	Clec4e/Il10/Nlrp12/Fgr/Tmem106a/Trem1/Rgcc/Trem3/Srgn/Clec4n/Panx1/Cd36/Sorl1/Tlr5/Ccn4/Agt/Tnfsf4/Ffar4
BP	GO:0006906	vesicle fusion	1.68101	0.0543798	Stxbp6/Samd9l/Anxa1/Cav2/Stx3/Stx11/Vav3/Uvrag/Vamp4/Rab8a/Snap23/Anxa2/Rab7/Stx4a/C2cd5/Vti1b/Rab7b/Chp1/Gnai3/Bet1/Doc2b/Vti1a/Rab8b/Eea1/Stx17/Uso1
BP	GO:0000819	sister chromatid segregation	-1.68037	0.0543798	Chmp7/Cdca8/Nek6/Apc/Rad21/Kif23/Dctn2/Rrs1/Incenp/Kif18b/Plk1/Bub1b/Sgo2a/Ndc80/Cdc27/Dsn1/Nusap1/Msto1/Hira/Ncapg/Atm/Aurkb/Mad2l1/Spag5/Champ1/Top2a/Cit/Ncapd3/Ncaph2/Haspin/Ddx11/Ttk/Espl1/Cdc16/Prc1/Ube2c/Bub1/Rmi2/Kpnb1/Cdc20/Birc5/Kif14/Smc4/Rad51c/Kif22/Slf1/Racgap1/Klhl22/Pogz/Tubg1/Ccnb1/Anapc4/Map10/Smc1b/Psmg2/Akap8l/Anapc11/Nek2/Fbxo5/Rec8/Smc2/Lats1/Ncapd2/Ctnnb1/Nsl1/Knstrn/Ncaph/D…
MF	GO:0042277	peptide binding	1.67469	0.0543798	Gstm1/Ace/Ldlrad3/Ldlr/Mgst1/Cd74/H2-Ab1/H2-Aa/Fpr2/Olfm1/Pirb/Dpp4/Crhr2/Crip1/Gsr/Lnpep/Kpna4/Anpep/Anxa5/Atp1a3/Gucy2c/Itgb2l/Pparg/Ldlrap1/Cd36/Inhba/H2-T22/Sorl1/H2-K1/Dhcr24/Itgb2/Nup98/Omp/Oprd1/Lbr/Gm8909/H2-T23/Msr1/Lrp8/Ranbp6/Apba3/Hspa8/Nktr/H2-Bl/Lbp/Ephb2/Nod2/Tap1/Brap/Apoe/Ghr/H2-M3/H2-Q2/H2-Q10
CC	GO:0043230	extracellular organelle	1.67459	0.0543798	Ace/Ahnak/Anxa1/Itga4/Anpep/Cd274/Scnn1a/Ago2/Gbp6/Vasn/Ist1/Cd47/Gprc5a/Actg1/Gbp9/Anxa2/Sdcbp/Snx18/Rap2b/Alpl/Sri/Hspa8/Prom2/Arc/Ybx1/Pdcd6ip
BP	GO:0046636	negative regulation of alpha-beta T cell activation	1.67253	0.0543798	Runx3/Tbx21/Cd44/Arg2/Anxa1/Zbtb7b/Cd274/Cblb/Adora2a/Tarm1/Btla/Tnfsf4
BP	GO:0007589	body fluid secretion	1.66453	0.0543798	Nr1h3/Xdh/Vegfa/Zbtb7b/Vdr/Mmp13/Kcnn4/Cdo1/Atg7/Oas2/Chrm3/P2ry2/Anxa2/Madd/Aprt/Xbp1/Med1/Gja1/Cyba/Chuk/Stat5b/Nme1
MF	GO:0048018	receptor ligand activity	1.66323	0.0543798	Cxcl13/Il1f9/Ccl7/Crlf2/Tnfsf8/Pglyrp1/Vegfa/Nrg1/Lgals3/Il7/Ccl8/Osm/Retnlg/Dpp4/Osgin1/Gpnmb/Jag1/Il10/Crhr2/Metrnl/Npy/Cxcl16/Gdf3/C1qtnf12/Hgf/Nampt/Tgfb3/Areg/Tnfsf13b/Ccl2/Vegfc/App/Sema4a/Cxcl14/Wnt11/Inhba/Lif/Zfp106/Gdf15/Agt/Tnfsf13/Tnfsf4/Nrg4/Bmp2/Hdgf/Osgin2/Ccl6/Ghrl/Gnrh1/Pf4/Tnfsf14/Sema7a/Tnfsf12/Penk/Ltb/Insl6/Il1rn/Sema4b
BP	GO:0000187	activation of MAPK activity	1.66218	0.0543798	Cd74/Thbs1/Mdfic/Ccr7/Kit/Ern1/Hgf/Tgfb3/Lrrk2/App/Met/Mlkl/Avpi1/Sbk2/Map3k20/Gdf15/Agt/Lpar1/Ptprc/Madd/Bmp2/Map4k1/Pxn/Ghrl/Spag9
BP	GO:0097191	extrinsic apoptotic signaling pathway	1.65939	0.0543798	Runx3/Thbs1/G0s2/Vegfa/Lgals3/Il7/Trps1/Siglec1/Bcl2l2/Lcn2/Tnfrsf12a/Mapk7/Hgf/Nol3/Tmbim1/Faf1/Jak2/Deptor/Sgk3/Traf1/Inhba/Hmox1/Eya1/Fcmr/Agt/Tnfsf4/Ctnna1/Mknk2/Ptprc/Stx4a/Dedd2/Gclm/Madd/Bcl2l1/Bax/Bcl2l11/Dapk1/Mcl1/Pf4/Siva1/Bok/Tnfsf12/Erbb3/Gpx1/Pml/Moap1/Eya3/Stk4/Ripk1/Psen2/Itgav/Rnf34/Lmna/Sgms1/Tnfrsf1b/Bcl2/Casp8ap2/Tradd/Fasl/Wwox
BP	GO:0030183	B cell differentiation	1.65658	0.0543798	Ms4a1/Cd24a/Ahr/H2-Ab1/Il7/Flt3/Mmp14/Kit/Card11/Lgals1/Ikzf3/Notch2/Tcirg1/Malt1/Lfng/Cd79a/Zfp36l2/Ptprc/Ppp2r3c/Foxp1/Bcl11a/Adgrg3/Hdac7/Bax/Cdh17/Xbp1/Cd19/Rbpj/Pou2af1/Syk/Bcl2/Irf2bp2/Lgals8/Ptk2b/Stat5b
BP	GO:0070371	ERK1 and ERK2 cascade	1.65468	0.0543798	Ccl7/Rara/Cd74/P2ry1/Fpr2/Tbc1d10c/Cd44/Glipr2/Vegfa/C3/Ccl8/Gpnmb/Dusp4/Rgs14/Nlrp12/Crhr2/Gpr55/Ccr1/Notch2/Ptpn22/Ramp3/Ezr/Ccl2/App/Pde8a/Tnfaip8l3/Spry2/Cd36/Lif/Smad4/Scimp/Adra1a/Agt/Zfp36l2/Ptprc/Ffar4/Chil1/Ece1/Bmp2/Rasgrp1/Chrna9/Ccl6/Slc9a3r1/Lrp1/Sema7a/Fbxw7/Xbp1/Med1/Ephb2/Dusp1/Nod2/Bmper/Braf/Esr1/Apoe/Dlg1/Synj2bp/Itgav/Klf4/Styx/Syk/Kdr/Rapgef2/Ddt/Ctsh/Cysltr2/Nqo2/Cib1/Dusp3/…
BP	GO:0048545	response to steroid hormone	1.65339	0.0543798	Htr7/Ass1/Nr1h3/Anxa1/Il10/Klf9/Acod1/Ptger2/Tgfb3/Areg/Cdo1/Zfp366/Daxx/Jak2/Ncoa1/Ddit4/Zfp36l2/Lcat/Fbxo32/Eif4e/Abhd2/Ptges3/Per1/Alpl/Gnrh1/Trerf1/Eif4ebp1/Rwdd1/Med1/Ncoa3/Zmiz1/Idh1/Il1rn/Esr1/Dnaja1/Bcl2/Ube2i/Ncor1/Taf7/Prmt2/Ncoa2/Dab2/Sirt1/Sstr4/Kmt2d/Atp1a1
MF	GO:0030246	carbohydrate binding	1.65165	0.0543798	Klra2/Cd209a/Clec4d/Nectin1/Chil3/Cd24a/Clec12a/Cd93/Pkd1l2/Clec7a/Klrk1/Fcnb/Vcan/Clec4e/Lgals3/Mgl2/Sell/Clec2i/Clec10a/Alpk1/Olr1/Siglec1/Cd209c/Pfkp/Klrb1b/Lgals1/Selp/Atrnl1/Clec4n/Klri1/Hk1/Klre1/Cd209b/Ppp1r3e/Clec1a/Klri2/Dpm1/Klrd1/Clec2g/Ugp2/Igf2r/Klrb1f/Cd209f/Klrb1a/Galnt18/Taldo1/Prg2/Mrc1/Siglecg/Ly75
BP	GO:0015918	sterol transport	1.64821	0.0543798	Ldlr/Nr1h3/Apoc2/Pltp/Lipg/Nus1/Srebf2/Ldlrap1/Cd36/Soat2/Anxa2/Lcat/Npc2/Msr1/Lrp1/Ces1d/Soat1/Pon1/Stard5/Apoe/Osbpl6/Scp2/Stx12/Stard4/Abca5/Sirt1/Eepd1
BP	GO:0030301	cholesterol transport	1.64821	0.0543798	Ldlr/Nr1h3/Apoc2/Pltp/Lipg/Nus1/Srebf2/Ldlrap1/Cd36/Soat2/Anxa2/Lcat/Npc2/Msr1/Lrp1/Ces1d/Soat1/Pon1/Stard5/Apoe/Osbpl6/Scp2/Stx12/Stard4/Abca5/Sirt1/Eepd1
BP	GO:0062207	regulation of pattern recognition receptor signaling pathway	1.64764	0.0543798	Nr1h3/Treml4/Acod1/Cd300lf/Ptpn22/Cd300ld3/Rsad2/App/Ltf/Irf7/Cd36/Irak3/Tlr5/Zc3hav1/Trim30a/Dhx58/Rab7b/Lbp/Riok3/Nod2/Esr1/Smpdl3b/Cyba/Usp15/Flot1/Ddx60/Nr1d1
CC	GO:1905369	endopeptidase complex	1.64715	0.0543798	Psme4/Psmb10/Ubqln4/Usp25/Psmd8/Zfand2a/Psmd13/Psmd11/Psmb9/Psma6/Uchl5/Psmd2/Psmd4/Adrm1/Ide/Psmb3/Sem1/Psmd1/Psmc5/Psmc6/Psmc1/Psmd12/Psme3/Psme1/Psma2/Psma7/Psmc4/Rad23a/Psmd14/Psma4/Psmb5/Psmd7/Psmd3/Psmc2/Psma5/Psmd9/Rad23b
BP	GO:0032611	interleukin-1 beta production	1.64643	0.0543798	Nlrc4/Mndal/Serpinb1a/Arg2/Ccr7/Acp5/Mefv/Tmem106a/Ifi211/Trim16/Ifi205/App/Hk1/Panx1/Jak2/Ifi204/Malt1/Cd36
BP	GO:0001910	regulation of leukocyte mediated cytotoxicity	1.64378	0.0543798	Klrk1/Stap1/Arg1/Klrb1b/Ccl2/Il7r/Klre1/Cd226/Sh2d1b1/H2-T22/H2-K1/Il18rap/Ptprc/Gm8909/Rasgrp1/H2-T23/Hspa8/H2-Bl/Ripk3/Tap1/Serpinb9/H2-M3/H2-Q2/H2-Q10/B2m/H2-Q7/Stat5b/H2-T24/Clec2d/H2-Q6/Klrb1c/Pomc/Lamp1
BP	GO:0042116	macrophage activation	1.64251	0.0543798	Ldlr/Nr1h3/Thbs1/Mmp8/Fpr2/Stap1/Il10/Slc11a1/Slc7a2/Tmem106a/Nampt/Lrrk2/App/Pparg/Gpr137b/Jak2
BP	GO:1905953	negative regulation of lipid localization	1.6391	0.0543798	Nr1h3/Thbs1/Cyp4f18/Apoc2/Srebf2/Pparg/Irs2/Osbpl8/Abhd5/Ces1d/Apoe/Itgav
BP	GO:0008625	extrinsic apoptotic signaling pathway via death domain receptors	1.63857	0.0543798	Thbs1/Lgals3/Trps1/Hgf/Nol3/Tmbim1/Faf1/Hmox1/Stx4a/Dedd2/Madd/Bcl2l1/Bax/Dapk1/Gpx1/Moap1/Stk4/Psen2/Rnf34/Bcl2/Casp8ap2/Fasl
CC	GO:0019897	extrinsic component of plasma membrane	1.6348	0.0543798	S100a6/Sytl3/Olfm1/S100a10/Stac2/Fcnb/Anxa1/Cyth1/Cav2/Fgr/Olr1/Esyt1/Kcnab2/Rgs1/Iqgap1/Hip1/Ryr1/Gngt2/Gnaz/Gna13/Blk/Anxa2/Cdh1/Ptk2/Ctnna1/Mcf2l/Snx18/Esyt2/Tgm3/Cdh17/Ptk6/Gramd2/Snx9/Gnai3/Lck/Atp2a2/Apoe/Eea1/Gnb1/Syk/Gnat3
BP	GO:1902105	regulation of leukocyte differentiation	1.63339	0.0543798	Ocstamp/Rara/Axl/Cd24a/Runx3/Cd74/H2-Aa/Tbx21/Ctla4/Cd44/Pglyrp1/Il7/Anxa1/Ccr2/Adam8/Flt3/Mmp14/Clec2i/Ccr7/Zbtb7b/Gpr55/Ccr1/Card11/Ikzf3/Notch2/Mafb/Il2ra/Pilrb1/Cebpb/Tespa1/Hoxa7/Il7r/Fgl2/Prxl2a/Gpr137b/Malt1/Lif/Dcstamp/Clec2g/Tnfsf4/Zfp36l2/Ptprc/Evi2b/Ppp2r3c/Slc9b2/Rasgrp1/Gata2/Pf4/Pla2g3/Fbxw7/Xbp1/Zfp609/Zmiz1/Braf/Ripk1/Lck/Sos1/Hax1/Gli3/Cd101/Il4ra/Fos/Syk/Gpr68/H2-M3/Nme2/Cbfb/Tc…
BP	GO:0034121	regulation of toll-like receptor signaling pathway	1.63233	0.0543798	Nr1h3/Treml4/Acod1/Cd300lf/Ptpn22/Cd300ld3/Rsad2/App/Ltf/Irf7/Cd36/Irak3/Tlr5/Trim30a/Rab7b/Lbp/Nod2/Esr1/Smpdl3b/Cyba/Flot1
BP	GO:0030522	intracellular receptor signaling pathway	1.63142	0.0543798	Rara/Klf9/Rarg/Alpk1/Vdr/Rxrg/Cyp26a1/Ptpn22/Trim16/Pim1/Zfp366/Fabp5/Daxx/Ifih1/Pparg/Jak2/Thrb/Ddx58/Ncoa1/Zc3hav1/Stard10/Snw1/Esrrg/Ptges3/Per1/Dhx58/Trerf1/Rwdd1/Med1/Pml/Ncoa3/Zmiz1/Riok3/Nod2/Actn4/Esr1/Dnaja1/Rnf34/Usp15/Plin5/Ube2i/Ncor1/Taf7/Prmt2/Ncoa2/Ddx60/Dab2/Sirt1/Kmt2d
MF	GO:0030546	signaling receptor activator activity	1.62682	0.0543798	Cxcl13/Il1f9/Ccl7/Crlf2/Tnfsf8/Pglyrp1/Vegfa/Nrg1/Lgals3/Il7/Ccl8/Osm/Retnlg/Dpp4/Osgin1/Gpnmb/Jag1/Il10/Crhr2/Metrnl/Npy/Cxcl16/Gdf3/C1qtnf12/Hgf/Nampt/Tgfb3/Areg/Tnfsf13b/Ccl2/Vegfc/App/Sema4a/Cxcl14/Wnt11/Inhba/Lif/Zfp106/Gdf15/Agt/Tnfsf13/Tnfsf4/Nrg4/Bmp2/Hdgf/Osgin2/Ccl6/Ghrl/Gnrh1/Pf4/Tnfsf14/Sema7a/Tnfsf12/Penk/Ltb/Insl6/Il1rn/Sema4b
BP	GO:0070372	regulation of ERK1 and ERK2 cascade	1.62466	0.0543798	Ccl7/Rara/Cd74/P2ry1/Fpr2/Tbc1d10c/Cd44/Glipr2/Vegfa/C3/Ccl8/Gpnmb/Dusp4/Rgs14/Nlrp12/Crhr2/Gpr55/Ccr1/Notch2/Ptpn22/Ramp3/Ezr/Ccl2/App/Pde8a/Tnfaip8l3/Spry2/Cd36/Lif/Smad4/Scimp/Adra1a/Ptprc/Ffar4/Chil1/Ece1/Bmp2/Rasgrp1/Chrna9/Ccl6/Slc9a3r1/Lrp1/Sema7a/Fbxw7/Xbp1/Ephb2/Dusp1/Nod2/Bmper/Braf/Esr1/Apoe/Dlg1/Synj2bp/Klf4/Styx/Syk/Kdr/Rapgef2/Ddt/Cysltr2/Nqo2/Cib1/Dusp3/Hmgcr/Dab2/Ptk2b/Sstr4/Slc30…
BP	GO:1903706	regulation of hemopoiesis	1.62462	0.0543798	Ocstamp/Ace/Rara/Axl/Cd24a/Runx3/Cd74/H2-Aa/Tbx21/Ctla4/Cd44/Gpr171/Pglyrp1/Vegfa/Il7/Anxa1/Ccr2/Adam8/Flt1/Flt3/Mmp14/Clec2i/Jag1/Ccr7/Zbtb7b/Rarg/Gpr55/Ccr1/Card11/Ikzf3/Notch2/Pim1/Mafb/Il2ra/Pilrb1/Cebpb/Tespa1/Hoxa7/Il7r/Fgl2/Prxl2a/Atg7/Gpr137b/Malt1/Hes1/Inhba/Lif/Dcstamp/Clec2g/Tnfsf4/Zfp36l2/Ptprc/Evi2b/Klf13/Ppp2r3c/Isg15/Slc9b2/Rasgrp1/Gata2/Pf4/Rab7b/Rbm15/Hspa9/Pla2g3/Ap2a2/Fbxw7/Xbp…
BP	GO:0030099	myeloid cell differentiation	1.62398	0.0543798	Ocstamp/Rara/Cd74/Pirb/Prtn3/Fam20c/Gpr171/Vegfa/Stap1/Adam8/Clec2i/Jag1/Ccr7/Rarg/Batf2/Gpr55/Cd300lf/Kit/Ccr1/Notch2/Mafb/Tspan2/Plscr1/App/Pilrb1/Cebpb/Plcb1/Hoxa7/Spib/Tcirg1/Prxl2a/Pparg/Adgrf4/Gpr137b/Jak2/Myh9/Tmod3/Inhba/Hoxb7/Lif/Dcstamp/Cd109/Anxa2/Clec2g/Snx10/Ccn4/Rabgap1l/Evi2b/Klf13/Isg15/Lbr/Slc9b2/Gata2/Flvcr1/Pf4/Rab7b/Rbm15/Hspa9/Pla2g3/Ptbp3/Cebpe/Fbxw7/Med1/Pml/Wdr61/Rbpj/Il3r…
BP	GO:0048872	homeostasis of number of cells	1.62216	0.0543798	Afdn/Akt3/Cxcr2/Axl/Cd24a/Ahr/Slc7a11/Cd74/Pirb/Cd44/Vegfa/Il7/Anxa1/Ccr2/Flt3/Ccr7/Col14a1/Kit/Card11/Gapt/Mafb/Il2ra/Ildr2/Tnfsf13b/Ccl2/Plcb1/Il7r/Tcirg1/Ikbkb/Adgrf4/Jak2/Lilrb4a/Tmod3/Prdx1/Kif3a/Inhba/Cd7/Hmox1/Axin1/Tnfsf4/Lmo1/Klf13/Ppp2r3c/Isg15/Ubap2l/Gata2/Flvcr1/Bax/Bcl2l11/Siva1/Hspa9/Ptbp3/Lipa
BP	GO:0034599	cellular response to oxidative stress	1.62168	0.0543798	Mapk13/Axl/Mgst1/Slc7a11/Thbs1/Nr4a2/Anxa1/Il10/Gsr/Lcn2/Sesn2/Psap/Mapk7/Hgf/Nol3/Stk24/Lrrk2/Slc25a24/App/Met/Nr4a3/Pnpt1/Fzd1/Pde8a/Atg7/Prkaa2/Mmp9/Jak2/Gch1/Prdx1/Srxn1/Aifm2/Cd36/Hmox1/Scly/Sod3/Aldh3b1/Stx4a/Txn1/Foxp1/Sigmar1/Hsph1/Pdcd10/Dapk1/Mcl1/Aldh2/Pla2g3/Capn1/Ncoa7/Gpx1/Fbxw7/Xbp1/Ripk3/Rwdd1/Pml/Impact/Ripk1/Cpeb2/Atp2a2/Mpo/Stat6/Glrx/Fos/Bcl2
BP	GO:0032418	lysosome localization	1.61864	0.0543798	Fgr/Kit/Nr4a3/Plekhm1/Ndel1/Myh9/Adora2b/Def8/Snap23/Blk/Hmox1/Lat2/Rasgrp1/Hps6/Stxbp2/Gata2/Spag9/Pla2g3/Vps33b/Il4ra/Syk/Rabgef1/Gab2/Bloc1s1/Plekhm2/Cd84/Clnk/Tac4
BP	GO:0043535	regulation of blood vessel endothelial cell migration	1.61414	0.0543798	Akt3/Thbs1/Vegfa/Anxa1/Rgcc/Vegfc/Nus1/Pparg/Stard13/Cd40/Hmox1/Hdac7/Gata2/Plk2/Pdcd10/Angpt2/Atp2b4/Fbxw7/Apoe/P2rx4/Klf4/Csnk2b/Kdr/Tbxa2r/Atp5b/Cib1/Sirt1/Nrp1/Nfe2l2/Meox2/Map3k3
BP	GO:0002275	myeloid cell activation involved in immune response	1.612	0.0543798	Cd177/Ccr2/Fgr/Kit/Stx11/Abr/Nr4a3/Adora2b/Itgb2/Snap23/Blk/Hmox1/Lat2/Stx4a/Rasgrp1/Stxbp2/Gata2/Pram1/Pla2g3/Lbp/Myo1f/Il4ra/Syk/Rabgef1
BP	GO:0043087	regulation of GTPase activity	1.60498	0.0543798	Afdn/Rasgrp2/Cxcl13/Ccl7/Arhgap15/Plxna1/Tbc1d10c/S100a10/Prtn3/Ccl8/Tbc1d2/Rgs14/Ccr7/Cav2/Plxnd1/Iqgap2/Nedd9/Rgs1/Iqgap1/Abr/Cblb/Lrrk2/Pot1b/Ccl2/Plxnc1/Dennd1a/Rasa2/Vav3/Dennd1b/Rab3gap2/Wnt11/Gpr137b/Usp6nl/Ndel1/Ralgapa2/Spry2/Tiam2/Iqsec1/Tbc1d10b/Ric1/Rrp1b/Cd40/Iqsec3/Myo9b/Rabgap1l/Rasa3/Gpr65/Ccdc125/Arfgef1/Arhgap24/Snx18/Rasgrp1/Ccl6
MF	GO:0033218	amide binding	1.60481	0.0543798	Gstm1/Ace/Ldlrad3/Ldlr/Fkbp1b/Mgst1/Cd74/H2-Ab1/H2-Aa/Fpr2/Olfm1/Pirb/Dpp4/Crhr2/Crip1/Gsr/Hlcs/Cd300lf/Lnpep/Kpna4/Psap/Anpep/Pltp/Anxa5/Atp1a3/Gucy2c/Itgb2l/Pparg/Ldlrap1/Cd36/Inhba/H2-T22/Sorl1/H2-K1/Dhcr24/Itgb2/Soat2/Nup98/Omp/Oprd1/Pitpna/Lbr/Acacb/Gm8909/Cert1/H2-T23/Msr1/Acaca/Acot7/Lrp8/Ranbp6/Apba3/Hspa8/Hmgcl/Nktr/H2-Bl/Lbp/Ephb2/Soat1/Nod2/Tap1/Brap/Apoe/Acot11/Scp2/Ghr/H2-M3/H2-Q2/H2…
BP	GO:0002285	lymphocyte activation involved in immune response	1.6036	0.0543798	Clec4d/Rara/Spn/Cd74/Tbx21/Pglyrp1/Clec4e/Lgals3/Anxa1/Ccr2/Itgal/Ly9/Ccr7/Zbtb7b/Slc11a1/Stx11/Lgals1/Gapt/Notch2/Tnfsfm13/Sema4a/Fgl2/Lcp1/Il18r1/Malt1/Lfng/Cd40/Tnfsf13/Tnfsf4/Ptprc/Foxp1/Cd244a/Cdh17/Xbp1/Parp3/Cd19/Psen2/Pou2af1/Stat6/Il4ra/H2-M3
CC	GO:0070062	extracellular exosome	1.60341	0.0543798	Ace/Ahnak/Anxa1/Itga4/Anpep/Cd274/Scnn1a/Ago2/Vasn/Ist1/Cd47/Gprc5a/Actg1/Anxa2/Sdcbp/Snx18/Rap2b/Sri/Hspa8/Ybx1/Pdcd6ip
MF	GO:0005543	phospholipid binding	1.60068	0.0543798	Stxbp6/Axl/Sytl3/Capg/F10/Thbs1/Pla2g7/Myof/Anxa1/Jag1/Cpne2/Anxa4/Arhgap26/Iqgap2/Sestd1/Esyt1/Cd300lf/Iqgap1/Itpr1/Psap/Pltp/Anxa5/Timd4/Myo1g/Plekhf2/Itpr3/Dennd1a/Rasa2/Plcb1/Gsn/Dennd1b/Hip1/Havcr1/Tnfaip8l3/Svil/Ldlrap1/Sgk3/Plekhf1/Gsdme/Ncf4/Sh3pxd2b/Anxa11/Anxa2/Pcyt1a/Snx10/Zcchc2/Tln1/Flii/Myo1c/Mitd1/Mcf2l/Phlda3/Lpar1/Pitpna/Osbpl5/Golph3l/C2cd5/Sdcbp/Snx18/Rasgrp1/Cert1/Esyt2/Fzd7/S…
BP	GO:1903708	positive regulation of hemopoiesis	1.59719	0.0543798	Ocstamp/Rara/Axl/Runx3/Cd74/H2-Aa/Il7/Anxa1/Ccr2/Adam8/Flt1/Mmp14/Jag1/Ccr7/Zbtb7b/Ccr1/Notch2/Il2ra/Tespa1/Il7r/Malt1/Inhba/Lif/Dcstamp/Tnfsf4/Ptprc/Evi2b/Ppp2r3c/Isg15/Slc9b2/Rasgrp1/Gata2/Pf4/Rab7b/Pla2g3/Xbp1/Med1/Zfp609/Zmiz1/Ripk1/Lck/Hoxa5/Hax1/Gli3/Cd101/Il4ra/Fos/Syk/Gpr68/H2-M3/Scin/Cbfb/Bmi1/Trib1/Stat5b/Stat1/Klf10/Hsp90aa1/Bcl6/Traf6/Dusp10/Kat7/Prkcz/Pdcd2/Stat3/Socs1/Zbtb16/Ccl5/At…
BP	GO:0043154	negative regulation of cysteine-type endopeptidase activity involved in apoptotic process	1.59521	0.0543798	Thbs1/Cd44/Vegfa/Naip1/Hgf/Nol3/Adora2a/Por/Mmp9/Plaur/Dhcr24/Fcmr/Mdm2/Lamtor5/Gpx1/Cdkn2d/Rnf34/Mrtfa/Klf4/Hspa1b
BP	GO:0062197	cellular response to chemical stress	1.59511	0.0543798	Mapk13/Axl/Mgst1/Slc7a11/Ybx3/Thbs1/Nr4a2/Anxa1/Il10/Gsr/Lcn2/Sesn2/Psap/Mapk7/Hgf/Nol3/Stk24/Lrrk2/Slc25a24/App/Met/Nr4a3/Pnpt1/Fzd1/Pde8a/Atg7/Prkaa2/Mmp9/Jak2/Gch1/Prdx1/Srxn1/Aifm2/Cd36/Hmox1/Scly/Sod3/Lrrc8c/Aldh3b1/Stx4a/Txn1/Foxp1/Bdkrb2/Sigmar1/Hsph1/Pdcd10/Dapk1/Mcl1/Aldh2/Pla2g3/Capn1/Ncoa7/Gpx1/Fbxw7/Xbp1/Ripk3/Rwdd1/Pml/Impact/Ripk1/Cpeb2/Atp2a2/Mpo/Dnaja1/Stat6/Glrx/Fos/Oxsr1/Bcl2
BP	GO:0140014	mitotic nuclear division	-1.59285	0.0543798	Nusap1/Msto1/Hira/Il1a/Golga2/Ncapg/Atm/Aurkb/Mad2l1/Insr/Mki67/Spag5/Champ1/Fbxw5/Nde1/Pdgfb/Cit/Kif11/Ncapd3/Ncaph2/Haspin/Ttk/Espl1/Cdc16/Tasor/Prc1/Mybl2/Ywhah/Ube2c/Bub1/Kpnb1/Cdc20/Birc5/Kif14/Tpx2/Smc4/Kif22/Slf1/Mzt1/Racgap1/Aurka/Klhl22/Ubxn2b/Cdc14a/Pogz/Tubg1/Ccnb1/Anapc4/Rcc1/Map10/Psmg2/Pebp1/Akap8l/Anapc11/Nek2/Fbxo5/Rec8/Smc2/Sh2b1/Tom1l1/Lrp5/Ncapd2/Bora/Nsl1/Kifc1/Cul9/Knstrn/Nca…
BP	GO:0007059	chromosome segregation	-1.58823	0.0543798	Nusap1/Msto1/Hira/Cenpw/Top3a/Ncapg/Atm/Chtf18/Aurkb/Mad2l1/Ect2/Mki67/Syce2/Brip1/Spag5/Tex19.1/Champ1/Top2a/Naa60/Nde1/Cit/Rcc2/Nup37/Ncapd3/Cenpn/Mlh3/Ncaph2/Haspin/Ccne2/Ntmt1/Ddx11/Ttk/Espl1/Cdc16/Trappc12/Prc1/Knl1/Ube2c/Bub1/Rmi2/Kpnb1/Ppp1r7/Cdc20/Cenph/Dlgap5/Birc5/Kif14/Smc4/Rad51c/Ndc1/Kif22/Slf1/Fam83d/Racgap1/Ska3/Klhl22/Eme2/Pogz/Tubg1/Brca2/Ccnb1/Anapc4/Rcc1/Map10/Smc1b/Psmg2/Terf1…
MF	GO:0003779	actin binding	1.58316	0.0543798	Afdn/Lsp1/Ace/Capg/Pstpip2/Adssl1/Tmsb10/Msrb1/Inf2/Coro2a/Mefv/Cxcr4/Epb41l1/S100a4/Iqgap2/Diaph1/Pstpip1/Ssh1/Iqgap1/Fxyd5/Myo1g/Cnn2/Scnn1a/Ezr/Lrrk2/Parvb/Gsn/Hip1/Klhl2/Fmnl2/Plec/Syne1/Svil/Panx1/Lasp1/Pdlim7/Triobp/Pdlim5/Lcp1/Eps8/Myh9/Tmod3/Aif1l/Vcl/Syne3/Sptan1/Myo1h/Tpm3/Arpc2/Mrtfb/Pdlim1/Tln1/Tnnc1/Flii/Actr3/Ptk2/Myo1c/Myo9b/Ctnna1/Sntb1/Myh7b/Hdgf/Arpc3/Hook1/Coro1c/Myo5a/Tnnt3/Gc…
BP	GO:0045861	negative regulation of proteolysis	1.57457	0.0543798	Spink2/Serpinb1a/Il1r2/Nr1h3/Thbs1/Cd44/Vegfa/Il10/Ecm1/Cast/Pi16/Slpi/Serpinb10/Naip1/Hgf/Nol3/Adora2a/Lrrk2/Por/Cstb/App/Chac1/Ngp/Serpinb8/Ltf/Spint2/Mmp9/Spock1/Plaur/Sorl1/Dhcr24/Cd109/Cdh1/Ptpn3/Fcmr/Agt/Mdm2/Usp25/N4bp1/Sdcbp/Svip/Lamtor5/Tfpi2/Stfa2/Gpx1/Serpina12/Pml/Serpinb9/Cdkn2d/Psen2/Rnf34/Mrtfa/Yod1/Klf4/Styx/Grk2/Hspa1b/Hsp90ab1/Usp7/Trim21/Uchl5/Itih3/Crb2/Ide/Serpina3g/Rybp/Furin
BP	GO:0043410	positive regulation of MAPK cascade	1.57014	0.0543798	Ndst1/Ccl7/Rara/Cd24a/Cd74/P2ry1/Thbs1/Mmp8/Xdh/Fpr2/Cd44/Glipr2/Vegfa/C3/Ccl8/Adam8/Flt1/Osm/Mdfic/Gpnmb/Crhr2/Ccr7/Cav2/Tmem106a/Gpr55/Kit/Ccr1/Iqgap1/Ern1/Psap/Hgf/Notch2/Ptpn22/Mink1/Ramp3/Tgfb3/Lrrk2/Ccl2/App/Met/Sorbs3/Plcb1/Pde8a/Tnfaip8l3/Jak2/Mlkl/Spry2/Gsdme/Avpi1/Traf1/Cd36/Sbk2/Lif/Scimp/Cd40/Axin1/Map3k20/Adra1a/Gdf15/Agt/Lpar1/Ptprc/Ffar4/Cdc42/Madd/Chil1/Map3k6/Bmp2/Taok3/Rasgrp1/Z…
BP	GO:0051090	regulation of DNA-binding transcription factor activity	1.56133	0.0543798	Nlrc4/Slco3a1/Flot2/Vegfa/Sik1/Adam8/Bhlhe40/Il10/Nlrp12/Crhr2/Nlrc5/Anxa4/Acod1/Spop/Kit/Card11/Rgcc/Setd6/Pim1/App/Ltf/Fzd1/Faf1/Ikbkb/Il1rap/Pparg/Trim25/Id1/Jak2/Ddx58/Il18r1/Malt1/Traf1/Hes1/Cd36/Lrrfip1/Irak3/Itgb2/Trim30b/Trim30a/Il18rap/Cd40/Hmox1/Arid5b/Tnfsf4/Pbx1/Irak2/Card14/Prkch/Adgrg3/Mtpn/Lrrfip2/Hdac4/Crtc3/Lamtor5/Sri/Sfrp4/Sav1/Rab7b/Siva1/Chp1/Lrp8/Brms1/Trim30c/Ripk3/Rwdd1/Nc…
BP	GO:0052547	regulation of peptidase activity	1.55919	0.0543798	St18/Nlrc4/Spink2/Serpinb1a/Cyfip2/Thbs1/Xdh/Cd44/Vegfa/S100a8/Tank/Nlrp12/S100a9/Ecm1/Mefv/Cast/Pi16/Mbp/Slpi/Serpinb10/Naip1/Hgf/Nol3/Adora2a/Por/Cstb/App/Ngp/Serpinb8/Ltf/Gsn/Hip1/Spint2/Pparg/Mmp9/Jak2/Spock1/Malt1/Plaur/Sorl1/Dhcr24/Cd109/Cdh1/Fcmr/Agt/Mdm2/Apaf1/Pdcd6/Bax/Bcl2l11/Lamtor5/Dapk1/Casp12/Bok/Tfpi2/Rps27l/Stfa2/Gpx1/Serpina12/Ppp2ca/Col4a3/Pml/Serpinb9/Psmb9/Lck/Cdkn2d/Rnf34/Mrt…
BP	GO:0006979	response to oxidative stress	1.55513	0.0543798	Mapk13/Axl/Mgst1/Slc7a11/Thbs1/Abcc1/Nr4a2/Anxa1/Hp/Rgs14/Il10/Ccr7/Mill2/Gsr/Lcn2/Cd38/Sesn2/Kpna4/Psap/Mapk7/Hgf/Nol3/Stk24/Lrrk2/Slc25a24/App/Met/Nr4a3/Prdx6/Pnpt1/Fzd1/Pde8a/Rbpms/Atg7/Prkaa2/Mmp9/Jak2/Gch1/Ndufa12/Prdx1/Srxn1/Aifm2/Cd36/Hmox1/Scly/Sod3/Aldh3b1/Stx4a/Txn1/Gclm/Foxp1/Sigmar1/Hsph1/Pdcd10/Dapk1/Plk3/Mcl1/Aldh2/Pla2g3/Capn1/Ncoa7/Gpx1/Fbxw7/Xbp1/Ripk3/Rwdd1/Pnkp/Pml/Idh1/Impact/…
MF	GO:0005509	calcium ion binding	1.55428	0.0543798	Padi4/Rasgrp2/Adgre4/Ldlr/Adgre5/S100a6/F10/Cd93/S100a11/Pkd1l2/Thbs1/Mmp8/S100a10/Fam20c/Itsn1/Pdp1/Vcan/Clec4e/Anxa1/Adam8/Thbd/Sell/S100a8/Jag1/S100a9/Anxa4/Tgm2/Mctp2/S100a4/Capn2/Esyt1/Gnptab/Iqgap1/Itpr1/Anxa5/Notch2/Mmp13/Calml4/Nol3/F7/Cblb/Itpr3/Calm1/Plscr1/Selp/Slc25a24/Clec4n/Plcb1/Gsn/Ryr1/Aoah/Cbl/Hpcal1/Gch1/Lcp1/Tpt1/Aif1l/Dgkg/Spock1/Hmcn2/Sptan1/Celsr3/Anxa11/Anxa2/Cdh1/Tnnc1/Gc…
CC	GO:0043235	receptor complex	1.55293	0.0543798	Ldlr/Ifnlr1/Alcam/Axl/Ahr/Itgax/Itgb7/Crlf2/Cd74/Lmtk2/Plxna1/Nr1h3/Olfm1/Cd44/Il31ra/Flt1/Flt3/Itgal/Itga8/Plxnd1/Olr1/Itga4/Vdr/Kit/Notch2/Ramp3/Itpr3/Plxnc1/App/Met/Ikbkb/Itgb2l/Eps8/Il18r1/Traf1/Cd36/Gprc5a/Klrd1/Itgb2/Scimp/Il18rap/Csf2ra/Cd40/Cd79a/Klrc1/Bmp2/Sdcbp/Chrna9/Itgb8/Lrp1/Lrp8/Erbb3/Cd6/Itgad/Gabbr2/Ephb2/Cacng8/Il3ra/Shisa9/Ripk1/Mcoln1/Dlg1/Synj2bp/Itgav/Trpv3/Fcrl5/Il4ra/Syk/G…
BP	GO:0009611	response to wounding	1.54916	0.0543798	Scarf1/Axl/Fkbp1b/Cd24a/Slc7a11/F10/P2ry1/Thbs1/Papss2/Clec7a/F5/Myof/Cd44/F13a1/Vegfa/C3/Anxa1/Ccr2/Neat1/Thbd/Jaml/Il10/S100a9/Slc11a1/Cxcr4/Clec10a/Tnfrsf12a/Anxa5/Notch2/Cdkn1a/Nol3/Cnn2/F7/Stk24/Selp/Ccl2/Havcr1/Plec/Inpp5f/Hpse/Jak2/Lilrb4a/Ndel1/Lcp1/Myh9/Sdc1/Cd36/Pip5k1c/Smad4/Cd109/Actg1/Gna13/Xylt1/Blk/Anxa2/Hmox1/Ccn4/Ptk2/Zfp36l2/Arfgef1/Arhgap24/Hps6/Abhd2/Fzd7/Gata2/Bax/Rap2b/Pdcd1…
BP	GO:0033674	positive regulation of kinase activity	1.5393	0.0543798	Ace/Ccnd2/Axl/Cd24a/Cd74/Lmtk2/Thbs1/Fpr2/Vegfa/Stap1/Nrg1/Adam8/Flt1/Flt3/Mdfic/Ccr7/Slc11a1/Unc119/Fgr/Prkag2/Nedd9/Kit/Atg13/Iqgap1/Ern1/Rgcc/Hgf/Cdkn1a/Pim1/Mink1/Tgfb3/Areg/Lrrk2/Vegfc/App/Met/Vav3/Ltf/Daxx/Tnfaip8l3/Cdc25b/Jak2/Mlkl/Slc27a1/Avpi1/Malt1/Sbk2/Vac14/Cd40/Axin1/Map3k20/Adra1a/Gdf15/Ptk2/Agt/Lpar1/Ptprc/Cdc42/Ppp2r3c/Cdkn1b/Madd/Chil1/Map3k6/Bmp2/Taok3/Rasgrp1/Zeb2/Dazap2/Map4k1…
BP	GO:0051051	negative regulation of transport	1.53855	0.0543798	Htr7/Ace/Fkbp1b/Ahr/Cd74/Nr1h3/P2ry1/Thbs1/Pid1/Prtn3/Lgals3/Rab11fip1/Anxa1/Ccr2/Osm/Mdfic/Nlrp12/Crhr2/Unc119/Cyp4f18/Sestd1/Cd300lf/Apoc2/Anpep/Rgcc/Anxa5/Abr/Srgn/Nol3/Cnn2/Lrrk2/Rsad2/Cyp51/Fabp5/Srebf2/Gpr35/Atg7/Pparg/Mmp9/Cd47/Hes1/Cd36/Cacnb3/Lif/Rsc1a1/Hmox1/Rab7/Atg3/Tnfsf4/Ffar4/Txn1/Cbarp/Madd/Irs2/Sdcbp/Snx27/Kcne3/Svip/Slc9a3r1/Ghrl/Sri/Sfrp4/Chp1/Bok/Siglecg/Grk6/Nedd4l/Erbb3/Bst2…
BP	GO:0030335	positive regulation of cell migration	1.52669	0.0543798	Akt3/Cxcr2/Cxcl13/Spn/Itgax/Cd74/Fut4/Thbs1/Abcc1/Clec7a/Pla2g7/Fpr2/Glipr2/Vegfa/Lgals3/Anxa1/Ccr2/Adam8/Dock5/Tnfrsf18/Flt1/Sell/Mmp14/Gpnmb/Ccr7/Fgr/Cxcr4/Cxcl16/Itga4/Diaph1/Nedd9/Kit/Ccr1/Ssh1/Iqgap1/Ptp4a1/Hgf/F7/Cd274/Ago2/Selp/Zfp703/Ccl2/Vegfc/App/Met/Nr4a3/Nus1/Sema4a/Cxcl14/Wnt11/Mmp9/Jak2/Spry2/Iqsec1/P2ry2/Adora2b/Actg1/Arpc2/Cd40/Snai1/Hmox1/Actr3/Ccn4/Ptk2/Myo1c/Agt/Tnfsf4/Mdm2/Lpa…
BP	GO:0006897	endocytosis	1.52457	0.0543798	Cxcr2/Cd209a/Scarf1/Ldlrad3/Ldlr/Cd177/Axl/Cd24a/Nr1h3/Thbs1/Treml4/Clec7a/Fpr2/Itsn1/Fcnb/Vegfa/Stap1/Lgals3/C3/Fcho1/Rhou/Mapkapk3/Ccr7/Unc119/Cav2/Cxcl16/Siglec1/Itga4/Ifitm3/Pstpip1/Apoc2/Ramp3/Ezr/Lrrk2/Rhov/App/Dennd1a/Gsn/Dennd1b/Hip1/Cd209b/Havcr1/Inpp5f/Syne1/Cbl/Pparg/Vamp4/Ldlrap1/Myh9/Trip10/Kif3a/Iqsec1/Cd36/Pip5k1c/Fnbp1/Sorl1/Itgb2/Grk3/Actg1/Synj2/Anxa2/Necap1/Snx10/Cxcr1/Rabgap1l…
BP	GO:0006874	cellular calcium ion homeostasis	1.51415	0.0543798	Cxcr2/Cxcl13/Ms4a1/Fkbp1b/Cd24a/Fpr1/P2ry1/Fpr2/Ccr2/Ptgir/Ccr7/Tgm2/Cav2/Cxcr4/Ptger2/Vdr/Diaph1/Cd38/Gpr55/Ccr1/Itpr1/Nol3/Ramp3/Itpr3/Ccl2/App/Ibtk/Clec4b1/Tcirg1/Ryr1/Gpr35/Jak2/Grina/Cd36/P2ry2/Fam155a/Cacnb3/Gpr18/Gna13/Cd40/Adra1a/Got1/Cxcr1/Agt/Chd7/Pde4d/Pacs2/Trpc4/Lpar1/Gpr65/Ptprc/Ffar4/Bdkrb2/Chrna9/Atp13a4/Gata2/Bax/Ghrl/Atp2b1/Sri/Lrp1/Bok/Atp2b4/Slc8b1/Myo5a/Anxa7/Tmem38b/Pml/Mcub…
BP	GO:0055074	calcium ion homeostasis	1.51098	0.0543798	Cxcr2/Cxcl13/Ms4a1/Fkbp1b/Cd24a/Fpr1/P2ry1/Fpr2/Ccr2/Ptgir/Ccr7/Tgm2/Cav2/Cxcr4/Ptger2/Vdr/Diaph1/Cd38/Gpr55/Ccr1/Itpr1/Nol3/Ramp3/Itpr3/Ccl2/App/Ibtk/Clec4b1/Tcirg1/Ryr1/Gpr35/Jak2/Grina/Cd36/P2ry2/Fam155a/Cacnb3/Fam20a/Gpr18/Gna13/Cd40/Snx10/Adra1a/Got1/Cxcr1/Agt/Chd7/Pde4d/Pacs2/Trpc4/Lpar1/Gpr65/Ptprc/Ffar4/Bdkrb2/Chrna9/Atp13a4/Gata2/Bax/Ghrl/Atp2b1/Sri/Lrp1/Bok/Atp2b4/Slc8b1/Myo5a/Anxa7/Tme…
BP	GO:0042330	taxis	1.50748	0.0543798	Cxcr2/Lsp1/Cxcl13/Ccl7/Nectin1/Alcam/Runx3/Ear2/Cd74/Fpr1/Lmtk2/Plxna1/Emb/Thbs1/Abcc1/Pla2g7/Fpr2/Vegfa/Stap1/Nrg1/Lgals3/Anxa1/Ccr2/Ccl8/Adam8/Flt1/Sell/Retnlg/Dpp4/Jaml/S100a8/Ccr7/S100a9/Plxnd1/Cxcr4/Cxcl16/Stx3/Il17ra/Kit/Ccr1/Trem1/Hgf/Trem3/Ffar2/Bst1/F7/Vcam1/Ccl2/Vegfc/Plxnc1/App/Met/Nr4a3/Vav3/Sema4a/Gpr35/Cxcl14/Kif3a/Hsd3b7/Pip5k1c/Gpr18/Smad4/Celsr3/Itgb2/Cxcr1/Ptk2/Dpysl5/Myo9b/Pde4…
BP	GO:0006935	chemotaxis	1.50743	0.0543798	Cxcr2/Lsp1/Cxcl13/Ccl7/Nectin1/Alcam/Runx3/Ear2/Cd74/Fpr1/Lmtk2/Plxna1/Emb/Thbs1/Abcc1/Pla2g7/Fpr2/Vegfa/Stap1/Nrg1/Lgals3/Anxa1/Ccr2/Ccl8/Adam8/Flt1/Sell/Retnlg/Dpp4/Jaml/S100a8/Ccr7/S100a9/Plxnd1/Cxcr4/Cxcl16/Stx3/Il17ra/Kit/Ccr1/Trem1/Hgf/Trem3/Ffar2/Bst1/F7/Vcam1/Ccl2/Vegfc/Plxnc1/App/Met/Nr4a3/Vav3/Sema4a/Gpr35/Cxcl14/Kif3a/Hsd3b7/Pip5k1c/Gpr18/Smad4/Celsr3/Itgb2/Cxcr1/Ptk2/Dpysl5/Myo9b/Pde4…
BP	GO:0010035	response to inorganic substance	1.50049	0.0543798	Rasgrp2/Ass1/Mapk13/Axl/Aqp9/Thbs1/Nr4a2/Xdh/Anxa1/Hp/Il10/Cpne2/Crip1/Ccr7/Fabp4/Lcn2/Iqgap1/Kpna4/Psap/Anxa5/Mapk7/Hgf/Nol3/Stk24/Lrrk2/Itpr3/Slc25a24/App/Met/Nr4a3/Plcb1/Tcirg1/Gsn/Pde8a/Apobec1/Daxx/Homer1/Prkaa2/Pparg/Mmp9/Gch1/Prdx1/Cd36/Alox5ap/Selenom/Anxa11/Hmox1/Cdh1/Tnnc1/Tnfsf4/Sod3/Lcat/Txn1/Pdcd6/Foxp1/Cdkn1b/Sigmar1/Kcnq3/Hsph1/Selenow/Pdcd10/Clic4/Atp2b4/Capn1/Nedd4l/Gpx1/Anxa7/Pp…
BP	GO:0045860	positive regulation of protein kinase activity	1.49444	0.0543798	Ace/Ccnd2/Cd24a/Cd74/Thbs1/Vegfa/Stap1/Nrg1/Adam8/Flt1/Mdfic/Ccr7/Slc11a1/Unc119/Prkag2/Nedd9/Kit/Atg13/Iqgap1/Ern1/Rgcc/Hgf/Cdkn1a/Pim1/Mink1/Tgfb3/Areg/Lrrk2/Vegfc/App/Met/Ltf/Daxx/Cdc25b/Jak2/Mlkl/Slc27a1/Avpi1/Malt1/Sbk2/Cd40/Axin1/Map3k20/Adra1a/Gdf15/Ptk2/Agt/Lpar1/Ptprc/Ppp2r3c/Cdkn1b/Madd/Chil1/Map3k6/Bmp2/Taok3/Rasgrp1/Zeb2/Dazap2/Map4k1/Osbpl8/Hsph1/Pxn/Ghrl/Pdcd10/Spag9/Lrp8/Atp2b4/Erb…
BP	GO:1902532	negative regulation of intracellular signal transduction	1.49253	0.0543798	Dlg5/Fkbp1b/Grk5/Ybx3/Cd74/Tnip3/Thbs1/Xdh/Tbc1d10c/Cd44/Dusp4/Tank/Rgs14/Nlrp12/Crhr2/Limd1/Cgnl1/Tle1/Bcl2l2/Sesn2/Itpr1/Mapk7/Ptpn22/Nol3/Ezr/Lrrk2/Creb3l1/Met/Rasa2/Homer3/Prkaa2/Mmp9/Grina/Deptor/Tpt1/Spry2/Dgkg/Irak3/Lif/Ddit4/Plaur/Sorl1/Smad4/Snai1/Adra1a/Agt/Pde4d/Rasa3/Mdm2/Phlda3/Lpar1/Ptprc/Rnf149/Pdcd6/Ccdc125/Adgrg3/Hdac7/Bdkrb2/Dok2/Taok3/Arhgap24/Chrna9/Bcl2l1/Crtc3/Hsph1/Slc9a3r1…
CC	GO:0015629	actin cytoskeleton	1.48624	0.0543798	Rara/Axl/Capg/Pstpip2/Flot2/Ahnak/Itsn1/Msrb1/Anxa1/Adam8/Flt1/Fgr/Cgnl1/Ptpn12/Pstpip1/Iqgap1/Myo1g/Cnn2/Sipa1l3/Vcam1/Scnn1a/Ezr/Parvb/Gsn/Klhl2/Stk17b/Svil/Lasp1/Pdlim7/Triobp/Ddx58/Pdlim5/Lcp1/Taf5/Myh9/Spry2/Tmod3/Aif1l/Vcl/Sptan1/Tmem63b/Myo1h/Sh3pxd2b/Tpm3/Dgkh/Actg1/Arpc2/Anxa2/Pdlim1/Cdh1/Tnnc1/Flii/Actr3/Ptk2/Myo1c/Lpxn/Myo9b/Ctnna1/Myh7b/Mtpn/Hdac4/Ptges3/Arpc3/Rflna/Pxn/Dapk1/Acaca/Se…
BP	GO:0048285	organelle fission	-1.47459	0.0543798	Apc/Rad21/Syde1/Kif23/Pex19/Tdrkh/Dctn2/Fgfr2/Rad54b/Psma8/Rrs1/Prdm9/Lpin1/Incenp/Kif18b/Acot8/Plk1/Bub1b/Sycp1/Meioc/Sgo2a/Psmc3ip/Fancm/Fzr1/Ndc80/Fignl1/Pde3a/Cdc27/Dsn1/Ppp2r2b/Igf1r/Mastl/Nusap1/Msto1/Hira/Il1a/Dnm1/Golga2/Ggnbp1/Sycp2/Mief1/Mnd1/Ncapg/Atm/Chtf18/Aurkb/Mad2l1/Insr/Mki67/Syce2/Brip1/Spag5/Tex19.1/Champ1/Fbxw5/Top2a/Nde1/Pdgfb/Cit/Kif11/Ncapd3/Mlh3/Ncaph2/Haspin/Ccne2/Ttk/Esp…
BP	GO:0007169	transmembrane receptor protein tyrosine kinase signaling pathway	1.47053	0.0543798	Adgre4/Runx2/Ndst1/Axl/Gpc1/Cyfip2/Lmtk2/Thbs1/Pid1/Xdh/Myof/Fam20c/Hhip/Vegfa/Stap1/Nrg1/Flt1/Flt3/Ptgir/Rgs14/Zbtb7b/Cav2/Fgr/Ptpn12/Nedd9/C1qtnf12/Kit/Iqgap1/Hgf/F7/Cblb/Areg/Tiparp/Creb3l1/Ccl2/Vegfc/Mvb12a/App/Met/Nr4a3/Plcb1/Nus1/Hip1/Cbl/Mmp9/Jak2/Ndel1/Atxn7/Spry2/Gprc5a/Ddit4/Plaur/Sorl1/Mvp/Blk/Zfp106/Gdf15/Ptk2/Myo1c/Agt/Rab7/Arid5b/Schip1/Pdcd6/C2cd5/Nrg2/Dok2/Bmp2/Irs2/Osbpl8/Slc9a3r…
CC	GO:0098589	membrane region	1.46923	0.0543798	Ldlr/Ms4a1/Cd177/Cd24a/Gpc1/Flot2/Ahnak/S100a10/Myof/Prtn3/Cd48/Ltb4r1/Cav2/Cd55/Vdr/Capn2/Card11/Iqgap1/Itpr1/Rftn1/Kcnn4/Cblb/Ezr/Lrrk2/Cd2/Plscr1/App/Hk1/Cbl/Hpse/Jak2/Slc27a1/Vcl/Cd36/Itgb2/Grk3/Anxa2/Hmox1/Cdh1/Cd79a/Stom/Lat2/Myo1c/Prkar2b/Ctnna1/Trpc4/Ptprc/Adcy2/Oprd1/Kcnq3/Sdcbp/Rap2b/Kcne3/Slc9a3r1/Kcna3/Lamtor5/Atp2b1/Lrp8/Coro1c/Cacna1h/Hspa8/Eqtn/Ppp2ca/Emp2/Prom2/Gja1/Arc/Gnai3/Ripk…
BP	GO:0051347	positive regulation of transferase activity	1.46156	0.0543798	Ace/Ccnd2/Axl/Cd24a/Cd74/Lmtk2/Thbs1/Fpr2/Vegfa/Stap1/Nrg1/Adam8/Flt1/Flt3/Mdfic/Ccr7/Slc11a1/Unc119/Fgr/Prkag2/Nedd9/Kit/Atg13/Iqgap1/Ern1/Rgcc/Hgf/Cdkn1a/Pim1/Mink1/Tgfb3/Areg/Lrrk2/Vegfc/App/Met/Vav3/Ltf/Daxx/Tnfaip8l3/Cdc25b/Jak2/Mlkl/Slc27a1/Avpi1/Malt1/Sbk2/Sorl1/Vac14/Cd40/Axin1/Map3k20/Adra1a/Gdf15/Ptk2/Agt/Lpar1/Ptprc/Cdc42/Ppp2r3c/Cdkn1b/Madd/Chil1/Map3k6/Bmp2/Taok3/Rasgrp1/Zeb2/Dazap2/…
BP	GO:0048871	multicellular organismal homeostasis	1.4612	0.0543798	Akt3/Ctsk/Slc28a2/Nr1h3/Napsa/G0s2/Vegfa/Il7/Ccr2/Adam8/Flt3/Mak/Cngb1/Metrnl/Acp5/Zbtb7b/Slc11a1/Cxcr4/Plac8/Mbp/Zfp516/Fabp4/Col14a1/Lcn2/Cd38/Gpr55/Lnpep/Scnn1a/Ildr2/Met/Cebpb/Nr4a3/Fabp5/Tcirg1/Homer1/Prkaa2/Id1/Plekhm1/Gpr137b/Jak2/Abca4/Slc27a1/Il18r1/Cd36/Cd7/Dcstamp/Def8/Pgam5/Snx10/Cdh1/Rab7/Elovl6/Ffar4/Chmp4b/Acacb/Bdkrb2/Esrrg/Abcb1a/Gata2/Bax/Crtc3/Ghrl/Acaca/Lsr/Rab3d/Lipa/Gpx1/Cid…
BP	GO:1901699	cellular response to nitrogen compound	1.45669	0.0543798	Akt3/Htr7/Palm/Ly6c2/Mapk13/Ahr/P2ry1/Thbs1/Pid1/Abcc1/Nr4a2/Fpr2/Zbtb7b/Vim/Cav2/Itga4/Diaph1/Capn2/Ly6i/C1qtnf12/Ssh1/Sesn2/Itpr1/Anxa5/Ptpn22/Vcam1/Atp1a3/Ezr/Lrrk2/Itpr3/App/Cebpb/Nr4a3/Plcb1/Dennd4c/Ryr1/Daxx/Ifih1/Pparg/Jak2/Ddx58/Ndel1/Chrm3/Cd36/Rab8a/Sorl1/Zc3hav1/Arpc2/Zfp106/Cdh1/Rraga/Gdf15/Ptk2/Myo1c/Agt/Tnfsf4/Pde4d/Ctnna1/Ly6a/Mdm2/Hrh1/C2cd5/Kcnq3/Irs2/Bcl2l1/Osbpl8/Slc9a3r1/Pxn/L…
BP	GO:0002790	peptide secretion	1.45499	0.0543798	Fkbp1b/Crlf2/Cd74/Nr1h3/Dgat1/Itsn1/Clec4e/Rab11fip1/Anxa1/S100a8/Mon1a/Il10/Nlrp12/Crhr2/S100a9/Fgr/Tmem106a/Cd38/C1qtnf12/Trem1/Gnptab/Psap/Rgcc/Anxa5/Mmp13/Kcnn4/Trem3/Ffar2/Srgn/Tgfb3/Adora2a/Ezr/Rsad2/Ildr2/Tnfsf13b/Vegfc/Clec4n/Cyp51/Tcirg1/Atg7/Pparg/Panx1/Jak2/Cd36/Rab8a/Traf3ip2/Lif/Sorl1/Dynll1/Eipr1/Tlr5/Blk/Cd40/Ccn4/Agt/Chd7/Tnfsf4/Stx4a/Steap3/Ffar4/Golph3l/Slc9b2/Madd/Pax8/Irs2/H2-…
BP	GO:0000280	nuclear division	-1.43971	0.0543798	Apc/Rad21/Syde1/Kif23/Tdrkh/Dctn2/Fgfr2/Rad54b/Psma8/Rrs1/Prdm9/Incenp/Kif18b/Plk1/Bub1b/Sycp1/Meioc/Sgo2a/Psmc3ip/Fancm/Fzr1/Ndc80/Fignl1/Pde3a/Cdc27/Dsn1/Igf1r/Mastl/Nusap1/Msto1/Hira/Il1a/Golga2/Sycp2/Mnd1/Ncapg/Atm/Chtf18/Aurkb/Mad2l1/Insr/Mki67/Syce2/Brip1/Spag5/Tex19.1/Champ1/Fbxw5/Top2a/Nde1/Pdgfb/Cit/Kif11/Ncapd3/Mlh3/Ncaph2/Haspin/Ccne2/Ttk/Espl1/Cdc16/Rad1/Tasor/Prc1/Mybl2/Ywhah/Ube2c/B…
BP	GO:0051345	positive regulation of hydrolase activity	1.43482	0.0543798	Afdn/Rasgrp2/St18/Cxcl13/Nlrc4/Ccl7/Cyfip2/Nr1h3/Xdh/Tbc1d10c/S100a10/Prtn3/Vegfa/Ccl8/Flt1/S100a8/Tbc1d2/Tank/Rgs14/Ccr7/S100a9/Mefv/Cav2/Mbp/Nedd9/Gpr55/Rgs1/Apoc2/Psap/Abr/Lrrk2/Plscr1/Ccl2/App/Dennd1a/Gsn/Dennd1b/Hip1/Pparg/Wnt11/Jak2/Usp6nl/Ndel1/Ralgapa2/Tiam2/Iqsec1/Malt1/Tbc1d10b/Ahsa1/Ric1/Dynll1/Zc3hav1/Itk/Gna13/Cd40/Iqsec3/Adra1a/Agt/Myo9b/Rabgap1l/Lpar1/Gpr65/Ptprc/Apaf1/Pdcd6/Ccdc12…
BP	GO:0071407	cellular response to organic cyclic compound	1.43056	0.0543798	Htr7/Palm/Ahr/P2ry1/Anxa1/Klf9/Acod1/Cav2/Vdr/Diaph1/Ssh1/Itpr1/Pim1/Ramp3/Ezr/Lrrk2/Itpr3/Tiparp/Zfp703/App/Nr4a3/Zfp366/Plcb1/Ryr1/Daxx/Ifih1/Pparg/Jak2/Ddx58/Inhba/Ddit4/Zc3hav1/Arpc2/Cdh1/Zfp36l2/Pde4d/Ctnna1/Hrh1/Fbxo32/Adcy2/Eif4e/Foxp1/Cdkn1b/Bmp2/Snw1/Abhd2/Ptges3/Slc9a3r1/Per1/Alpl/Trerf1/Gramd1b/Atp2b4/Eif4ebp1/Pla2g4f/Ces1d/Tmem38b/Rwdd1/Med1/Ncoa3/Zmiz1/Riok3/Impact/Gnai3/Akap7/Golph3…
BP	GO:0055065	metal ion homeostasis	1.42826	0.0543798	Cxcr2/Cxcl13/Ace/Ms4a1/Fkbp1b/Cd24a/Fpr1/P2ry1/Steap4/Fpr2/Ftl1/Ccr2/Ptgir/Mon1a/Ccr7/Fth1/Slc11a1/Tgm2/Cav2/Cxcr4/Ptger2/Vdr/Lcn2/Diaph1/Cd38/Gpr55/Ccr1/Itpr1/Anpep/Ttc7/Nol3/Ramp3/Atp1a3/Adora2a/Scnn1a/Itpr3/Ccl2/App/Ibtk/Clec4b1/Tcirg1/Ltf/Ryr1/Gpr35/Fbxl5/Jak2/Grina/Slc25a28/Cd36/P2ry2/Fam155a/Cacnb3/Fam20a/Gpr18/Smad4/Gna13/Cd40/Snx10/Hmox1/Adra1a/Got1/Cxcr1/Agt/Chd7/Pde4d/Pacs2/Trpc4/Lpar1/…
BP	GO:0003013	circulatory system process	1.42515	0.0543798	Htr7/Cxcr2/Ace/Fkbp1b/Ahr/P2ry1/F5/Vegfa/Dock5/Hopx/Crhr2/Npy/Cxcr4/Cyp4f18/Ptger2/Tmem65/Cd38/Lnpep/Anpep/Abr/Nampt/Ramp3/Atp1a3/Adora2a/Vegfc/App/Met/Fabp5/Pparg/Jak2/Thrb/Gch1/Chrm3/Slc27a1/Cd36/P2ry2/Adora2b/Tcap/Hmox1/Adra1a/Tnnc1/Ptk2/Agt/Chd7/Pde4d/Mdm2/Hrh1/Cdc42/Gclm/Bdkrb2/Ece1/Abcb1a/Hdac4/Kcne3/Ghrl/Atp2b1/Sri/Atp2b4/Capn1/Nedd4l/Cacna1h/Klk1b11/Gpx1/Emp2/Pde5a/Tmem38b/Dusp5/Pon1/Smad…
BP	GO:0071417	cellular response to organonitrogen compound	1.41852	0.0543798	Akt3/Htr7/Palm/Mapk13/Ahr/P2ry1/Pid1/Abcc1/Nr4a2/Fpr2/Zbtb7b/Vim/Cav2/Itga4/Diaph1/Capn2/C1qtnf12/Ssh1/Sesn2/Itpr1/Anxa5/Ptpn22/Vcam1/Atp1a3/Ezr/Lrrk2/Itpr3/App/Cebpb/Nr4a3/Plcb1/Dennd4c/Ryr1/Pparg/Jak2/Ndel1/Cd36/Rab8a/Sorl1/Arpc2/Zfp106/Cdh1/Rraga/Gdf15/Ptk2/Myo1c/Agt/Pde4d/Ctnna1/Mdm2/Hrh1/C2cd5/Irs2/Bcl2l1/Osbpl8/Slc9a3r1/Pxn/Lamtor5/Atp2b1/Lrp1/Atp2b4/Mzb1/Myo5a/Xbp1/Eif4ebp1/Serpina12/Tmem3…
CC	GO:0099503	secretory vesicle	1.41689	0.0543798	Dpep3/Htr7/Spink2/Cd177/Sytl3/Slc32a1/Napsa/Flot2/Thbs1/Lyz2/F5/Prtn3/Acpp/Vegfa/Adam8/Slc11a1/Npy/Cav2/Mctp2/Stx3/Cd38/Kit/Stx11/Lyz1/Itpr1/Anxa5/Srgn/Dkkl1/Scgb1a1/Tgfb3/Scnn1a/Lrrk2/Itpr3/Calm1/Selp/App/Dennd4c/Tcirg1/Ltf/Dmxl2/Itgb2l/Vamp4/Ndel1/Camp/Rab8a/Ctsg/Dynll1/Snap23/Arpc2/Anxa11/Snx10/Rab7/Ctnna1/Stx4a/Cdc42/Oprd1/Pla1a/Cbarp/Slc9b2/Madd/Ece1/Abhd2/Bcl2l1/Stxbp2/Vti1b/Rab6a/Sri/Pf4/L…
BP	GO:0008015	blood circulation	1.41045	0.0543798	Htr7/Cxcr2/Ace/Fkbp1b/Ahr/P2ry1/F5/Vegfa/Dock5/Hopx/Crhr2/Npy/Cxcr4/Cyp4f18/Ptger2/Tmem65/Cd38/Lnpep/Anpep/Abr/Nampt/Atp1a3/Adora2a/Vegfc/App/Met/Pparg/Jak2/Thrb/Gch1/Chrm3/Cd36/P2ry2/Adora2b/Tcap/Hmox1/Adra1a/Tnnc1/Ptk2/Agt/Chd7/Pde4d/Mdm2/Hrh1/Cdc42/Gclm/Bdkrb2/Ece1/Hdac4/Kcne3/Ghrl/Atp2b1/Sri/Atp2b4/Capn1/Nedd4l/Cacna1h/Klk1b11/Gpx1/Emp2/Pde5a/Tmem38b/Dusp5/Pon1/Smad6/Gja1/Scpep1/Ext1/Rgs2/Atp…
CC	GO:0031252	cell leading edge	1.40644	0.0543798	Palm/Inpp5j/S100a6/Flot2/Kcnc3/Itsn1/Cd44/Nrg1/Dpp4/Itga8/Vim/Fgr/Plxnd1/Cxcr4/Iqgap2/Stx3/Diaph1/Ssh1/Iqgap1/Tnfrsf12a/Myo1g/Adora2a/Ezr/App/Parvb/Gsn/Slk/Pdlim7/Ddx58/Ndel1/Lcp1/Eps8/Myh9/Tmod3/Aif1l/Fap/Arhgap18/Arpc2/Scimp/Synj2/Anxa2/Cdh1/Tln1/Actr3/Ptk2/Myo1c/Myo9b/Ctnna1/Mcf2l/Stx4a/Cdc42/Oprd1/C2cd5/Stxbp2/Arpc3/Dgkz/Pxn/Atp2b1/Coro1c/Myo5a/Psd4/Ptk6/Dbn1/Pla2g4f/Cacng8/Pkn2/Rufy3/Shisa9/…
BP	GO:1901137	carbohydrate derivative biosynthetic process	-1.37972	0.0543798	Ap2a1/Dpm3/Vegfb/Pigv/Slc10a7/Dguok/Ddost/Alg8/B3gnt7/Cad/Ppcdc/Dolpp1/Gxylt1/Adcy7/Tbpl1/Ak3/Adcy9/Ak4/Mtap/Slc25a13/Glce/Entpd1/St6galnac2/Tmtc1/Mgat1/Acsl1/Slc2a10/Pank3/Fcsk/Mt3/Galnt3/Chst11/Tyw1/Abca2/Dnajc30/Atic/Pgm3/B3gat1/Npr2/Pdk2/Galnt11/Trem2/Dctd/Plod3/B3galt5/Pigo/Nme7/Pofut1/Dpagt1/Extl2/St3gal2/Poglut3/Poglut2/Pigk/St3gal5/Gpaa1/Alg2/Prpsap2/St3gal6/Pigh/Pign/Large1/Mlycd/Fut9/Dc…
BP	GO:0032787	monocarboxylic acid metabolic process	-1.35045	0.0543798	Acadm/Pgam2/Jmjd8/Echdc3/Rdh10/Adtrp/Ilvbl/Acsl1/Liph/Pcx/Acaa1a/Lpgat1/Decr1/Mlxipl/Hpgd/Prkab1/As3mt/Hk2/Lonp2/Dsel/Slc1a3/Cyp4f14/Slc27a5/Aldh3a2/Cryl1/Aldoart1/Alox12/Pdk2/Slc37a4/Acox1/Asah2/Slc25a17/P2rx7/Cyb5a/Pck2/Bpgm/Hacd3/Ptgs1/Cbr4/Acot6/Gpam/Ptgr2/Ivd/Phgdh/Lpin2/Tbxas1/Pla2g4a/Acads/Acadsb/Pla2g15/Mlycd/Ggt5/Pex2/Erlin2/Cav1/Ltc4s/Slc2a6/Fasn/Fads3/Abcd2/Scd2/Scap/Qk/Khk/Actn3/Lpl/A…
BP	GO:0072503	cellular divalent inorganic cation homeostasis	1.43707	0.0546698	Cxcr2/Cxcl13/Ms4a1/Fkbp1b/Cd24a/Fpr1/P2ry1/Fpr2/Ccr2/Ptgir/Ccr7/Slc11a1/Tgm2/Cav2/Cxcr4/Ptger2/Vdr/Diaph1/Cd38/Gpr55/Ccr1/Itpr1/Nol3/Ramp3/Itpr3/Ccl2/App/Ibtk/Clec4b1/Tcirg1/Ryr1/Gpr35/Jak2/Grina/Cd36/P2ry2/Fam155a/Cacnb3/Gpr18/Gna13/Cd40/Adra1a/Got1/Cxcr1/Agt/Chd7/Pde4d/Pacs2/Trpc4/Lpar1/Gpr65/Ptprc/Ffar4/Bdkrb2/Chrna9/Atp13a4/Gata2/Bax/Ghrl/Atp2b1/Sri/Lrp1/Bok/Atp2b4/Slc8b1/Myo5a/Anxa7/Tmem38b/…
CC	GO:0031300	intrinsic component of organelle membrane	-1.41992	0.0714543	Ppox/Syt11/Tex261/Dolpp1/Slc38a9/Bid/Arl6ip1/Stx6/Zdhhc20/Dolk/Esyt3/Sun2/Slc22a17/Wls/Dnajb12/Atf6b/Emc9/Ubxn8/Atp6v1g2/Abhd17a/Tram1/Syngr1/Mfn1/Slc27a5/Afg3l1/Pex11b/Dusp18/Vamp3/Atp6v0a1/Rab2a/Gramd1a/Zmpste24/Pex3/Sfxn2/Tmco1/Slc37a4/Pex11g/Amfr/Slc25a17/Entpd4/P2rx7/Slc6a9/Hacd3/Rab35/Pink1/Pigk/Gpaa1/Sec62/Emc8/Edem1/Tmem177/Unc50/Coq2/Pex2/Mfng/Rnf180/Scd2/Dhcr7/Mul1/Mmgt2/Emc10/Pex12/Spi…
BP	GO:0009100	glycoprotein metabolic process	-1.5354	0.0731199	Ganab/Mt3/Galnt3/Chst11/Bpnt2/Dsel/Abca2/Pgm3/B3gat1/Galnt11/Man2a2/Plod3/B3galt5/Pofut1/Dpagt1/Extl2/St3gal2/Poglut3/Poglut2/St3gal5/Alg2/Prkcsh/St3gal6/Edem1/Large1/Nccrp1/Fut9/Dpy19l1/Uggt2/Ramp1/Chsy1/Man1b1/Ctnnb1/Hbegf/Man1c1/B3galnt1/Neu4/Alg11/Alg14/Mgat4a/Ndst2/Hs2st1/Man1a2/Mgat4b/Cst3/Mpi/B3galt6/Edem2/Tmem59/Fbxo17/Man1a/Pomt2/Gorasp1/Ext2/Gal3st4/Dpy19l4/Slc35c2/Galnt10/St6galnac4/It…
BP	GO:0000070	mitotic sister chromatid segregation	-1.70384	0.0746121	Chmp7/Cdca8/Nek6/Apc/Rad21/Kif23/Dctn2/Rrs1/Incenp/Kif18b/Plk1/Bub1b/Sgo2a/Ndc80/Cdc27/Dsn1/Nusap1/Msto1/Hira/Ncapg/Atm/Aurkb/Mad2l1/Spag5/Champ1/Cit/Ncapd3/Ncaph2/Haspin/Ttk/Espl1/Cdc16/Prc1/Ube2c/Bub1/Kpnb1/Cdc20/Birc5/Kif14/Smc4/Kif22/Slf1/Racgap1/Klhl22/Pogz/Tubg1/Ccnb1/Anapc4/Map10/Psmg2/Akap8l/Anapc11/Nek2/Fbxo5/Rec8/Smc2/Ncapd2/Nsl1/Knstrn/Ncaph/Dscc1/Chmp6/Kif2c/Anapc7/Anapc15/Kif18a/Rab1…
CC	GO:0031461	cullin-RING ubiquitin ligase complex	-1.62785	0.0749675	Fbh1/Fbxl3/Cdc16/Skp1/Enc1/Dtl/Ube2c/Cdc20/Lztr1/Dcaf8/Fbxw8/Ccnf/Ddb2/Fbxl4/Crbn/Cul1/Klhl22/Zyg11b/Cks1b/Zswim5/Anapc4/Cand1/Btrc/Cks2/Anapc11/Anapc13/Klhl7/Nccrp1/Fbxo33/Dcaf17/Trpc4ap/Cul9/Dcaf12/Fbxw4/Klhl25/Tnfaip1/Asb2/Fbxl18/Fbxl6/Anapc7/Anapc15/Anapc2/Fbxo17/Vhl/Klhl3/Asb4/Cul7/Cdc23/Zer1/Rnf7/Klhl42/Dcaf4
CC	GO:0036064	ciliary basal body	-1.62632	0.0751955	Ccdc113/B9d1/Ttc30a2/Tbata/2700049A03Rik/Ush1g/Cfap126/Arl3/Ttbk2/Fbf1/Intu/Ttc30a1/Bbs9/Ttc30b/Poc1b/Ift122/Agbl2/Ift52/C2cd3/Cep290/Fam161a/Arhgap35/Fank1/Cep20/Ift172/Alms1/Cibar1/Bbs4/Mark4/Bbs5/Sdccag8/Pkd2/Cyld/Wdr11/Cdc45/Ift80/Csnk1d/Evc/Cdc14a/Tubg1/Mks1/Cdk10/Poc1a/Cilk1/Ift81/Odf2l/Tbc1d7/Nme7/Saxo2/Rilpl1/Mapre1/Cep131/Ttc26/Ttc8/Whrn/Wdr34/Ift140/Ccsap/Kncn/Cetn4/Cep78/Rabep2/Bbs7/Bb…
BP	GO:0006486	protein glycosylation	-1.52602	0.0752571	Galnt2/Stt3a/Pofut2/St3gal3/St6galnac6/Dpm3/Vegfb/Ddost/Alg8/B3gnt7/Dolpp1/Gxylt1/St6galnac2/Tmtc1/Mgat1/Mt3/Galnt3/Abca2/Pgm3/Galnt11/Plod3/B3galt5/Pofut1/Dpagt1/Extl2/St3gal2/Poglut3/Poglut2/St3gal5/Alg2/St3gal6/Large1/Fut9/Dpy19l1/Uggt2/Ramp1/B3galnt1/Alg11/Alg14/Mgat4a/Mgat4b/Mpi/B3galt6/Tmem59/Pomt2/Gorasp1/Ext2/Dpy19l4/Slc35c2/Galnt10/St6galnac4/Ube2j1/Fut10/Slc39a8/Fut11/B4gat1/Dpy19l3/Gxy…
BP	GO:0043413	macromolecule glycosylation	-1.52602	0.0752571	Galnt2/Stt3a/Pofut2/St3gal3/St6galnac6/Dpm3/Vegfb/Ddost/Alg8/B3gnt7/Dolpp1/Gxylt1/St6galnac2/Tmtc1/Mgat1/Mt3/Galnt3/Abca2/Pgm3/Galnt11/Plod3/B3galt5/Pofut1/Dpagt1/Extl2/St3gal2/Poglut3/Poglut2/St3gal5/Alg2/St3gal6/Large1/Fut9/Dpy19l1/Uggt2/Ramp1/B3galnt1/Alg11/Alg14/Mgat4a/Mgat4b/Mpi/B3galt6/Tmem59/Pomt2/Gorasp1/Ext2/Dpy19l4/Slc35c2/Galnt10/St6galnac4/Ube2j1/Fut10/Slc39a8/Fut11/B4gat1/Dpy19l3/Gxy…
MF	GO:0046703	natural killer cell lectin-like receptor binding	2.10984	0.0753777	Raet1e/Clec2i/Mill2/Clec2g/H2-T23/H60b/Clec2f/Raet1a/Clec2d
BP	GO:0043383	negative T cell selection	2.09861	0.0753777	Spn/Cd74/Ccr7/Mink1/Ptprc/Gli3/Aire/Dock2
BP	GO:0045060	negative thymic T cell selection	2.09861	0.0753777	Spn/Cd74/Ccr7/Mink1/Ptprc/Gli3/Aire/Dock2
BP	GO:0046642	negative regulation of alpha-beta T cell proliferation	2.09451	0.0753777	Cd44/Arg2/Zbtb7b/Cd274/Cblb/Tarm1/Btla
MF	GO:0050786	RAGE receptor binding	2.04694	0.0753777	Fpr1/Fpr2/S100a8/S100a9/S100a4/App
BP	GO:0070486	leukocyte aggregation	1.9786	0.0753777	Spn/Cd44/Adam8/S100a8/S100a9/Nr4a3
BP	GO:1990000	amyloid fibril formation	1.97738	0.0753777	Ldlr/App/Gsn/Cd36/Mdm2/Ripk3/Ripk1/Apoe/B2m
BP	GO:0035745	T-helper 2 cell cytokine production	1.97621	0.0753777	Crlf2/Tbx21/Il31ra/Arg1/Rsad2/Dennd1b
BP	GO:0002486	antigen processing and presentation of endogenous peptide antigen via MHC class I via ER pathway, TAP-independent	1.96687	0.0753777	H2-T22/H2-K1/Gm8909/H2-T23/H2-Bl/H2-M3/H2-Q2/H2-Q10/H2-Q7/H2-T24/H2-Q6
MF	GO:0050544	arachidonic acid binding	1.96121	0.0753777	Gpr31b/S100a8/S100a9/Stx3/Pparg/Alox5ap
BP	GO:0001781	neutrophil apoptotic process	1.94975	0.0753777	Cxcr2/Slc7a11/Cd44/Anxa1
BP	GO:0070206	protein trimerization	1.94531	0.0753777	Cd74/Steap4/Slc1a5/App/Pnpt1/Mlkl/Alox5ap/Sigmar1
MF	GO:0036041	long-chain fatty acid binding	1.9364	0.0753777	Gpr31b/S100a8/S100a9/Fabp4/Stx3/Pparg/Cd36/Alox5ap/Pitpna
MF	GO:0005164	tumor necrosis factor receptor binding	1.9342	0.0753777	Tnfsf8/Tnfsf13b/Babam2/Traf1/Tnfsf13/Tnfsf4/Siva1/Tnfsf14/Tnfsf12/Ltb/Nucb2/Tradd/Fasl/Stat1/Traf6
BP	GO:0060700	regulation of ribonuclease activity	1.92885	0.0753777	Oas3/Oasl2/Oas1g/Oas1a/Oas2/Oasl1/Oas1c
CC	GO:0034362	low-density lipoprotein particle	1.92739	0.0753777	Ldlr/Pla2g7/Apoc2/App/Apobr/Msr1/Lsr/Apoe
BP	GO:0060333	interferon-gamma-mediated signaling pathway	1.91275	0.0753777	Nlrc5/Arg1/Pparg/Jak2/Parp14/Nmi/Med1/Stat1/Irgm1/Dnaja3/Socs1
BP	GO:0090050	positive regulation of cell migration involved in sprouting angiogenesis	1.90408	0.0753777	Akt3/Vegfa/Anxa1/Hmox1/Hdac7/Gata2/Plk2/Kdr/Cib1/Nrp1/Map3k3
BP	GO:0002475	antigen processing and presentation via MHC class Ib	1.90275	0.0753777	H2-T22/H2-K1/Gm8909/H2-T23/H2-Bl/H2-M3/H2-Q2/H2-Q10/B2m/H2-Q7/H2-T24/H2-Q6
BP	GO:0048384	retinoic acid receptor signaling pathway	1.89673	0.0753777	Rara/Rarg/Rxrg/Cyp26a1/Trim16/Pparg/Snw1/Esrrg/Pml/Actn4
BP	GO:0002438	acute inflammatory response to antigenic stimulus	1.88791	0.0753777	Cxcr2/Spn/C3/Il31ra/Ccr7/Bdkrb2/H2-T23/Cd6/Serpinb9/Pla2g2d/Fcgr1
MF	GO:0005024	transforming growth factor beta-activated receptor activity	-1.88494	0.0753777	Acvr1/Bmpr2/Acvrl1/Tgfbr1/Amhr2/Eng/Tgfbr3l/Tgfbr2/Bmpr1a
BP	GO:0090026	positive regulation of monocyte chemotaxis	1.87879	0.0753777	Pla2g7/Fpr2/Ccr2/Ccr1/Ccl2/App/Ano6
BP	GO:0001780	neutrophil homeostasis	1.87661	0.0753777	Cxcr2/Axl/Slc7a11/Cd44/Anxa1/Ccr2/Lilrb4a
BP	GO:0031579	membrane raft organization	1.87511	0.0753777	Flot2/S100a10/Clec2i/Cav2/Rftn1/Gsn/Anxa2/Ptprc/Emp2/Dlg1/Flot1/Myadm/Dock2/Npc1
BP	GO:0090129	positive regulation of synapse maturation	-1.87355	0.0753777	Cdc20/Nrxn1/Adgrl1/Neurl1a/Camk2b/Anapc2/Dab2ip
BP	GO:1903205	regulation of hydrogen peroxide-induced cell death	1.86934	0.0753777	Il10/Psap/Hgf/Nol3/Lrrk2/Met/Nr4a3/Pde8a/Txn1/Foxp1/Hsph1/Ripk1/Glrx
BP	GO:0045061	thymic T cell selection	1.86635	0.0753777	Spn/Cd74/Ccr7/Card11/Mink1/Ptprc/Gli3/Aire/Dock2
BP	GO:0045920	negative regulation of exocytosis	1.85897	0.0753777	Anxa1/Ccr2/Abr/Hmox1/Rab7/Cbarp/Braf/Rabgef1/Cd84/Gnai2/Rap1b/Snca/Foxf1/Stxbp3/Lgals9
BP	GO:1901032	negative regulation of response to reactive oxygen species	1.84659	0.0753777	Il10/Psap/Hgf/Nol3/Lrrk2/Met/Nr4a3/Pde8a/Txn1/Hsph1
BP	GO:1903206	negative regulation of hydrogen peroxide-induced cell death	1.84659	0.0753777	Il10/Psap/Hgf/Nol3/Lrrk2/Met/Nr4a3/Pde8a/Txn1/Hsph1
BP	GO:0071677	positive regulation of mononuclear cell migration	1.84423	0.0753777	Pla2g7/Fpr2/Lgals3/Ccr2/Ccr1/Ccl2/App
BP	GO:0002902	regulation of B cell apoptotic process	1.83262	0.0753777	Cd24a/Cd74/Cd44/Il10/Hsh2d/Blk/Irs2/Bax/Slc39a10
BP	GO:0002577	regulation of antigen processing and presentation	1.83031	0.0753777	Cd74/H2-Ab1/Thbs1/Ccr7/Slc11a1/Fgl2/Cd68
BP	GO:0002828	regulation of type 2 immune response	1.82628	0.0753777	Rara/Cd74/Tbx21/Arg2/Anxa1/Ccr2/Ecm1/Arg1/Rsad2/Tnfsf4/Nod2/Stat6/Il4ra
CC	GO:0031231	intrinsic component of peroxisomal membrane	-1.82579	0.0753777	Pex11b/Pex3/Pex11g/Slc25a17/Pex2/Pex12/Pex10/Slc22a21
BP	GO:0035743	CD4-positive, alpha-beta T cell cytokine production	1.82459	0.0753777	Crlf2/Tbx21/Il31ra/Arg1/Rsad2/Dennd1b/Il18r1/Il18rap
BP	GO:0002483	antigen processing and presentation of endogenous peptide antigen	1.81534	0.0753777	H2-T22/H2-K1/Gm8909/H2-T23/H2-Bl/Tap1/H2-M3/H2-Q2/H2-Q10/B2m/Tapbp/H2-Q7/Ide/H2-T24/H2-Q6
BP	GO:0019885	antigen processing and presentation of endogenous peptide antigen via MHC class I	1.81534	0.0753777	H2-T22/H2-K1/Gm8909/H2-T23/H2-Bl/Tap1/H2-M3/H2-Q2/H2-Q10/B2m/Tapbp/H2-Q7/Ide/H2-T24/H2-Q6
BP	GO:0006026	aminoglycan catabolic process	1.8144	0.0753777	Chil3/Cd44/Pglyrp1/Sgsh/Chil1/Chil4/Chil5
BP	GO:0090022	regulation of neutrophil chemotaxis	1.81276	0.0753777	Cxcr2/Cd74/Sell/Dpp4/Ccr7/Bst1
BP	GO:0045345	positive regulation of MHC class I biosynthetic process	1.81125	0.0753777	Ciita/Nlrp12/Nlrc5/Hsph1/Pml
MF	GO:0030159	signaling receptor complex adaptor activity	1.80339	0.0753777	Stap1/Rgs14/Lrrk2/Ldlrap1/Axin1/Dok2/Pxn/Sav1/Spag9/Tradd/Gab2/Sh2d3c/Sh2b2/Nup62/Ptpn11/Grb10
MF	GO:0004675	transmembrane receptor protein serine/threonine kinase activity	-1.79548	0.0753777	Acvr1/Bmpr2/Acvrl1/Tgfbr1/Amhr2/Eng/Tgfbr3l/Tgfbr2/Bmpr1a
BP	GO:0061082	myeloid leukocyte cytokine production	1.79079	0.0753777	Cd74/Kit/Tgfb3/Nr4a3/Ddx58/Cd36/Irak3/Hmox1/Sema7a/H2-M3/Wnt5a/Ddx21/Sirt1/Bcl6
CC	GO:0005778	peroxisomal membrane	-1.78077	0.0753777	Dhrs4/Pex1/Cat/Pex6/Mavs/Acsl1/Pex11b/Pex3/Acox1/Pex11g/Slc25a17/Pex2/Cav1/Abcd2/Pex12/Pecr/Pex10/Abcd4/Pnpla8/Abcd3/Gnpat/Pxmp4/Slc22a21
CC	GO:0031903	microbody membrane	-1.78077	0.0753777	Dhrs4/Pex1/Cat/Pex6/Mavs/Acsl1/Pex11b/Pex3/Acox1/Pex11g/Slc25a17/Pex2/Cav1/Abcd2/Pex12/Pecr/Pex10/Abcd4/Pnpla8/Abcd3/Gnpat/Pxmp4/Slc22a21
BP	GO:0050901	leukocyte tethering or rolling	1.77219	0.0753777	Spn/Itgb7/Fut4/Ccr2/Sell/Itga4/Vcam1/Selp
MF	GO:0016706	2-oxoglutarate-dependent dioxygenase activity	-1.76244	0.0753777	P4htm/Hif1an/Kdm4b/Ogfod1/Jmjd6/Egln3/P4ha1/Plod3/Riox1/P3h2/Jmjd7/P3h3/Egln1/Kdm2b/Asph/Plod1/Tet1/P4ha2
BP	GO:0042542	response to hydrogen peroxide	1.75244	0.0753777	Mapk13/Axl/Anxa1/Hp/Il10/Lcn2/Kpna4/Psap/Mapk7/Hgf/Nol3/Stk24/Lrrk2/Met/Nr4a3/Pde8a/Hmox1/Txn1/Foxp1/Sigmar1/Hsph1/Pdcd10/Capn1/Gpx1/Ripk3/Impact/Ripk1/Lck/Stat6/Glrx/Bcl2
BP	GO:1902624	positive regulation of neutrophil migration	1.74979	0.0753777	Cxcr2/Cd74/Adam8/Sell/Ccr7
BP	GO:0002221	pattern recognition receptor signaling pathway	1.73698	0.0753777	Tnip3/Nr1h3/Treml4/Fcnb/Clec4e/Mapkapk3/Acod1/Alpk1/Cd300lf/Ptpn22/Rftn1/Cd300ld3/Ffar2/Rsad2/App/Ltf/Ifih1/Ddx58/Irf7/Cd36/Irak3/Tlr5/Zc3hav1/Trim30a/Scimp/Cd40/Irak2/Lrrfip2/Dhx58/Rab7b/Lbp/Riok3/Nod2/Esr1/Smpdl3b/Cyba/Usp15/Ly96/Flot1
BP	GO:0051092	positive regulation of NF-kappaB transcription factor activity	1.73635	0.0753777	Nlrc4/Slco3a1/Flot2/Adam8/Crhr2/Card11/App/Ltf/Ikbkb/Il1rap/Trim25/Il18r1/Malt1/Traf1/Cd36/Lrrfip1/Irak3/Itgb2/Trim30b/Trim30a/Il18rap/Cd40/Irak2/Card14/Prkch/Mtpn/Lrrfip2/Lamtor5/Rab7b/Trim30c/Ripk3/Nod2/Ripk1/Trim14/Trim30d/Flot1/Tradd/Chuk/Psma6/Trim21/Cib1/Wnt5a/Cx3cl1/Cd84/Traf6/Eif2ak2/Prkcz/Rnf31
CC	GO:0005777	peroxisome	-1.73626	0.0753777	Acsl1/Acaa1a/Mpv17l/Akap11/Lonp2/Pex11b/Aldh3a2/Pex3/Acox1/Pex11g/Slc25a17/Acot6/Rida/Mlycd/Pex2/Cav1/Mtarc2/Abcd2/Mul1/Zadh2/Serhl/Nudt19/Pex12/Szt2/Crat/Sting1/Eci2/Acox3/Pecr/Ehhadh/Tmem135/Pex10/Abcd4/Amacr/Pnpla8/Abcd3/Hsd17b4/Gnpat/Pxmp4/Slc22a21/Nudt7/Hacl1
CC	GO:0042579	microbody	-1.73626	0.0753777	Acsl1/Acaa1a/Mpv17l/Akap11/Lonp2/Pex11b/Aldh3a2/Pex3/Acox1/Pex11g/Slc25a17/Acot6/Rida/Mlycd/Pex2/Cav1/Mtarc2/Abcd2/Mul1/Zadh2/Serhl/Nudt19/Pex12/Szt2/Crat/Sting1/Eci2/Acox3/Pecr/Ehhadh/Tmem135/Pex10/Abcd4/Amacr/Pnpla8/Abcd3/Hsd17b4/Gnpat/Pxmp4/Slc22a21/Nudt7/Hacl1
MF	GO:0005125	cytokine activity	1.72629	0.0753777	Cxcl13/Il1f9/Ccl7/Crlf2/Tnfsf8/Pglyrp1/Vegfa/Il7/Ccl8/Osm/Il10/Cxcl16/Gdf3/Nampt/Tgfb3/Areg/Tnfsf13b/Ccl2/Cxcl14/Wnt11/Inhba/Lif/Gdf15/Tnfsf13/Tnfsf4/Bmp2/Ccl6/Pf4/Tnfsf14/Tnfsf12
CC	GO:0031466	Cul5-RING ubiquitin ligase complex	-1.72239	0.0753777	Asb2/Asb4/Rnf7
BP	GO:0043300	regulation of leukocyte degranulation	1.71361	0.0753777	Cd177/Ccr2/Fgr/Abr/Adora2b/Itgb2/Blk/Hmox1/Stx4a/Stxbp2/Gata2/Pram1/Pla2g3/Il4ra/Syk/Rabgef1
MF	GO:0019842	vitamin binding	-1.71313	0.0753777	Dhfr/Crabp1/Shmt2/Sptlc1/Dhtkd1/Pdxdc1/Egln3/Ilvbl/Pcx/Pank3/P4ha1/Alb/Plod3/Ggcx/Sardh/Gpt2/Mtr/P3h2/Fasn/Mtarc2/Accs/Ogfod3/Kyat1/Rlbp1/Tcn2/Akr1b10/P3h3/Pnpo/Comp/Egln1/Csad/Psat1/Slc46a1/Srr/Pygm/Plod1/Slc19a1/Thnsl2/Ddc/Hacl1/Mmab/P4ha2
MF	GO:0001540	amyloid-beta binding	1.70795	0.0753777	Ldlrad3/Ldlr/Cd74/Fpr2/Olfm1/Pirb/Atp1a3/Itgb2l/Ldlrap1/Cd36/Sorl1/Itgb2/Msr1/Lrp8/Apba3/Ephb2/Apoe
BP	GO:0050728	negative regulation of inflammatory response	1.70202	0.0753777	Mir147/Ldlr/Spn/Cd24a/Il1r2/Gpr31b/Nr1h3/Fpr2/Cd44/Pglyrp1/Nt5e/Il10/Nlrp12/Metrnl/Acp5/Mefv/Acod1/C1qtnf12/Hgf/Abr/Adora2a/Il2ra/Aoah/Pparg
CC	GO:0045335	phagocytic vesicle	1.70152	0.0753777	Capg/Adam8/Slc11a1/Vim/Stx11/Tcirg1/Gsn/Uvrag/Vamp4/Rab8a/H2-K1/Actg1/Scimp/Anxa11/Myo1c/Rab7/Stx4a/Cdc42/Stxbp2/H2-T23/Rab7b/Cdc42ep4/Becn1/Nod2/Tap1/Rab8b/Kif16b/Syk/Snx3/H2-Q10/B2m/Tapbp/H2-Q7/Coro1a/Stx12/Zyx/Rab43/Fmnl1/Ctss/Pikfyve/Irgm1
BP	GO:0050853	B cell receptor signaling pathway	1.69843	0.0753777	Ms4a1/Ctla4/Stap1/Cd38/Rftn1/Vav3/Itk/Blk/Cd79a/Lat2/Lpxn/Ptprc/Prkch/Bax/Gcsam/Cd19/Lck/Slc39a10/Fcrl5/Syk/Bcl2
BP	GO:0052651	monoacylglycerol catabolic process	-1.69588	0.0753777	Abhd16a/Abhd12/Abhd6/Mgll
MF	GO:0030414	peptidase inhibitor activity	1.69166	0.0753777	Spink2/Serpinb1a/C3/Stfa2l1/Cast/Pi16/Slpi/Serpinb10/Naip1/Nol3/Wfdc21/Cstb/App/Ngp/Serpinb8/Ltf/Spint2/Spock1/Wfdc17/Cd109/Anxa2/Agt/Cstdc4/Bcl2l1/Tnfsf14/Tfpi2/Stfa2/Bst2/Cstdc5/Serpina12/Serpinb9/Csta2
BP	GO:0001782	B cell homeostasis	1.68412	0.0753777	Ahr/Cd74/Pirb/Cd44/Gapt/Tnfsf13b/Ikbkb/Ppp2r3c/Bax/Bcl2l11/Sos1/Bcl2/Sos2/Sh2b2
BP	GO:0045807	positive regulation of endocytosis	1.68327	0.0753777	Axl/Itsn1/Vegfa/Stap1/C3/Ccr7/Lrrk2/App/Hip1/Syne1/Cbl/Pparg/Ldlrap1/Kif3a/Cd36/Anxa2/Synj1/Rab21/Cdc42/Bcl2l1/Gata2/Sfrp4/Ano6/Lrp1/Nedd4l/Lbp/Actn4/Apoe/Synj2bp/Syk/B2m/Flot1/Dtnbp1/Fcgr1/Wnt5a/Dab2
BP	GO:0019731	antibacterial humoral response	1.67869	0.0753777	Npy/Slpi/Wfdc21/App/Ltf/Camp/Wfdc17/Ctsg/H2-T23/H2bc12/Mmp7/Rnase6/Nod2/B2m
BP	GO:0070665	positive regulation of leukocyte proliferation	1.65781	0.0753777	Ocstamp/Spn/Cd24a/Cd74/Il7/Anxa1/Ccr2/Itgal/Ccr7/Cd80/Cd38/Card11/Ptpn22/Cdkn1a/Bst1/Cd274/Vcam1/Il2ra/Tnfsf13b/Vav3/Pdcd1lg2/Hes1/Cd40/Ptk2/Tnfsf4/Ptprc/Irs2/Zfp335/H2-T23/Cd244a/Cd6/Slc7a1
BP	GO:0045620	negative regulation of lymphocyte differentiation	1.6565	0.0753777	Runx3/Cd74/Tbx21/Ctla4/Cd44/Pglyrp1/Anxa1/Flt3/Zbtb7b/Fgl2
BP	GO:0043536	positive regulation of blood vessel endothelial cell migration	1.65624	0.0753777	Akt3/Thbs1/Vegfa/Anxa1/Vegfc/Nus1/Cd40/Hmox1/Hdac7/Gata2/Plk2/P2rx4/Kdr/Atp5b/Cib1/Sirt1/Nrp1/Nfe2l2/Map3k3
BP	GO:0008543	fibroblast growth factor receptor signaling pathway	1.65612	0.0753777	Runx2/Ndst1/Gpc1/Thbs1/Fam20c/Hhip/Iqgap1/Creb3l1/Spry2/Ext1/Sos1/Sulf2/Kif16b/Flrt3/Wnt5a/Grb2
CC	GO:0031234	extrinsic component of cytoplasmic side of plasma membrane	1.65493	0.0753777	S100a6/Stac2/Cyth1/Cav2/Fgr/Esyt1/Kcnab2/Rgs1/Iqgap1/Hip1/Ryr1/Gngt2/Gnaz/Gna13/Blk/Ptk2/Mcf2l/Snx18/Esyt2/Tgm3/Ptk6/Gramd2/Snx9/Gnai3/Lck/Atp2a2/Gnb1/Syk/Gnat3
BP	GO:0007200	phospholipase C-activating G protein-coupled receptor signaling pathway	1.65471	0.0753777	Cxcr2/Fpr1/P2ry1/Fpr2/Tgm2/Gpr55/Gpr35/P2ry2/Gpr18/Adra1a/Lpar1/Gpr65/Ffar4/Oprd1/Slc9a3r1/Esr1/Cmklr1/Gnb1
BP	GO:0010951	negative regulation of endopeptidase activity	1.65385	0.0753777	Spink2/Serpinb1a/Thbs1/Cd44/Vegfa/Cast/Serpinb10/Naip1/Hgf/Nol3/Adora2a/Por/Serpinb8/Ltf/Mmp9/Spock1/Plaur/Sorl1/Dhcr24/Fcmr/Agt/Mdm2/Lamtor5/Stfa2/Gpx1/Serpina12/Serpinb9/Cdkn2d/Rnf34/Mrtfa/Klf4/Grk2
BP	GO:0043500	muscle adaptation	1.65363	0.0753777	Pi16/Col14a1/Nol3/Nr4a3/Gsn/Inpp5f/Trip10/Smad4/Tcap/Adra1a/Tnnc1/Ccn4/Ptk2/Agt/Fbxo32/Foxp1/Camta2/Ece1/Mtpn/Hdac4/Atp2b4/Jarid2/Becn1/Pde5a/Ctdp1/Rgs2/Atp2a2/P2rx4/Cyba/Lmna/Klf4/Tnfrsf1b
MF	GO:0004866	endopeptidase inhibitor activity	1.65358	0.0753777	Spink2/Serpinb1a/C3/Stfa2l1/Cast/Slpi/Serpinb10/Naip1/Nol3/Wfdc21/Cstb/App/Ngp/Serpinb8/Ltf/Spint2/Spock1/Wfdc17/Cd109/Anxa2/Agt/Cstdc4/Bcl2l1/Tnfsf14/Tfpi2/Stfa2/Bst2/Cstdc5/Serpina12/Serpinb9/Csta2
BP	GO:0048260	positive regulation of receptor-mediated endocytosis	1.64751	0.0753777	Vegfa/C3/Ccr7/App/Hip1/Syne1/Cbl/Ldlrap1/Kif3a/Anxa2/Synj1/Rab21/Sfrp4/Synj2bp/Syk/B2m/Dtnbp1/Dab2
BP	GO:0050671	positive regulation of lymphocyte proliferation	1.64512	0.0753777	Spn/Cd24a/Cd74/Il7/Anxa1/Ccr2/Itgal/Ccr7/Cd80/Cd38/Card11/Ptpn22/Cdkn1a/Bst1/Cd274/Vcam1/Il2ra/Tnfsf13b/Vav3/Pdcd1lg2/Hes1/Cd40/Tnfsf4/Ptprc/Irs2/Zfp335/H2-T23/Cd244a/Cd6/Slc7a1
BP	GO:0006898	receptor-mediated endocytosis	1.64285	0.0753777	Cxcr2/Scarf1/Ldlrad3/Ldlr/Fpr2/Itsn1/Vegfa/C3/Fcho1/Ccr7/Unc119/Cav2/Cxcl16/Siglec1/Itga4/Ifitm3/Apoc2/Ramp3/Ezr/App/Hip1/Inpp5f/Syne1/Cbl/Ldlrap1/Kif3a/Iqsec1/Cd36/Pip5k1c/Sorl1/Itgb2/Grk3/Anxa2/Cxcr1/Ap1g2/Synj1/Rab21/Slc9b2/Sdcbp/Sfrp4/Msr1/Mrc1/Snx1/Lrp1/Ap2a2/Itsn2/Cacng8/Snx9/Mx2/Arc/Nsf/Apoe/Synj2bp/Syk/Grk2/Rabgef1/B2m/Flot1/Atp5b/Dtnbp1/Cttn/Fcgr1/Dab2/Grb2/Clec9a/Hap1/Arf1
BP	GO:0051896	regulation of protein kinase B signaling	1.63981	0.0753777	Rara/Axl/F10/Thbs1/Xdh/Fpr2/Itsn1/Vegfa/Nrg1/Adam8/Osm/C1qtnf12/F7/Ramp3/Met/Tnfaip8l3/Inpp5f/Hpse/Spry2/Gdf15/Ptk2/Phlda3/Pdcd6/Arfgef1/Chil1/Osbpl8/Slc9a3r1/Specc1l/Gpx1/Dlg1/P2rx4/Hax1/Klf4/Bag4/H2-M3/Rictor/Hsp90ab1/Lin28a/Cib1/Sirt1/Hsp90aa1/Inpp5k/Tspyl5/Cx3cl1/Mst1r
BP	GO:0002819	regulation of adaptive immune response	1.63704	0.0753777	Spn/Cd24a/Cd74/H2-Ab1/Tbx21/Cd44/C3/Anxa1/Ccr2/Cd48/Dpp4/Ccr7/Zbtb7b/Slc11a1/Cd55/Arg1/Cd274/Tnfsfm13/Rsad2/Tnfsf13b/Il7r/Cd226/Irf7/Il18r1/Malt1/H2-T22/H2-K1/Cd40/Tnfsf13/Tnfsf4/Ptprc/Gm8909/H2-T23/Hspa8/H2-Bl/Ripk3/Parp3/Nod2/Tnfrsf1b/Stat6/Il4ra/H2-M3/H2-Q2/H2-Q10/B2m
BP	GO:0008630	intrinsic apoptotic signaling pathway in response to DNA damage	1.63572	0.0753777	Hic1/Cd74/Cd44/Crip1/Bcl2l2/Cdkn1a/Plscr1/Aen/Ikbke/Tpt1/Ifi204/Ddit4/Shisa5/Snai1/Hmox1/Phlda3/Steap3/Snw1/Bcl2l1/Bax/Bcl2l11/Mcl1/Bok/Rps27l/Fnip2/Pml/Moap1/Cdkn2d/Tnfrsf1b/Bcl2/Pmaip1
BP	GO:0050851	antigen receptor-mediated signaling pathway	1.63531	0.0753777	Ms4a1/Spn/Ctla4/Stap1/Lgals3/Clec2i/Skint3/Ccr7/Cd38/Card11/Ptpn22/Rftn1/Kcnn4/Cblb/Ezr/Tespa1/Vav3/Dennd1b/Cd226/Malt1/Cacnb3/Itk/Blk/Cd79a/Lat2/Lpxn/Rab29/Themis2/Ptprc/Prkch/Bax/Dgkz/Pram1/Gcsam/Cd19/Braf/Lck/Slc39a10/Psen2/Fcrl5/Syk/Bcl2
BP	GO:0032946	positive regulation of mononuclear cell proliferation	1.62973	0.0753777	Spn/Cd24a/Cd74/Il7/Anxa1/Ccr2/Itgal/Ccr7/Cd80/Cd38/Card11/Ptpn22/Cdkn1a/Bst1/Cd274/Vcam1/Il2ra/Tnfsf13b/Vav3/Pdcd1lg2/Hes1/Cd40/Tnfsf4/Ptprc/Irs2/Zfp335/H2-T23/Cd244a/Cd6/Slc7a1
BP	GO:0002700	regulation of production of molecular mediator of immune response	1.62277	0.0753777	Cd74/Tbx21/Ccr2/Il10/Arg1/Ptpn22/Ffar2/Tgfb3/Tnfsfm13/Rsad2/Nr4a3/Hk1/Cd226/Ddx58/Il18r1/Malt1/Cd36/Irak3/Scimp/Cd40/Hmox1/Tnfsf13/Tnfsf4/Ptprc/Stx4a/Foxp1/H2-T23/Cd244a/Siglecg/Sema7a/Mzb1/Xbp1/Parp3/Nod2/Tnfrsf1b/Stat6/Il4ra/H2-M3/B2m
BP	GO:0035821	modulation of process of other organism	1.62005	0.0753777	S100a9/Cav2/Slpi/Ltf/Atg7/Mmp9/Camp/Rrp1b/Anxa2/Zfp72/Stom/Rraga/Zfp639/Igf2r/Snw1/Bcl2l1/Bcl2l11/Tardbp/Hspa8/Fbxl2/Serpinb9/Ctdp1/Apoe
BP	GO:0002224	toll-like receptor signaling pathway	1.6197	0.0753777	Tnip3/Nr1h3/Treml4/Mapkapk3/Acod1/Cd300lf/Ptpn22/Rftn1/Cd300ld3/Rsad2/App/Ltf/Irf7/Cd36/Irak3/Tlr5/Trim30a/Scimp/Cd40/Irak2/Lrrfip2/Rab7b/Lbp/Nod2/Esr1/Smpdl3b/Cyba/Ly96/Flot1
BP	GO:0061025	membrane fusion	1.6181	0.0753777	Stxbp6/Samd9l/Myof/Anxa1/Adam8/Cav2/Stx3/Stx11/Vav3/Uvrag/Vamp4/Rab8a/Dcstamp/Snap23/Anxa2/Hace1/Rab7/Stx4a/C2cd5/Vti1b/Rab7b/Chp1/Eqtn/Anxa7/Ubxn2a/Mx2/Gnai3/Bet1/Doc2b/Vti1a/Rab8b/Vps33b/Eea1/Stx17/Uso1
BP	GO:0090174	organelle membrane fusion	1.61778	0.0753777	Stxbp6/Samd9l/Anxa1/Cav2/Stx3/Stx11/Vav3/Uvrag/Vamp4/Rab8a/Snap23/Anxa2/Rab7/Stx4a/C2cd5/Vti1b/Rab7b/Chp1/Gnai3/Bet1/Doc2b/Vti1a/Rab8b/Eea1/Stx17/Uso1/Coro1a/Stx12/Gosr2/Vcpip1
BP	GO:0007193	adenylate cyclase-inhibiting G protein-coupled receptor signaling pathway	1.61719	0.0753777	Palm/P2ry1/Fpr2/Psap/App/Chrm3/Gnaz/Lpar1/Oprd1/Grm6/Gnai3/Rgs2/Pde2a
BP	GO:0043502	regulation of muscle adaptation	1.61003	0.0753777	Pi16/Col14a1/Nol3/Nr4a3/Trip10/Smad4/Adra1a/Tnnc1/Ccn4/Ptk2/Agt/Fbxo32/Foxp1/Ece1/Mtpn/Hdac4/Atp2b4/Jarid2/Becn1/Pde5a/Ctdp1/Rgs2/Atp2a2/P2rx4/Lmna/Klf4/Tnfrsf1b
BP	GO:0002708	positive regulation of lymphocyte mediated immunity	1.60833	0.0753777	Cd24a/Tbx21/Klrk1/C3/Tnfsfm13/Rsad2/Klre1/Cd226/Il18r1/Malt1/Sh2d1b1/H2-T22/H2-K1/Il18rap/Cd40/Tnfsf13/Tnfsf4/Ptprc/Gm8909/Rasgrp1/H2-T23/Hspa8/H2-Bl/Nod2/Stat6/H2-M3/H2-Q2/H2-Q10/B2m/H2-Q7/Fcgr1/Stat5b/H2-T24/Traf6/H2-Q6/Prkcz/Clnk/Nsd2/Klrb1c/Paxip1
BP	GO:0032651	regulation of interleukin-1 beta production	1.60703	0.0753777	Nlrc4/Mndal/Serpinb1a/Arg2/Ccr7/Acp5/Mefv/Ifi211/Trim16/Ifi205/App/Hk1/Panx1/Jak2/Ifi204/Malt1/Ffar4/Ghrl/Pml/Nod2
MF	GO:0001653	peptide receptor activity	1.6066	0.0753777	Cxcr2/Fpr1/Fpr2/Ccr2/Ltb4r1/Crhr2/Ccr7/Cxcr4/Ccr1/Ramp3/Gpr35/Gucy2c/Cxcr1/Oprd1/Bdkrb2/Sigmar1
BP	GO:0046209	nitric oxide metabolic process	1.60595	0.0753777	Ass1/Mmp8/Klrk1/Il10/Acp5/Slc7a2/Tmem106a/Por/App/Jak2/Cd47/Cd36/Dynll1/Tlr5/Itgb2/Agt/Hrh1/Atp2b4/Esr1/P2rx4/Klf4/H2-M3
MF	GO:0002020	protease binding	1.60545	0.0753777	Nlrc4/Ldlr/Cd177/Flot2/Sell/Dpp4/Ecm1/Cast/Mbp/Lcn2/Kit/Psap/Nol3/Cstb/Ryr1/Adamtsl4/Panx1/Malt1/Fap/Anxa2/Cstdc4/Bdkrb2/Sri/Casp12/Lrp1/Xbp1/Riok3/Serpinb9/Csta2/Itgav/Ubc/Bcl2/Casp8ap2/Ddt/Flot1/Anxa9
BP	GO:0051153	regulation of striated muscle cell differentiation	1.59749	0.0753777	Il1f9/Sik1/Nrg1/Ccl8/Mmp14/Hopx/Pi16/Col14a1/Capn2/Daxx/Trip10/Smad4/Gdf15/Ccn4/Foxp1/Bmp2/Fzd7/Hdac4/Tnfsf14/Xbp1/Ctdp1/Rbpj/Ybx1/Rgs2/Il4ra/Bcl2/Flot1
BP	GO:2000116	regulation of cysteine-type endopeptidase activity	1.59677	0.0753777	St18/Nlrc4/Cyfip2/Thbs1/Xdh/Cd44/Vegfa/S100a8/Nlrp12/S100a9/Mefv/Cast/Naip1/Hgf/Nol3/Adora2a/Por/App/Ltf/Gsn/Hip1/Pparg/Mmp9/Jak2/Malt1/Plaur/Dhcr24/Cdh1/Fcmr/Mdm2/Apaf1/Pdcd6/Bax/Bcl2l11/Lamtor5/Dapk1/Casp12/Bok/Rps27l/Gpx1/Ppp2ca/Col4a3/Pml/Psmb9/Lck/Cdkn2d/Rnf34/Mrtfa/Klf4/Syk/Grk2/Casp8ap2/Pmaip1/Hspa1b/Fasl
BP	GO:0051091	positive regulation of DNA-binding transcription factor activity	1.58795	0.0753777	Nlrc4/Slco3a1/Flot2/Vegfa/Adam8/Il10/Crhr2/Kit/Card11/Rgcc/App/Ltf/Fzd1/Ikbkb/Il1rap/Pparg/Trim25/Jak2/Ddx58/Il18r1/Malt1/Traf1/Cd36/Lrrfip1/Irak3/Itgb2/Trim30b/Trim30a/Il18rap/Cd40/Arid5b/Irak2/Card14/Prkch/Mtpn/Lrrfip2/Hdac4/Crtc3/Lamtor5/Sav1/Rab7b/Lrp8/Trim30c/Ripk3/Rwdd1/Ncoa3/Nod2/Hmgn3/Ripk1/Esr1/Trim14/Trim30d/Ube2i/Flot1/Tradd/Chuk/Psma6/Trim21/Plpp3/Cib1
BP	GO:0000302	response to reactive oxygen species	1.58754	0.0753777	Mapk13/Axl/Thbs1/Anxa1/Hp/Il10/Ccr7/Lcn2/Sesn2/Kpna4/Psap/Mapk7/Hgf/Nol3/Stk24/Lrrk2/Met/Nr4a3/Prdx6/Pde8a/Atg7/Mmp9/Gch1/Prdx1/Cd36/Hmox1/Sod3/Txn1/Foxp1/Sigmar1/Hsph1/Pdcd10/Plk3/Capn1/Gpx1/Ripk3/Impact/Ripk1/Lck/Mpo/Itgav/Stat6/Glrx/Fos/Bcl2/Ucp2/Chuk
MF	GO:0008528	G protein-coupled peptide receptor activity	1.58343	0.0753777	Cxcr2/Fpr1/Fpr2/Ccr2/Ltb4r1/Crhr2/Ccr7/Cxcr4/Ccr1/Ramp3/Gpr35/Cxcr1/Oprd1/Bdkrb2/Sigmar1
BP	GO:2001243	negative regulation of intrinsic apoptotic signaling pathway	1.58325	0.0753777	Ybx3/Cd74/Cd44/Bcl2l2/Mapk7/Nol3/Lrrk2/Creb3l1/Mmp9/Grina/Tpt1/Plaur/Snai1/Mdm2/Bdkrb2/Bcl2l1/Hsph1/Mcl1/Gpx1/Xbp1/Hyou1/Cdkn2d/Dnaja1/Bcl2
CC	GO:1903561	extracellular vesicle	1.58007	0.0753777	Ace/Ahnak/Anxa1/Itga4/Anpep/Cd274/Scnn1a/Ago2/Vasn/Ist1/Cd47/Gprc5a/Actg1/Anxa2/Sdcbp/Snx18/Rap2b/Sri/Hspa8/Prom2/Arc/Ybx1/Pdcd6ip
CC	GO:0030667	secretory granule membrane	1.57816	0.0753777	Cd177/Flot2/Adam8/Slc11a1/Cav2/Stx3/Cd38/Itpr1/Itpr3/Selp/Tcirg1/Pla1a/Stxbp2/Sri/Eqtn/Anxa7/Rab26
BP	GO:0030316	osteoclast differentiation	1.57637	0.0753777	Ocstamp/Fam20c/Adam8/Clec2i/Gpr55/Cd300lf/Ccr1/Notch2/Mafb/Pilrb1/Cebpb/Tcirg1/Prxl2a/Gpr137b/Dcstamp/Cd109/Anxa2/Clec2g/Snx10/Ccn4/Slc9b2
BP	GO:2001234	negative regulation of apoptotic signaling pathway	1.57548	0.0753777	Ybx3/Cd74/Nr4a2/Cd44/Vegfa/Lgals3/Il7/Bcl2l2/Mapk7/Hgf/Nol3/Lrrk2/Creb3l1/Tmbim1/Mmp9/Grina/Sgk3/Tpt1/Plaur/Snai1/Hmox1/Eya1/Fcmr/Tnfsf4/Ctnna1/Mdm2/Gclm/Madd/Bdkrb2/Bcl2l1/Bax/Hsph1/Dapk1/Mcl1/Pf4/Bok/Gpx1/Xbp1/Hyou1/Eya3/Gnai3/Ripk1/Cdkn2d/Dnaja1/Psen2/Itgav/Rnf34/Mrtfa/Lmna/Sgms1/Bcl2/Bmi1/Cdk11b/Cttn/Dab2/Sirt1/Nrp1/Parl/Tmem14a/Cx3cl1/Sh3glb1/Nfe2l2/Raf1
BP	GO:0001657	ureteric bud development	1.57501	0.0753777	Rara/Cd44/Arg2/Vegfa/Vcan/Epcam/Hes1/Hoxb7/Smad4/Tacstd2/Eya1/Agt/Pbx1/Bmp2/Pax8/Smad6/Fmn1/Smad2/Bmper/Hey1/Dlg1/Gli3/Bcl2/Robo2
BP	GO:0072163	mesonephric epithelium development	1.57501	0.0753777	Rara/Cd44/Arg2/Vegfa/Vcan/Epcam/Hes1/Hoxb7/Smad4/Tacstd2/Eya1/Agt/Pbx1/Bmp2/Pax8/Smad6/Fmn1/Smad2/Bmper/Hey1/Dlg1/Gli3/Bcl2/Robo2
BP	GO:0072164	mesonephric tubule development	1.57501	0.0753777	Rara/Cd44/Arg2/Vegfa/Vcan/Epcam/Hes1/Hoxb7/Smad4/Tacstd2/Eya1/Agt/Pbx1/Bmp2/Pax8/Smad6/Fmn1/Smad2/Bmper/Hey1/Dlg1/Gli3/Bcl2/Robo2
BP	GO:0033077	T cell differentiation in thymus	1.57409	0.0753777	Spn/Cd74/Adam8/Ccr7/Card11/Mafb/Mink1/Tespa1/Il7r/Zfp36l2/Ptprc/Rasgrp1/Fzd7/Ripk3/Zfp609/Sos1/Gli3/Bcl2/B2m/Aire/Bmi1/Adrm1/Stat5b/Dock2/Sos2
BP	GO:0030279	negative regulation of ossification	1.57085	0.0753777	Ahr/Limd1/Ecm1/Ccr1/Srgn/Areg/Nfe2/Vegfc/Id1/Noct/P2ry2/Hdac7/Hdac4/Rflna/Smad6/Rbpj/Calca/Tob1/Bcl2
CC	GO:0030139	endocytic vesicle	1.57033	0.0753777	Capg/Flot2/Ctla4/Ftl1/Itsn1/Adam8/Dpp4/Fth1/Slc11a1/Vim/Stx11/Ccl2/Tcirg1/Gsn/Inpp5f/Uvrag/Vamp4/Rab8a/H2-K1/Actg1/Scimp/Anxa11/Myo1c/Rab7/Igf2r/Lpar1/Stx4a/Ffar4/Cdc42/Stxbp2/H2-T23/Rab7b/Ap2a2/Cdc42ep4/Becn1/Nod2/Tap1/Lck/Rab8b/Kif16b/Syk/Rab5c/Snx3/H2-Q10/B2m/Rapgef2/Tapbp/H2-Q7/Coro1a/Stx12/Zyx
BP	GO:0002260	lymphocyte homeostasis	1.56856	0.0753777	Cd24a/Ahr/Cd74/Pirb/Cd44/Gapt/Il2ra/Tnfsf13b/Tcirg1/Ikbkb/Tnfsf4/Lmo1/Ppp2r3c/Bax/Bcl2l11/Siva1/Ripk3/Sos1/Bcl2/Pmaip1/Coro1a/Stat5b/Sos2/Sh2b2
BP	GO:0070374	positive regulation of ERK1 and ERK2 cascade	1.56802	0.0753777	Ccl7/Rara/Cd74/P2ry1/Fpr2/Cd44/Glipr2/Vegfa/C3/Ccl8/Gpnmb/Gpr55/Ccr1/Notch2/Ptpn22/Ramp3/Ccl2/App/Pde8a/Tnfaip8l3/Spry2/Cd36/Scimp/Adra1a/Ptprc/Ffar4/Chil1/Bmp2/Rasgrp1/Ccl6/Lrp1/Sema7a/Fbxw7/Nod2/Bmper/Braf/Esr1/Apoe/Kdr/Rapgef2/Ddt/Cysltr2/Nqo2/Cib1/Hmgcr/Ptk2b/Sstr4/Slc30a10/Nrp1/Atp6v0c
BP	GO:0043281	regulation of cysteine-type endopeptidase activity involved in apoptotic process	1.56742	0.0753777	St18/Nlrc4/Thbs1/Xdh/Cd44/Vegfa/S100a8/Nlrp12/S100a9/Naip1/Hgf/Nol3/Adora2a/Por/App/Gsn/Hip1/Pparg/Mmp9/Jak2/Malt1/Plaur/Dhcr24/Cdh1/Fcmr/Mdm2/Apaf1/Pdcd6/Bax/Bcl2l11/Lamtor5/Dapk1/Casp12/Bok/Rps27l/Gpx1/Ppp2ca/Col4a3/Pml/Lck/Cdkn2d/Rnf34/Mrtfa/Klf4/Syk/Casp8ap2/Pmaip1/Hspa1b/Fasl
BP	GO:1901655	cellular response to ketone	1.56518	0.0753777	Ahr/Klf9/Acod1/Ptger2/Prkaa2/Jak2/Ddit4/Arpc2/Tnfsf4/Fbxo32/Adcy2/Eif4e/Map4k1/Acaca/Trerf1/Eif4ebp1/Rwdd1/Golph3
BP	GO:0048008	platelet-derived growth factor receptor signaling pathway	1.56513	0.0753777	Vegfa/Ptgir/Rgs14/Iqgap1/F7/Cblb/Tiparp/Nr4a3/Hip1/Cbl/Jak2/Arid5b/Schip1/Slc9a3r1/Lrp1
MF	GO:0005126	cytokine receptor binding	1.56495	0.0753777	Cxcl13/Ccl7/Tnfsf8/Cd44/Vegfa/Stap1/Il7/Ccl8/Osm/Il10/Ecm1/Cxcl16/Cd300lf/Nol3/Tgfb3/Tnfsf13b/Ccl2/Vegfc/Tmbim1/Cxcl14/Il1rap/Lrg1/Jak2/Babam2/Traf1/Lif/Tlr5/Irak4/Tnfsf13/Tnfsf4/Sdcbp/Ccl6/Pf4/Siva1/Tnfsf14/Angpt2/Tnfsf12/Ltb/Smad6/Il1rn/Smad2/Ripk1/Edaradd/Nucb2/Usp15/Cnih4/Syk/Ddt/Tradd/Ccdc88a/Fasl/Cxcl3
BP	GO:0001823	mesonephros development	1.5586	0.0753777	Rara/Cd44/Arg2/Vegfa/Vcan/Epcam/Hes1/Hoxb7/Smad4/Tacstd2/Eya1/Agt/Pbx1/Bmp2/Pax8/Smad6/Fmn1/Smad2/Bmper/Hey1/Dlg1/Gli3/Bcl2/Robo2
BP	GO:2001237	negative regulation of extrinsic apoptotic signaling pathway	1.55761	0.0753777	Vegfa/Lgals3/Il7/Mapk7/Hgf/Nol3/Tmbim1/Sgk3/Hmox1/Eya1/Fcmr/Tnfsf4/Ctnna1/Gclm/Bcl2l1/Dapk1/Mcl1/Pf4/Gpx1/Eya3/Ripk1/Psen2/Itgav/Rnf34/Lmna/Sgms1/Bcl2
BP	GO:0033135	regulation of peptidyl-serine phosphorylation	1.55148	0.0753777	Inpp5j/Cd44/Vegfa/Osm/Hgf/Ramp3/App/Met/Inpp5f/Spry2/Lif/Ddit4/Axin1/Agt/Pde4d/Txn1/Oprd1/Bdkrb2/Bax/Pdcd10/Atp2b4/Pwp1/Fnip2/Stk4/Braf/Hax1/Bag4/Grk2/Bcl2/Rictor/Hsp90ab1/Wnt5a/Nck2/Sh2d3c/Paqr3/Hsp90aa1/Inpp5k
MF	GO:0019209	kinase activator activity	1.55047	0.0753777	Cd24a/Itsn1/Nrg1/Prkag2/Iqgap1/Rgcc/Cdkn1a/Pim1/Ltf/Daxx/Wnt11/Spry2/Malt1/Gprc5a/Fam20a/Vac14/Mob1b/Dazap2/Ghrl/Erbb3
MF	GO:0051015	actin filament binding	1.55025	0.0753777	Afdn/Capg/Pstpip2/Adssl1/Coro2a/Iqgap2/Pstpip1/Iqgap1/Myo1g/Ezr/Gsn/Hip1/Fmnl2/Syne1/Svil/Panx1/Lasp1/Triobp/Lcp1/Myh9/Aif1l/Vcl/Syne3/Myo1h/Tpm3/Arpc2/Tln1/Tnnc1/Flii/Actr3/Myo1c/Myo9b/Ctnna1/Myh7b/Arpc3/Coro1c/Myo5a/Dbn1/Actn4/Arpc5/Coro7/Myo1f/Gas7/Shtn1/Arpc1b/Utrn/Cotl1/Micall2/Eps8l2/Scin/Vill/Tpm4/Capza1/Actr2/Myh14/Coro1a/Cttn/Gjb6
BP	GO:0070085	glycosylation	-1.5346	0.0753777	Rpn2/Golga2/Acer2/Pomgnt1/Rpn1/Il15/A3galt2/Oga/Gba2/Galnt2/Stt3a/Pofut2/St3gal3/St6galnac6/Dpm3/Vegfb/Ddost/Alg8/B3gnt7/Dolpp1/Gxylt1/St6galnac2/Tmtc1/Mgat1/Mt3/Galnt3/Abca2/Pgm3/Galnt11/Plod3/B3galt5/Pofut1/Dpagt1/Extl2/St3gal2/Poglut3/Poglut2/Cds2/St3gal5/Alg2/St3gal6/Large1/Fut9/Gbgt1/Dpy19l1/Uggt2/Ramp1/B3galnt1/Alg11/Alg14/Mgat4a/Mgat4b/Mpi/B3galt6/Tmem59/Pomt2/Gorasp1/Ext2/Dpy19l4/Slc35c2/…
BP	GO:0016575	histone deacetylation	1.52891	0.0753777	Vegfa/Hopx/Zbtb7b/Lrrk2/Baz2a/Mta3/Jdp2/Hdac7/Hdac4/Prmt6/Per1/Trerf1/Brms1/Pml/Mier1/Suds3/Ncor1/Sirt1/Tbl1xr1/Nipbl/Bcl6/Srebf1/Rbm14/Znhit1
BP	GO:0030278	regulation of ossification	1.52699	0.0753777	Runx2/Ahr/Fam20c/Vegfa/Jag1/Limd1/Ecm1/Ccr1/Srgn/Areg/Nfe2/Rsad2/Sgms2/Creb3l1/Vegfc/Cebpb/Tcirg1/Ltf/Id1/Pdlim7/Thrb/Noct/Ifi204/P2ry2/Ccn4/Ptk2/Pbx1/Ffar4/Isg15/Hdac7/Bmp2/Hdac4/Rflna/Atp2b1/Ano6/Smad6/Gja1/Rbpj/Hey1/Calca/Lmna/Tob1/Mir3960/Gli3/Bcl2/Fbn2/Lrp3
BP	GO:0007586	digestion	1.51278	0.0753777	Ldlr/Nr1h3/Dgat1/Crhr2/Vdr/Mmp13/Kcnn4/Ezr/Chrm3/Cd36/Rsc1a1/Cyp39a1/Snx10/Madd/Abcb1a/Slc9a4/Ghrl
BP	GO:0045444	fat cell differentiation	1.5071	0.0753777	Grk5/Steap4/Nr4a2/Vegfa/Jag1/Metrnl/Zbtb7b/Plac8/Zfp516/Atf5/Fabp4/Gdf3/Ffar2/Dkkl1/Pim1/Wfdc21/Arl4a/Cebpb/Nr4a3/Plcb1/Pparg/Lrg1/Noct/Hes1/Sh3pxd2b/Jdp2/Axin1/Ccn4/Arid5b/Zfp36l2/Lrrc8c/Ffar4/Bmp2/Creb5/Gata2/Osbpl8/Sav1/Gpx1/Xbp1/Fcor/Med1/Trib3/Smad6/Lamb3/Stk4/Scd1/Tmem120a/Rgs2/Nucb2/Cmklr1/Klf4
BP	GO:0006959	humoral immune response	1.79697	0.0755941	Cxcl13/H2-Ab1/Fcnb/Pglyrp1/Lgals3/C3/Ccr2/Ccr7/S100a9/Npy/Acod1/Slpi/Cd55/Rgcc/Notch2/Wfdc21/Ccl2/App/Ltf/Cxcl14/Camp/Wfdc17/Ctsg/Traf3ip2/Ptprc/Ppp2r3c/Masp2/H2-T23/C6/Pf4/H2bc12/Cfb/Mmp7/Rnase6/Nod2/Rbpj
BP	GO:0030003	cellular cation homeostasis	1.37537	0.0777987	Cxcr2/Cxcl13/Ms4a1/Fkbp1b/Cd24a/Fpr1/P2ry1/Fpr2/Ftl1/Ccr2/Ptgir/Mon1a/Ccr7/Fth1/Slc11a1/Tgm2/Cav2/Cxcr4/Ptger2/Vdr/Lcn2/Diaph1/Cd38/Gpr55/Ccr1/Atp6v0d2/Itpr1/Ttc7/Nol3/Ramp3/Atp1a3/Lrrk2/Itpr3/Ccl2/App/Ibtk/Clec4b1/Tcirg1/Dmxl2/Ryr1/Gpr35/Slc9a2/Jak2/Grina/Cd36/P2ry2/Fam155a/Cacnb3/Gpr18/Smad4/Gna13/Cd40/Hmox1/Adra1a/Got1/Cxcr1/Agt/Rab7/Chd7/Pde4d/Pacs2/Trpc4/Lpar1/Gpr65/Ptprc/Ffar4/Bdkrb2/Chrna9…
BP	GO:0031589	cell-substrate adhesion	1.55192	0.0779524	Axl/Itgb7/Ntng2/Thbs1/S100a10/Vegfa/Adam8/Dock5/Mmp14/Jag1/Itgal/Itga8/Ap1ar/Itga4/Ninj1/Nedd9/Iqgap1/Lgals1/Tnfrsf12a/Myo1g/Bst1/Vcam1/Mink1/Atrnl1/Vegfc/Sorbs3/Hoxa7/Parvb/Slk/Itgb2l/Hpse/Jak2/Triobp/Vcl/Spock1/Cd36/Itgb2/Actg1/Tacstd2/Arpc2/Ptk2/Agt/Lpxn/Rhod/Fzd7/Bcl2l11/Pxn/Itgb8/Mmp12/Lrp1/Angpt2/Coro1c/Dbn1/Emp2/Ntn4/Smad6/Actn4/Lamb3/Fmn1/Stk4/Braf/Itgav/Edil3/Utrn/Micall2/Bcl2/Kdr/Ndnf/C…
CC	GO:0098857	membrane microdomain	1.48638	0.0779524	Ldlr/Ms4a1/Cd177/Cd24a/Gpc1/Flot2/Ahnak/S100a10/Myof/Prtn3/Cd48/Ltb4r1/Cav2/Cd55/Vdr/Capn2/Card11/Iqgap1/Itpr1/Rftn1/Kcnn4/Cblb/Ezr/Lrrk2/Cd2/Plscr1/App/Hk1/Cbl/Hpse/Jak2/Slc27a1/Vcl/Cd36/Itgb2/Grk3/Anxa2/Hmox1/Cdh1/Cd79a/Stom/Lat2/Myo1c/Prkar2b/Ctnna1/Trpc4/Ptprc/Adcy2/Oprd1/Kcnq3/Sdcbp/Rap2b/Kcne3/Slc9a3r1/Kcna3/Lamtor5/Atp2b1/Lrp8/Coro1c/Cacna1h/Hspa8/Ppp2ca/Emp2/Prom2/Gja1/Arc/Gnai3/Ripk1/Lck…
BP	GO:0006873	cellular ion homeostasis	1.36686	0.0779524	Cxcr2/Cxcl13/Ms4a1/Fkbp1b/Cd24a/Fpr1/P2ry1/Fpr2/Ftl1/Ccr2/Ptgir/Mon1a/Ccr7/Fth1/Slc11a1/Tgm2/Cav2/Cxcr4/Ptger2/Vdr/Lcn2/Diaph1/Cd38/Gpr55/Ccr1/Atp6v0d2/Itpr1/Ttc7/Nol3/Ramp3/Atp1a3/Lrrk2/Itpr3/Ccl2/App/Ibtk/Clec4b1/Tcirg1/Dmxl2/Ryr1/Gpr35/Slc9a2/Jak2/Grina/Cd36/P2ry2/Fam155a/Cacnb3/Gpr18/Smad4/Gna13/Cd40/Hmox1/Adra1a/Got1/Cxcr1/Ptk2/Agt/Rab7/Chd7/Pde4d/Pacs2/Trpc4/Lpar1/Gpr65/Ptprc/Ffar4/Bdkrb2/C…
BP	GO:0097193	intrinsic apoptotic signaling pathway	1.55904	0.0780892	Hic1/Ybx3/Cd74/Cd44/S100a8/Crip1/S100a9/Bcl2l2/Spop/Ern1/Itpr1/Mapk7/Cdkn1a/Nol3/Stk24/Lrrk2/Plscr1/Creb3l1/Cebpb/Chac1/Aen/Mmp9/Jak2/Grina/Ikbke/Plekhf1/Tpt1/Ifi204/Gsdme/Ddit4/Plaur/Shisa5/Snai1/Hmox1/Mdm2/Phlda3/Steap3/Apaf1/Bdkrb2/Snw1/Bcl2l1/Bax/Bcl2l11/Hsph1/Slc9a3r1/Pdcd10/Mcl1/Aldh2/Casp12/Bok/Rps27l/Gpx1/Fbxw7/Xbp1/Becn1/Fnip2/Hyou1/Ripk3/Pml/Trib3/Moap1
BP	GO:1901342	regulation of vasculature development	1.5302	0.0780892	Akt3/Cxcr2/Itgax/Thbs1/Xdh/Hhip/Vegfa/Lgals3/C3/Anxa1/Ccr2/Flt1/Il10/Crhr2/Ecm1/Plxnd1/Cxcr4/Kit/Rgcc/Tnfrsf12a/Mapk7/Hgf/Ago2/Creb3l1/Ccl2/Vegfc/Ngp/Sema4a/Rnh1/Pparg/Mmp9/Id1/Lrg1/Stard13/Spry2/Camp/Cd36/Lif/Itgb2/Cd40/Hmox1/Agt/Pdcd6/Hdac7/Chil1/Gata2/Plk2/C6/Pxn/Itgb8/Ghrl/Pdcd10/Pf4/Angpt2/Atp2b4/Fbxw7/Xbp1/Col4a3/Emp2/Pml/Bmper/Hey1/Dnmt1/Synj2bp/Hoxa5/Klf4/H2-M3/Fkbpl/Kdr/Rapgef2/Tbxa2r/Ct…
BP	GO:0042060	wound healing	1.4977	0.0780892	Axl/Slc7a11/F10/P2ry1/Thbs1/Papss2/Clec7a/F5/Myof/Cd44/F13a1/Vegfa/C3/Anxa1/Ccr2/Thbd/Jaml/S100a9/Slc11a1/Cxcr4/Clec10a/Tnfrsf12a/Anxa5/Notch2/Cdkn1a/Cnn2/F7/Selp/Ccl2/Plec/Hpse/Lilrb4a/Myh9/Sdc1/Cd36/Pip5k1c/Smad4/Cd109/Actg1/Gna13/Blk/Anxa2/Hmox1/Ccn4/Ptk2/Arfgef1/Arhgap24/Hps6/Fzd7/Gata2/Rap2b/Pdcd10/Ano6/Pf4/Mmp12/Tfpi2/Gpx1/Xbp1/Ephb2/Gja1/Ext1/Apoe/Mrtfa/Vps33b/Fgfr1op2/Map3k1/Syk/Gp1bb/Kdr…
CC	GO:0045121	membrane raft	1.48548	0.0780892	Ldlr/Ms4a1/Cd177/Cd24a/Gpc1/Flot2/Ahnak/S100a10/Myof/Prtn3/Cd48/Ltb4r1/Cav2/Cd55/Vdr/Capn2/Card11/Iqgap1/Itpr1/Rftn1/Kcnn4/Cblb/Ezr/Lrrk2/Cd2/Plscr1/App/Hk1/Cbl/Hpse/Jak2/Slc27a1/Vcl/Cd36/Itgb2/Grk3/Anxa2/Hmox1/Cdh1/Cd79a/Stom/Lat2/Myo1c/Prkar2b/Ctnna1/Trpc4/Ptprc/Adcy2/Oprd1/Kcnq3/Sdcbp/Rap2b/Kcne3/Slc9a3r1/Kcna3/Lamtor5/Atp2b1/Lrp8/Coro1c/Cacna1h/Hspa8/Ppp2ca/Emp2/Prom2/Gja1/Arc/Gnai3/Ripk1/Lck…
BP	GO:0002791	regulation of peptide secretion	1.44371	0.0780892	Fkbp1b/Cd74/Nr1h3/Itsn1/Clec4e/Rab11fip1/Anxa1/S100a8/Il10/Nlrp12/Crhr2/S100a9/Fgr/Cd38/C1qtnf12/Rgcc/Anxa5/Mmp13/Kcnn4/Ffar2/Srgn/Tgfb3/Adora2a/Ezr/Rsad2/Vegfc/Clec4n/Cyp51/Tcirg1/Atg7/Pparg/Panx1/Jak2/Cd36/Lif/Sorl1/Dynll1/Eipr1/Tlr5/Blk/Cd40/Ccn4/Agt/Chd7/Tnfsf4/Stx4a/Ffar4/Golph3l/Slc9b2/Madd/Pax8/Irs2/H2-T23/Ghrl/Sri/Lrp1/Siglecg/Slc8b1/Xbp1/Llgl2/Cidea/Piwil4/Gja1/Hmgn3/Golph3/Doc2b/Rab8b/A…
MF	GO:0008047	enzyme activator activity	1.39009	0.0780892	Nlrc4/Cd24a/Arhgap15/Tbc1d10c/Itsn1/Nrg1/Dock5/Tbc1d2/Tank/Rgs14/Arhgap10/Rin3/Arhgap26/Prkag2/Iqgap2/Rgs18/Ppp2r5a/Rgs1/Apoc2/Iqgap1/Rgcc/Abr/Cdkn1a/Sipa1l3/Pim1/Arhgap28/Wfdc21/Lrrk2/Acap1/App/Rasa2/Plcb1/Agfg2/Ltf/Apobec1/Daxx/Rab3gap2/Wnt11/Psme4/Usp6nl/Stard13/Ralgapa2/Spry2/Tiam2/Ncf4/Malt1/Alox5ap/Gprc5a/Fam20a/Tbc1d10b/Ahsa1/Sh3pxd2b/Vac14/Mob1b/Pgam5/Arhgap18/Dnaja2/Ctsc/Myo9b/Rabgap1l/R…
BP	GO:0045765	regulation of angiogenesis	1.56558	0.0785861	Akt3/Cxcr2/Itgax/Thbs1/Hhip/Vegfa/Lgals3/C3/Anxa1/Ccr2/Flt1/Il10/Crhr2/Ecm1/Plxnd1/Cxcr4/Rgcc/Tnfrsf12a/Mapk7/Hgf/Ago2/Creb3l1/Ccl2/Vegfc/Ngp/Sema4a/Rnh1/Pparg/Mmp9/Id1/Lrg1/Stard13/Spry2/Camp/Cd36/Lif/Itgb2/Cd40/Hmox1/Agt/Pdcd6/Hdac7/Chil1/Gata2/Plk2/C6/Pxn/Itgb8/Ghrl/Pdcd10/Pf4/Angpt2/Atp2b4/Fbxw7/Xbp1/Col4a3/Emp2/Pml/Bmper/Synj2bp/Hoxa5/Klf4/H2-M3/Fkbpl/Kdr/Tbxa2r/Ctsh/Cysltr2/Fasl/Ppp1r16b/Ci…
BP	GO:0044057	regulation of system process	1.40006	0.0785861	Afdn/Ace/Fkbp1b/Ahr/Itgax/Nr1h3/Dgat1/Arg2/Acpp/Nrg1/Rab11fip1/Dock5/Hopx/Il10/Crhr2/Pi16/Ptger2/Tmem65/Col14a1/Cd38/Kit/Ssh1/Anpep/Hgf/Tenm4/Mmp13/Nol3/Adora2a/Lrrk2/App/S1pr2/Nr4a3/Fabp5/Homer3/Ryr1/Gpr35/Homer1/Syne1/Jak2/Thrb/Gch1/Chrm3/Trip10/Cacnb3/Inhba/Adora2b/Lif/Smad4/Adra1a/Tnnc1/Ccn4/Ptk2/Ctsc/Agt/Pde4d/Mdm2/Hrh1/Fbxo32/Oprd1/Foxp1/Madd/Ece1/Abcb1a/Mtpn/Hdac4/Kcne3/Slc9a3r1/Ghrl/Atp2b…
CC	GO:0000323	lytic vacuole	1.41952	0.0797502	Cxcr2/Ass1/Ace/Ctsk/Ldlr/Plbd1/Cd74/H2-Aa/H2-Eb1/Napsa/Treml4/Prss16/Ftl1/Prtn3/Acpp/Anxa1/Adam8/Dram1/Fth1/Acp5/Slc11a1/Cxcr4/Stx3/Capn2/Ifitm3/Slc26a11/Atp6v0d2/Psap/Mmp13/Cd300ld3/Srgn/Ramp3/Lrrk2/Tmbim1/App/Prdx6/Tcirg1/Sgsh/Hpse/Plekhm1/Uvrag/Gpr137b/Plekhf1/Trip10/P2ry2/Cd68/Fnbp1/Zc3hav1/Snap23/Anxa11/Anxa2/Vps26a/Rraga/Got1/Ctsc/Rab7/Igf2r/Ffar4/Hps6/Tmem150b/Stxbp2/Vti1b/Rmc1/Lamtor5/Npc…
CC	GO:0005764	lysosome	1.41952	0.0797502	Cxcr2/Ass1/Ace/Ctsk/Ldlr/Plbd1/Cd74/H2-Aa/H2-Eb1/Napsa/Treml4/Prss16/Ftl1/Prtn3/Acpp/Anxa1/Adam8/Dram1/Fth1/Acp5/Slc11a1/Cxcr4/Stx3/Capn2/Ifitm3/Slc26a11/Atp6v0d2/Psap/Mmp13/Cd300ld3/Srgn/Ramp3/Lrrk2/Tmbim1/App/Prdx6/Tcirg1/Sgsh/Hpse/Plekhm1/Uvrag/Gpr137b/Plekhf1/Trip10/P2ry2/Cd68/Fnbp1/Zc3hav1/Snap23/Anxa11/Anxa2/Vps26a/Rraga/Got1/Ctsc/Rab7/Igf2r/Ffar4/Hps6/Tmem150b/Stxbp2/Vti1b/Rmc1/Lamtor5/Npc…
BP	GO:0009306	protein secretion	1.36676	0.0797502	Fkbp1b/Crlf2/Nr1h3/Dgat1/Clec4e/Rab11fip1/Anxa1/Mon1a/Il10/Nlrp12/Crhr2/Fgr/Tmem106a/Cd38/C1qtnf12/Trem1/Gnptab/Psap/Rgcc/Anxa5/Mmp13/Kcnn4/Trem3/Srgn/Tgfb3/Adora2a/Ezr/Rsad2/Ildr2/Tnfsf13b/Vegfc/Clec4n/Cyp51/Tcirg1/Atg7/Panx1/Jak2/Cd36/Rab8a/Traf3ip2/Sorl1/Dynll1/Eipr1/Tlr5/Blk/Cd40/Ccn4/Agt/Tnfsf4/Stx4a/Steap3/Ffar4/Golph3l/Slc9b2/Madd/Irs2/H2-T23/Ghrl/Sri/Lrp1/Siglecg/Rab3d/Slc8b1/Myo5a/Xbp1/L…
BP	GO:0044782	cilium organization	-1.438	0.0811022	Ccdc113/Ift27/B9d1/Ttc30a2/Ehd2/Ccdc28b/2700049A03Rik/Cfap126/Arl3/Cfap52/Spef2/Map4/Rab23/Zfp423/Ttbk2/Fbf1/Intu/Hydin/Ttc30a1/Ttll8/Dnajb13/Bbs9/Ttc30b/Poc1b/Zic2/Ift122/Wdpcp/Ift52/C2cd3/Cep290/Fam161a/Arhgap35/Cep20/Arl6/Ift172/Alms1/Foxj1/Tmem231/Cibar1/Celsr2/Bbs4/Ift46/Stil/Cep70/Wwtr1/Mark4/Bbs5/Sdccag8/Pkd2/Rab3ip/Ttll3/Asap1/Tub/Cyld/Tmem107/Crocc/Ccdc63/Tpgs1/Wdr11/Fam161b/Snap29/Ift80…
CC	GO:0031301	integral component of organelle membrane	-1.4245	0.0816584	Ppox/Syt11/Tex261/Dolpp1/Slc38a9/Bid/Arl6ip1/Stx6/Zdhhc20/Dolk/Sun2/Slc22a17/Wls/Dnajb12/Atf6b/Emc9/Ubxn8/Atp6v1g2/Tram1/Syngr1/Mfn1/Slc27a5/Afg3l1/Pex11b/Vamp3/Atp6v0a1/Zmpste24/Pex3/Sfxn2/Tmco1/Slc37a4/Pex11g/Amfr/Slc25a17/Entpd4/P2rx7/Slc6a9/Hacd3/Pink1/Pigk/Gpaa1/Sec62/Emc8/Edem1/Tmem177/Unc50/Coq2/Pex2/Mfng/Scd2/Dhcr7/Mul1/Mmgt2/Emc10/Pex12/Spire1/Tvp23b/Sting1/Mpc1/Tecr/Ergic3/Clstn1/Atp8a1…
BP	GO:0044282	small molecule catabolic process	-1.47333	0.0827966	Crabp1/Foxk2/Gstz1/Shmt2/Hoga1/Oxct1/Nudt5/Acadm/Pycrl/Nudt18/Adtrp/Mgat1/Nagk/Hibch/Ilvbl/Inpp4b/Acaa1a/Decr1/Mt3/Dhdh/Hpgd/Lonp2/Cyp46a1/Cyp4f14/Aldh1l2/Ddah1/Acox1/Slc25a17/Pck2/Gmpr2/Ivd/Lpin2/Sardh/Acads/Nudt3/Bckdk/Mlycd/Upp2/Pex2/Abcd2/Khk/Actn3/Gusb/Lrp5/Afmid/Aldh5a1/Il4i1/Qdpr/Bckdha/Adhfe1/Mtmr2/Crat/Qprt/Ddah2/Aldh6a1/Eci2/Acox3/Pfkl/Mpi/Aig1/Ehhadh/Hadhb/Pcyox1/Sord/Hyal3/Abcd4/Acat2…
BP	GO:0009101	glycoprotein biosynthetic process	-1.52139	0.0830908	Chst10/Gcnt1/Rpn2/Chpf/Golga2/Ncstn/Acer2/Pomgnt1/Rpn1/Il15/Ndst3/Oga/Insr/Galnt2/Stt3a/Pofut2/Chst9/St3gal3/St6galnac6/Itm2b/Dpm3/Vegfb/Ddost/Alg8/B3gnt7/Dolpp1/Gxylt1/Glce/St6galnac2/Tmtc1/Mgat1/Slc2a10/Mt3/Galnt3/Chst11/Abca2/Pgm3/B3gat1/Galnt11/Plod3/B3galt5/Pofut1/Dpagt1/Extl2/St3gal2/Poglut3/Poglut2/St3gal5/Alg2/St3gal6/Large1/Fut9/Dpy19l1/Uggt2/Ramp1/Chsy1/Ctnnb1/Hbegf/Man1c1/B3galnt1/Alg1…
BP	GO:0006631	fatty acid metabolic process	-1.39519	0.0830964	Ilvbl/Acsl1/Liph/Acaa1a/Lpgat1/Decr1/Mlxipl/Hpgd/Prkab1/Lonp2/Cyp4f14/Slc27a5/Aldh3a2/Cryl1/Alox12/Pdk2/Acox1/Asah2/Slc25a17/Cyb5a/Pck2/Hacd3/Ptgs1/Cbr4/Acot6/Gpam/Ptgr2/Ivd/Lpin2/Tbxas1/Pla2g4a/Acads/Acadsb/Pla2g15/Mlycd/Ggt5/Pex2/Erlin2/Cav1/Ltc4s/Fasn/Fads3/Abcd2/Scd2/Scap/Qk/Lpl/Naaa/Slc27a3/Cpt1b/Crat/Ptgr1/Tecr/Eci2/Acox3/Pecr/Cpt1c/Insig2/Aig1/Ehhadh/Pdk4/Fads6/Prxl2b/Hadhb/Cyp4v3/Mcat/Fad…
BP	GO:0006399	tRNA metabolic process	-1.45505	0.0844357	Elp4/Mettl2/Gatb/Trmt1/Rpp38/Qtrt1/Adat2/Pus3/Ddx1/Trmu/Exosc7/Pusl1/Tyw3/Tsen34/Trmt10b/Elp2/Vars/Cdk5rap1/Qars/Rpusd4/Mettl1/Sepsecs/Pus10/Trmo/Rtcb/Yars/Rtraf/Tprkb/Elp1/Nsun6/Trmt12/Gtpbp3/Tyw1/Elp5/Eprs/Wdr4/Trpt1/Trit1/Vars2/Trub1/Dalrd3/Elac2/Dars2/Dtwd1/Ears2/Lars/Exosc10/Mto1/Thumpd3/Osgep/Elp3/Trmt10a/Tsen2/Elp6/Hars2/Dtd2/Lsm6/Thg1l/Rpp14
BP	GO:0051304	chromosome separation	-1.65652	0.0844448	Zw10/Cenpe/Nek6/Ercc4/Apc/Rad21/Plk1/Bub1b/Fancm/Ndc80/Cdc27/Top3a/Atm/Aurkb/Mad2l1/Top2a/Cit/Ncapd3/Ncaph2/Ttk/Espl1/Cdc16/Ube2c/Bub1/Birc5/Klhl22/Eme2/Ccnb1/Anapc4/Psmg2/Anapc11/Fbxo5/Ncapd2/Ncaph/Cenps/Anapc7/Anapc15/Trip13/Eme1/Tacc3/Cdc23
CC	GO:0005680	anaphase-promoting complex	-1.85579	0.0864792	Cdc16/Ube2c/Cdc20/Anapc4/Anapc11/Anapc13/Anapc7/Anapc15/Anapc2/Cdc23
MF	GO:0015923	mannosidase activity	-1.78145	0.0864792	Man2a2/Edem1/Manea/Man1b1/Man1c1/Man1a2/Man2b2/Edem2/Man1a
MF	GO:0031418	L-ascorbic acid binding	-1.77314	0.0876387	Egln3/P4ha1/Plod3/P3h2/Ogfod3/P3h3/Egln1/Plod1/P4ha2
BP	GO:0007031	peroxisome organization	-1.76216	0.0876387	Pex6/Mavs/Sec16b/Lonp2/Pex11b/Pex3/Acox1/Pex11g/Pex2/Abcd2/Pex12/Tmem135/Pex10/Abcd4/Abcd3/Hacl1
CC	GO:0001931	uropod	2.04608	0.0960088	Spn/Flot2/Pip5k1b/Bst1/Ezr/Myh9/Scimp
CC	GO:0031254	cell trailing edge	2.04608	0.0960088	Spn/Flot2/Pip5k1b/Bst1/Ezr/Myh9/Scimp
BP	GO:0033029	regulation of neutrophil apoptotic process	2.02707	0.0960088	Cxcr2/Slc7a11/Cd44/Anxa1
BP	GO:0001767	establishment of lymphocyte polarity	2.0055	0.0960088	Flot2/Ccr7/Gsn/Myh9
BP	GO:0001768	establishment of T cell polarity	2.0055	0.0960088	Flot2/Ccr7/Gsn/Myh9
MF	GO:0050542	icosanoid binding	1.96138	0.0960088	Gpr31b/S100a8/S100a9/Stx3/Pparg/Alox5ap/Hspa8
MF	GO:0050543	icosatetraenoic acid binding	1.94883	0.0960088	Gpr31b/S100a8/S100a9/Stx3/Pparg/Alox5ap
CC	GO:0042613	MHC class II protein complex	1.92962	0.0960088	Cd74/H2-Ab1/H2-Aa/H2-Eb1
BP	GO:0006857	oligopeptide transport	1.91968	0.0960088	Slc7a11/Slco3a1/Abcc1/Slc9a3r1/Cdh17/Slc26a6
MF	GO:0044548	S100 protein binding	1.91097	0.0960088	S100a6/S100a11/Ahnak/Iqgap1/Ezr/Anxa11/Anxa2/Cacybp/Atp2a2
BP	GO:0045342	MHC class II biosynthetic process	1.8906	0.0960088	Ciita/Il10/Slc11a1/Tmem106a/Jak2/Pf4/Xbp1/Taf7/Sirt1
BP	GO:0019886	antigen processing and presentation of exogenous peptide antigen via MHC class II	1.88814	0.0960088	Cd74/H2-Ab1/H2-Aa/H2-Eb1/H2-DMb1/Ctse/Ifi30/H2-DMb2/Ctss/Pikfyve/Traf6
BP	GO:0035726	common myeloid progenitor cell proliferation	1.87088	0.0960088	Samd9l/Flt3/Nr4a3/Brpf1
BP	GO:0060159	regulation of dopamine receptor signaling pathway	1.86722	0.0960088	Palm/Cav2/Lrrk2/Vps35/Dtnbp1
BP	GO:0035357	peroxisome proliferator activated receptor signaling pathway	1.83466	0.0960088	Fabp5/Pparg/Stard10/Med1/Actn4/Plin5/Sirt1/Twist1/Asxl2/Aloxe3/Cyp2j6/Gps2/Asxl1
BP	GO:0032656	regulation of interleukin-13 production	1.81361	0.0960088	Rara/Arg2/Il17ra/Scgb1a1/Il1rap/Tnfsf4/H2-T23
MF	GO:0042288	MHC class I protein binding	1.81014	0.0960088	Mfsd6/Klrk1/Pilrb1/Pilrb2/H2-K1/H2-T23/Cd244a/Tap1/Atp5b
MF	GO:0033130	acetylcholine receptor binding	1.79524	0.0960088	Ly6c2/Ly6i/App/Jak2/Ly6a/Lynx1/Ubxn2a/Lypd1/Ly6e
BP	GO:0070230	positive regulation of lymphocyte apoptotic process	1.78677	0.0960088	Cd24a/Adam8/Il10/Siglec1/Cd274/Bax
BP	GO:0010614	negative regulation of cardiac muscle hypertrophy	1.77842	0.0960088	Pi16/Smad4/Fbxo32/Foxp1/Atp2b4/Jarid2/Ctdp1/Rgs2/P2rx4/Lmna/Tnfrsf1b
BP	GO:0001911	negative regulation of leukocyte mediated cytotoxicity	1.74195	0.0960088	Klrb1b/Il7r/Klre1/Sh2d1b1/Ptprc/H2-T23/Tap1/Serpinb9/H2-M3
MF	GO:1901567	fatty acid derivative binding	1.73186	0.0960088	Gpr31b/S100a8/S100a9/Stx3/Pparg/Alox5ap/Soat2/Pitpna/Acot7/Hspa8/Hmgcl/Soat1/Acot11/Scp2
BP	GO:0032695	negative regulation of interleukin-12 production	1.73049	0.0960088	Thbs1/Il10/Ccr7/Acp5/Mefv/Tnfrsf9/Irak3/Nod2/Cmklr1
BP	GO:0018149	peptide cross-linking	1.72701	0.0960088	Thbs1/F13a1/Anxa1/Tgm2
MF	GO:0008009	chemokine activity	1.71771	0.0960088	Cxcl13/Ccl7/Ccl8/Cxcl16/Ccl2/Cxcl14/Ccl6/Pf4
BP	GO:0034114	regulation of heterotypic cell-cell adhesion	1.70959	0.0960088	Cd44/Il10/Mbp/Mapk7/Il1rn/Lck/Klf4/Flot1/Myadm
BP	GO:0030225	macrophage differentiation	1.70823	0.0960088	Vegfa/Tspan2/App/Plcb1/Spib/Lif/Gata2/Pf4/Cebpe/Ripk1/Trib1/Sirt1/L3mbtl3/Eif2ak1/Hcls1/Zbtb46/Rb1/Thoc5
MF	GO:0042974	retinoic acid receptor binding	1.70665	0.0960088	Nr1h3/Rarg/Vdr/Hmga1/Pparg/Ncoa1/Snw1/Med1/Actn4/Ncor1/Prmt2/Uimc1/Ncoa2
BP	GO:0007566	embryo implantation	1.70554	0.0960088	Vegfa/Klf9/Acod1/Tppp3/Ago2/Mmp9/H3f3b/Lif/Cdh1/Mmp12/Emp2/Gja1
BP	GO:0043902	positive regulation of multi-organism process	1.70211	0.0960088	P2ry1/Vegfa/Ago2/Plcb1/P2ry2/Inhba/Hdac4/Cacna1h/Pde5a
BP	GO:0051154	negative regulation of striated muscle cell differentiation	1.68921	0.0960088	Il1f9/Pi16/Daxx/Smad4/Foxp1/Bmp2/Fzd7/Hdac4/Xbp1/Ctdp1/Ybx1/Rgs2
BP	GO:2000108	positive regulation of leukocyte apoptotic process	1.68733	0.0960088	Cd24a/Cd44/Anxa1/Adam8/Il10/Siglec1/Cd274/Nr4a3/Blk/Bax
BP	GO:0002704	negative regulation of leukocyte mediated immunity	1.67412	0.0960088	Spn/Tbx21/Ccr2/Arg1/Klrb1b/Abr/Il7r/Klre1/Sh2d1b1/Hmox1/Ptprc/H2-T23/Parp3/Nod2/Tap1/Serpinb9/H2-M3/Rabgef1
BP	GO:0043030	regulation of macrophage activation	1.66838	0.0960088	Ldlr/Nr1h3/Thbs1/Mmp8/Stap1/Il10/Slc7a2/Lrrk2/Pparg/Gpr137b/Ctsc
BP	GO:0043277	apoptotic cell clearance	1.66135	0.0960088	Rara/Axl/Nr1h3/Thbs1/Fcnb/C3/Anxa1/Ccr2/Tgm2/Cd300lf/Ccl2/Cd36
BP	GO:0001881	receptor recycling	1.644	0.0960088	Lmtk2/Ap1ar/Ramp3/Inpp5f/Sorl1/Anxa2/Rab29/Ece1/Nsf/Psen2/Kif16b/Arfgef2
BP	GO:0002707	negative regulation of lymphocyte mediated immunity	1.63122	0.0960088	Spn/Tbx21/Arg1/Klrb1b/Il7r/Klre1/Sh2d1b1/Ptprc/H2-T23/Parp3/Nod2/Tap1/Serpinb9/H2-M3
BP	GO:0001912	positive regulation of leukocyte mediated cytotoxicity	1.62906	0.0960088	Klrk1/Stap1/Arg1/Ccl2/Klre1/Cd226/Sh2d1b1/H2-T22/H2-K1/Il18rap/Ptprc/Gm8909/Rasgrp1/H2-T23/Hspa8/H2-Bl/H2-M3/H2-Q2/H2-Q10/B2m/H2-Q7/Stat5b/H2-T24/H2-Q6/Klrb1c/Pomc/Lamp1
BP	GO:2000401	regulation of lymphocyte migration	1.61791	0.0960088	Cxcl13/Spn/Ccr2/Adam8/Ccr7/Ecm1/Itga4/App/Cxcl14/Tnfsf4/Tnfsf14/Slc8b1/Gcsam/Ripk3/Oxsr1/Cd200r1/Aire/Wnt5a/Ptk2b
BP	GO:1902106	negative regulation of leukocyte differentiation	1.6001	0.0960088	Rara/Runx3/Cd74/Tbx21/Ctla4/Cd44/Pglyrp1/Anxa1/Flt3/Clec2i/Zbtb7b/Gpr55/Mafb/Pilrb1/Hoxa7/Fgl2/Gpr137b/Clec2g/Tnfsf4/Gata2/Fbxw7/Gli3/Il4ra/Gpr68/H2-M3/Nme2/Cbfb/Trib1/Nme1/Fbn1/Bcl6/Clec2d
BP	GO:0098927	vesicle-mediated transport between endosomal compartments	1.59604	0.0960088	Lmtk2/Ezr/Wdr91/Sorl1/Rab7/Rab21/Hook1/Rilp/Becn1/Emp2/Kif16b/Snx3/Coro1a/Dab2/Sh3glb1/Mapk1/Snx16
BP	GO:0002293	alpha-beta T cell differentiation involved in immune response	1.57995	0.0960088	Rara/Spn/Tbx21/Anxa1/Ccr2/Ly9/Ccr7/Zbtb7b/Sema4a/Il18r1/Malt1/Tnfsf4/Foxp1
BP	GO:2001057	reactive nitrogen species metabolic process	1.56927	0.0960088	Ass1/Mmp8/Klrk1/Il10/Acp5/Slc7a2/Tmem106a/Por/App/Jak2/Cd47/Cd36/Dynll1/Tlr5/Itgb2/Agt/Hrh1/Atp2b4/Esr1/Thap4/P2rx4/Klf4/H2-M3
BP	GO:0002287	alpha-beta T cell activation involved in immune response	1.56008	0.0960088	Rara/Spn/Tbx21/Anxa1/Ccr2/Ly9/Ccr7/Zbtb7b/Sema4a/Il18r1/Malt1/Tnfsf4/Foxp1
MF	GO:0008236	serine-type peptidase activity	1.53344	0.0960088	Ace/F10/Mmp8/Prss16/Prtn3/Dpp4/Hp/Hgf/F7/Ltf/Mmp9/Ctsg/Fap/Nup98/Ctsc/Gzma/Masp2/Klk1b11/Cfb/Pamr1/Mcpt8/Scpep1/Gzmb/Dpp9/Prss30/Prss50/Ctsh/Rhbdl3/C1s2/Htra1/Parl/Mst1/Prss46/Furin/C1rb/Prss57/Gzmk
BP	GO:0022600	digestive system process	1.52961	0.0960088	Ldlr/Nr1h3/Dgat1/Crhr2/Vdr/Mmp13/Kcnn4/Ezr/Chrm3/Cd36/Rsc1a1/Snx10/Madd/Abcb1a/Slc9a4/Ghrl/Nod2/Epb41/Slc26a6/Ugcg
BP	GO:0031343	positive regulation of cell killing	1.52298	0.0960088	Clec7a/Klrk1/Stap1/Arg1/Ccl2/Klre1/Cd226/Sh2d1b1/H2-T22/H2-K1/Il18rap/Ptprc/Gm8909/Rasgrp1/Bcl2l11/H2-T23/Hspa8/H2-Bl/Syk/H2-M3/H2-Q2/H2-Q10/B2m/H2-Q7/Stat5b/H2-T24/H2-Q6/Klrb1c/Pomc/Lamp1/Nos2
BP	GO:0034763	negative regulation of transmembrane transport	1.52177	0.0960088	Ace/Fkbp1b/Ahr/Thbs1/Pid1/Sestd1/Fabp5/Gpr35/Mmp9/Cacnb3/Rsc1a1/Cbarp/Irs2/Snx27/Kcne3/Slc9a3r1/Sri/Grk6/Nedd4l/Slc43a2/Ppp2ca/Ephb2/Esr1/Rgs2/Fcrl5/Grk2/Oxsr1
BP	GO:0002761	regulation of myeloid leukocyte differentiation	1.51037	0.0960088	Ocstamp/Rara/Cd74/Adam8/Clec2i/Gpr55/Ccr1/Notch2/Mafb/Pilrb1/Cebpb/Hoxa7/Prxl2a/Gpr137b/Lif/Dcstamp/Clec2g/Evi2b/Slc9b2/Gata2/Pf4/Pla2g3/Fbxw7/Ripk1/Hax1/Cd101/Fos/Gpr68/Nme2/Trib1/Nme1/Fbn1/Klf10/Rbp1/Clec2d
BP	GO:0006809	nitric oxide biosynthetic process	1.50462	0.0960088	Ass1/Mmp8/Klrk1/Il10/Acp5/Slc7a2/App/Jak2/Cd47/Cd36/Dynll1/Tlr5/Itgb2/Agt/Hrh1/Atp2b4/Esr1/P2rx4/Klf4/H2-M3
MF	GO:0017171	serine hydrolase activity	1.50377	0.0960088	Ace/F10/Mmp8/Prss16/Prtn3/Dpp4/Hp/Hgf/F7/Ltf/Mmp9/Ctsg/Fap/Nup98/Ctsc/Gzma/Masp2/Klk1b11/Cfb/Pamr1/Mcpt8/Nceh1/Scpep1/Gzmb/Dpp9/Prss30/Prss50/Ctsh/Rhbdl3/C1s2/Htra1/Parl/Mst1/Prss46/Furin/C1rb/Prss57/Gzmk
BP	GO:1903707	negative regulation of hemopoiesis	1.52177	0.0960748	Rara/Runx3/Cd74/Tbx21/Ctla4/Cd44/Gpr171/Pglyrp1/Anxa1/Flt3/Clec2i/Zbtb7b/Gpr55/Mafb/Pilrb1/Hoxa7/Fgl2/Gpr137b/Hes1/Clec2g/Tnfsf4/Klf13/Gata2/Pf4/Rbm15/Hspa9/Fbxw7/Wdr61/Hoxa5/Gli3/Il4ra/Gpr68/H2-M3/Nme2/Cbfb/Cib1/Trib1/Ptk2b/Stat5b/Nme1/Fbn1/Bcl6/Clec2d
BP	GO:0002711	positive regulation of T cell mediated immunity	1.60201	0.0961415	Cd24a/Rsad2/Il18r1/Malt1/H2-T22/H2-K1/Tnfsf4/Ptprc/Gm8909/H2-T23/Hspa8/H2-Bl/H2-M3/H2-Q2/H2-Q10/B2m/H2-Q7/H2-T24/Traf6/H2-Q6/Prkcz
MF	GO:0061135	endopeptidase regulator activity	1.63384	0.096416	Nlrc4/Spink2/Serpinb1a/C3/Stfa2l1/Cast/Slpi/Serpinb10/Naip1/Nol3/Wfdc21/Cstb/App/Ngp/Serpinb8/Ltf/Spint2/Spock1/Wfdc17/Cd109/Anxa2/Agt/Cstdc4/Bcl2l1/Tnfsf14/Tfpi2/Stfa2/Bst2/Cstdc5/Serpina12/Serpinb9/Csta2
BP	GO:0106106	cold-induced thermogenesis	1.59371	0.096416	Nr1h3/G0s2/Vegfa/Ccr2/Zbtb7b/Cxcr4/Plac8/Zfp516/Fabp4/Lcn2/Lnpep/Cebpb/Fabp5/Id1/Jak2/Il18r1/Cd36/Pgam5/Elovl6/Ffar4/Esrrg/Ghrl/Cidea/Gja1/Scd1/Nova2/Rbpj/Acot11/Cmklr1/Stat6/Arrdc3/Il4ra/Syk/Acot13/Ucp2
BP	GO:0120161	regulation of cold-induced thermogenesis	1.59371	0.096416	Nr1h3/G0s2/Vegfa/Ccr2/Zbtb7b/Cxcr4/Plac8/Zfp516/Fabp4/Lcn2/Lnpep/Cebpb/Fabp5/Id1/Jak2/Il18r1/Cd36/Pgam5/Elovl6/Ffar4/Esrrg/Ghrl/Cidea/Gja1/Scd1/Nova2/Rbpj/Acot11/Cmklr1/Stat6/Arrdc3/Il4ra/Syk/Acot13/Ucp2
BP	GO:0032675	regulation of interleukin-6 production	1.584	0.096416	Il1f9/Mapk13/Cd24a/Cd74/Mmp8/Flt3/Il10/Nlrp12/Crhr2/Mbp/Il17ra/Capn2/Hgf/Ptpn22/App/Met/Cebpb/Ifih1/Il1rap/Ddx58/Cd47/Cd36/Adora2b/Irak3/Trim30a/Scimp/Cd300ld/Tnfsf4/Ghrl/Rab7b/Xbp1/Lbp/Nod2/Cyba/Pou2af1/Syk/Grk2/Rabgef1
BP	GO:0046632	alpha-beta T cell differentiation	1.5357	0.0965578	Rara/Spn/Runx3/Tbx21/Tnfsf8/Anxa1/Ccr2/Ly9/Ccr7/Zbtb7b/Psap/Rsad2/Sema4a/Il18r1/Malt1/Gpr18/Itk/Tnfsf4/Foxp1/Braf/Gli3/Stat6/Il4ra/Syk/Bcl2/Ncor1/Cbfb/Tcf7/Pla2g2d
BP	GO:0045621	positive regulation of lymphocyte differentiation	1.51806	0.0965578	Rara/Axl/Runx3/Cd74/H2-Aa/Il7/Anxa1/Ccr2/Adam8/Mmp14/Ccr7/Zbtb7b/Il2ra/Tespa1/Il7r/Malt1/Tnfsf4/Ptprc/Ppp2r3c/Rasgrp1/Xbp1/Zfp609/Zmiz1/Lck/Gli3/Il4ra/Syk/H2-M3/Cbfb/Bmi1
BP	GO:0002706	regulation of lymphocyte mediated immunity	1.63079	0.0967113	Spn/Cd24a/Tbx21/Klrk1/C3/Ccr2/Dpp4/Cd55/Arg1/Klrb1b/Tnfsfm13/Rsad2/Il7r/Klre1/Cd226/Il18r1/Malt1/Sh2d1b1/H2-T22/H2-K1/Il18rap/Cd40/Tnfsf13/Tnfsf4/Ptprc/Gm8909/Rasgrp1/H2-T23/Hspa8/H2-Bl/Ripk3/Parp3/Nod2/Tap1/Serpinb9/Tnfrsf1b/Stat6/H2-M3/H2-Q2/H2-Q10/B2m/H2-Q7/Fcgr1/Stat5b/Bcl6/H2-T24/Clec2d/Traf6/H2-Q6/Prkcz/Clnk/Nsd2/Klrb1c/Paxip1
MF	GO:0061134	peptidase regulator activity	1.63065	0.0967113	Nlrc4/Spink2/Serpinb1a/C3/Stfa2l1/Tank/Cast/Pi16/Slpi/Serpinb10/Naip1/Nol3/Wfdc21/Cstb/App/Ngp/Serpinb8/Ltf/Spint2/Psme4/Spock1/Wfdc17/Cd109/Anxa2/Ctsc/Agt/Cstdc4/Apaf1/Bcl2l1/Tnfsf14/Tfpi2/Rps27l/Stfa2/Bst2/Cstdc5/Serpina12
BP	GO:0032635	interleukin-6 production	1.63025	0.0967113	Il1f9/Mapk13/Cd24a/Cd74/Mmp8/Flt3/Il10/Nlrp12/Crhr2/Mbp/Tmem106a/Il17ra/Capn2/Hgf/Ptpn22/App/Met/Cebpb/Ifih1/Il1rap/Ddx58/Cd47/Cd36/Adora2b/Irak3/Trim30a/Scimp/Il18rap/Cd300ld/Tnfsf4/Ghrl/Rab7b/Xbp1/Lbp/Nod2/Azi2/Cyba/Pou2af1/Syk/Grk2/Rabgef1
BP	GO:0043491	protein kinase B signaling	1.55428	0.0967113	Rara/Axl/F10/Thbs1/Xdh/Fpr2/Itsn1/Vegfa/Nrg1/Adam8/Osm/C1qtnf12/Sesn2/F7/Ramp3/Met/Tnfaip8l3/Inpp5f/Hpse/Spry2/Cd40/Gdf15/Ptk2/Phlda3/Pdcd6/Arfgef1/Chil1/Osbpl8/Slc9a3r1/Plk3/Specc1l/Gpx1/Dlg1/P2rx4/Hax1/Klf4/Bag4/H2-M3/Rictor/Kdr/Hsp90ab1/Lin28a/Cib1/Sirt1/Hsp90aa1/Inpp5k/Tspyl5/Cx3cl1/Mst1r
BP	GO:0045619	regulation of lymphocyte differentiation	1.54439	0.0967113	Rara/Axl/Cd24a/Runx3/Cd74/H2-Aa/Tbx21/Ctla4/Cd44/Pglyrp1/Il7/Anxa1/Ccr2/Adam8/Flt3/Mmp14/Ccr7/Zbtb7b/Card11/Ikzf3/Il2ra/Tespa1/Il7r/Fgl2/Malt1/Tnfsf4/Zfp36l2/Ptprc/Ppp2r3c/Rasgrp1/Xbp1/Zfp609/Zmiz1/Braf/Lck/Sos1/Gli3/Il4ra/Syk/H2-M3
BP	GO:0051048	negative regulation of secretion	1.54166	0.0967113	Htr7/Ace/Fkbp1b/Cd74/Nr1h3/P2ry1/Rab11fip1/Anxa1/Ccr2/Osm/Nlrp12/Crhr2/Cyp4f18/Anpep/Rgcc/Anxa5/Abr/Srgn/Rsad2/Cyp51/Pparg/Lif/Hmox1/Rab7/Tnfsf4/Ffar4/Cbarp/Madd/Ghrl/Siglecg/Erbb3/Cidea/Gja1/Il1rn/Braf/Apoe/Nucb2/Tnfrsf1b/Rabgef1/Ucp2/Prkg1
BP	GO:0001763	morphogenesis of a branching structure	1.48268	0.0967113	Dlg5/Ahr/Plxna1/Cd44/Hhip/Vegfa/Flt1/Mmp14/Il10/Tgm2/Plxnd1/Cxcr4/Vdr/Hgf/Ctnnd2/Areg/Lrrk2/Met/Spint2/Spry2/Hoxb7/Smad4/Tacstd2/Gna13/Eya1/Cdh1/Agt/Pbx1/Bcl11a/Bmp2/Pax8/Pxn/Clic4/Rbm15/Llgl2/Ntn4/Med1/Pml/Ncoa3/Stk4/Esr1/Dlg1/Hoxa5/Gli3/Bcl2/Fkbpl/Kdr
BP	GO:0043406	positive regulation of MAP kinase activity	1.47336	0.0967113	Cd24a/Cd74/Thbs1/Vegfa/Adam8/Flt1/Mdfic/Ccr7/Kit/Iqgap1/Ern1/Hgf/Tgfb3/Lrrk2/App/Met/Jak2/Mlkl/Avpi1/Sbk2/Cd40/Axin1/Map3k20/Gdf15/Agt/Lpar1/Ptprc/Madd/Map3k6/Bmp2/Taok3/Rasgrp1/Zeb2/Map4k1/Pxn/Ghrl/Pdcd10/Spag9/Pde5a/Il1rn/Nod2/Pik3r5/Braf/Ripk1
BP	GO:2001242	regulation of intrinsic apoptotic signaling pathway	1.59598	0.0967541	Ybx3/Cd74/Cd44/S100a8/S100a9/Bcl2l2/Spop/Mapk7/Nol3/Lrrk2/Plscr1/Creb3l1/Mmp9/Grina/Plekhf1/Tpt1/Gsdme/Plaur/Snai1/Mdm2/Steap3/Bdkrb2/Bcl2l1/Bax/Bcl2l11/Hsph1/Slc9a3r1/Mcl1/Bok/Gpx1/Fbxw7/Xbp1/Becn1/Hyou1/Ripk3/Lck/Cdkn2d/Dnaja1
BP	GO:1902107	positive regulation of leukocyte differentiation	1.59426	0.0967541	Ocstamp/Rara/Axl/Runx3/Cd74/H2-Aa/Il7/Anxa1/Ccr2/Adam8/Mmp14/Ccr7/Zbtb7b/Ccr1/Notch2/Il2ra/Tespa1/Il7r/Malt1/Lif/Dcstamp/Tnfsf4/Ptprc/Evi2b/Ppp2r3c/Slc9b2/Rasgrp1/Pf4/Pla2g3/Xbp1/Zfp609/Zmiz1/Ripk1/Lck/Hax1/Gli3/Cd101/Il4ra/Fos/Syk/Gpr68/H2-M3
BP	GO:0034612	response to tumor necrosis factor	1.59343	0.0967541	Ocstamp/St18/Ccl7/Aff3/Ybx3/Pid1/Ccl8/Tank/Acod1/Fabp4/Cxcl16/Nol3/Wfdc21/Ccl2/Ikbkb/Map4k3/Jak2/Gch1/Gsdme/Traf1/Dcstamp/Cd40/Actr3/Zfp36l2/Card14/Ccl6/Dbn1/Actn4/Ripk1/Bag4/Syk/Tradd/Chuk/Cib1/Nr1d1/Sirt1/Ptk2b/Stat1/Inpp5k/Cx3cl1/Traf6/Nfe2l2/Ggt1/Txndc17/Mapk1
BP	GO:0002822	regulation of adaptive immune response based on somatic recombination of immune receptors built from immunoglobulin superfamily domains	1.58785	0.0967541	Spn/Cd24a/H2-Ab1/Tbx21/C3/Anxa1/Ccr2/Dpp4/Ccr7/Zbtb7b/Slc11a1/Cd55/Arg1/Cd274/Tnfsfm13/Rsad2/Tnfsf13b/Il7r/Cd226/Il18r1/Malt1/H2-T22/H2-K1/Cd40/Tnfsf13/Tnfsf4/Ptprc/Gm8909/H2-T23/Hspa8/H2-Bl/Ripk3/Parp3/Nod2/Tnfrsf1b/Stat6/Il4ra/H2-M3/H2-Q2/H2-Q10/B2m
BP	GO:0001659	temperature homeostasis	1.49744	0.0967541	Nr1h3/G0s2/Vegfa/Ccr2/Zbtb7b/Cxcr4/Plac8/Zfp516/Fabp4/Lcn2/Lnpep/Cebpb/Fabp5/Id1/Jak2/Slc27a1/Il18r1/Cd36/Pgam5/Elovl6/Ffar4/Esrrg/Ghrl/Gpx1/Cidea/Fcor/Gja1/Il1rn/Scd1/Nova2/Rbpj/Acot11/Cmklr1/Stat6/Arrdc3/Il4ra/Syk/Acot13/Ucp2
BP	GO:0043547	positive regulation of GTPase activity	1.49636	0.0967541	Afdn/Rasgrp2/Cxcl13/Ccl7/Tbc1d10c/S100a10/Prtn3/Ccl8/Tbc1d2/Rgs14/Ccr7/Cav2/Nedd9/Rgs1/Abr/Ccl2/Dennd1a/Dennd1b/Wnt11/Usp6nl/Ndel1/Ralgapa2/Tiam2/Iqsec1/Tbc1d10b/Ric1/Cd40/Iqsec3/Myo9b/Rabgap1l/Gpr65/Ccdc125/Arhgap24/Snx18/Rasgrp1/Ccl6/Tbc1d2b/Coro1c
BP	GO:0072593	reactive oxygen species metabolic process	1.49337	0.0967541	Ass1/Cd177/Thbs1/Pid1/Mmp8/Xdh/Fpr2/Klrk1/Arg2/Hp/Il10/Acp5/Acod1/Slc7a2/Tmem106a/Sesn2/Cdkn1a/Lrrk2/Por/App/Met/Prdx6/Jak2/Gch1/Cd47/Prdx1/Ncf4/Cd36/Ddit4/Sh3pxd2b/Dynll1/Tlr5/Itgb2/Trim30a/Agt/Sod3/Hrh1/Hdac4/Aldh2/Atp2b4/Gpx1/Becn1/Ripk3/Gnai3/Ripk1/Esr1/Atp5g1/Mpo/P2rx4/Cyba/Txnrd1/Klf4/Plin5/Syk/H2-M3/Bcl2
CC	GO:0000151	ubiquitin ligase complex	-1.44471	0.0967541	Dcun1d2/Zswim8/Fbxw5/Dcun1d4/Spsb1/Otulin/Bard1/Fbh1/Cdk8/Fbxl3/Cdc16/Skp1/Enc1/Dtl/Ube2c/Med17/Ubr1/Cdc20/Lztr1/Fem1al/Dcaf8/Fbxw8/Ccnf/Mib2/Ddb2/Fbxl4/Crbn/Cul1/Eloc/Rnf19a/Klhl22/Ranbp10/Zyg11b/Cks1b/Zswim5/Anapc4/Amfr/Cand1/Btrc/Rnf8/Rad18/Cks2/Anapc11/Anapc13/Klhl7/Nccrp1/Fbxo33/Dcaf17/Trpc4ap/Rnf2/Abtb1/Phc1/Cul9/Dcun1d5/Dcaf12/Dyrk2/Fbxw4/Klhl25/Tnfaip1/Asb2/Fbxl18/Fbxl6/Anapc7/Anapc15/Ana…
BP	GO:0006310	DNA recombination	-1.41908	0.0967541	Ercc4/Rad21/Spidr/Clcf1/Lef1/Rad54b/Nsmce3/Prdm9/Aunip/H1f4/Mcm7/Sycp1/Nsmce1/Psmc3ip/Fancm/Shld1/Fignl1/Xrcc4/Ruvbl2/Lig1/Rpa1/Rad51ap1/Rad52/Mcm6/Hmces/Mnd1/Mcm4/Kdm4d/Atm/Chtf18/Rad51b/Recql/Wdr48/Timeless/Actr8/Tfrc/Brip1/Sirt6/Ino80c/Tex19.1/Top2a/Gins2/H1f2/Kdm1a/Fbh1/H1f1/Mcm2/Blm/Fan1/Swap70/Ankle1/Rmi2/Xrcc5/Rpa2/Cdc45/Kmt5b/Mcm5/Hdac10/Il2/Tonsl/Hus1/Rad51c/Nucks1/Rad54l/Mcm3/Msh6/Slx1b…
BP	GO:0050730	regulation of peptidyl-tyrosine phosphorylation	1.44187	0.0970618	Ace/Cd24a/Cd74/Cd44/Vegfa/Stap1/Nrg1/Il7/Tnfrsf18/Osm/Unc119/Cav2/Cd80/Nedd9/Kit/Iqgap1/Hgf/Ptpn22/Bst1/Cblb/Areg/Vegfc/App/Inpp5f/Cbl/Jak2/Sh2d1b1/Hes1/Cd36/Parp14/Gprc5a/Lif/Mvp/Itgb2/Cd40/Adra1a/Agt/Ptprc/Rap2b/Hsph1/Lrp8/Erbb3/Fbxw7/Ptk6/Nod2/Lck/Dgkq/Psen2/Hax1/Syk/Ghr/Rictor
MF	GO:0051020	GTPase binding	1.36045	0.0980617	Afdn/Rasgrp2/Plekhg3/Stxbp6/Sytl3/Tbc1d10c/Itsn1/Rab11fip1/Rasgrp4/Arhgef37/Dock5/Inf2/Mon1a/Tbc1d2/Cyth1/Rin3/Iqgap2/Diaph1/Cdc42se2/Iqgap1/Abr/Ccdc88c/Plekhg1/Lrrk2/Pot1b/Arhgef3/Dennd1a/Dennd4c/Arfgef3/Vav3/Dennd1b/Dmxl2/Fmnl2/Dennd3/Rab3gap2/Usp6nl/Lcp1/Eps8/Tiam2/Vcl/Kif3a/Iqsec1/Tbc1d10b/Ric1/Sorl1/Anxa2/Iqsec3/Hace1/Myo1c/Rab7/Myo9b/Rab29/Rabgap1l/Mcf2l/Stx4a/Ndrg1/Rasgef1b/Prkch/Arfgef1/M…
BP	GO:0006875	cellular metal ion homeostasis	1.40345	0.098149	Cxcr2/Cxcl13/Ms4a1/Fkbp1b/Cd24a/Fpr1/P2ry1/Fpr2/Ftl1/Ccr2/Ptgir/Mon1a/Ccr7/Fth1/Slc11a1/Tgm2/Cav2/Cxcr4/Ptger2/Vdr/Lcn2/Diaph1/Cd38/Gpr55/Ccr1/Itpr1/Ttc7/Nol3/Ramp3/Atp1a3/Itpr3/Ccl2/App/Ibtk/Clec4b1/Tcirg1/Ryr1/Gpr35/Jak2/Grina/Cd36/P2ry2/Fam155a/Cacnb3/Gpr18/Smad4/Gna13/Cd40/Hmox1/Adra1a/Got1/Cxcr1/Agt/Chd7/Pde4d/Pacs2/Trpc4/Lpar1/Gpr65/Ptprc/Ffar4/Bdkrb2/Chrna9/Atp13a4/Gata2/Bax/Ghrl/Atp2b1/Sr…
BP	GO:0043405	regulation of MAP kinase activity	1.54595	0.0982607	Cd24a/Cd74/Thbs1/Vegfa/Adam8/Flt1/Mdfic/Dusp4/Rgs14/Ccr7/Kit/Iqgap1/Ern1/Mapk7/Hgf/Ptpn22/Tgfb3/Lrrk2/App/Met/Jak2/Mlkl/Spry2/Avpi1/Sbk2/Irak3/Sorl1/Cdk12/Cd40/Axin1/Map3k20/Gdf15/Agt/Lpar1/Ptprc/Madd/Map3k6/Bmp2/Taok3/Rasgrp1/Zeb2/Map4k1/Pxn/Ghrl/Pdcd10/Spag9/Pde5a/Ephb2/Dusp1/Dusp5/Trib3/Il1rn/Nod2/Pik3r5/Braf/Ripk1/Rgs2/Aida/Apoe/Dnaja1/Map3k1/Syk/Ghr/Dtnbp1/Trib1/Dusp3/Hmgcr/Wnt5a/Dab2/Ptk2b/…
BP	GO:0052548	regulation of endopeptidase activity	1.51758	0.0982607	St18/Nlrc4/Spink2/Serpinb1a/Cyfip2/Thbs1/Xdh/Cd44/Vegfa/S100a8/Nlrp12/S100a9/Mefv/Cast/Mbp/Serpinb10/Naip1/Hgf/Nol3/Adora2a/Por/App/Serpinb8/Ltf/Gsn/Hip1/Pparg/Mmp9/Jak2/Spock1/Malt1/Plaur/Sorl1/Dhcr24/Cdh1/Fcmr/Agt/Mdm2/Apaf1/Pdcd6/Bax/Bcl2l11/Lamtor5/Dapk1/Casp12/Bok/Rps27l/Stfa2/Gpx1/Serpina12/Ppp2ca/Col4a3/Pml/Serpinb9/Psmb9/Lck/Cdkn2d/Rnf34/Mrtfa/Klf4/Syk/Grk2/Casp8ap2/Pmaip1/Hspa1b
BP	GO:0050878	regulation of body fluid levels	1.50485	0.0982607	Axl/Slc7a11/F10/Nr1h3/P2ry1/Thbs1/Papss2/Xdh/F5/F13a1/Vegfa/C3/Thbd/S100a9/Zbtb7b/Vdr/Anxa5/Mmp13/Kcnn4/F7/Adora2a/Scnn1a/Cdo1/Selp/Met/Atg7/Hpse/Oas2/Lilrb4a/Chrm3/Cd36/P2ry2/Pip5k1c/Gna13/Blk/Anxa2/Cdh1/Madd/Hps6/Rap2b/Aprt/Ano6/Lsr/Pf4/Tfpi2/Xbp1/Anxa7/Emp2/Med1/Ephb2/Gja1/Scd1/Ext1/Apoe/Vps33b/Cyba/Syk/Gp1bb/Prkg1/Chuk/Tbxa2r/Ugcg/Cldn1
BP	GO:0051146	striated muscle cell differentiation	1.49739	0.0982607	Il1f9/Rara/Myof/Vegfa/Sik1/Nrg1/Ccl8/Mmp14/Hopx/Cav2/Pi16/Col14a1/Capn2/Met/Ryr1/Daxx/Atg7/Homer1/Pdlim5/Myh9/Tmod3/Trip10/Smad4/Tcap/Actg1/Adra1a/Gdf15/Flii/Ccn4/Agt/Foxp1/Cacybp/Bmp2/Fzd7/Hdac4/Csrp2/Spag9/Tnfsf14/Cdon/Tnnt3/Gpx1/Xbp1/Alpk2/Ctdp1/Rbpj/Ybx1/Rgs2/Lmna/Il4ra/Bcl2/Flot1/Prkg1/Chuk
MF	GO:0004857	enzyme inhibitor activity	1.49692	0.0982607	Spink2/Serpinb1a/Lmtk2/C3/Anxa1/Stfa2l1/Cast/Prkag2/Pi16/Slpi/Serpinb10/Cd55/Apoc2/Naip1/Cdkn1a/Nol3/Scgb1a1/Wfdc21/Lrrk2/Pot1b/Cstb/App/Ibtk/Ngp/Serpinb8/Ltf/Spint2/Rnh1/Spock1/Wfdc17/Dynll1/Cd109/Anxa2/Agt/Cstdc4/Prkar2b/Cdkn1b/Bcl2l1/Ppp1r14a/Dgkz/Chp1/Tnfsf14/Tfpi2/Atp2b4/Apba3/Stfa2/Bst2/Cstdc5/Serpina12/Fnip2/Trib3/Dtx3l/Serpinb9/Impact/Cpeb2/Csta2/Cdkn2d
BP	GO:0030855	epithelial cell differentiation	1.37639	0.0982607	Afdn/Rara/Dlg5/Xdh/Fam20c/Vegfa/Anxa1/Il31ra/Jag1/Crhr2/Vim/Cxcr4/Rarg/Gdf3/Vdr/Fosl2/Psap/Notch2/Trim16/Sipa1l3/Ccdc88c/Ezr/Zfp703/S1pr2/Met/Cebpb/Hoxa7/Fzd1/Ikbkb/Spint2/Adamtsl4/Foxp4/C1galt1/Pparg/Wnt11/Mmp9/Id1/Thrb/Triobp/Tagln2/Spry2/Vcl/Hes1/Lif/Plaur/Smad4/Cd109/Eya1/Cdh1/Agt/Foxp1/Prkch/Cdkn1b/Bmp2/Pax8/Zeb2/Abcb1a/Fzd7/Tdrd7/Slc9a4/Slc9a3r1/Sfrp4/Lats2/Sav1/Clic4/Bdh2/Tgm3/Tfcp2l1/Mcol…
CC	GO:0005773	vacuole	1.31933	0.0982607	Cxcr2/Ass1/Ace/Ctsk/Ldlr/Plbd1/Cd74/H2-Aa/H2-Eb1/Napsa/Treml4/Prss16/Ftl1/Prtn3/Acpp/Anxa1/Adam8/Thbd/Dram1/Fth1/Acp5/Slc11a1/Cxcr4/Stx3/Capn2/Ifitm3/Slc26a11/Atp6v0d2/Psap/Mmp13/Cd300ld3/Srgn/Ramp3/Lrrk2/Tmbim1/App/Prdx6/Tcirg1/Sgsh/Hpse/Plekhm1/Uvrag/Gpr137b/Plekhf1/Trip10/P2ry2/Cd68/Fnbp1/Vac14/Zc3hav1/Snap23/Anxa11/Anxa2/Vps26a/Rraga/Got1/Ubqln4/Ctsc/Rab7/Igf2r/Stx4a/Ffar4/Cdc42/Hps6/Tmem150b…
BP	GO:0010563	negative regulation of phosphorus metabolic process	1.30394	0.0982607	Fkbp1b/Ahr/Inpp5j/Slfn1/Pid1/Niban1/Xdh/Tbc1d10c/Stap1/Dusp4/Rgs14/Nlrp12/Prkag2/Fabp4/Ppp2r5a/Iqgap1/Mapk7/Hgf/Ptpn22/Cdkn1a/Cblb/Adora2a/Ezr/Lrrk2/Met/Ibtk/Arfgef3/Ikbkb/Inpp5f/Cbl/Deptor/Atxn7/Ell/Spry2/Slc27a1/Sh2d1b1/Parp14/Irak3/Gprc5a/Lif/Ddit4/Sorl1/Smad4/Dynll1/Mvp/Rrp1b/Cd109/Agt/Pde4d/Prkar2b/Ptprc/Rnf149/Mphosph10/Cdkn1b/Bdkrb2/Dok2/Taok3/Irs2/Chrna9/Hdac4/Bax/Hsph1/Slc9a3r1/Per1/Tard…
BP	GO:0045936	negative regulation of phosphate metabolic process	1.30394	0.0982607	Fkbp1b/Ahr/Inpp5j/Slfn1/Pid1/Niban1/Xdh/Tbc1d10c/Stap1/Dusp4/Rgs14/Nlrp12/Prkag2/Fabp4/Ppp2r5a/Iqgap1/Mapk7/Hgf/Ptpn22/Cdkn1a/Cblb/Adora2a/Ezr/Lrrk2/Met/Ibtk/Arfgef3/Ikbkb/Inpp5f/Cbl/Deptor/Atxn7/Ell/Spry2/Slc27a1/Sh2d1b1/Parp14/Irak3/Gprc5a/Lif/Ddit4/Sorl1/Smad4/Dynll1/Mvp/Rrp1b/Cd109/Agt/Pde4d/Prkar2b/Ptprc/Rnf149/Mphosph10/Cdkn1b/Bdkrb2/Dok2/Taok3/Irs2/Chrna9/Hdac4/Bax/Hsph1/Slc9a3r1/Per1/Tard…
BP	GO:0045143	homologous chromosome segregation	-1.69419	0.0985437	Rad21/Syde1/Prdm9/Plk1/Sycp1/Meioc/Sgo2a/Atm/Syce2/Brip1/Tex19.1/Mlh3/Ccne2/Espl1/Ndc1/Brca2/Terf1/Cep63/Rec8/Hormad1/Msh5/Trip13/Stag3
BP	GO:0040013	negative regulation of locomotion	1.43154	0.0985437	Afdn/Cxcl13/Dlg5/Cd74/Thbs1/Olfm1/Stap1/Nrg1/Dpp4/Jag1/Ap1ar/Rgcc/Abr/Cnn2/Stk24/Adora2a/Plcb1/Hoxa7/Sema4a/Spint2/Pparg/Wnt11/Stard13/Dach1/Gpr18/Tacstd2/Cdh1/Ptk2/Ctnna1/Sinhcaf/Ccdc125/Abhd2/Osbpl8/Rap2b/Slc9a3r1/Ghrl/Pdcd10/Gnrh1/Clic4/Lrp1/Sema7a/Angpt2/Atp2b4/Coro1c/Macir/Gcsam/Dbn1/Cers2/Dusp1/Gja1/Il1rn/Sema4b/Rbpj/Braf/Mctp1/Apoe/Synj2bp/Klf4/Arrdc3/Bcl2/Csnk2b/Rabgef1/Robo2/Ddt/Prkg1/Tb…
BP	GO:0018108	peptidyl-tyrosine phosphorylation	1.42901	0.0985437	Ace/Cd24a/Cd74/Cd44/Vegfa/Stap1/Nrg1/Il7/Tnfrsf18/Flt1/Osm/Unc119/Cav2/Fgr/Cd80/Nedd9/Kit/Iqgap1/Hgf/Ptpn22/Bst1/Cblb/Areg/Vegfc/App/Hk1/Inpp5f/Cbl/Jak2/Aatk/Sh2d1b1/Hes1/Cd36/Parp14/Gprc5a/Lif/Mvp/Itgb2/Itk/Blk/Cd40/Adra1a/Ptk2/Agt/Ptprc/Rap2b/Hsph1/Pxn/Lrp8/Erbb3/Fbxw7/Ptk6/Ephb2/Nod2/Lck/Dgkq/Psen2/Hax1/Syk/Ghr/Rictor/Kdr
BP	GO:0051290	protein heterotetramerization	-1.73869	0.0985946	Pkd2/Nudt21/Cbr4/Rrm1/Pkd1/H2-Ke6/Rrm2
CC	GO:0062023	collagen-containing extracellular matrix	1.38819	0.0985946	Spn/Gpc1/S100a6/Serpinb1a/Ntng2/Adam19/S100a11/Thbs1/Emilin2/S100a10/F13a1/Fcnb/Vegfa/Vcan/Lgals3/Anxa1/Adamtsl5/Ecm1/Anxa4/Tgm2/Tgfbi/Spon1/Col14a1/Lgals1/Anxa5/Tgfb3/Plscr1/Cstb/Atrnl1/Fgl2/Adamtsl4/Mmp9/Hmcn2/Anxa11/Anxa2/Col4a4/Ctsc/Sod3/Muc1/Prg2/Pf4/Tgm3/Angpt2/Anxa7/Col4a3/Ntn4/Col6a3/Lad1/Vwa5a/Serpinb9/Lamb3/Bmper
BP	GO:0042326	negative regulation of phosphorylation	1.36714	0.0985946	Inpp5j/Slfn1/Pid1/Niban1/Xdh/Tbc1d10c/Stap1/Dusp4/Rgs14/Nlrp12/Prkag2/Fabp4/Ppp2r5a/Mapk7/Hgf/Ptpn22/Cdkn1a/Cblb/Adora2a/Ezr/Lrrk2/Met/Ibtk/Inpp5f/Cbl/Deptor/Atxn7/Spry2/Sh2d1b1/Parp14/Irak3/Gprc5a/Lif/Ddit4/Sorl1/Smad4/Dynll1/Mvp/Cd109/Agt/Pde4d/Prkar2b/Ptprc/Rnf149/Cdkn1b/Bdkrb2/Dok2/Taok3/Irs2/Chrna9/Hdac4/Bax/Hsph1/Slc9a3r1/Per1/Tardbp/Sfrp4/Lats2/Chp1/Spag9/Coro1c/Pwp1/Xbp1/Ptk6/Ppp2ca/Gbp4/…
BP	GO:2000601	positive regulation of Arp2/3 complex-mediated actin nucleation	-1.80952	0.0987914	Wasl/Brk1/Nckap1/Wasf2/Fchsd2/Cyfip1/Abi2
MF	GO:0005338	nucleotide-sugar transmembrane transporter activity	-1.75027	0.0987914	Slc35a5/Slc35e3/Atp2a1
BP	GO:0090128	regulation of synapse maturation	-1.73532	0.0987914	Arhgef15/Cdc20/Nrxn1/Adgrl1/Neurl1a/Clstn1/Camk2b/Anapc2/Dab2ip
BP	GO:0003407	neural retina development	-1.72949	0.0987914	Ikzf1/Ptn/Ntrk2/Arl6/Alms1/Bbs4/Dlx2/Sox8/Tspan12/Miat/Gpm6a/Sdk1/Ptprm/Fat3/Ttc8/Prom1/Bsg/Rpgrip1/Naglu/Cfh/Megf11/Slc4a7
BP	GO:0090331	negative regulation of platelet aggregation	-1.71488	0.0987914	Cd9/Sh2b3/Alox12/C1qtnf1/Ptger3/Serpine2/Ubash3b
BP	GO:0046548	retinal rod cell development	-1.70233	0.0987914	Ntrk2/Alms1/Bbs4/Miat/Rpgrip1/Naglu/Cfh
BP	GO:0018212	peptidyl-tyrosine modification	1.43172	0.0987914	Ace/Cd24a/Cd74/Cd44/Vegfa/Stap1/Nrg1/Il7/Tnfrsf18/Flt1/Osm/Unc119/Cav2/Fgr/Cd80/Nedd9/Kit/Iqgap1/Hgf/Ptpn22/Bst1/Cblb/Areg/Vegfc/App/Hk1/Inpp5f/Cbl/Jak2/Aatk/Sh2d1b1/Hes1/Cd36/Parp14/Gprc5a/Lif/Mvp/Itgb2/Itk/Blk/Cd40/Tpst1/Adra1a/Ptk2/Agt/Ptprc/Rap2b/Hsph1/Pxn/Lrp8/Erbb3/Fbxw7/Ptk6/Ephb2/Nod2/Lck/Dgkq/Psen2/Hax1/Syk/Ghr/Rictor/Kdr
BP	GO:0001525	angiogenesis	1.38998	0.0987914	Akt3/Cxcr2/Ace/Ahr/Itgax/Thbs1/Hhip/Vegfa/Lgals3/C3/Anxa1/Ccr2/Adam8/Flt1/Il10/Crhr2/Ecm1/Plxnd1/Cxcr4/Tnfaip2/Anpep/Rgcc/Tnfrsf12a/Mapk7/Hgf/Notch2/Ramp3/Ago2/Creb3l1/Ccl2/Vegfc/Rnf213/Ngp/Nus1/Vav3/Sema4a/Rnh1/C1galt1/Pparg/Hpse/Mmp9/Id1/Lrg1/Stard13/Myh9/Spry2/Camp/Cd36/Mmp19/Lif/Fap/Itgb2/Actg1/Gna13/Anxa2/Cd40/Hmox1/Ptk2/Agt/Cdc42/Pdcd6/Hdac7/Chil1/Arhgap24/Gata2/Plk2/C6/Pxn/Itgb8/Ghrl/Pdcd1…
BP	GO:0006560	proline metabolic process	-1.75644	0.098876	Pycrl/Pycr2/Pycr1/Noxred1
BP	GO:0051098	regulation of binding	1.36107	0.098876	Ace/Rara/P2ry1/Mmp8/S100a10/Niban2/Hopx/Il10/Plxnd1/Slpi/Spon1/Itga4/Cdkn1a/Arhgap28/Cblb/Lrrk2/Calm1/Plscr1/App/Met/Bambi/Pparg/Mmp9/Id1/Jak2/Ldlrap1/Hes1/Ilrun/Lif/Plaur/Sorl1/Smad4/Lfng/Anxa2/Hmox1/Actr3/Mitd1/Gzma/Txn1/Cdc42/Ifit2/Bmp2/Hdac4/Bax/Plk2/Lamtor5/Sri/Lrp1/Cdon/Tnks/Fbxw7/Ppp2ca/Mbd2/Fam220a/Trib3/Pon1/Dtx3l/Stk4/Smad2/Hey1/Atp2a2/Apoe/Psen2/Gtf2f1/Epb41/Klf4/Styx/Acd/Tex14/B2m/Rap…
BP	GO:0032870	cellular response to hormone stimulus	1.3923	0.0995798	Akt3/Ocstamp/Rara/Pid1/Nr4a2/Anxa1/Klf9/Zbtb7b/Acod1/Cav2/Rarg/Ptger2/C1qtnf12/Kit/Naip1/Anxa5/Ramp3/Nr4a3/Zfp366/Plcb1/Dennd4c/Daxx/Prkaa2/Pparg/Jak2/Thrb/Ndel1/Ncoa1/Slc27a1/Inhba/Rab8a/Ddit4/Sorl1/Zfp106/Gdf15/Ptk2/Myo1c/Agt/Tnfsf4/Zfp36l2/Fbxo32/Eif4e/C2cd5/Pax8/Irs2/Abhd2/Ptges3/Osbpl8/Per1/Pxn/Atp2b1/Acaca/Lats2/Trerf1/Mzb1/Myo5a/Xbp1/Eif4ebp1/Serpina12/Rwdd1/Med1/Ncoa3/Zmiz1/Trib3/Ybx1/Cpe…
CC	GO:0098797	plasma membrane protein complex	1.37254	0.0995798	Ifnlr1/Alcam/Itgax/Itgb7/Cd74/H2-Ab1/H2-Aa/H2-Eb1/Flot2/Olfm1/Kcnc3/Adam8/Itgal/Itga8/Cav2/Aph1c/Itga4/Kcnab2/Atp6v0d2/Vcam1/Ramp3/Atp1a3/Scnn1a/Calm1/Ikbkb/Gngt2/Itgb2l/Cbl/Eps8/Ncf4/Il18r1/Gnaz/Traf1/Cacnb3/H2-K1/Itgb2/Gna13/Il18rap/Cd40/Cdh1/Cd79a/Pde4d/Ctnna1/Synj1/Sntb1/Bmp2/Kcnq3/Sdcbp/Chrna9/Kcne3/Slc9a3r1/H2-T23/C6/Kcna3/Itgb8/Cdh17/Slc6a6/Coro1c/Gjb2/Cacna1h/Ap2a2/Erbb3/Cd6/Itgad/Gabbr2/…
BP	GO:0072507	divalent inorganic cation homeostasis	1.40098	0.0996878	Cxcr2/Cxcl13/Ms4a1/Fkbp1b/Cd24a/Fpr1/P2ry1/Fpr2/Ccr2/Ptgir/Ccr7/Slc11a1/Tgm2/Cav2/Cxcr4/Ptger2/Vdr/Diaph1/Cd38/Gpr55/Ccr1/Itpr1/Nol3/Ramp3/Itpr3/Ccl2/App/Ibtk/Clec4b1/Tcirg1/Ryr1/Gpr35/Jak2/Grina/Cd36/P2ry2/Fam155a/Cacnb3/Fam20a/Gpr18/Gna13/Cd40/Snx10/Adra1a/Got1/Cxcr1/Agt/Chd7/Pde4d/Pacs2/Trpc4/Lpar1/Gpr65/Ptprc/Ffar4/Bdkrb2/Chrna9/Atp13a4/Gata2/Bax/Ghrl/Atp2b1/Sri/Lrp1/Bok/Atp2b4/Slc8b1/Myo5a/A…
BP	GO:0035592	establishment of protein localization to extracellular region	1.36617	0.0997967	Fkbp1b/Crlf2/Nr1h3/Dgat1/Clec4e/Rab11fip1/Anxa1/Mon1a/Il10/Nlrp12/Crhr2/Fgr/Tmem106a/Cd38/C1qtnf12/Trem1/Gnptab/Psap/Rgcc/Anxa5/Mmp13/Kcnn4/Trem3/Srgn/Tgfb3/Adora2a/Ezr/Rsad2/Ildr2/Tnfsf13b/Vegfc/Clec4n/Cyp51/Tcirg1/Atg7/Panx1/Jak2/Cd36/Rab8a/Traf3ip2/Sorl1/Dynll1/Eipr1/Tlr5/Blk/Cd40/Ccn4/Agt/Tnfsf4/Stx4a/Steap3/Ffar4/Golph3l/Slc9b2/Madd/Irs2/H2-T23/Ghrl/Sri/Lrp1/Siglecg/Rab3d/Slc8b1/Myo5a/Xbp1/L…
BP	GO:0071692	protein localization to extracellular region	1.35781	0.0999065	Fkbp1b/Crlf2/Nr1h3/Dgat1/Clec4e/Rab11fip1/Anxa1/Mon1a/Il10/Nlrp12/Crhr2/Fgr/Tmem106a/Cd38/C1qtnf12/Trem1/Gnptab/Psap/Rgcc/Anxa5/Mmp13/Kcnn4/Trem3/Srgn/Tgfb3/Adora2a/Ezr/Rsad2/Ildr2/Tnfsf13b/Vegfc/Clec4n/Cyp51/Tcirg1/Atg7/Panx1/Jak2/Cd36/Rab8a/Traf3ip2/Sorl1/Dynll1/Eipr1/Tlr5/Blk/Cd40/Ccn4/Agt/Tnfsf4/Stx4a/Steap3/Ffar4/Golph3l/Slc9b2/Madd/Irs2/H2-T23/Ghrl/Sri/Lrp1/Siglecg/Rab3d/Slc8b1/Myo5a/Xbp1/L…

## Sheet: GSEARA
Dataset EV1: Gene Set Enrichment Analysis (GSEA) Reactome comparing gene expression of FACS sorted microglia from the ischemic hemisphere of OLD vs. YOUNG female mice (4 days post-ischemia)
GSE196737
GROUPS: OLD vs. YOUNG
ID	Description	NES	p.adjust	core_enrichment
R-MMU-6803157	Antimicrobial peptides	2.34261	0.053969	Ear2/Lyz2/Prtn3/Pglyrp1/S100a8/S100a9/Slc11a1/Lcn2/Ltf/Camp/Ctsg
R-MMU-6798695	Neutrophil degranulation	2.32639	0.053969	Gm9733/Atp8b4/Cxcr2/Mcemp1/Clec4d/Cd177/Mgst1/Adgre5/Serpinb1a/Gm5150/Itgax/Ear2/Clec12a/Fpr1/Cd93/S100a11/Rab44/Mmp8/Dgat1/Fpr2/Tbc1d10c/Lyz2/Pirb/Prtn3/Cd44/Fcnb/Pglyrp1/Acpp/C3/Adam8/Hp/S100a8/S100a9/Fth1/Pira2/Slc11a1/Fgr/Vat1/Plac8/Degs1/Ceacam10/Iqgap2/Slpi/Olr1/Cd55/Lcn2/Diaph1/Arg1/Kcnab2/Iqgap1/Psap/Anpep/Lilra6/Bst1/Cnn2/Crispld2/Cstb/Mgam/Tmbim1/Prdx6/Fabp5/Clec4b1/Tcirg1/Ltf/Orm1/Fgl2…
R-MMU-198933	Immunoregulatory interactions between a Lymphoid and a non-Lymphoid cell	2.30563	0.053969	Raet1e/Cd300lb/Slamf7/Itgb7/Treml4/Klrk1/Ifitm1/C3/Jaml/Cd300ld4/Siglec1/Itga4/Ifitm3/Trem1/Cd300e/Cd300ld3/Ifitm2/Cd226/H2-T22/H2-K1/Klrd1/Itgb2/Clec2g/Cd40/Cd300lg/Klrb1a/Gm8909/H2-T23/Siglecg/Cd300ld5/Cd19/H2-M3/H2-Q2/H2-Q10/B2m/Fcgr4/Pvr/H2-Q7
R-MMU-1236975	Antigen processing-Cross presentation	2.26711	0.053969	Lnpep/Psme4/Ncf4/Cd36/H2-T22/H2-K1/Psmb10/Snap23/Stx4a/Gm8909/Psmd8/H2-T23/Psmd13/Mrc1/Psmd11/Tap1/Psmb9/Itgav/Cyba/H2-M3/H2-Q2/H2-Q10/B2m/Tapbp/Psma6/H2-Q7/Ncf2/Psmd2/Fcgr1/Psmd4/Psmb3/Psmd1/Psmc5/Psmc6/H2-Q6/Psmc1/Psmd12/Psme3/Psme1/Psma2/Psma7/Psmc4/Psme2/Psmd14/Psma4/Cd207/Psmb5
R-MMU-390918	Peroxisomal lipid metabolism	-2.22734	0.053969	Aldh3a2/Acox1/Slc25a17/Acot6/Mlycd/Nudt19/Crat/Eci2/Acox3/Pecr/Ehhadh/Amacr/Hsd17b4/Hacl1
R-MMU-373076	Class A/1 (Rhodopsin-like receptors)	2.19701	0.053969	Htr7/Cxcr2/Cxcl13/Ccl7/S1pr5/Fpr1/Gpr31b/P2ry1/Fpr2/Gpr132/C3/Anxa1/Ptgir/Ltb4r1/Ccr7/Npy/Cxcr4/Ptger2/Cxcl16/Gpr55/Psap/Ffar2/Adora2a/App/S1pr2/Gpr35/Chrm3/P2ry2/Adora2b/Gpr18/Adra1a/Cxcr1/Lpar1/Gpr65/Hrh1/Oprd1/Bdkrb2/Ece1/Ccl6/Gnrh1/Pf4
R-MMU-350562	Regulation of ornithine decarboxylase (ODC)	2.15256	0.053969	Psme4/Psmb10/Psmd8/Psmd13/Psmd11/Psmb9/Psma6/Psmd2/Psmd4/Azin1/Psmb3/Psmd1/Psmc5/Psmc6/Psmc1/Psmd12/Psme3/Psme1/Psma2/Psma7/Psmc4/Psme2/Psmd14/Psma4/Nqo1/Psmb5/Odc1/Psmd7/Psmd3/Psmc2/Psma5/Psmd9
R-MMU-75815	Ubiquitin-dependent degradation of Cyclin D	2.1484	0.053969	Psme4/Psmb10/Psmd8/Psmd13/Psmd11/Psmb9/Ubc/Psma6/Psmd2/Ubb/Psmd4/Psmb3/Psmd1/Psmc5/Psmc6/Psmc1/Psmd12/Psme3/Psme1/Psma2/Psma7/Psmc4/Psme2/Psmd14/Psma4/Psmb5/Psmd7/Psmd3/Psmc2/Ccnd1/Psma5/Psmd9
R-MMU-450408	AUF1 (hnRNP D0) binds and destabilizes mRNA	2.14469	0.053969	Psme4/Psmb10/Psmd8/Psmd13/Psmd11/Hspa8/Psmb9/Ubc/Hspa1b/Psma6/Psmd2/Ubb/Psmd4/Psmb3/Psmd1/Psmc5/Psmc6/Hspa1a/Psmc1/Psmd12/Psme3/Psme1/Psma2/Psma7/Psmc4/Psme2/Psmd14/Psma4/Psmb5/Hnrnpd/Psmd7/Psmd3/Psmc2/Psma5/Psmd9
R-MMU-1236978	Cross-presentation of soluble exogenous antigens (endosomes)	2.12283	0.053969	Psme4/Psmb10/Psmd8/Psmd13/Mrc1/Psmd11/Psmb9/Psma6/Psmd2/Fcgr1/Psmd4/Psmb3/Psmd1/Psmc5/Psmc6/Psmc1/Psmd12/Psme3/Psme1/Psma2/Psma7/Psmc4/Psme2/Psmd14/Psma4/Cd207/Psmb5/Psmd7/Psmd3/Psmc2/Psma5/Psmd9
R-MMU-500792	GPCR ligand binding	2.04892	0.053969	Htr7/Cxcr2/Cxcl13/Ccl7/Adgre5/S1pr5/Fpr1/Gpr31b/P2ry1/Fpr2/Gpr132/C3/Anxa1/Ptgir/Ltb4r1/Crhr2/Ccr7/Npy/Cxcr4/Ptger2/Cxcl16/Cd55/Gpr55/Psap/Ffar2/Ramp3/Adora2a/App/S1pr2/Gpr35/Gngt2/Chrm3/P2ry2/Adora2b/Gpr18/Adra1a/Cxcr1/Lpar1/Gpr65/Hrh1/Oprd1/Bdkrb2/Ece1/Ccl6/Gnrh1/Pf4/Penk/Grm6/Gabbr2
R-MMU-4641257	Degradation of AXIN	2.04462	0.053969	Psme4/Psmb10/Axin1/Psmd8/Psmd13/Psmd11/Tnks/Psmb9/Ubc/Psma6/Psmd2/Ubb/Psmd4/Psmb3/Psmd1/Psmc5/Psmc6/Psmc1/Psmd12/Psme3/Psme1/Psma2/Psma7/Psmc4/Psme2/Psmd14/Psma4/Psmb5/Psmd7/Psmd3/Psmc2/Psma5/Psmd9
R-MMU-8948751	Regulation of PTEN stability and activity	2.04089	0.053969	Akt3/Psme4/Psmb10/Psmd8/Psmd13/Psmd11/Tnks/Psmb9/Ubc/Csnk2b/Psma6/Psmd2/Ubb/Psmd4/Psmb3/Psmd1/Psmc5/Psmc6/Psmc1/Psmd12/Psme3/Psme1/Psma2/Psma7/Psmc4/Psme2/Csnk2a2/Psmd14/Psma4/Psmb5/Psmd7/Psmd3/Psmc2/Psma5/Psmd9
R-MMU-4641258	Degradation of DVL	2.02321	0.053969	Psme4/Psmb10/Psmd8/Psmd13/Psmd11/Psmb9/Ubc/Psma6/Psmd2/Ubb/Psmd4/Psmb3/Psmd1/Psmc5/Psmc6/Psmc1/Psmd12/Psme3/Psme1/Psma2/Psma7/Psmc4/Psme2/Psmd14/Psma4/Cul3/Psmb5/Klhl12/Psmd7/Psmd3/Psmc2/Dvl1/Psma5/Psmd9
R-MMU-69541	Stabilization of p53	2.0143	0.053969	Psme4/Psmb10/Mdm2/Psmd8/Psmd13/Psmd11/Psmb9/Ubc/Psma6/Psmd2/Ubb/Psmd4/Psmb3/Psmd1/Psmc5/Psmc6/Psmc1/Psmd12/Cop1/Psme3/Psme1/Psma2/Psma7/Psmc4/Psme2/Psmd14/Psma4/Psmb5/Psmd7/Psmd3/Psmc2/Psma5/Psmd9
R-MMU-1236977	Endosomal/Vacuolar pathway	1.99465	0.053969	Lnpep/H2-T22/H2-K1/Gm8909/H2-T23/H2-M3/H2-Q2/H2-Q10/B2m/H2-Q7/H2-Q6
R-MMU-8941858	Regulation of RUNX3 expression and activity	1.99439	0.053969	Psmb10/Mdm2/Psmd8/Psmd13/Psmd11/Psmb9/Ubc/Cbfb/Psma6/Psmd2/Ubb/Psmd4/Psmb3/Psmd1/Psmc5/Psmc6/Psmc1/Psmd12/Psme3/Psme1/Psma2/Psma7/Psmc4/Psme2/Psmd14/Psma4/Psmb5/Psmd7/Psmd3/Psmc2/Psma5/Psmd9
R-MMU-349425	Autodegradation of the E3 ubiquitin ligase COP1	1.99427	0.053969	Psme4/Psmb10/Psmd8/Psmd13/Psmd11/Psmb9/Ubc/Psma6/Psmd2/Ubb/Psmd4/Psmb3/Psmd1/Psmc5/Psmc6/Psmc1/Psmd12/Cop1/Psme3/Psme1/Psma2/Psma7/Psmc4/Psme2/Psmd14/Psma4/Psmb5/Psmd7/Psmd3/Psmc2/Psma5/Psmd9
R-MMU-1236974	ER-Phagosome pathway	1.97372	0.053969	H2-T22/H2-K1/Snap23/Stx4a/Gm8909/H2-T23/Tap1/H2-M3/H2-Q2/H2-Q10/B2m/Tapbp/H2-Q7
R-MMU-176408	Regulation of APC/C activators between G1/S and early anaphase	-1.95815	0.053969	Plk1/Bub1b/Fzr1/Cdk2/Cdc27/Mad2l1/Cdc16/Ube2c/Cdc20/Ccna2/Ccnb1/Anapc4/Anapc11/Fbxo5/Cdk1/Anapc7/Anapc15/Anapc2/Cdc23
R-MMU-390247	Beta-oxidation of very long chain fatty acids	-1.95078	0.053969	Acox1/Acot6/Mlycd/Eci2/Ehhadh/Hsd17b4
R-MMU-5668541	TNFR2 non-canonical NF-kB pathway	1.94781	0.053969	Tnfsf8/Tnfrsf18/Tnfrsf9/Tnfrsf12a/Tnfsf13b/Psme4/Psmb10/Cd40/Tnfsf13/Tnfsf4/Psmd8/Psmd13/Tnfsf14/Tnfsf12/Psmd11/Ltb/Psmb9/Map3k14/Tnfrsf1b/Ubc/Psma6/Psmd2/Ubb/Psmd4/Psmb3/Psmd1/Psmc5/Psmc6/Psmc1/Psmd12/Psme3/Psme1/Psma2/Psma7/Psmc4/Tnfrsf14/Psme2/Psmd14/Tnfsf15/Psma4
R-MMU-68827	CDT1 association with the CDC6:ORC:origin complex	1.94746	0.053969	Psme4/Psmb10/Psmd8/Psmd13/Psmd11/Psmb9/Ubc/Psma6/Psmd2/Ubb/Psmd4/Psmb3/Psmd1/Psmc5/Psmc6/Psmc1/Psmd12/Psme3/Psme1/Psma2/Psma7/Cdt1/Psmc4/Psme2/Psmd14/Psma4/Psmb5/Psmd7/Psmd3/Psmc2/Orc4/Psma5/Psmd9
R-MMU-351202	Metabolism of polyamines	1.94379	0.053969	Psme4/Psmb10/Psmd8/Psmd13/Psmd11/Psmb9/Psma6/Psmd2/Psmd4/Azin1/Psmb3/Psmd1/Psmc5/Psmc6/Amd1/Psmc1/Psmd12/Psme3/Psme1/Paox/Psma2/Psma7/Psmc4/Psme2/Psmd14/Psma4/Nqo1/Psmb5/Odc1/Psmd7/Psmd3/Psmc2/Psma5/Psmd9
R-MMU-69601	Ubiquitin Mediated Degradation of Phosphorylated Cdc25A	1.94053	0.053969	Psme4/Psmb10/Psmd8/Psmd13/Psmd11/Psmb9/Ubc/Psma6/Psmd2/Ubb/Psmd4/Psmb3/Psmd1/Psmc5/Psmc6/Psmc1/Psmd12/Psme3/Psme1/Psma2/Psma7/Psmc4/Psme2/Psmd14/Psma4/Psmb5/Psmd7/Psmd3/Psmc2/Psma5/Psmd9
R-MMU-69610	p53-Independent DNA Damage Response	1.94053	0.053969	Psme4/Psmb10/Psmd8/Psmd13/Psmd11/Psmb9/Ubc/Psma6/Psmd2/Ubb/Psmd4/Psmb3/Psmd1/Psmc5/Psmc6/Psmc1/Psmd12/Psme3/Psme1/Psma2/Psma7/Psmc4/Psme2/Psmd14/Psma4/Psmb5/Psmd7/Psmd3/Psmc2/Psma5/Psmd9
R-MMU-69613	p53-Independent G1/S DNA damage checkpoint	1.94053	0.053969	Psme4/Psmb10/Psmd8/Psmd13/Psmd11/Psmb9/Ubc/Psma6/Psmd2/Ubb/Psmd4/Psmb3/Psmd1/Psmc5/Psmc6/Psmc1/Psmd12/Psme3/Psme1/Psma2/Psma7/Psmc4/Psme2/Psmd14/Psma4/Psmb5/Psmd7/Psmd3/Psmc2/Psma5/Psmd9
R-MMU-8939902	Regulation of RUNX2 expression and activity	1.93209	0.053969	Runx2/Psmb10/Psmd8/Psmd13/Psmd11/Psmb9/Ubc/Psma6/Psmd2/Ubb/Psmd4/Psmb3/Psmd1/Psmc5/Psmc6/Psmc1/Psmd12/Psme3/Psme1/Psma2/Psma7/Psmc4/Psme2/Psmd14/Psma4/Psmb5/Psmd7/Psmd3/Psmc2/Psma5/Psmd9
R-MMU-2142691	Synthesis of Leukotrienes (LT) and Eoxins (EX)	1.91296	0.053969	Dpep3/Cyp4f16/Dpep2/Abcc1/Cyp4f18/Alox5ap
R-MMU-5687128	MAPK6/MAPK4 signaling	1.90327	0.053969	Psme4/Psmb10/Cdc42/Psmd8/Psmd13/Psmd11/Cdc42ep3/Psmb9/Ubc/Septin7/Mapkapk5/Psma6/Mapk4/Mapk6/Psmd2/Ubb/Psmd4/Psmb3/Psmd1/Psmc5/Psmc6/Ccnd3/Psmc1/Psmd12/Psme3/Psme1/Psma2/Psma7/Psmc4/Psme2/Pak2/Psmd14/Psma4/Cdc14b/Psmb5/Psmd7/Prkacb/Psmd3/Psmc2/Psma5/Psmd9
R-MMU-176412	Phosphorylation of the APC/C	-1.85482	0.053969	Cdc16/Ube2c/Ccnb1/Anapc4/Anapc11/Cdk1/Anapc7/Anapc15/Anapc2/Cdc23
R-MMU-176407	Conversion from APC/C:Cdc20 to APC/C:Cdh1 in late anaphase	-1.82687	0.053969	Cdc16/Ube2c/Cdc20/Cdc14a/Anapc4/Anapc11/Anapc7/Anapc15/Anapc2/Cdc23
R-MMU-375276	Peptide ligand-binding receptors	1.80159	0.053969	Cxcr2/Cxcl13/Ccl7/Fpr1/Fpr2/C3/Anxa1/Ccr7/Npy/Cxcr4/Cxcl16/Psap/App/Cxcr1/Oprd1/Bdkrb2/Ece1/Ccl6/Pf4/Penk
R-MMU-9609507	Protein localization	-1.77248	0.053969	Lonp2/Pex11b/Aldh3a2/Pex3/Acox1/Slc25a17/Cyb5a/Mlycd/Coq2/Abcd2/Nudt19/Pex12/Crat/Eci2/Acox3/Pecr/Ehhadh/Pex10/Amacr/Abcd3/Hsd17b4/Gnpat/Pxmp4/Nudt7/Hacl1
R-MMU-5626467	RHO GTPases activate IQGAPs	1.75462	0.053969	Tuba4a/Tubb6/Iqgap2/Iqgap1/Calm1/Actg1/Cdh1/Ctnna1/Cdc42
R-MMU-202733	Cell surface interactions at the vascular wall	1.74946	0.053969	Gm9733/Cd177/Spn/Gpc1/Slc7a11/Gm5150/Itgax/Cd74/Cd44/Thbd/Cd48/Jaml/Ceacam10/Olr1/Itga4/Epcam/Trem1/Selp/Cd47/Sdc1/Itgb2/Sdc3/Dok2/Cd244a/Pf4/Angpt2
R-MMU-372790	Signaling by GPCR	1.71494	0.053969	Akt3/Htr7/Cxcr2/Cxcl13/Ccl7/Grk5/Adgre5/Gpc1/S1pr5/Pde7b/Fpr1/Gpr31b/P2ry1/Dhrs9/Fpr2/Gpr132/Itsn1/C3/Anxa1/Arhgef37/Ptgir/Ltb4r1/Rgs14/Cngb1/Crhr2/Ccr7/Rdh12/Npy/Cxcr4/Ptger2/Rgs18/Cxcl16/Cd55/Gpr55/Ccr1/Rgs1/Apoc2/Itpr1/Psap/Mapk7/Abr/Ffar2/Ramp3/Adora2a/Itpr3/Calm1/Arhgef3/App/S1pr2/Plcb1/Vav3/Pde8a/Gpr35/Gngt2/Abca4/Tiam2/Chrm3/Sdc1/Dgkg/Gnaz/P2ry2/Adora2b/Rtp4/Gpr18/Grk3/Gna13/Adra1a/Cxcr1/S…
R-MMU-114608	Platelet degranulation	1.67012	0.053969	Cyb5r1/F5/F13a1/Vegfa/Tuba4a/Ecm1/Psap/Anxa5/Hgf/Srgn/Calm1/Selp/Vegfc/App/Orm1/Tagln2/Vcl/Cd36/Cd109/Actg1/Tln1/Stxbp2/Pf4
R-MMU-76005	Response to elevated platelet cytosolic Ca2+	1.66529	0.053969	Cyb5r1/F5/F13a1/Vegfa/Tuba4a/Ecm1/Psap/Anxa5/Hgf/Srgn/Calm1/Selp/Vegfc/App/Orm1/Tagln2/Vcl/Cd36/Cd109/Actg1/Tln1/Stx4a/Stxbp2/Pf4
R-MMU-388396	GPCR downstream signalling	1.66153	0.053969	Akt3/Htr7/Cxcr2/Cxcl13/Grk5/Gpc1/S1pr5/Pde7b/Fpr1/Gpr31b/P2ry1/Dhrs9/Fpr2/Gpr132/Itsn1/C3/Anxa1/Arhgef37/Ptgir/Ltb4r1/Rgs14/Cngb1/Crhr2/Ccr7/Rdh12/Npy/Cxcr4/Ptger2/Rgs18/Cxcl16/Gpr55/Ccr1/Rgs1/Apoc2/Itpr1/Psap/Mapk7/Abr/Ffar2/Ramp3/Adora2a/Itpr3/Calm1/Arhgef3/App/S1pr2/Plcb1/Vav3/Pde8a/Gngt2/Abca4/Tiam2/Chrm3/Sdc1/Dgkg/Gnaz/P2ry2/Adora2b/Rtp4/Gpr18/Grk3/Gna13/Adra1a/Cxcr1/Sdc3/Pde4d/Prkar2b/Lpar1…
R-MMU-109582	Hemostasis	1.60761	0.053969	Rasgrp2/Gm9733/Cd177/Spn/Gpc1/Slc7a11/Gm5150/Itgax/Cd74/F10/Cyb5r1/P2ry1/S100a10/F5/Prtn3/Cd44/F13a1/Vegfa/Tuba4a/Dock5/Thbd/Cd48/Ptgir/Jaml/Ecm1/Fgr/Tubb6/Ceacam10/Olr1/Itga4/Ppp2r5a/Epcam/Trem1/Itpr1/Psap/Anxa5/Hgf/Srgn/F7/Nfe2/Itpr3/Calm1/Selp/Vegfc/App/Kif1c/Serpinb8/Vav3/Orm1/Gngt2/H3f3b/Jak2/Tagln2/Cd47/Sdc1/Vcl/Dgkg/Kif3a/Cd36/Plaur/Itgb2/Cd109/Actg1/Gna13/Anxa2/Tln1/Sdc3/H3f3a/Ptk2/Prkar2…
R-MMU-202403	TCR signaling	1.59643	0.053969	H2-Eb2/Card11/Ptpn22/Grap2/Ikbkb/Psme4/Malt1/Psmb10/Itk/Ptprc/Psmd8/Psmd13/Psmd11/Cdc34/Psmb9/Lck/Cd101/Ubc/Psma6/Psmd2/Ubb/Psmd4/Psmb3/Psmd1/Psmc5/Psmc6/Traf6/Psmc1/Psmd12/Psme3/Psme1/Psma2/Ube2d1/Psma7/Psmc4/Psme2/Cd3g/Pak2/Psmd14/Psma4/Pdpk1/Fyb
R-MMU-418594	G alpha (i) signalling events	1.58283	0.053969	Cxcr2/Cxcl13/Gpc1/S1pr5/Fpr1/Gpr31b/Dhrs9/Fpr2/C3/Anxa1/Rgs14/Cngb1/Ccr7/Rdh12/Npy/Cxcr4/Rgs18/Cxcl16/Gpr55/Ccr1/Rgs1/Apoc2/Psap/Calm1/App/S1pr2/Plcb1/Gngt2/Abca4/Sdc1/Gnaz/Gpr18/Cxcr1/Sdc3/Pde4d/Prkar2b/Lpar1/Oprd1/Bdkrb2/Ccl6/Pf4/Lrp1/Penk/Grm6/Ppp2ca/Gabbr2
R-MMU-383280	Nuclear Receptor transcription pathway	1.87741	0.0659244	Rara/Nr1h3/Nr4a2/Rarg/Vdr/Rxrg/Nr4a3/Pparg/Thrb/Esrrg/Nrbp1/Med1/Nr6a1/Esr1
R-MMU-983170	Antigen Presentation: Folding, assembly and peptide loading of class I MHC	1.82985	0.0659244	H2-T22/H2-K1/Gm8909/H2-T23/Tap1/H2-M3/H2-Q2/H2-Q10/Sec24d/B2m/Tapbp/H2-Q7/Sec24c/Hspa5/Sec24b/H2-Q6
R-MMU-2024101	CS/DS degradation	-1.81446	0.0659244	Hexb/Ncan/Arsb/Hyal3/Hexa/Cspg5
R-MMU-5610785	GLI3 is processed to GLI3R by the proteasome	1.80181	0.0659244	Psme4/Psmb10/Psmd8/Psmd13/Psmd11/Psmb9/Gli3/Ubc/Psma6/Psmd2/Ubb/Psmd4/Psmb3/Psmd1/Psmc5/Psmc6/Psmc1/Psmd12/Psme3/Psme1/Psma2/Psma7/Psmc4/Psme2/Psmd14/Psma4/Psmb5/Gsk3b/Psmd7/Prkacb/Psmd3/Psmc2/Psma5/Psmd9
R-MMU-5607761	Dectin-1 mediated noncanonical NF-kB signaling	1.79411	0.0659244	Psme4/Psmb10/Psmd8/Psmd13/Psmd11/Psmb9/Map3k14/Ubc/Psma6/Psmd2/Ubb/Psmd4/Psmb3/Psmd1/Psmc5/Psmc6/Psmc1/Psmd12/Psme3/Psme1/Psma2/Psma7/Psmc4/Psme2/Psmd14/Psma4/Psmb5/Psmd7/Psmd3/Psmc2/Psma5/Psmd9
R-MMU-5676590	NIK-->noncanonical NF-kB signaling	1.79411	0.0659244	Psme4/Psmb10/Psmd8/Psmd13/Psmd11/Psmb9/Map3k14/Ubc/Psma6/Psmd2/Ubb/Psmd4/Psmb3/Psmd1/Psmc5/Psmc6/Psmc1/Psmd12/Psme3/Psme1/Psma2/Psma7/Psmc4/Psme2/Psmd14/Psma4/Psmb5/Psmd7/Psmd3/Psmc2/Psma5/Psmd9
R-MMU-8854050	FBXL7 down-regulates AURKA during mitotic entry and in early mitosis	1.79234	0.0659244	Psme4/Psmb10/Psmd8/Psmd13/Psmd11/Psmb9/Ubc/Psma6/Psmd2/Ubb/Psmd4/Psmb3/Psmd1/Psmc5/Psmc6/Psmc1/Psmd12/Psme3/Psme1/Psma2/Psma7/Psmc4/Psme2/Psmd14/Psma4/Psmb5/Psmd7/Psmd3/Psmc2/Psma5/Psmd9
R-MMU-9603798	Class I peroxisomal membrane protein import	-1.78262	0.0659244	Pex11b/Aldh3a2/Pex3/Slc25a17/Abcd2/Pex12/Abcd3/Pxmp4
R-MMU-8878166	Transcriptional regulation by RUNX2	1.77937	0.0659244	Runx2/Smad4/Psmb10/Psmd8/Psmd13/Psmd11/Psmb9/Ubc/Cbfb/Psma6/Psmd2/Ubb/Psmd4/Psmb3/Psmd1/Rbm14/Psmc5/Psmc6/Psmc1/Psmd12/Psme3/Psme1/Psma2/Psma7/Psmc4/Psme2/Psmd14/Psma4/Psmb5/Psmd7/Psmd3/Psmc2/Ccnd1/Psma5/Psmd9
R-MMU-2172127	DAP12 interactions	1.77017	0.0659244	Cd300lb/Klrk1/Trem1/Cd300e/Grap2/Vav3/H2-T22/H2-K1/Klrd1/Klrc1/Gm8909/H2-T23/Siglecg/Lck/Sos1/Syk/H2-M3/H2-Q2/H2-Q10/B2m/H2-Q7/Grb2/Klrc2/H2-Q6
R-MMU-9033241	Peroxisomal protein import	-1.75955	0.0659244	Lonp2/Acox1/Mlycd/Nudt19/Pex12/Crat/Eci2/Acox3/Pecr/Ehhadh/Pex10/Amacr/Hsd17b4/Gnpat/Nudt7/Hacl1
R-MMU-5213460	RIPK1-mediated regulated necrosis	1.75228	0.0659244	Flot2/Mlkl/Sdcbp/Ripk3/Ripk1/Ubc/Flot1/Tradd/Fasl/Ubb/Hsp90aa1
R-MMU-5218859	Regulated Necrosis	1.75228	0.0659244	Flot2/Mlkl/Sdcbp/Ripk3/Ripk1/Ubc/Flot1/Tradd/Fasl/Ubb/Hsp90aa1
R-MMU-5675482	Regulation of necroptotic cell death	1.75228	0.0659244	Flot2/Mlkl/Sdcbp/Ripk3/Ripk1/Ubc/Flot1/Tradd/Fasl/Ubb/Hsp90aa1
R-MMU-5610780	Degradation of GLI1 by the proteasome	1.69986	0.0659244	Psme4/Psmb10/Psmd8/Psmd13/Psmd11/Psmb9/Ubc/Psma6/Psmd2/Ubb/Psmd4/Psmb3/Psmd1/Psmc5/Psmc6/Psmc1/Psmd12/Psme3/Psme1/Psma2/Psma7/Psmc4/Psme2/Psmd14/Psma4/Gli1/Psmb5/Psmd7/Psmd3/Psmc2/Psma5/Psmd9
R-MMU-606279	Deposition of new CENPA-containing nucleosomes at the centromere	-1.67843	0.0659244	H2ac20/H4c3/H2ac22/H2bc18/Npm1/Cenpw/A730008H23Rik/Cenpm/H4c9/H4c14/Cenpn/H2ac24/Cenpp/Cenph/H2bc21/H2ax/Rbbp4/H2bc3/H2bc8/H2ac15/Cenpo/H2bc11/H2bc7/H2ac8/H2az2/Cenpq/H2bu2/H2ac23/Cenps/H2bc4/Oip5/Itgb3bp
R-MMU-774815	Nucleosome assembly	-1.67843	0.0659244	H2ac20/H4c3/H2ac22/H2bc18/Npm1/Cenpw/A730008H23Rik/Cenpm/H4c9/H4c14/Cenpn/H2ac24/Cenpp/Cenph/H2bc21/H2ax/Rbbp4/H2bc3/H2bc8/H2ac15/Cenpo/H2bc11/H2bc7/H2ac8/H2az2/Cenpq/H2bu2/H2ac23/Cenps/H2bc4/Oip5/Itgb3bp
R-MMU-1168372	Downstream signaling events of B Cell Receptor (BCR)	1.65886	0.0659244	Card11/Calm1/Ikbkb/Psme4/Malt1/Psmb10/Rasgrp1/Psmd8/Psmd13/Psmd11/Psmb9/Nfkbie/Ubc/Psma6/Psmd2/Ubb/Psmd4/Psmb3/Psmd1/Psmc5/Psmc6/Psmc1/Psmd12/Psme3/Psme1/Fkbp1a/Psma2/Psma7/Psmc4/Psme2/Psmd14/Kras/Psma4
R-MMU-202424	Downstream TCR signaling	1.6544	0.0659244	H2-Eb2/Card11/Ikbkb/Psme4/Malt1/Psmb10/Psmd8/Psmd13/Psmd11/Cdc34/Psmb9/Lck/Ubc/Psma6/Psmd2/Ubb/Psmd4/Psmb3/Psmd1/Psmc5/Psmc6/Traf6/Psmc1/Psmd12/Psme3/Psme1/Psma2/Ube2d1/Psma7/Psmc4/Psme2/Cd3g/Psmd14/Psma4/Pdpk1/Psmb5/Psmd7/Cd247/Psmd3/Psmc2/Psma5/Psmd9/Ube2n/Cd3e/Pten
R-MMU-195253	Degradation of beta-catenin by the destruction complex	1.62094	0.0659244	Tle1/Ppp2r5a/Psme4/Psmb10/Axin1/Psmd8/Psmd13/Psmd11/Ppp2ca/Psmb9/Ubc/Tcf7/Psma6/Psmd2/Ubb/Psmd4/Ppp2r5e/Psmb3/Psmd1/Psmc5/Psmc6/Ppp2r1a/Psmc1/Psmd12/Psme3/Psme1/Psma2/Psma7/Psmc4/Psme2/Psmd14/Psma4/Psmb5/Gsk3b/Psmd7/Psmd3/Psmc2/Ctbp2/Psma5/Psmd9
R-MMU-8878159	Transcriptional regulation by RUNX3	1.6202	0.0659244	Smad4/Psmb10/Mdm2/Snw1/Psmd8/Hdac4/Psmd13/Psmd11/Rbpj/Psmb9/Ubc/Cbfb/Tcf7/Psma6/Psmd2/Ubb/Psmd4/Psmb3/Psmd1/Psmc5/Psmc6/Psmc1/Psmd12/Psme3/Psme1/Psma2/Kat2b/Psma7/Psmc4/Psme2/Psmd14/Kras/Psma4/Psmb5/Kat2a/Psmd7/Yap1/Psmd3/Psmc2/Ccnd1/Psma5/Psmd9
R-MMU-5632684	Hedgehog 'on' state	1.61157	0.0659244	Hhip/Spop/Psme4/Kif3a/Psmb10/Psmd8/Psmd13/Cdon/Psmd11/Psmb9/Gli3/Ubc/Grk2/Psma6/Psmd2/Ubb/Psmd4/Psmb3/Psmd1/Spopl/Psmc5/Psmc6/Psmc1/Psmd12/Psme3/Psme1/Psma2/Psma7/Psmc4/Psme2/Psmd14/Psma4/Cul3/Gli1/Psmb5
R-MMU-1280215	Cytokine Signaling in Immune system	1.33828	0.0711684	Ifnlr1/Il1r2/Tnfsf8/Rasgrp4/Il31ra/Tnfrsf18/Flt3/Osm/Dusp4/Mapkapk3/Stx3/Ppp2r5a/Tnfrsf9/Kit/Iqgap1/Tnfrsf12a/Mapk7/Hgf/Areg/Eif4e3/Il2ra/Calm1/Tnfsf13b/App/Rasa2/Il7r/Ikbkb/Il1rap/Cbl/Psme4/Trim25/Jak2/Ddx58/Stat4/Oasl1/Sdc1/Vcl/Ctsg/Lif/Psmb10/Actg1/Cd40/Irak4/Ptpn3/Tln1/Ptk2/Tnfsf13/Tnfsf4/Rasa3/Irak2/Stx4a/Shoc2/Eif4e/Isg15/Irs2/Rasgrp1/Psmd8/Bcl2l1/Stxbp2/Arih1/Psmd13/Usp18/Il2rb/Tnfsf14/Tnf…
R-MMU-5683826	Surfactant metabolism	1.84655	0.0764575	Napsa/Adora2a/P2ry2/Adora2b/Ckap4
R-MMU-1169091	Activation of NF-kappaB in B cells	1.77552	0.0764575	Card11/Ikbkb/Psme4/Malt1/Psmb10/Psmd8/Psmd13/Psmd11/Psmb9/Nfkbie/Ubc/Psma6/Psmd2/Ubb/Psmd4/Psmb3/Psmd1/Psmc5/Psmc6/Psmc1/Psmd12/Psme3/Psme1/Psma2/Psma7/Psmc4/Psme2/Psmd14/Psma4/Psmb5/Psmd7/Psmd3/Psmc2/Psma5/Psmd9
R-MMU-69563	p53-Dependent G1 DNA Damage Response	1.73424	0.0764575	Cdkn1a/Psme4/Psmb10/Mdm2/Cdkn1b/Psmd8/Psmd13/Psmd11/Psmb9/Ubc/Psma6/Psmd2/Ubb/Psmd4/Psmb3/Psmd1/Psmc5/Psmc6/Psmc1/Psmd12/Cop1/Psme3/Psme1/Psma2/Psma7/Psmc4/Psme2/Psmd14/Psma4/Psmb5/Psmd7/Psmd3/Psmc2/Psma5/Psmd9
R-MMU-69580	p53-Dependent G1/S DNA damage checkpoint	1.73424	0.0764575	Cdkn1a/Psme4/Psmb10/Mdm2/Cdkn1b/Psmd8/Psmd13/Psmd11/Psmb9/Ubc/Psma6/Psmd2/Ubb/Psmd4/Psmb3/Psmd1/Psmc5/Psmc6/Psmc1/Psmd12/Cop1/Psme3/Psme1/Psma2/Psma7/Psmc4/Psme2/Psmd14/Psma4/Psmb5/Psmd7/Psmd3/Psmc2/Psma5/Psmd9
R-MMU-4608870	Asymmetric localization of PCP proteins	1.70151	0.0764575	Fzd1/Psme4/Psmb10/Psmd8/Fzd7/Psmd13/Psmd11/Psmb9/Ubc/Psma6/Psmd2/Ubb/Psmd4/Wnt5a/Psmb3/Psmd1/Psmc5/Psmc6/Psmc1/Psmd12/Psme3/Psme1/Psma2/Psma7/Psmc4/Psme2/Psmd14/Psma4/Psmb5/Psmd7/Psmd3/Psmc2/Psma5/Psmd9
R-MMU-3371497	HSP90 chaperone cycle for steroid hormone receptors (SHR)	1.67696	0.0764575	Tuba4a/Tubb6/Dynll1/Dnaja2/Stip1/Ptges3/Hspa8/Dctn3/Dnaja1/Hspa1b/Hsp90ab1/Dync1h1/Hsp90aa1/Dctn6/Capzb/Hspa1a/Tuba8/Tuba1c/Actr10/Actr1a/Dync1i2/Hspa2
R-MMU-8852276	The role of GTSE1 in G2/M progression after G2 checkpoint	1.67504	0.0764575	Tuba4a/Tubb6/Cdkn1a/Psme4/Psmb10/Psmd8/Psmd13/Psmd11/Psmb9/Ubc/Fkbpl/Hsp90ab1/Psma6/Psmd2/Ubb/Psmd4/Psmb3/Hsp90aa1/Psmd1/Psmc5/Psmc6/Psmc1/Psmd12/Psme3/Psme1/Psma2/Tuba8/Psma7/Tuba1c/Psmc4/Psme2/Psmd14/Psma4/Psmb5/Tubb4b/Psmd7
R-MMU-5358346	Hedgehog ligand biogenesis	1.66505	0.0764575	Psme4/Psmb10/Psmd8/Psmd13/Psmd11/Psmb9/Ubc/Psma6/Psmd2/Ubb/Psmd4/Psmb3/Psmd1/Psmc5/Psmc6/Psmc1/Psmd12/Psme3/Psme1/Psma2/Psma7/Psmc4/Psme2/Psmd14/Psma4/Psmb5/Psmd7/Psmd3/Psmc2/Gpc5/Psma5/Psmd9
R-MMU-69615	G1/S DNA Damage Checkpoints	1.62879	0.0764575	Cdkn1a/Psme4/Psmb10/Mdm2/Cdkn1b/Psmd8/Psmd13/Psmd11/Psmb9/Ubc/Psma6/Psmd2/Ubb/Psmd4/Psmb3/Psmd1/Psmc5/Psmc6/Psmc1/Psmd12/Cop1/Psme3/Psme1/Psma2/Psma7/Psmc4/Psme2/Psmd14/Psma4
R-MMU-2424491	DAP12 signaling	1.62565	0.0764575	Klrk1/Grap2/Vav3/H2-T22/H2-K1/Klrd1/Klrc1/Gm8909/H2-T23/Lck/Sos1/Syk/H2-M3/H2-Q2/H2-Q10/B2m/H2-Q7/Grb2/Klrc2/H2-Q6
R-MMU-8939236	RUNX1 regulates transcription of genes involved in differentiation of HSCs	1.62318	0.0764575	Psme4/Psmb10/Lmo1/Psmd8/Tcf12/Gata2/Psmd13/Psmd11/Psmb9/Ubc/Cbfb/Psma6/Psmd2/Ubb/Psmd4/Psmb3/Psmd1/Psmc5/Psmc6/Psmc1/Psmd12/Psme3/Psme1/Psma2/Psma7/Psmc4/Psme2/Psmd14/Psma4/Psmb5/Psmd7/Yap1/Psmd3/Psmc2/Psma5/Psmd9
R-MMU-199992	trans-Golgi Network Vesicle Budding	1.59973	0.0764575	Ap1s3/Fth1/App/Ap3s1/Snap23/Necap1/Ap1g2/Igf2r/Stx4a/Ap4s1/Hspa8/Snx9/Tpd52/Chmp2a/Rab5c/Snx2/Dtnbp1/Arf1/Bloc1s1/Bloc1s3/Hip1r
R-MMU-450531	Regulation of mRNA stability by proteins that bind AU-rich elements	1.58374	0.0764575	Psme4/Psmb10/Tnfsf13/Psmd8/Psmd13/Psmd11/Hspa8/Psmb9/Ubc/Ywhab/Hspa1b/Psma6/Psmd2/Ubb/Psmd4/Psmb3/Psmd1/Psmc5/Psmc6/Hspa1a/Psmc1/Psmd12/Psme3/Psme1/Dcp1a/Psma2/Psma7/Psmc4/Psme2/Psmd14/Psma4/Psmb5/Hnrnpd/Psmd7/Psmd3/Tnpo1/Psmc2/Psma5/Psmd9
R-MMU-73886	Chromosome Maintenance	-1.57812	0.0764575	H4c2/Ppp6c/Tert/Pola2/H3c1/H2ac20/Gar1/H4c3/H2ac22/Cdk2/H2bc18/Npm1/Lig1/Rpa1/Cenpw/Chtf18/A730008H23Rik/Cenpm/H4c9/H3c8/Rfc5/H4c14/Cenpn/H2ac24/Blm/Cenpp/Cenph/Ccna2/H2bc21/Pot1a/H2ax/Terf2/Rbbp4/H2bc3/Wrap53/Terf1/Pif1/H2bc8/H2ac15/Cenpo/H2bc11/H2bc7/Dscc1/H2ac8/Ctc1/Terf2ip/H2az2/Cenpq/Pold4/H2bu2/H2ac23/Cenps/H2bc4/Oip5/Itgb3bp
R-MMU-2871837	FCERI mediated NF-kB activation	1.578	0.0764575	Card11/Ikbkb/Psme4/Malt1/Psmb10/Psmd8/Psmd13/Psmd11/Cdc34/Psmb9/Ubc/Psma6/Psmd2/Ubb/Psmd4/Psmb3/Psmd1/Psmc5/Psmc6/Traf6/Psmc1/Psmd12/Psme3/Psme1/Psma2/Ube2d1/Psma7/Psmc4/Psme2/Fcer1g/Psmd14/Psma4/Pdpk1
R-MMU-187577	SCF(Skp2)-mediated degradation of p27/p21	1.57752	0.0764575	Cdkn1a/Psmb10/Cdkn1b/Psmd8/Psmd13/Psmd11/Ptk6/Psmb9/Ubc/Psma6/Psmd2/Ubb/Psmd4/Psmb3/Psmd1/Psmc5/Psmc6/Psmc1/Psmd12/Psme3/Psme1/Psma2/Psma7/Psmc4/Psme2/Psmd14/Psma4/Psmb5/Psmd7/Psmd3/Psmc2/Ccnd1/Psma5/Psmd9
R-MMU-388841	Costimulation by the CD28 family	1.54629	0.0764575	H2-Eb2/Akt3/Ctla4/Cd80/Ppp2r5a/Cd274/Grap2/Pdcd1lg2/Btla/Cdc42/Ppp2ca/Trib3/Lck/Map3k14/Rictor
R-MMU-416476	G alpha (q) signalling events	1.4799	0.0764575	P2ry1/Fpr2/Gpr132/Anxa1/Ltb4r1/Rgs18/Rgs1/Itpr1/Mapk7/Ffar2/Itpr3/App/Plcb1/Gngt2/Chrm3/Dgkg/P2ry2/Adra1a/Lpar1/Gpr65/Hrh1/Ffar4/Prkch/Bdkrb2/Ccl6/Dgkz/Ghrl/Gnrh1/Rgs2/Sos1/Dgkq/Gnb1/Gpr68/Grk2/Tbxa2r/Cysltr2
R-MMU-8856828	Clathrin-mediated endocytosis	1.45495	0.0764575	Ldlr/Itsn1/Fcho1/Areg/Il7r/Hip1/Cbl/Vamp4/Ldlrap1/Trip10/Pip5k1c/Fnbp1/Grk3/Actg1/Arpc2/Synj2/Necap1/Actr3/Igf2r/Arpc3/Ap2a2/Hspa8/Snx9/Arpc5/Ubc/Grk2/Rab5c/Actr2/Cops8/Agfg1/Cttn/Eps15l1/Ubb/Wnt5a/Dab2/Grb2
R-MMU-1257604	PIP3 activates AKT signaling	1.40632	0.0769332	Akt3/Pip5k1b/Cd80/Ppp2r5a/Kit/Hgf/Cdkn1a/Areg/Il1rap/Psme4/Pip5k1c/Psmb10/Mta3/Irak4/Rraga/Mdm2/Cdkn1b/Irs2/Psmd8/Gatad2a/Lamtor5/Psmd13/Psmd11/Tnks/Erbb3/Ppp2ca/Pml/Trib3/Cd19/Psmb9/Lck/Esr1/Chd3/Ubc/Csnk2b/Rictor/Psma6/Bmi1/Usp7/Psmd2/Ubb/Psmd4/Grb2/Ppp2r5e/Psmb3/Psmd1/Psmc5/Psmc6/Traf6/Rhog/Ppp2r1a/Psmc1/Mapk1/Psmd12/Psme3/Psme1/Psma2/Lamtor3/Ptpn11/Psma7/Psmc4/Psme2/Csnk2a2/Nr4a1/Psmd14/Psma4
R-MMU-73929	Base-Excision Repair, AP Site Formation	-1.6125	0.0808658	H2bc21/Pot1a/H2ax/Terf2/H2bc3/Terf1/H2bc8/Ogg1/H2ac15/H2bc11/H2bc7/H2ac8/Ung/Terf2ip/H2az2/H2bu2/H2ac23/H2bc4/Neil3
R-MMU-110331	Cleavage of the damaged purine	-1.57122	0.0808658	H3c1/H2ac20/H4c3/H2ac22/H2bc18/H4c9/H3c8/H4c14/H2ac24/H2bc21/Pot1a/H2ax/Terf2/H2bc3/Terf1/H2bc8/Ogg1/H2ac15/H2bc11/H2bc7/H2ac8/Terf2ip/H2az2/H2bu2/H2ac23/H2bc4/Neil3
R-MMU-73927	Depurination	-1.57122	0.0808658	H3c1/H2ac20/H4c3/H2ac22/H2bc18/H4c9/H3c8/H4c14/H2ac24/H2bc21/Pot1a/H2ax/Terf2/H2bc3/Terf1/H2bc8/Ogg1/H2ac15/H2bc11/H2bc7/H2ac8/Terf2ip/H2az2/H2bu2/H2ac23/H2bc4/Neil3
R-MMU-73884	Base Excision Repair	-1.64125	0.081163	H3c1/H2ac20/H4c3/H2ac22/Pole2/H2bc18/Adprhl2/Lig1/Rpa1/H4c9/H3c8/Rfc5/H4c14/H2ac24/H2bc21/Pot1a/H2ax/Terf2/H2bc3/Pole/Terf1/Apex1/H2bc8/Ogg1/H2ac15/H2bc11/H2bc7/H2ac8/Ung/Terf2ip/H2az2/Pold4/H2bu2/H2ac23/H2bc4/Neil3
R-MMU-5693537	Resolution of D-Loop Structures	-1.67477	0.084618	Rad51ap1/Top3a/Atm/Rad51b/Brip1/Kat5/Blm/Rmi2/Rad51c/Slx1b/Eme2/Brca2/Exo1/Xrcc2/Eme1
R-MMU-5693568	Resolution of D-loop Structures through Holliday Junction Intermediates	-1.67477	0.084618	Rad51ap1/Top3a/Atm/Rad51b/Brip1/Kat5/Blm/Rmi2/Rad51c/Slx1b/Eme2/Brca2/Exo1/Xrcc2/Eme1
R-MMU-375280	Amine ligand-binding receptors	1.80704	0.0862865	Htr7/Chrm3/Adra1a/Hrh1
R-MMU-72165	mRNA Splicing - Minor Pathway	1.57341	0.0867943	Sf3b6/Gtf2f2/Zmat5/Polr2c/Sf3b5/Ybx1/Gtf2f1/Snrpd3/Snrpf/Eftud2/Polr2k/Rnpc3/Polr2f/Sf3b4/Snrnp40/Srsf1/Snrpg/Snrpb/Sf3b3/Snrnp48/Txnl4a/Polr2a
R-MMU-69202	Cyclin E associated events during G1/S transition	1.50978	0.0906098	Akt3/Cdkn1a/Psmb10/Cdkn1b/Psmd8/Psmd13/Psmd11/Ptk6/Psmb9/Ubc/Psma6/Psmd2/Ubb/Psmd4/Psmb3/Psmd1/Psmc5/Psmc6/Psmc1/Psmd12/Psme3/Psme1/Psma2/Psma7/Psmc4/Psme2/Psmd14/Psma4/Psmb5/Rb1/Psmd7/Psmd3/Psmc2/Ccnd1/Psma5/Psmd9
R-MMU-2559586	DNA Damage/Telomere Stress Induced Senescence	-1.56829	0.0911508	H3c1/H2ac20/H4c3/H2ac22/Cdk2/H2bc18/Hira/Trp53/Atm/H4c9/H3c8/Kat5/H4c14/H1f1/H2ac24/Ccne2/Ccna2/H2bc21/Cabin1/Pot1a/H2ax/Terf2/H2bc3/Terf1/Ubn1/H2bc8/H2ac15/H1f3/H2bc11/Hmga2/H2bc7/H2ac8/Terf2ip/H2az2/H2bu2/H2ac23/H2bc4/H1f0/Cdkn1c/H1f5
R-MMU-983705	Signaling by the B Cell Receptor (BCR)	1.51531	0.0911508	Card11/Itpr1/Itpr3/Calm1/Ikbkb/Psme4/Malt1/Psmb10/Cd79a/Rasgrp1/Psmd8/Psmd13/Psmd11/Cd19/Psmb9/Sos1/Nfkbie/Ubc/Syk/Psma6/Psmd2/Ubb/Psmd4/Grb2/Psmb3/Psmd1/Psmc5/Psmc6/Cd22/Psmc1/Psmd12/Psme3/Psme1/Fkbp1a/Psma2/Psma7/Psmc4/Psme2/Psmd14/Kras/Psma4
R-MMU-1483206	Glycerophospholipid biosynthesis	-1.59565	0.0916304	Liph/Lpgat1/Pcyt2/Pla2r1/Slc44a2/Agpat1/Pitpnm2/Gpam/Lpin2/Cds2/Pla2g4a/Pla2g15/Ddhd2/Miga2/Tmem86b/Mboat2/Cds1/Pla2g6/Pitpnm3/Lpcat2/Agk/Hadhb/Gpd1l/Miga1/Lpcat1/Hadha/Ptdss2/Etnk2/Agpat3/Mgll/Pnpla8/Abhd4/Crls1/Lpcat3/Gnpat
R-MMU-70895	Branched-chain amino acid catabolism	-1.71571	0.0929255	Ppm1k/Acat1/Acad8/Bcat1/Hibch/Ivd/Acadsb/Bckdk/Dbt/Aldh6a1/Mccc2
R-MMU-141405	Inhibition of the proteolytic activity of APC/C required for the onset of anaphase by mitotic spindle checkpoint components	-1.71845	0.094836	Bub1b/Cdc27/Mad2l1/Cdc16/Ube2c/Cdc20/Anapc4/Anapc11/Anapc7/Anapc15/Anapc2/Cdc23
R-MMU-141430	Inactivation of APC/C via direct inhibition of the APC/C complex	-1.71845	0.094836	Bub1b/Cdc27/Mad2l1/Cdc16/Ube2c/Cdc20/Anapc4/Anapc11/Anapc7/Anapc15/Anapc2/Cdc23
R-MMU-5676594	TNF receptor superfamily (TNFSF) members mediating non-canonical NF-kB pathway	1.82293	0.0984542	Tnfrsf12a/Tnfsf13b/Cd40/Tnfsf14/Tnfsf12/Ltb/Map3k14
R-MMU-110330	Recognition and association of DNA glycosylase with site containing an affected purine	-1.61398	0.0984542	H3c1/H2ac20/H4c3/H2ac22/H2bc18/H4c9/H3c8/H4c14/H2ac24/H2bc21/Pot1a/H2ax/Terf2/H2bc3/Terf1/H2bc8/Ogg1/H2ac15/H2bc11/H2bc7/H2ac8/Terf2ip/H2az2/H2bu2/H2ac23/H2bc4/Neil3
R-MMU-5628897	TP53 Regulates Metabolic Genes	1.55243	0.0984542	Akt3/Prkag2/Gsr/Sesn2/Prkaa2/Prdx1/Ddit4/Rraga/Txn1/Lamtor5
R-MMU-69656	Cyclin A:Cdk2-associated events at S phase entry	1.52488	0.0984542	Akt3/Cdkn1a/Cdc25b/Psmb10/Cdkn1b/Psmd8/Psmd13/Psmd11/Ptk6/Psmb9/Ubc/Psma6/Psmd2/Ubb/Psmd4/Psmb3/Psmd1/Psmc5/Psmc6/Psmc1/Psmd12/Psme3/Psme1/Psma2/Psma7/Psmc4/Psme2/Psmd14/Psma4/Psmb5/Rb1/Psmd7/Psmd3/Psmc2/Ccnd1/Psma5/Psmd9
R-MMU-5621481	C-type lectin receptors (CLRs)	1.51367	0.0984542	Clec4d/Clec4e/Card11/Calm1/Clec4n/Ikbkb/Psme4/Malt1/Psmb10/Psmd8/Psmd13/Psmd11/Cdc34/Psmb9/Map3k14/Ubc/Syk/Psma6/Psmd2/Ubb/Psmd4/Psmb3/Psmd1/Psmc5/Psmc6/Traf6/Raf1/Psmc1/Psmd12/Psme3/Psme1/Psma2/Ube2d1/Psma7/Psmc4/Psme2/Pak2/Fcer1g/Psmd14/Il1b/Kras/Psma4/Pdpk1
R-MMU-6807070	PTEN Regulation	1.51161	0.0984542	Akt3/Psme4/Psmb10/Mta3/Rraga/Psmd8/Gatad2a/Lamtor5/Psmd13/Psmd11/Tnks/Pml/Psmb9/Chd3/Ubc/Csnk2b/Psma6/Bmi1/Usp7/Psmd2/Ubb/Psmd4/Psmb3/Psmd1/Psmc5/Psmc6/Psmc1/Psmd12/Psme3/Psme1/Psma2/Lamtor3/Psma7/Psmc4/Psme2/Csnk2a2/Psmd14/Psma4
R-MMU-68867	Assembly of the pre-replicative complex	1.50834	0.0984542	Psme4/Psmb10/Psmd8/Psmd13/Psmd11/Psmb9/Ubc/Psma6/Psmd2/Ubb/Psmd4/Psmb3/Psmd1/E2f2/Psmc5/Psmc6/Psmc1/Psmd12/Psme3/Psme1/Psma2/Psma7/Cdt1/Psmc4/Psme2/Psmd14/Psma4/Psmb5/Psmd7/Psmd3/Psmc2/Orc4/Psma5/Psmd9
R-MMU-5658442	Regulation of RAS by GAPs	1.50766	0.0984542	Rasa2/Psme4/Psmb10/Rasa3/Psmd8/Psmd13/Psmd11/Psmb9/Rasal1/Ubc/Psma6/Psmd2/Ubb/Psmd4/Psmb3/Psmd1/Psmc5/Psmc6/Psmc1/Psmd12/Psme3/Psme1/Psma2/Psma7/Psmc4/Psme2/Psmd14/Kras/Psma4/Cul3/Psmb5/Psmd7/Spred2/Psmd3/Psmc2/Psma5/Psmd9
R-MMU-2454202	Fc epsilon receptor (FCERI) signaling	1.46138	0.0984542	Card11/Grap2/Calm1/Vav3/Ikbkb/Psme4/Malt1/Psmb10/Itk/Lat2/Psmd8/Psmd13/Psmd11/Cdc34/Psmb9/Sos1/Ubc/Fos/Syk/Psma6/Psmd2/Ubb/Psmd4/Grb2/Psmb3/Psmd1/Psmc5/Psmc6/Traf6/Mapk8/Psmc1/Mapk1/Psmd12/Psme3/Psme1/Psma2/Ube2d1/Psma7/Psmc4/Psme2/Pak2/Fcer1g/Psmd14/Kras/Psma4/Pdpk1
R-MMU-72172	mRNA Splicing	1.40525	0.0984542	Isy1/U2af1l4/Sf3b6/Cwc25/Srrm2/Snw1/Gtf2f2/Pcbp1/Alyref/Magohb/Slu7/Hspa8/Zmat5/Hnrnpf/Polr2c/Dhx38/Sf3b5/Wbp11/Ybx1/Gtf2f1/Ddx46/Sugp1/Snrpd3/Hnrnpa2b1/Hnrnpa3/Rbm8a/Magoh/Cdc5l/Cpsf2/Dhx15/Lsm3/Snrpf/Tfip11/Hnrnpm/Pabpn1/Eftud2/Pcbp2/Polr2k/Srrt/Ppil4/Srrm1/Rnpc3/Papola/Dhx9/Prpf31/Polr2f/Sf3b4/Snrnp40/Srsf1/Cstf2t/Snrpb2/Lsm5/Snrpg/Snrpb/Prpf4/Snrpa1/Prpf3/Prpf40a/Hnrnpd/Sf3b3/Dhx16/Ppwd1/U2af…
