# Supplementary material for: Aged lipid‐laden microglia display impaired responses to stroke
Source: EMBO Mol Med. 2022 Dec 21;15(2):e17175. doi: 10.15252/emmm.202217175 (PMC9906381; doi:10.15252/emmm.202217175)
Supplement: Supplementary file 5 — Dataset EV2 [file EMMM-15-e17175-s007.xlsx]

## Sheet: GSEAGO
Dataset EV2: Gene Set Enrichment Analysis (GSEA) using Gene Ontology dataset comparing DEGs of FACS sorted microglia obtained from OLD vs. YOUNG SHAM-OPERATED female mice (4 days after sham-operation)
GSE212056
GROUPS: OLD SHAM-OPERATED vs. YOUNG SHAM_OPERATED FEMALE MICE
Ontology	flagg	ID	Description	setSize	enrichmentScore	NES	pvalue	qvalues	rank	leading_edge	core_enrichment
BP	UP	GO:0035456	response to interferon-beta	55	0.795467	2.82101	0.00164204	0.0339299	1072	tags=51%, list=8%, signal=47%	Ifi206/Ifi204/Acod1/Ifi207/Ifitm3/Ifitm6/Ifi211/Gbp2/Gm4951/Ifi208/Ifi213/Ifit1/Ifit3/Ifitm2/Mndal/Ifitm1/Ifi209/Iigp1/Ifi47/Stat1/Xaf1/Gbp6/Ddx41/Irgm1/Ifi205/Tgtp2/Trex1/Gm5431
BP	UP	GO:0019730	antimicrobial humoral response	51	0.793288	2.78386	0.00162866	0.0339299	1740	tags=57%, list=12%, signal=50%	Cxcl14/Lgals3/S100a9/Cxcl13/Acod1/Pglyrp1/Wfdc21/Cxcl10/B2m/Slpi/Cxcl2/Wfdc17/H2-T23/Camp/Ltf/Rps19/Bcl3/Rarres2/Cxcl9/Ccl17/Cxcl1/Romo1/Gapdh/Leap2/App/Rnase6/Ccl22/Rpl30/Cxcl3
BP	UP	GO:0035458	cellular response to interferon-beta	45	0.801433	2.71899	0.00169205	0.0339299	1072	tags=51%, list=8%, signal=47%	Ifi206/Ifi204/Acod1/Ifi207/Ifi211/Gbp2/Gm4951/Ifi208/Ifi213/Ifit1/Ifit3/Mndal/Ifi209/Iigp1/Ifi47/Stat1/Gbp6/Ddx41/Irgm1/Ifi205/Tgtp2/Trex1/Gm5431
BP	UP	GO:0061844	antimicrobial humoral immune response mediated by antimicrobial peptide	39	0.796221	2.64873	0.0017301	0.0339299	1740	tags=56%, list=12%, signal=50%	Cxcl14/Lgals3/S100a9/Cxcl13/Pglyrp1/Cxcl10/B2m/Cxcl2/Camp/Ltf/Rps19/Cxcl9/Ccl17/Cxcl1/Romo1/Gapdh/Leap2/App/Rnase6/Ccl22/Rpl30/Cxcl3
BP	UP	GO:0009617	response to bacterium	434	0.564542	2.64648	0.00117509	0.0339299	1361	tags=28%, list=10%, signal=26%	Lpl/Vim/Ifi204/Axl/Fgr/S100a9/Ptger4/Lrg1/Cxcl13/Acod1/Arg2/C3/Il1f9/Gbp4/Cd52/Ifi44/Slfn4/Pglyrp1/S100a8/Tlr2/Lilrb4a/Gas2l3/Clec4d/Wfdc21/Lyz2/Fcgr4/Ifi211/Il12b/Oas2/Trem1/AA467197/Dhx58/Clec4e/Gbp2/Saa3/Usp18/Cxcl16/Ly6a/Cxcl10/Ccl5/Ifit1/Trem3/Ifit3/Il12rb2/Cmpk2/Hp/Mif/Tnfsf8/Cd300lb/B2m/Slpi/Cd24a/Fpr2/Acp5/Il27ra/Nlrc5/Mndal/Slfn2/Cd14/Slamf8/H2-M3/Cd36/Optn/Ace/Iigp1/Cxcl2/Rara/Lcn2/Scim…
CC	UP	GO:0022626	cytosolic ribosome	96	0.67455	2.63095	0.00155521	0.0339299	2852	tags=72%, list=20%, signal=58%	Rpsa/Rps5/Rps26/Rpl18a/Rps15/Rpl23/Rps28/Isg15/Rpl14/Rpl38/Rps25/Rpl23a/Rps19/Rpl28/Rpl4/Rps12/Rpl35/Rpl32/Uba52/Rps13/Rpl13/Rpl29/Rpl24/Rps29/Rplp0/Rpl37/Rpl7a/Rps15a/Rps18/Rack1/Rpl27a/Rpl31/Rpl3/Rps8/Rps16/Rps17/Rplp2/Rplp1/Rpl15/Rpl37a/Rps20/Rpl8/Eif2ak2/Rpl30/Rps11/Rpl19/Rpl36/Rps7/Rps23/Rpl11/Rpl34/Rpl21/Rps2/Rpl13a/Rpl26/Rps3a1/Rps27a/Rps6/Rpl10a/Rps14/Rpl7/Rps9/Rpl27/Rpl22/Zcchc17/Rps27/R…
BP	UP	GO:0006959	humoral immune response	111	0.64268	2.55099	0.00154083	0.0339299	1740	tags=41%, list=12%, signal=37%	Cxcl14/Lgals3/S100a9/Cxcl13/Acod1/C3/Pglyrp1/Wfdc21/Rgcc/Cxcl10/B2m/Slpi/Cfb/Cxcl2/Tnf/Wfdc17/Fcnb/H2-T23/H2-Ab1/Il1b/Rbpj/Camp/H2-DMa/Ltf/Gata3/Rps19/A2m/Bcl3/Lta/Rarres2/Traf3ip2/Cxcl9/Alox5/Ccl17/Cxcl1/C4b/Masp1/Romo1/Gapdh/Leap2/App/Rnase6/C1qbp/Ccl22/Rpl30/Cxcl3
BP	UP	GO:0042742	defense response to bacterium	156	0.609288	2.54356	0.00141443	0.0339299	1484	tags=35%, list=11%, signal=31%	Fgr/Cxcl13/Arg2/Gbp4/Pglyrp1/Tlr2/Clec4d/Wfdc21/Lyz2/Il12b/Trem1/Clec4e/Gbp2/Trem3/Hp/Tnfsf8/B2m/Slpi/Fpr2/Acp5/Il27ra/Slamf8/H2-M3/Cd36/Optn/Iigp1/Lcn2/Tnf/Wfdc17/H2-T23/Gbp6/Hmgb2/Rbpj/Camp/Isg15/Plac8/Ltf/C5ar1/Rps19/Cebpe/Bcl3/Lta/Serpinb9/Rarres2/H2-K1/Serpine1/Romo1/Slc11a1/Leap2/App/Cebpb/Fcer1g/Rnase6/Naip2
CC	UP	GO:0022625	cytosolic large ribosomal subunit	49	0.731777	2.53161	0.00166667	0.0339299	2852	tags=82%, list=20%, signal=65%	Rpl18a/Rpl23/Rpl14/Rpl38/Rpl23a/Rpl28/Rpl4/Rps12/Rpl35/Rpl32/Uba52/Rpl13/Rpl29/Rpl24/Rplp0/Rpl37/Rpl7a/Rpl27a/Rpl31/Rpl3/Rplp2/Rplp1/Rpl15/Rpl37a/Rpl8/Rpl30/Rpl19/Rpl36/Rpl11/Rpl34/Rpl21/Rpl13a/Rpl26/Rpl10a/Rpl7/Rpl27/Rpl22/Zcchc17/Mrpl1/Rpl5
BP	UP	GO:0045071	negative regulation of viral genome replication	52	0.716994	2.52065	0.00162602	0.0339299	808	tags=42%, list=6%, signal=40%	Oas3/Oas1g/Ifitm3/Ifitm6/Oas2/Oasl2/Ccl5/Oasl1/Isg20/Oas1a/Ifitm2/Slpi/Oas1c/Ifitm1/Tnf/Oas1b/Apobec3/Rsad2/Zc3h12a/Isg15/Ltf/Banf1
BP	UP	GO:0031349	positive regulation of defense response	218	0.571393	2.50956	0.00130719	0.0339299	1184	tags=26%, list=8%, signal=24%	Lpl/Ifi204/Clec7a/Mmp8/Mmp12/S100a9/Ptger4/Tarm1/C3/Adam8/Irf7/S100a8/Tlr2/Ifi211/Il12b/Dhx58/Ifi208/Ccl5/Trem3/Zbp1/Mif/Ldlr/Osm/Cd24a/Fpr2/Nlrc5/Mndal/Ifi209/H2-M3/Klrb1c/Optn/Ace/Il18rap/Cd74/Adora2b/Trpv4/Cadm1/Tnf/Fcnb/Tnip1/Nfkbia/H2-T23/Fabp4/Ptgs2/Hmgb2/Il1b/Pde2a/Irgm1/Ifi205/Tradd/Rps19/Ctsc/Lta/Cd226/Serpine1/Zc3hav1/Cxcl1
MF	UP	GO:0003735	structural constituent of ribosome	144	0.605005	2.50134	0.00144718	0.0339299	3091	tags=58%, list=22%, signal=46%	Rpsa/Rps5/Rps26/Rpl18a/Rps15/Rpl23/Rps28/Rpl14/Rpl38/Rps25/Rpl23a/Mrpl51/Rps19/Rpl28/Rpl4/Rps12/Rpl35/Rpl37rt/Rpl32/Rps13/Rpl13/Rpl29/Rpl24/Rps29/Rplp0/Mrpl55/Rpl37/Rps15a/Rps18/Rpl27a/Mrps24/Mrpl28/Rpl31/Dap3/Rpl3/Rps8/Rps16/Rps17/Rplp2/Rplp1/Rpl15/Rpl37a/Rps20/Rpl8/Rpl22l1/Mrps12/Rpl30/Rps11/Rpl41/Rpl19/Rpl36/Mrps21/Rps7/Rps23/Rpl11/Mrpl2/Mrps15/Rpl21/Rps2/Rpl13a/Mrpl17/Rpl26/Rps3a1/Mrps18a/Rps…
BP	UP	GO:0071621	granulocyte chemotaxis	100	0.631344	2.48015	0.0015361	0.0339299	1740	tags=40%, list=12%, signal=35%	Lgals3/S100a9/Cxcl13/Anxa1/S100a8/Cxcr2/Vegfa/Spp1/Trem1/Cxcl10/Ccl5/Jaml/Trem3/Csf1/Bst1/Ptk2/Thbs1/Cxcl2/Cd74/Trpv4/Sell/Ccl6/Cxcr1/Itgb2/Il1b/Ccl12/C5ar1/Ripor2/Itga1/Cx3cl1/Rarres2/Cxcl9/Ccl17/Cxcl1/Fcer1g/Rac2/C1qbp/Ccl22/Cmklr1/Cxcl3
BP	UP	GO:0031640	killing of cells of other organism	35	0.77403	2.47196	0.00182815	0.0339299	1644	tags=51%, list=12%, signal=45%	Cxcl14/Clec7a/Lgals3/Cxcl13/Pglyrp1/Trem1/Cxcl10/Trem3/Cxcl2/Camp/Ltf/Rps19/Ccl17/Cxcl1/Romo1/Gapdh/Ccl22/Rpl30
BP	UP	GO:0032103	positive regulation of response to external stimulus	323	0.540726	2.46357	0.00123153	0.0339299	1491	tags=28%, list=11%, signal=25%	Lpl/Ifi204/Cxcl14/Clec7a/Mmp8/Mmp12/S100a9/Ptger4/Cxcl13/Tarm1/Acod1/C3/Adam8/Irf7/S100a8/Tlr2/Cxcr2/Ifi211/Il12b/Vegfa/Fn1/Dhx58/Ifi208/Cxcl10/Ccl5/Trem3/Zbp1/Pla2g7/Mif/Csf1/Ldlr/Osm/Cd24a/Fpr2/Nlrc5/Mndal/Ifi209/H2-M3/Ptk2/Klrb1c/Optn/Ace/Thbs1/Il18rap/Cd74/Scimp/Adora2b/Trpv4/Stx3/Sell/Cadm1/Tnf/Fkbp1b/Fcnb/Tnip1/Nfkbia/H2-T23/Tnfsf14/Fabp4/Ptgs2/Hmgb2/Il1b/P2rx4/Pde2a/C5ar1/Irgm1/Ifi205/Trad…
BP	UP	GO:0001906	cell killing	128	0.607696	2.46249	0.00146628	0.0339299	1644	tags=32%, list=12%, signal=29%	Cxcl14/Clec7a/Lgals3/Cxcl13/C3/H2-D1/Pglyrp1/H2-Q6/Il12b/Trem1/Stx11/Cxcl10/H2-Q7/Trem3/B2m/Emp2/H2-M3/Klrb1c/Cxcl2/Il18rap/Cadm1/H2-T23/Tap1/Camp/H2-Q2/Ltf/Rps19/Ctsc/Serpinb9/Cd226/H2-K1/Ccl17/Cxcl1/Romo1/Gapdh/Prdx1/Sh2d1b1/Ctsh/Ccl22/Igf2/Rpl30
BP	UP	GO:0002821	positive regulation of adaptive immune response	107	0.617701	2.44544	0.00154083	0.0339299	1558	tags=34%, list=11%, signal=30%	Cd44/C3/H2-D1/Tnfsfm13/Anxa1/H2-Q6/Il12b/Tnfsf13/Tnfsf13b/H2-Q7/Mif/B2m/Cd24a/Il27ra/Il1r1/H2-M3/Cd74/Cd274/Tnf/H2-T23/Hlx/H2-Ab1/Rsad2/Il1b/H2-DMa/H2-Q2/Gata3/Lta/Cd226/H2-K1/Slc11a1/Arid5a/Mad2l2/Fcer1g/Hspd1/Exosc3
BP	UP	GO:0051607	defense response to virus	198	0.564184	2.44521	0.00133156	0.0339299	1601	tags=30%, list=11%, signal=27%	Mmp12/Oas3/Fgl2/Acod1/Oas1g/Gbp4/Ifitm3/Itgax/Ifitm6/Irf7/Ifit1bl1/Il12b/Oas2/Dhx58/Oasl2/Cxcl10/Ccl5/Ifit3b/Ifit1/Zbp1/Ifit3/Oasl1/Isg20/Bcl2/Oas1a/Ifitm2/Oas1c/Ifit2/Mlkl/Trim25/Ifitm1/Apobec1/Rtp4/Oas1b/Tspan32/Stat1/Apobec3/Ddx41/Rsad2/Zc3h12a/Il1b/Isg15/Stat2/Samhd1/Trex1/Atg7/Traf3ip2/Cxcl9/Trim30a/Zc3hav1/Trim56/Mill2/Ddx58/Dicer1/Bst2/Trim12a/Eif2ak2/C1qbp/Nop53
BP	UP	GO:0030593	neutrophil chemotaxis	77	0.650093	2.44471	0.00158479	0.0339299	1740	tags=42%, list=12%, signal=37%	Lgals3/S100a9/Cxcl13/S100a8/Cxcr2/Spp1/Trem1/Cxcl10/Ccl5/Jaml/Trem3/Bst1/Cxcl2/Cd74/Sell/Ccl6/Cxcr1/Itgb2/Il1b/Ccl12/C5ar1/Ripor2/Itga1/Cx3cl1/Cxcl9/Ccl17/Cxcl1/Fcer1g/Rac2/C1qbp/Ccl22/Cxcl3
BP	UP	GO:1903901	negative regulation of viral life cycle	73	0.654351	2.43541	0.00159236	0.0339299	1153	tags=37%, list=8%, signal=34%	Oas3/Oas1g/Ifitm3/Ifitm6/Oas2/Oasl2/Ccl5/Gsn/Oasl1/Isg20/Oas1a/Ifitm2/Slpi/Oas1c/Trim25/Ifitm1/Tnf/Oas1b/Apobec3/Fcnb/Rsad2/Zc3h12a/Isg15/Ltf/Banf1/Zc3hav1/Trim56
MF	UP	GO:0005125	cytokine activity	115	0.606244	2.42343	0.00151745	0.0339299	1184	tags=32%, list=8%, signal=30%	Cxcl14/Il1rn/Cxcl13/Il1f9/Pglyrp1/Il12b/Vegfa/Spp1/Tnfsf13/Cxcl16/Cxcl10/Ccl5/Tnfsf13b/Gpi1/Mif/Csf1/Tnfsf8/Osm/Crlf2/Tnfsf9/Cxcl2/Nampt/Bmp7/Tnf/Ccl6/Inhba/Tnfsf14/Flt3l/Il1b/Ccl12/Il11/Lta/Kitl/Cx3cl1/Cxcl9/Ccl17/Cxcl1
BP	UP	GO:0048525	negative regulation of viral process	90	0.623487	2.42153	0.0015528	0.0339299	1153	tags=32%, list=8%, signal=30%	Oas3/Oas1g/Ifitm3/Ifitm6/Oas2/Oasl2/Ccl5/Gsn/Oasl1/Isg20/Oas1a/Ifitm2/Slpi/Oas1c/Trim25/Ifitm1/Tnf/Oas1b/Stat1/Apobec3/Fcnb/Rsad2/Zc3h12a/Isg15/Ltf/Banf1/Fbln1/Zc3hav1/Trim56
CC	UP	GO:0009897	external side of plasma membrane	294	0.535875	2.41802	0.00124069	0.0339299	1118	tags=27%, list=8%, signal=26%	Cd44/Cd69/Pdcd1/Lgals3/Vcam1/Antxr2/H2-D1/Apoe/Itgax/Anxa1/Itgal/Csf2ra/Anxa5/Il3ra/Tlr2/Lilrb4a/Itga4/Cd22/Fcgr4/H2-Q6/Cxcr2/Il12b/Tnfsf13/Slamf7/Ly6a/Cxcl10/H2-Q7/Alcam/Il12rb2/Ldlr/Ly6g/B2m/Crlf2/Cd24a/Il27ra/Itga5/Il1r1/Scnn1a/Cd14/Ly6c1/H2-M3/Cd36/Klrb1c/Ace/Thbs1/Ghr/Cd74/Sell/Cd274/Tnf/Msr1/Flt3/Heg1/Fcnb/Cxcr1/H2-T23/H2-Ab1/Flt3l/Clec2i/H2-Aa/Krt18/Pdpn/H2-Q2/Cd83/Gp1ba/Icosl/Btla/Cd3g/Ct…
CC	UP	GO:0044391	ribosomal subunit	174	0.568835	2.41334	0.00136986	0.0339299	2785	tags=51%, list=20%, signal=41%	Rpsa/Rps5/Rps26/Rpl18a/Rps15/Mrps36/Rpl23/Rps28/Isg15/Rpl14/Mrpl42/Rpl38/Rps25/Mrps28/Rpl23a/Mrpl51/Rps19/Rpl28/Rpl4/Rps12/Rpl35/Rpl32/Uba52/Rps13/Rpl13/Rpl29/Rpl24/Rps29/Rplp0/Mrpl55/Rpl37/Rpl7a/Rps15a/Rps18/Rack1/Rpl27a/Mrps24/Mrpl28/Rpl31/Dap3/Rpl3/Rps8/Rps16/Rps17/Rplp2/Rplp1/Rpl15/Rpl37a/Rps20/Rpl8/Mrps12/Rpl30/Rps11/Rpl19/Npm1/Rpl36/Mrpl53/Mrps21/Rps7/Rps23/Rpl11/Mrpl2/Rpl34/Mrps15/Rpl21/Rp…
BP	UP	GO:0002437	inflammatory response to antigenic stimulus	43	0.719748	2.41128	0.00171233	0.0339299	1453	tags=44%, list=10%, signal=40%	Il1rn/C3/Il1f9/Lilrb4a/Cxcr2/Il12b/Cd24a/Ahcy/Tnf/H2-T23/Hmgb2/Rbpj/Trex1/Lta/Serpinb9/Ephb6/Pnma1/Cd68/Fcer1g
BP	UP	GO:0050729	positive regulation of inflammatory response	114	0.602351	2.40737	0.00152439	0.0339299	1491	tags=32%, list=11%, signal=28%	Lpl/Clec7a/Mmp8/S100a9/Ptger4/Tarm1/C3/Adam8/S100a8/Tlr2/Ccl5/Zbp1/Mif/Ldlr/Osm/Cd24a/Ace/Adora2b/Trpv4/Tnf/Tnip1/Nfkbia/H2-T23/Fabp4/Ptgs2/Il1b/Pde2a/Tradd/Rps19/Ctsc/Lta/Serpine1/Nupr1/Cebpb/Fcer1g/Hspd1
BP	UP	GO:0097530	granulocyte migration	121	0.595976	2.39676	0.0014771	0.0339299	1184	tags=32%, list=8%, signal=30%	Lgals3/S100a9/Ptger4/Cxcl13/Adam8/Anxa1/S100a8/Cxcr2/Vegfa/Spp1/Trem1/Cxcl10/Ccl5/Jaml/Trem3/Csf1/Bst1/Cd177/Il1r1/Slamf8/Ptk2/Thbs1/Cxcl2/Cd74/Trpv4/Sell/Ccl6/Cxcr1/Itgb2/Il1b/Ccl12/C5ar1/Ripor2/Itga1/Cx3cl1/Rarres2/Cxcl9/Ccl17/Cxcl1
BP	UP	GO:0034341	response to interferon-gamma	112	0.60117	2.39572	0.00153139	0.0339299	1680	tags=34%, list=12%, signal=30%	Vim/Acod1/Rab7b/Gbp4/Ifitm3/Ifitm6/Tlr2/Capg/Il12b/Gbp2/Stx11/Cxcl16/Ccl5/H2-Q7/Gsn/Ifitm2/Nlrc5/Ifitm1/Rab20/Stat1/Ccl6/Gbp6/H2-Ab1/H2-Aa/Ccl12/H2-Eb1/Irgm1/Cx3cl1/Ccl17/Slc11a1/Gapdh/Cdc37/Stx8/Bst2/Socs1/Eprs/Ccl22/Kif5b
BP	UP	GO:0034113	heterotypic cell-cell adhesion	43	0.714797	2.39469	0.00171233	0.0339299	699	tags=33%, list=5%, signal=31%	Cd44/Itgb7/Il1rn/Vcam1/Itgax/Itga4/Gcnt2/Madcam1/Itga5/Bmp7/Tnf/Pkp2/Itgb2/Il1b
BP	UP	GO:1990266	neutrophil migration	96	0.613645	2.39341	0.00155521	0.0339299	1610	tags=38%, list=12%, signal=33%	Lgals3/S100a9/Ptger4/Cxcl13/Adam8/S100a8/Cxcr2/Spp1/Trem1/Cxcl10/Ccl5/Jaml/Trem3/Bst1/Cd177/Il1r1/Slamf8/Cxcl2/Cd74/Sell/Ccl6/Cxcr1/Itgb2/Il1b/Ccl12/C5ar1/Ripor2/Itga1/Cx3cl1/Cxcl9/Ccl17/Cxcl1/Fcer1g/Rac2/C1qbp/Ccl22
BP	UP	GO:0032496	response to lipopolysaccharide	204	0.550057	2.39095	0.00132979	0.0339299	1361	tags=27%, list=10%, signal=25%	Vim/Axl/S100a9/Ptger4/Cxcl13/Acod1/Il1f9/S100a8/Lilrb4a/Wfdc21/Fcgr4/Il12b/Gbp2/Cxcl16/Cxcl10/Ccl5/Il12rb2/Cmpk2/Mif/Cd300lb/B2m/Slpi/Acp5/Cd14/Cd36/Ace/Cxcl2/Rara/Scimp/Cd274/Mapkapk3/Tnf/Stat1/Mgst1/Nfkbia/Gbp6/Ptgs2/Zc3h12a/Tnip3/Hmgb2/Il1b/Ccl12/Pde2a/Ltf/Noct/Cx3cl1/Cxcl9/Plscr2/Serpine1/Bcr/Cxcl1/Slc11a1/Cd68/Cebpb/Arid5a
BP	UP	GO:0034340	response to type I interferon	42	0.713499	2.38281	0.00172414	0.0339299	1153	tags=36%, list=8%, signal=33%	Mmp12/Ifitm3/Ifitm6/Irf7/Oas2/Zbp1/Ifitm2/Nlrc5/Ifitm1/Stat1/Isg15/Stat2/Samhd1/Trex1/Trim56
BP	UP	GO:0002237	response to molecule of bacterial origin	221	0.53925	2.37823	0.00129366	0.0339299	1361	tags=27%, list=10%, signal=24%	Vim/Axl/S100a9/Ptger4/Cxcl13/Acod1/Il1f9/S100a8/Tlr2/Lilrb4a/Wfdc21/Fcgr4/Il12b/Gbp2/Cxcl16/Cxcl10/Ccl5/Il12rb2/Cmpk2/Mif/Cd300lb/B2m/Slpi/Cd24a/Acp5/Cd14/H2-M3/Cd36/Ace/Cxcl2/Rara/Scimp/Cd274/Mapkapk3/Tnf/Stat1/Mgst1/Nfkbia/Gbp6/Ptgs2/Zc3h12a/Tnip3/Hmgb2/Il1b/Ccl12/Pde2a/Ltf/C5ar1/Noct/Cx3cl1/Cxcl9/Plscr2/Serpine1/Bcr/Cxcl1/Slc11a1/Cd68/Cebpb/Arid5a
BP	UP	GO:2000106	regulation of leukocyte apoptotic process	84	0.621225	2.37491	0.00156986	0.0339299	1025	tags=30%, list=7%, signal=28%	Cd44/Axl/Pdcd1/Lgals3/Arg2/Bcl2a1a/Adam8/Anxa1/Hcar2/Cxcr2/Ccl5/Slc7a11/Mif/Cd24a/Cdkn2a/Cd74/Siglec1/Cd274/Pik3cb/Aurkb/Hif1a/Cd3g/Prelid1/Serpinb9/Kitl
BP	UP	GO:0060337	type I interferon signaling pathway	37	0.730672	2.37406	0.0017762	0.0339299	963	tags=35%, list=7%, signal=33%	Mmp12/Ifitm3/Ifitm6/Irf7/Oas2/Zbp1/Ifitm2/Nlrc5/Ifitm1/Stat1/Stat2/Samhd1/Trex1
BP	UP	GO:0071357	cellular response to type I interferon	37	0.730672	2.37406	0.0017762	0.0339299	963	tags=35%, list=7%, signal=33%	Mmp12/Ifitm3/Ifitm6/Irf7/Oas2/Zbp1/Ifitm2/Nlrc5/Ifitm1/Stat1/Stat2/Samhd1/Trex1
BP	UP	GO:0031347	regulation of defense response	473	0.502737	2.37194	0.00115607	0.0339299	1642	tags=25%, list=12%, signal=23%	Lpl/Cd44/Ifi204/Cst7/Clec7a/Mmp8/Mmp12/Fgr/Fgl2/S100a9/Ptger4/Tarm1/Acod1/Arg2/C3/Gbp4/Aoah/Apoe/Adam8/Pglyrp1/Anxa1/Irf7/S100a8/Igf1/Tlr2/Ifi211/Il12b/Dhx58/Ifi208/Usp18/Ccl5/Trem3/Zbp1/Mif/Bst1/Ldlr/Osm/Cd24a/Fpr2/Acp5/Fanca/Nlrc5/Mndal/Ifi209/Il1r1/Slamf8/H2-M3/Klrb1c/Optn/Ace/Pld3/Treml2/Il18rap/Cd74/9830107B12Rik/Adora2b/Trpv4/Metrnl/Cadm1/Tnf/Tspan32/Stat1/Apobec3/Fcnb/Tnip1/Nfkbia/H2-T23/F…
BP	UP	GO:0009615	response to virus	231	0.534608	2.371	0.00127226	0.0339299	1601	tags=29%, list=11%, signal=26%	Mmp12/Oas3/Fgl2/Acod1/Oas1g/Gbp4/Ifitm3/Itgax/Ifitm6/Irf7/Ifit1bl1/Il12b/Oas2/Dhx58/Oasl2/Cxcl10/Ccl5/Ifit3b/Ifit1/Zbp1/Ifit3/Oasl1/Isg20/Bcl2/Oas1a/Ifitm2/Oas1c/Ifit2/Ifi27l2a/Mlkl/Trim25/Ifitm1/Lcn2/Apobec1/Rtp4/Tnf/Oas1b/Flt3/Tspan32/Stat1/Apobec3/Ddx41/Rsad2/Zc3h12a/Il1b/Isg15/Stat2/Samhd1/Bcl3/Trex1/Atg7/Traf3ip2/Cxcl9/Trim30a/Zc3hav1/Trim56/Rps15a/Gsdme/Mill2/Ddx58/Dicer1/Bst2/Trim12a/Eif2a…
BP	UP	GO:0030595	leukocyte chemotaxis	178	0.551844	2.35626	0.00134953	0.0339299	1664	tags=33%, list=12%, signal=29%	Cxcl14/Lgals3/S100a9/Cxcl13/Retnlg/Gpr18/Adam8/Anxa1/S100a8/Cxcr2/Vegfa/Spp1/Trem1/Cxcl16/Cxcl10/Ccl5/Jaml/Trem3/Pla2g7/Mif/Csf1/Bst1/Ch25h/Flt1/Fpr2/Slamf8/Ptk2/Thbs1/Cxcl2/Cd74/Trpv4/Sell/Ccl6/Cxcr1/Tnfsf14/Itgb2/Il1b/Ccl12/C5ar1/Ripor2/Rps19/Itga1/Cx3cl1/Rarres2/Cxcl9/Serpine1/Alox5/Ccl17/Cxcl1/Stk39/App/Ptk2b/Fcer1g/Rac2/Cnr2/C1qbp/Ccl22/Cmklr1
BP	UP	GO:0050830	defense response to Gram-positive bacterium	65	0.652459	2.35547	0.00166113	0.0339299	1458	tags=35%, list=10%, signal=32%	Fgr/Gbp4/Pglyrp1/Tlr2/Lyz2/Gbp2/Tnfsf8/B2m/Acp5/Il27ra/Cd36/Tnf/H2-T23/Gbp6/Hmgb2/Camp/Ltf/C5ar1/Lta/Rarres2/Romo1/App/Rnase6
CC	UP	GO:0005840	ribosome	208	0.538537	2.35441	0.0013089	0.0339299	3091	tags=52%, list=22%, signal=41%	Rpsa/Rps5/Rps26/Rpl18a/Rps15/Mrps36/Rpl23/Rps28/Isg15/Rpl14/Mrpl42/Rpl38/Rps25/Mrps28/Rpl23a/Eif3h/Mrpl51/Rps19/Rpl28/Rpl4/Rps12/Rpl35/Rpl37rt/Rpl32/Uba52/Rps13/Rpl13/Rpl29/Rpl24/Rps29/Rplp0/Mrpl55/Rpl37/Rpl7a/Rps15a/Rps18/Rack1/Rpl27a/Mrps24/Mrpl28/Rpl31/Dap3/Rpl3/Rps8/Rps16/Rps17/Rplp2/Rplp1/Rpl15/Rpl37a/Rps20/Rpl8/Eif2ak2/Rpl22l1/Mrps12/Rpl30/Rps11/Eef2/Rpl41/Rpl19/Npm1/Btf3/Rpl36/Mrpl53/Mrps2…
BP	UP	GO:0071222	cellular response to lipopolysaccharide	145	0.566505	2.34389	0.00144092	0.0339299	1361	tags=28%, list=10%, signal=26%	Vim/Axl/Cxcl13/Acod1/Il1f9/Lilrb4a/Fcgr4/Il12b/Gbp2/Cxcl16/Cxcl10/Ccl5/Cmpk2/Mif/Cd300lb/B2m/Cd14/Cd36/Cxcl2/Rara/Scimp/Cd274/Tnf/Stat1/Nfkbia/Gbp6/Zc3h12a/Tnip3/Il1b/Ccl12/Pde2a/Ltf/Cx3cl1/Cxcl9/Plscr2/Serpine1/Bcr/Cxcl1/Cd68/Cebpb/Arid5a
CC	UP	GO:0042611	MHC protein complex	20	0.840874	2.32991	0.00195695	0.0339299	1405	tags=75%, list=10%, signal=68%	H2-D1/H2-Q6/H2-Q7/B2m/H2-M3/Cd74/H2-T23/H2-Ab1/H2-DMb2/H2-Aa/H2-DMa/H2-Eb1/H2-Q2/H2-K1/H2-Ob
BP	UP	GO:0071219	cellular response to molecule of bacterial origin	154	0.558133	2.32645	0.00141643	0.0339299	1361	tags=27%, list=10%, signal=25%	Vim/Axl/Cxcl13/Acod1/Il1f9/Tlr2/Lilrb4a/Fcgr4/Il12b/Gbp2/Cxcl16/Cxcl10/Ccl5/Cmpk2/Mif/Cd300lb/B2m/Cd14/Cd36/Cxcl2/Rara/Scimp/Cd274/Tnf/Stat1/Nfkbia/Gbp6/Zc3h12a/Tnip3/Il1b/Ccl12/Pde2a/Ltf/Cx3cl1/Cxcl9/Plscr2/Serpine1/Bcr/Cxcl1/Cd68/Cebpb/Arid5a
BP	UP	GO:0045069	regulation of viral genome replication	84	0.607789	2.32354	0.00156986	0.0339299	1591	tags=36%, list=11%, signal=32%	Oas3/Oas1g/Ifitm3/Ifitm6/Oas2/Oasl2/Ccl5/Oasl1/Isg20/Bcl2/Oas1a/Ifitm2/Slpi/Oas1c/Ifitm1/Tnf/Oas1b/Apobec3/Rsad2/Zc3h12a/Isg15/Ltf/Banf1/Pabpc1/Zc3hav1/Ppia/Dicer1/Bst2/Eif2ak2/Stom
BP	UP	GO:2000108	positive regulation of leukocyte apoptotic process	32	0.740435	2.32243	0.00181818	0.0339299	564	tags=34%, list=4%, signal=33%	Cd44/Pdcd1/Adam8/Anxa1/Hcar2/Ccl5/Cd24a/Cdkn2a/Siglec1/Cd274/Pik3cb
BP	UP	GO:0001819	positive regulation of cytokine production	365	0.50163	2.31788	0.00120192	0.0339299	1642	tags=26%, list=12%, signal=23%	Lpl/Ifi204/Clec7a/Mmp8/Mmp12/Fgr/Postn/Ptger4/Tarm1/Ly9/Rab7b/C3/Il1f9/Adam8/Anxa1/Irf7/Tlr2/Ifi211/Il12b/F3/Rgcc/Dhx58/Clec4e/Ccl5/Il12rb2/Mif/B2m/Osm/Crlf2/Hpse/Il27ra/Mndal/Tnfsf9/Il1r1/Cd14/H2-M3/Cd36/Optn/Thbs1/Rara/Cd74/Scimp/Adora2b/Trpv4/Sorl1/Cd274/Cadm1/Tnf/Flt3/Heg1/Stat1/Fcnb/H2-T23/Ptgs2/Rsad2/Sod1/Hmgb2/Il1b/Camp/Cd83/C5ar1/Ifi205/Gata3/Hif1a/Icosl/Bcl3/Il1rap/Lta/Cx3cl1/Cd226/Flt4/…
BP	UP	GO:0002824	positive regulation of adaptive immune response based on somatic recombination of immune receptors built from immunoglobulin superfamily domains	100	0.58955	2.31596	0.0015361	0.0339299	1558	tags=33%, list=11%, signal=30%	C3/H2-D1/Tnfsfm13/Anxa1/H2-Q6/Il12b/Tnfsf13/Tnfsf13b/H2-Q7/B2m/Cd24a/Il27ra/Il1r1/H2-M3/Cd274/Tnf/H2-T23/Hlx/H2-Ab1/Rsad2/Il1b/H2-DMa/H2-Q2/Gata3/Lta/Cd226/H2-K1/Slc11a1/Arid5a/Mad2l2/Fcer1g/Hspd1/Exosc3
BP	UP	GO:0002831	regulation of response to biotic stimulus	243	0.519355	2.30564	0.00127065	0.0339299	1618	tags=28%, list=12%, signal=25%	Ifi204/Mmp12/Fgr/Fgl2/Acod1/Arg2/Gbp4/Apoe/Adam8/Irf7/Tlr2/Ifi211/Il12b/Dhx58/Ifi208/Ccl5/Trem3/Zbp1/Mif/Cd24a/Fpr2/Nlrc5/Mndal/Ifi209/Slamf8/H2-M3/Klrb1c/Optn/Treml2/Il18rap/Cd74/9830107B12Rik/Scimp/Cd274/Cadm1/Tspan32/Stat1/Apobec3/Fcnb/H2-T23/Tap1/Zc3h12a/Hmgb2/Serpinb1a/Il1b/Ltf/Irgm1/Ifi205/Samhd1/Rps19/A2m/Trex1/Serpinb9/Cx3cl1/Cd226/Traf3ip2/Zc3hav1/A530064D06Rik/Cxcl1/Mill2/Sh2d1b1/Ddx58/…
BP	UP	GO:0050727	regulation of inflammatory response	290	0.510098	2.30089	0.00123609	0.0339299	1491	tags=23%, list=11%, signal=21%	Lpl/Cd44/Cst7/Clec7a/Mmp8/S100a9/Ptger4/Tarm1/Acod1/C3/Aoah/Apoe/Adam8/Pglyrp1/Anxa1/S100a8/Igf1/Tlr2/Il12b/Usp18/Ccl5/Zbp1/Mif/Bst1/Ldlr/Osm/Cd24a/Fpr2/Acp5/Fanca/Il1r1/Slamf8/Ace/Pld3/Adora2b/Trpv4/Metrnl/Tnf/Tnip1/Nfkbia/H2-T23/Fabp4/Ptgs2/Zc3h12a/Sod1/Il1b/C1qtnf12/Pde2a/Tradd/Gata3/Rps19/Trex1/Ctsc/Siglecg/Lta/Cx3cl1/Serpine1/Alox5/Bcr/Il1r2/Nupr1/Stk39/Nlrp12/Cebpb/Fcer1g/Dicer1/Sphk1/Hspd1
CC	UP	GO:0098800	inner mitochondrial membrane protein complex	112	0.575208	2.29226	0.00153139	0.0339299	3856	tags=62%, list=28%, signal=46%	Cox6a2/AA467197/Mcub/Ndufv3/Immp2l/Cox6a1/Atp5g1/Atp5j/Cox4i1/Ndufa3/Romo1/Chchd6/Ndufa4l2/Ndufb1/Atp5d/Ndufa13/Uqcrfs1/Pam16/Ndufs5/Cox5a/Grpel1/Atp5mpl/Ndufb5/Cox7c/Uqcrq/Ndufa10/Atp5j2/Micos13/Uqcrh/Timm10b/Ndufb3/Cyc1/Atp5g2/Ndufa2/Ndufb7/Ndufc1/Ndufa12/Ndufb9/Uqcr10/Chchd3/Immp1l/Ndufa8/Atp5o/Phb/Timm21/Timm50/Dnajc15/Atp5l/Ndufb2/Micos10/Ndufa7/Sdhc/Ndufs3/Atp5k/Ndufab1/Dnajc19/Micu3/Ndufb6…
BP	UP	GO:0050900	leukocyte migration	287	0.507519	2.2909	0.00123001	0.0339299	1681	tags=29%, list=12%, signal=26%	Cxcl14/Itgb7/Lgals3/S100a9/Vcam1/Ptger4/Cxcl13/Retnlg/Gpr18/Adam8/Anxa1/Itgal/Mmp9/S100a8/Tlr2/Itga4/Cxcr2/Vegfa/Spp1/Trem1/Cxcl16/Cxcl10/Ccl5/Jaml/Trem3/Pla2g7/Mif/Csf1/Bst1/Ch25h/Flt1/Cd24a/Fpr2/Il27ra/Madcam1/Cd177/Il1r1/Slamf8/Ptk2/Thbs1/Cxcl2/Cd74/Trpv4/Sell/Cadm1/Tnf/Ccl6/Cxcr1/Tnfsf14/Itgb2/Il1b/Ccl12/P2rx4/C5ar1/Gata3/Ripor2/Rps19/Itga1/Tnfrsf18/Kitl/Cx3cl1/Rarres2/Cxcl9/Serpine1/Alox5/Bc…
BP	UP	GO:0042130	negative regulation of T cell proliferation	57	0.64056	2.27855	0.00162866	0.0339299	1026	tags=30%, list=7%, signal=28%	Cd44/Tarm1/Arg2/Gpnmb/Dlg5/Slfn1/Cd24a/H2-M3/Cdkn2a/Cd274/H2-Ab1/H2-Aa/Sdc4/Ripor2/Btla/Prnp/Zc3h12d
BP	UP	GO:0002833	positive regulation of response to biotic stimulus	128	0.561514	2.27535	0.00146628	0.0339299	1184	tags=27%, list=8%, signal=25%	Ifi204/Mmp12/Acod1/Adam8/Irf7/Tlr2/Ifi211/Il12b/Dhx58/Ifi208/Trem3/Zbp1/Mif/Cd24a/Fpr2/Nlrc5/Mndal/Ifi209/H2-M3/Klrb1c/Optn/Il18rap/Cd74/Scimp/Cd274/Cadm1/Fcnb/H2-T23/Hmgb2/Irgm1/Ifi205/Rps19/Cd226/Zc3hav1/Cxcl1
BP	UP	GO:0045088	regulation of innate immune response	154	0.545245	2.27273	0.00141643	0.0339299	1048	tags=25%, list=7%, signal=24%	Ifi204/Mmp12/Fgr/Acod1/Apoe/Adam8/Irf7/Tlr2/Ifi211/Il12b/Dhx58/Ifi208/Trem3/Zbp1/Fpr2/Nlrc5/Mndal/Ifi209/Slamf8/H2-M3/Klrb1c/Treml2/Il18rap/Cd74/9830107B12Rik/Cadm1/Fcnb/H2-T23/Tap1/Hmgb2/Serpinb1a/Irgm1/Ifi205/Samhd1/Rps19/A2m/Trex1/Serpinb9/Cd226
BP	UP	GO:0071216	cellular response to biotic stimulus	175	0.534145	2.26961	0.00136612	0.0339299	1361	tags=25%, list=10%, signal=22%	Vim/Clec7a/Axl/Cxcl13/Acod1/Il1f9/Tlr2/Lilrb4a/Fcgr4/Il12b/Gbp2/Cxcl16/Cxcl10/Ccl5/Cmpk2/Mif/Cd300lb/B2m/Cd14/Cd36/Cxcl2/Rara/Scimp/Cd274/Tnf/Stat1/Nfkbia/Gbp6/Zc3h12a/Tnip3/Il1b/Ccl12/Pde2a/Ltf/Cx3cl1/Cxcl9/Plscr2/Serpine1/Bcr/Cxcl1/Cd68/Cebpb/Arid5a
BP	UP	GO:0031579	membrane raft organization	21	0.812992	2.26817	0.00194175	0.0339299	687	tags=38%, list=5%, signal=36%	Rftn1/Anxa2/Gsn/Emp2/Flot2/S100a10/Cav1/Clec2i
BP	UP	GO:0006949	syncytium formation	51	0.645968	2.26688	0.00162866	0.0339299	1113	tags=29%, list=8%, signal=27%	Cd44/Il1f9/Adam8/Cxcl10/Ehd1/Cacna1s/Stat1/Myof/Tnfsf14/Flt3l/Ptgfrn/Ripor2/Dcstamp/Cxcl9/Ccng1
BP	UP	GO:0045123	cellular extravasation	62	0.628757	2.26547	0.00163934	0.0339299	1169	tags=34%, list=8%, signal=31%	Itgb7/Vcam1/Ptger4/Adam8/Itgal/Itga4/Trem1/Ccl5/Jaml/Trem3/Il27ra/Madcam1/Cd177/Il1r1/Sell/Tnf/Itgb2/Ripor2/Itga1/Cx3cl1/Bcr
BP	UP	GO:0019882	antigen processing and presentation	86	0.588509	2.26042	0.00155521	0.0339299	1453	tags=33%, list=10%, signal=29%	Fgl2/Ctse/Rftn1/H2-D1/H2-Q6/H2-Q7/B2m/H2-M3/Thbs1/Cd74/Flt3/H2-T23/H2-Ab1/Tap1/H2-DMb2/H2-Aa/Psme1/H2-DMa/H2-Eb1/H2-Q2/Ifi30/Trex1/H2-K1/Rab3b/Slc11a1/Cd68/H2-Ob/Fcer1g
CC	UP	GO:0015935	small ribosomal subunit	71	0.608915	2.25485	0.0016129	0.0339299	2743	tags=59%, list=20%, signal=48%	Rpsa/Rps5/Rps26/Rps15/Mrps36/Rps28/Isg15/Mrpl42/Rps25/Mrps28/Rps19/Rps12/Uba52/Rps13/Rps29/Rps15a/Rps18/Rack1/Mrps24/Dap3/Rps8/Rps16/Rps17/Rps20/Mrps12/Rps11/Npm1/Mrps21/Rps7/Rps23/Mrps15/Rps2/Rps3a1/Mrps18a/Rps27a/Rps6/Mrps18b/Rps14/Rps9/Mrps31/Rps27/Rps27l
BP	UP	GO:0002695	negative regulation of leukocyte activation	154	0.540572	2.25325	0.00141643	0.0339299	1173	tags=24%, list=8%, signal=22%	Cd44/Cst7/Axl/Fgr/Fgl2/Lgals3/Tarm1/Arg2/Pglyrp1/Anxa1/Gpnmb/Ldlr/Dlg5/Slfn1/Cd24a/H2-M3/Cdkn2a/Cd74/Cd274/Flt3/Tspan32/Hlx/Cd300lf/H2-Ab1/Zc3h12a/H2-Aa/Sdc4/Id2/Ripor2/Btla/Prnp/Zc3h12d/Cx3cl1/Milr1/Adgrf5/Bcr/Hmox1
BP	UP	GO:0000768	syncytium formation by plasma membrane fusion	49	0.650234	2.2495	0.00166667	0.0339299	1111	tags=29%, list=8%, signal=26%	Cd44/Il1f9/Adam8/Cxcl10/Ehd1/Cacna1s/Stat1/Myof/Tnfsf14/Flt3l/Ptgfrn/Ripor2/Dcstamp/Cxcl9
BP	UP	GO:0140253	cell-cell fusion	49	0.650234	2.2495	0.00166667	0.0339299	1111	tags=29%, list=8%, signal=26%	Cd44/Il1f9/Adam8/Cxcl10/Ehd1/Cacna1s/Stat1/Myof/Tnfsf14/Flt3l/Ptgfrn/Ripor2/Dcstamp/Cxcl9
BP	UP	GO:0097529	myeloid leukocyte migration	175	0.528241	2.24452	0.00136612	0.0339299	1664	tags=32%, list=12%, signal=29%	Lgals3/S100a9/Ptger4/Cxcl13/Retnlg/Adam8/Anxa1/S100a8/Cxcr2/Vegfa/Spp1/Trem1/Cxcl10/Ccl5/Jaml/Trem3/Pla2g7/Mif/Csf1/Bst1/Flt1/Fpr2/Cd177/Il1r1/Slamf8/Ptk2/Thbs1/Cxcl2/Cd74/Trpv4/Sell/Ccl6/Cxcr1/Itgb2/Il1b/Ccl12/P2rx4/C5ar1/Ripor2/Rps19/Itga1/Cx3cl1/Rarres2/Cxcl9/Serpine1/Ccl17/Cxcl1/Mmp14/App/Ptk2b/Fcer1g/Rac2/C1qbp/Cd9/Ccl22/Cmklr1
BP	UP	GO:0071887	leukocyte apoptotic process	105	0.566971	2.24226	0.0015361	0.0339299	1088	tags=25%, list=8%, signal=23%	Cd44/Axl/Pdcd1/Lgals3/Arg2/Bcl2a1a/Adam8/Anxa1/Hcar2/Cxcr2/Ccl5/Slc7a11/Mif/Cd24a/Cdkn2a/Cd74/Siglec1/Cd274/Pik3cb/Aurkb/Hif1a/Cd3g/Prelid1/Serpinb9/Kitl/Traf3ip2
BP	UP	GO:0070228	regulation of lymphocyte apoptotic process	55	0.632032	2.24141	0.00164204	0.0339299	1011	tags=31%, list=7%, signal=29%	Cd44/Pdcd1/Lgals3/Arg2/Bcl2a1a/Adam8/Ccl5/Mif/Cd24a/Cd74/Siglec1/Cd274/Aurkb/Hif1a/Cd3g/Prelid1/Serpinb9
BP	UP	GO:0045089	positive regulation of innate immune response	94	0.576648	2.24032	0.00155521	0.0339299	1048	tags=28%, list=7%, signal=26%	Ifi204/Mmp12/Adam8/Irf7/Tlr2/Ifi211/Il12b/Ifi208/Trem3/Zbp1/Fpr2/Nlrc5/Mndal/Ifi209/H2-M3/Klrb1c/Il18rap/Cd74/Cadm1/Fcnb/H2-T23/Hmgb2/Irgm1/Ifi205/Rps19/Cd226
MF	UP	GO:0044548	S100 protein binding	13	0.878149	2.23524	0.00196464	0.0339299	401	tags=54%, list=3%, signal=52%	Iqgap1/Ezr/S100a11/Anxa2/S100a1/S100a6/Ahnak
MF	UP	GO:0016209	antioxidant activity	57	0.628231	2.2347	0.00162866	0.0339299	1815	tags=46%, list=13%, signal=40%	S100a9/Apoe/S100a8/Gsto1/Prdx6/Hp/Prxl2a/Gpx7/Sod2/Srxn1/Gstm7/Mgst1/Txndc17/Ptgs2/Selenow/Sod1/Gstk1/Gsr/Prdx5/Gpx8/Gstp2/Prdx1/Prxl2c/Gpx1/Selenof/Selenot
BP	UP	GO:0002460	adaptive immune response based on somatic recombination of immune receptors built from immunoglobulin superfamily domains	232	0.50396	2.23338	0.00127551	0.0339299	1585	tags=26%, list=11%, signal=23%	Fgl2/Ly9/Rftn1/C3/H2-D1/Jag1/Tnfsfm13/Anxa1/Irf7/H2-Q6/Il12b/Vegfa/Il18bp/Tnfsf13/Stx11/Tnfsf13b/H2-Q7/B2m/Crlf2/Cd24a/Emp2/Il27ra/Il1r1/H2-M3/Batf/Pirb/Il18rap/Cd74/Cd274/Tnf/Sema4a/H2-T23/Hlx/H2-Ab1/Rsad2/Zc3h12a/Il1b/H2-DMa/H2-Q2/Gata3/Icosl/Ung/Bcl3/Trex1/Ctsc/Lta/Serpinb9/Cd226/Ephb6/H2-K1/C4b/Slc11a1/Arid5a/Mad2l2/Fcer1g/Dennd1b/Hspd1/Ctsh/Exosc3/C1qbp
BP	UP	GO:0060700	regulation of ribonuclease activity	11	0.916778	2.23084	0.00205761	0.0339299	544	tags=73%, list=4%, signal=70%	Oas3/Oas1g/Oas2/Oasl2/Oasl1/Oas1a/Oas1c/Oas1b
CC	UP	GO:0022627	cytosolic small ribosomal subunit	42	0.666245	2.225	0.00172414	0.0339299	2743	tags=71%, list=20%, signal=58%	Rpsa/Rps5/Rps26/Rps15/Rps28/Isg15/Rps25/Rps19/Rps12/Uba52/Rps13/Rps29/Rps15a/Rps18/Rack1/Rps8/Rps16/Rps17/Rps20/Rps11/Rps7/Rps23/Rps2/Rps3a1/Rps27a/Rps6/Rps14/Rps9/Rps27/Rps27l
MF	UP	GO:0061134	peptidase regulator activity	129	0.546726	2.22471	0.00144718	0.0339299	2086	tags=41%, list=15%, signal=35%	Cst7/C3/Bcl2a1d/Anxa2/Wfdc21/Stfa2l1/Fn1/Tank/Slpi/Cstb/Serpinb10/Wfdc17/Spint2/Pebp1/Ngp/Cast/Tnfsf14/Cav1/Tfpi2/Serpinb1a/Psme1/Cstdc4/Ltf/Stfa1/A2m/Prnp/Ctsc/Serpinb9/Uchl5/Fbln1/Prdx5/Serpine1/Rack1/Gapdh/App/Naip2/Bst2/Ctsh/Atp2a3/Apaf1/Serpinb7/Serpinb6a/Psme4/Psme2/Psmd14/Serpinb8/Vil1/Tnfaip8/Pcolce/Bad/Stfa2/Pttg1/Bcl10
BP	UP	GO:0002687	positive regulation of leukocyte migration	126	0.547315	2.22234	0.00144928	0.0339299	1472	tags=30%, list=11%, signal=27%	Cxcl14/Lgals3/Ptger4/Cxcl13/Adam8/Mmp9/Tlr2/Itga4/Cxcr2/Vegfa/Cxcl10/Ccl5/Pla2g7/Csf1/Fpr2/Madcam1/Il1r1/Ptk2/Thbs1/Cd74/Trpv4/Sell/Tnfsf14/Il1b/Ccl12/P2rx4/C5ar1/Ripor2/Tnfrsf18/Kitl/Cx3cl1/Rarres2/Serpine1/Mmp14/Stk39/App/Ptk2b/Rac2
BP	UP	GO:0071346	cellular response to interferon-gamma	94	0.571397	2.21992	0.00155521	0.0339299	1680	tags=31%, list=12%, signal=27%	Vim/Acod1/Rab7b/Gbp4/Tlr2/Capg/Il12b/Gbp2/Stx11/Ccl5/H2-Q7/Gsn/Nlrc5/Rab20/Stat1/Ccl6/Gbp6/H2-Ab1/Ccl12/Irgm1/Cx3cl1/Ccl17/Gapdh/Cdc37/Stx8/Socs1/Eprs/Ccl22/Kif5b
BP	UP	GO:0048002	antigen processing and presentation of peptide antigen	52	0.631127	2.21877	0.00162602	0.0339299	1453	tags=38%, list=10%, signal=35%	Ctse/H2-D1/H2-Q6/H2-Q7/B2m/H2-M3/Cd74/H2-T23/H2-Ab1/Tap1/H2-DMb2/H2-Aa/H2-DMa/H2-Eb1/H2-Q2/Ifi30/H2-K1/Slc11a1/H2-Ob/Fcer1g
CC	UP	GO:0098803	respiratory chain complex	64	0.613306	2.20826	0.00166389	0.0339299	3817	tags=66%, list=27%, signal=48%	Cox6a2/AA467197/Ndufv3/Cox8b/Cox6a1/Cox4i1/Cox8a/Ndufa3/Ndufa4l2/Ndufb1/Cox6b1/Ndufa13/Uqcrfs1/Ndufs5/Cox5a/Ndufb5/Cox7c/Uqcrq/Ndufa10/Uqcrh/Ndufb3/Cyc1/Ndufa2/Ndufb7/Ndufc1/Ndufa12/Ndufb9/Uqcr10/Ndufa8/Ndufb2/Ndufa7/Sdhc/Ndufs3/Ndufab1/Ndufb6/Ndufb8/Ndufv2/Sdhb/Ndufb10/Ndufa6/Uqcrb/Ndufs6
BP	UP	GO:0035455	response to interferon-alpha	22	0.776562	2.20802	0.00192308	0.0339299	367	tags=41%, list=3%, signal=40%	Ifi204/Axl/Ifitm3/Ifitm6/Ifit1/Ifit3/Ifitm2/Ifit2/Ifitm1
CC	UP	GO:0015934	large ribosomal subunit	108	0.557588	2.20782	0.00154799	0.0339299	3695	tags=58%, list=26%, signal=43%	Rpl18a/Rpl23/Rpl14/Mrpl42/Rpl38/Rpl23a/Mrpl51/Rpl28/Rpl4/Rps12/Rpl35/Rpl32/Uba52/Rpl13/Rpl29/Rpl24/Rplp0/Mrpl55/Rpl37/Rpl7a/Rpl27a/Mrpl28/Rpl31/Rpl3/Rplp2/Rplp1/Rpl15/Rpl37a/Rpl8/Rpl30/Rpl19/Npm1/Rpl36/Mrpl53/Rpl11/Mrpl2/Rpl34/Rpl21/Rpl13a/Mrpl17/Rpl26/Mrps18a/Mrpl33/Rpl10a/Rpl7/Mrpl54/Nsun4/Rpl27/Rpl22/Zcchc17/Mpv17l2/Mrpl1/Rpl5/Malsu1/Mrpl23/Ndufab1/Mrpl48/Rpl6/Mrpl47/Mrpl52/Rpl18/Mrpl36/Mrpl22
BP	UP	GO:1903556	negative regulation of tumor necrosis factor superfamily cytokine production	45	0.650678	2.20753	0.00169205	0.0339299	663	tags=29%, list=5%, signal=28%	Axl/Ptger4/Arg2/Gpr18/Igf1/Gpnmb/Cd24a/Acp5/Rara/Tspo/Cd274/Flt3/Zc3h12a
BP	UP	GO:0022408	negative regulation of cell-cell adhesion	159	0.52626	2.20639	0.0013986	0.0339299	1679	tags=27%, list=12%, signal=24%	Cd44/Il1rn/Fgl2/Lgals3/Tarm1/Arg2/Jag1/Adam8/Anxa1/Vegfa/Rgcc/Gpnmb/Dlg5/Slfn1/Cd24a/H2-M3/Ptk2/Ass1/Cdkn2a/Cd74/Trpv4/Cd274/Spint2/Hlx/H2-Ab1/Zc3h12a/H2-Aa/Sdc4/Epb41l5/Ripor2/Btla/Prnp/Zc3h12d/Mbp/Cebpb/Gli3/Mad2l2/Socs1/Prkg1/Notch4/Cd9/Podxl/Lrrc32
MF	UP	GO:0003725	double-stranded RNA binding	71	0.595806	2.2063	0.0016129	0.0339299	1773	tags=31%, list=13%, signal=27%	Vim/Oas3/Rftn1/Oas1g/Oas2/Dhx58/Oasl2/Zbp1/Oasl1/Oas1a/Oas1c/Oas1b/Ago4/Eif4b/Dus2/Ddx58/Dicer1/Hspd1/Eif2ak2/Ddx21/Slc3a2/Drosha
BP	UP	GO:0002708	positive regulation of lymphocyte mediated immunity	97	0.563859	2.20573	0.0015456	0.0339299	1558	tags=30%, list=11%, signal=27%	C3/H2-D1/Tnfsfm13/H2-Q6/Il12b/Tnfsf13/H2-Q7/B2m/Cd24a/Il1r1/H2-M3/Klrb1c/Il18rap/Cadm1/Tnf/H2-T23/Rsad2/Il1b/H2-Q2/Gata3/Lta/Cd226/H2-K1/Arid5a/Sh2d1b1/Mad2l2/Fcer1g/Hspd1/Exosc3
BP	UP	GO:0050778	positive regulation of immune response	391	0.474485	2.20521	0.00120048	0.0339299	1585	tags=24%, list=11%, signal=22%	Cd44/Ifi204/Mmp12/Fgr/Ezr/Lgals3/Acod1/Rftn1/C3/H2-D1/Tnfsfm13/Adam8/Anxa1/Irf7/Bcl2a1d/Tlr2/Cd22/H2-Q6/Ifi211/Il12b/Rgcc/Tnfsf13/Ifi208/Pram1/Tnfsf13b/H2-Q7/Trem3/Zbp1/Mif/Bcl2/B2m/Cfb/Cd24a/Fpr2/Il27ra/Cd177/Nlrc5/Mndal/Ifi209/Il1r1/H2-M3/Cd36/Klrb1c/Rara/Fpr1/Il18rap/Cd74/Scimp/Adora2b/Cd274/Cadm1/Tnf/Fcnb/H2-T23/Hlx/H2-Ab1/Rsad2/Zc3h12a/Clec2i/Hmgb2/Itgb2/Il1b/Lat2/H2-DMa/H2-Q2/Psen2/C5ar1/Ir…
MF	UP	GO:0140375	immune receptor activity	87	0.570776	2.19885	0.00154799	0.0339299	1664	tags=32%, list=12%, signal=29%	Cd44/Csf2ra/Il3ra/Fcgr4/Cxcr2/Il12b/F3/Il12rb2/Crlf2/Fpr2/Il27ra/Il1r1/Fpr1/Ghr/Il18rap/Cd74/Flt3/Cxcr1/C5ar1/Il1rap/Ccrl2/Il1r2/Cxcr4/Fcer1g/Ctsh/Gfra2/Ccr8/Cmklr1
BP	UP	GO:1903555	regulation of tumor necrosis factor superfamily cytokine production	104	0.555687	2.19701	0.00152672	0.0339299	2281	tags=35%, list=16%, signal=29%	Axl/Ptger4/Arg2/Gpr18/Adam8/Igf1/Tlr2/Il12b/Mif/Gpnmb/Cd24a/Acp5/Cd14/Cd36/Rara/Tspo/Cd274/Flt3/H2-T23/Zc3h12a/Ltf/Trex1/Cd300ld/Trim30a/Fcer1g/Dicer1/Cd34/Mapkapk2/Clu/Arrb2/Cd2/Tnfaip3/Cyba/Ccl4/Irak3/Il23a
MF	UP	GO:0005126	cytokine receptor binding	182	0.512531	2.19654	0.00134771	0.0339299	1206	tags=24%, list=9%, signal=22%	Cd44/Cxcl14/Il1rn/Lrg1/Cxcl13/Traf1/Socs2/Il12b/Vegfa/Tnfsf13/Cxcl16/Cxcl10/Ccl5/Tnfsf13b/Mif/Csf1/Tnfsf8/Osm/Il27ra/Tnfsf9/Cxcl2/Tnf/Stat1/Ccl6/Nes/Cd300lf/Tnfsf14/Il1b/Ccl12/Il11/Tmbim1/Tradd/Gata3/Il1rap/Ccrl2/Lta/Kitl/Cx3cl1/Hsd17b7/Cxcl9/Ccl17/Cxcl1/Nucb2
BP	UP	GO:0002694	regulation of leukocyte activation	447	0.466616	2.19244	0.00117233	0.0339299	1618	tags=24%, list=12%, signal=22%	Cd44/Cst7/Clec7a/Mmp8/Axl/Fgr/Fgl2/Lgals3/Vcam1/Tarm1/Arg2/Tnfsfm13/Adam8/Pglyrp1/Cdkn1a/Anxa1/Itgal/Igf1/Clec4d/Cd22/Il12b/Tnfsf13/Slamf7/Pram1/Ccl5/Tnfsf13b/Gsn/Mif/Gpnmb/Bst1/Ldlr/Dlg5/Bcl2/Cd300lb/Crlf2/Slfn1/Cd24a/Gm5150/Il27ra/Fanca/Cd177/Tnfsf9/Slamf8/H2-M3/Lmo1/Gm9733/Thbs1/Rara/Cdkn2a/Cd74/Adora2b/Flot2/Cd274/Tnf/Flt3/Tspan32/H2-T23/Hlx/Cd300lf/Tnfsf14/H2-Ab1/Zc3h12a/Cav1/Flt3l/Clec2i/H2…
BP	UP	GO:0001780	neutrophil homeostasis	24	0.748349	2.19073	0.00187266	0.0339299	564	tags=33%, list=4%, signal=32%	Cd44/Axl/Anxa1/Lilrb4a/Hcar2/Cxcr2/Slc7a11/Pik3cb
BP	UP	GO:0019079	viral genome replication	101	0.556783	2.19068	0.00153846	0.0339299	1591	tags=31%, list=11%, signal=27%	Oas3/Oas1g/Ifitm3/Ifitm6/Oas2/Oasl2/Ccl5/Oasl1/Isg20/Bcl2/Oas1a/Ifitm2/Slpi/Oas1c/Ifitm1/Tnf/Oas1b/Apobec3/Rsad2/Zc3h12a/Isg15/Ltf/Banf1/Pabpc1/Atg7/Zc3hav1/Ppia/Dicer1/Bst2/Eif2ak2/Stom
BP	UP	GO:0002705	positive regulation of leukocyte mediated immunity	128	0.539955	2.18799	0.00146628	0.0339299	1558	tags=28%, list=11%, signal=25%	Fgr/C3/H2-D1/Tnfsfm13/H2-Q6/Il12b/Tnfsf13/H2-Q7/B2m/Cd24a/Cd177/Il1r1/H2-M3/Klrb1c/Il18rap/Scimp/Adora2b/Cadm1/Tnf/H2-T23/Rsad2/Itgb2/Il1b/H2-Q2/Gata3/Lta/Cd226/H2-K1/Cxcl1/Arid5a/Sh2d1b1/Ddx58/Mad2l2/Fcer1g/Hspd1/Exosc3
MF	UP	GO:0030545	receptor regulator activity	243	0.492612	2.18691	0.00127065	0.0339299	1631	tags=27%, list=12%, signal=24%	Cxcl14/Il1rn/Lgals3/Cxcl13/Retnlg/Il1f9/Jag1/Pglyrp1/Igf1/Il12b/Vegfa/Spp1/Saa3/Tnfsf13/Cxcl16/Ly6a/Ly6c2/Cxcl10/Ccl5/Tnfsf13b/Gpi1/Mif/Gpnmb/Csf1/Tnfsf8/Osm/Crlf2/Dut/Ly6i/Tnfsf9/Ly6c1/Cxcl2/Metrnl/Nampt/Bmp7/Tnf/Ccl6/Inhba/Sema4a/Tnfsf14/Flt3l/Hmgb2/Il1b/Ccl12/Tafa2/Il11/C1qtnf12/Dkk2/Ly6e/Pdyn/Lypd6b/Lta/Kitl/Cx3cl1/Cxcl9/Ccl17/Cxcl1/Osgin1/App/Lrpap1/Gmfg/Tac4/Ccl22/Nmb/Igf2/Ttr
CC	UP	GO:0070469	respirasome	71	0.590099	2.18517	0.0016129	0.0339299	3817	tags=65%, list=27%, signal=47%	Cox6a2/AA467197/Ndufv3/Cox8b/Cox6a1/Cox4i1/Cox8a/Ndufa3/Ndufa4l2/Ndufb1/Cox6b1/Ndufa13/Uqcrfs1/Ndufs5/Cox5a/Ndufb5/Cox7c/Uqcrq/Ndufa10/Uqcrh/Ndufb3/Cyc1/Cox7a2l/Ndufa2/Ndufb7/Ndufc1/Ndufa12/Ndufb9/Uqcr10/Ndufa8/Cox7a2/Ndufb2/Ndufa7/Sdhc/Ndufs3/Higd1a/Ndufab1/Ndufb6/Ndufb8/Ndufv2/Sdhb/Ndufb10/Uqcr11/Ndufa6/Uqcrb/Ndufs6
BP	UP	GO:0032069	regulation of nuclease activity	22	0.768469	2.18501	0.00192308	0.0339299	693	tags=41%, list=5%, signal=39%	Oas3/Oas1g/Oas2/Oasl2/Oasl1/Oas1a/Oas1c/Oas1b/Hmgb2
MF	UP	GO:0042056	chemoattractant activity	17	0.801386	2.18424	0.00190476	0.0339299	1349	tags=53%, list=10%, signal=48%	Lgals3/Vegfa/Saa3/Cxcl10/Ccl5/Mif/Hmgb2/Cx3cl1/App
BP	UP	GO:0002286	T cell activation involved in immune response	81	0.576209	2.18416	0.0016	0.0339299	923	tags=25%, list=7%, signal=23%	Fgl2/Lgals3/Ptger4/Ly9/Anxa1/Itgal/Clec4d/Il12b/Clec4e/Stx11/H2-M3/Batf/Rara/Cd74/Sema4a/Hlx/Zc3h12a/Psen2/Gata3/Bcl3
BP	UP	GO:0002250	adaptive immune response	326	0.47835	2.18389	0.0012285	0.0339299	1585	tags=24%, list=11%, signal=22%	Cd44/Fgl2/Pdcd1/Tarm1/Ly9/Arg2/Rftn1/C3/H2-D1/Jag1/Tnfsfm13/Anxa1/Irf7/Clec4d/H2-Q6/Il12b/Vegfa/Il18bp/Tnfsf13/Slamf7/Stx11/Tnfsf13b/H2-Q7/Alcam/Mif/B2m/Crlf2/Cd24a/Emp2/Il27ra/Il1r1/H2-M3/Batf/Pirb/Il18rap/Cd74/Cd274/Tnf/Sema4a/H2-T23/Hlx/H2-Ab1/Rsad2/Tap1/Zc3h12a/H2-Aa/Il1b/Lat2/H2-DMa/H2-Eb1/H2-Q2/Gata3/Icosl/Btla/Prr7/Cd3g/Ung/Bcl3/Trex1/Cd48/Ctsc/Siglecg/Lta/Serpinb9/Cd226/Ephb6/H2-K1/C4b/Sl…
BP	UP	GO:0060326	cell chemotaxis	237	0.491702	2.18329	0.00127226	0.0339299	1664	tags=28%, list=12%, signal=25%	Cxcl14/Lgals3/S100a9/Vcam1/Cxcl13/Retnlg/Gpr18/Adam8/Anxa1/S100a8/Cxcr2/Vegfa/Spp1/Trem1/Saa3/Cxcl16/Cxcl10/Ccl5/Jaml/Trem3/Pla2g7/Mif/Csf1/Bst1/Ch25h/Flt1/Fpr2/Slamf8/Ptk2/Thbs1/Cxcl2/Cd74/Trpv4/Sell/Ccl6/Cxcr1/Tnfsf14/Hmgb2/Itgb2/Il1b/Ccl12/P2rx4/C5ar1/Ripor2/Rps19/Ccrl2/Itga1/Cx3cl1/Rarres2/Met/Cxcl9/Serpine1/Alox5/Ccl17/Cxcl1/Enpp2/Stk39/Cxcr4/App/Ptk2b/Fcer1g/Rac2/Cnr2/C1qbp/Ccl22/Ccr8/Cmklr1
BP	UP	GO:0050868	negative regulation of T cell activation	101	0.554476	2.1816	0.00153846	0.0339299	1026	tags=23%, list=7%, signal=21%	Cd44/Fgl2/Lgals3/Tarm1/Arg2/Anxa1/Gpnmb/Dlg5/Slfn1/Cd24a/H2-M3/Cdkn2a/Cd74/Cd274/Hlx/H2-Ab1/Zc3h12a/H2-Aa/Sdc4/Ripor2/Btla/Prnp/Zc3h12d
BP	UP	GO:1903900	regulation of viral life cycle	138	0.532234	2.18154	0.0014556	0.0339299	1591	tags=28%, list=11%, signal=25%	Oas3/Oas1g/Ifitm3/Ifitm6/Oas2/Oasl2/Ccl5/Gsn/Oasl1/Isg20/Bcl2/Oas1a/Ifitm2/Slpi/Oas1c/Trim25/Ifitm1/Cd74/Tnf/Oas1b/Apobec3/Fcnb/Trim30b/Rsad2/Zc3h12a/Isg15/Ltf/Banf1/Pabpc1/Lgals1/Trim30a/Zc3hav1/Trim56/Ppia/Dicer1/Bst2/Trim12a/Eif2ak2/Stom
BP	UP	GO:1903038	negative regulation of leukocyte cell-cell adhesion	112	0.547389	2.1814	0.00153139	0.0339299	1026	tags=22%, list=7%, signal=21%	Cd44/Fgl2/Lgals3/Tarm1/Arg2/Adam8/Anxa1/Gpnmb/Dlg5/Slfn1/Cd24a/H2-M3/Ass1/Cdkn2a/Cd74/Cd274/Hlx/H2-Ab1/Zc3h12a/H2-Aa/Sdc4/Ripor2/Btla/Prnp/Zc3h12d
BP	UP	GO:0002443	leukocyte mediated immunity	288	0.483316	2.17989	0.00123916	0.0339299	1618	tags=26%, list=12%, signal=24%	Fgr/Fgl2/Rftn1/C3/H2-D1/Jag1/Tnfsfm13/Irf7/Tlr2/H2-Q6/Il12b/Trem1/Tnfsf13/Stx11/Pram1/H2-Q7/Trem3/Cd300lb/B2m/Crlf2/Cd24a/Emp2/Il27ra/Cd177/Il1r1/H2-M3/Klrb1c/Batf/Pirb/Ace/Il18rap/Cd74/Scimp/Adora2b/Cadm1/Tnf/H2-T23/H2-Ab1/Rsad2/Tap1/Itgb2/Il1b/Lat2/H2-DMa/H2-Q2/Gata3/Icosl/Ung/Bcl3/Trex1/Ctsc/Lta/Serpinb9/Cd226/Ephb6/Milr1/H2-K1/Bcr/Hmox1/Cxcl1/C4b/Slc11a1/Prdx1/Arid5a/Sh2d1b1/Ddx58/Mad2l2/Fcer…
MF	UP	GO:0048018	receptor ligand activity	216	0.496187	2.17957	0.00130378	0.0339299	1683	tags=27%, list=12%, signal=24%	Cxcl14/Il1rn/Lgals3/Cxcl13/Retnlg/Il1f9/Jag1/Pglyrp1/Igf1/Il12b/Vegfa/Spp1/Saa3/Tnfsf13/Cxcl16/Cxcl10/Ccl5/Tnfsf13b/Gpi1/Mif/Gpnmb/Csf1/Tnfsf8/Osm/Crlf2/Tnfsf9/Cxcl2/Metrnl/Nampt/Bmp7/Tnf/Ccl6/Inhba/Sema4a/Tnfsf14/Flt3l/Hmgb2/Il1b/Ccl12/Tafa2/Il11/C1qtnf12/Pdyn/Lta/Kitl/Cx3cl1/Cxcl9/Ccl17/Cxcl1/Osgin1/App/Lrpap1/Gmfg/Tac4/Ccl22/Nmb/Igf2/Ttr/Wnt11
CC	UP	GO:0098552	side of membrane	442	0.463693	2.17824	0.00116959	0.0339299	1717	tags=25%, list=12%, signal=23%	Cd44/Cd69/Iqgap1/Fgr/Pdcd1/Ezr/Lgals3/Vcam1/Antxr2/H2-D1/Apoe/Traf1/Itgax/Anxa1/Itgal/Csf2ra/Anxa5/Il3ra/Tlr2/Lilrb4a/Itga4/Cd22/Fcgr4/H2-Q6/Cxcr2/Il12b/Tnfsf13/Slamf7/Ly6a/Cxcl10/H2-Q7/Alcam/Il12rb2/Gnb4/Ldlr/Ly6g/B2m/Crlf2/Ptpn7/Cd24a/Il27ra/S100a6/Itga5/Il1r1/Scnn1a/Cd14/Ly6c1/H2-M3/Cd36/Ptk2/Klrb1c/Ace/Thbs1/Ghr/Cd74/Gng5/Gnb3/Sell/Cd274/Tnf/Msr1/Flt3/Heg1/Fcnb/Cxcr1/H2-T23/H2-Ab1/Flt3l/Clec2…
BP	UP	GO:0051250	negative regulation of lymphocyte activation	129	0.535223	2.1779	0.00144718	0.0339299	1026	tags=22%, list=7%, signal=20%	Cd44/Axl/Fgr/Fgl2/Lgals3/Tarm1/Arg2/Pglyrp1/Anxa1/Gpnmb/Dlg5/Slfn1/Cd24a/H2-M3/Cdkn2a/Cd74/Cd274/Flt3/Hlx/H2-Ab1/Zc3h12a/H2-Aa/Sdc4/Id2/Ripor2/Btla/Prnp/Zc3h12d
BP	UP	GO:0014911	positive regulation of smooth muscle cell migration	49	0.629012	2.17609	0.00166667	0.0339299	396	tags=22%, list=3%, signal=22%	Iqgap1/Postn/Ptger4/Myo5a/Igf1/F3/Ccl5/Mif/Bcl2/Vtn/Ptk2
BP	UP	GO:0007159	leukocyte cell-cell adhesion	281	0.481504	2.16957	0.00123457	0.0339299	1026	tags=21%, list=7%, signal=20%	Cd44/Itgb7/Fgl2/Lgals3/S100a9/Vcam1/Tarm1/Arg2/Adam8/Anxa1/Itgal/S100a8/Igf1/Itga4/Il12b/Ccl5/Tnfsf13b/Gpnmb/Dlg5/Slfn1/Cd24a/Gm5150/Il27ra/Madcam1/Cd177/Itga5/Tnfsf9/H2-M3/Gm9733/Rara/Ass1/Cdkn2a/Cd74/Flot2/Sell/Cd274/Bmp7/Tnf/Tnip1/H2-T23/Hlx/Tnfsf14/H2-Ab1/Zc3h12a/Cav1/H2-Aa/Itgb2/Il1b/Sdc4/H2-DMa/Cd83/Gata3/Icosl/Ripor2/Btla/Lgals1/Prnp/Olr1/Zc3h12d
BP	UP	GO:0050715	positive regulation of cytokine secretion	33	0.686899	2.16926	0.00182149	0.0339299	539	tags=33%, list=4%, signal=32%	Fgr/Ptger4/Tlr2/Rgcc/Clec4e/Mif/Cd14/Cd36/Sorl1/Cadm1/Tnf
BP	UP	GO:1905954	positive regulation of lipid localization	75	0.580935	2.16889	0.00160514	0.0339299	1210	tags=27%, list=9%, signal=24%	Lpl/C3/Apoe/Anxa2/Spp1/Fabp3/Mif/Cyp4f18/Ehd1/Cd36/Dbi/Plin2/Msr1/Nfkbia/Zc3h12a/Cav1/Il1b/Prelid1/Nucb2/Vstm2a
BP	UP	GO:0032720	negative regulation of tumor necrosis factor production	44	0.640797	2.16752	0.00169492	0.0339299	663	tags=27%, list=5%, signal=26%	Axl/Ptger4/Arg2/Gpr18/Igf1/Gpnmb/Cd24a/Acp5/Rara/Tspo/Flt3/Zc3h12a
MF	UP	GO:0050839	cell adhesion molecule binding	199	0.499754	2.16741	0.00132979	0.0339299	1349	tags=26%, list=10%, signal=23%	Itgb7/Ezr/Postn/Vcam1/Adam8/Itgal/Igf1/Itga4/Fxyd5/Spp1/Fn1/Trpc4/Itgb2l/Jaml/Shtn1/Afdn/Emb/Gpnmb/Tgfbi/Emp2/Madcam1/Cd177/Itga5/Vtn/Rpsa/Ptk2/Thbs1/Ndrg1/Sell/Cadm1/Pkp2/Comp/Tjp3/Itgb2/Il1b/P2rx4/Itgb8/Isg15/Esam/Tbc1d2/Itga1/Prom1/Cx3cl1/Cdh4/Cd226/Fbln1/Icam2/Mmp14/Akap5/Mfge8/App
BP	UP	GO:0002690	positive regulation of leukocyte chemotaxis	79	0.571392	2.16701	0.00158228	0.0339299	1664	tags=34%, list=12%, signal=30%	Cxcl14/Cxcl13/Cxcr2/Vegfa/Cxcl10/Ccl5/Pla2g7/Csf1/Fpr2/Ptk2/Thbs1/Cd74/Trpv4/Sell/Tnfsf14/Il1b/C5ar1/Ripor2/Cx3cl1/Rarres2/Serpine1/Stk39/App/Ptk2b/Rac2/C1qbp/Cmklr1
BP	UP	GO:0071706	tumor necrosis factor superfamily cytokine production	109	0.547025	2.16668	0.0015456	0.0339299	2281	tags=35%, list=16%, signal=29%	Axl/Ptger4/Arg2/Gpr18/Adam8/Igf1/Tlr2/Il12b/Mif/Gpnmb/Cd24a/Acp5/Cd14/Cd36/Tmem106a/Rara/Tspo/Cd274/Flt3/H2-T23/Zc3h12a/Ltf/Trex1/Cd300ld/Trim30a/App/Fcer1g/Dicer1/Cd34/Mapkapk2/Clu/Arrb2/Cd2/Tnfaip3/Cyba/Ccl4/Irak3/Il23a
MF	UP	GO:0061135	endopeptidase regulator activity	102	0.549166	2.16497	0.00153846	0.0339299	2066	tags=39%, list=15%, signal=34%	Cst7/C3/Bcl2a1d/Anxa2/Wfdc21/Stfa2l1/Slpi/Cstb/Serpinb10/Wfdc17/Spint2/Pebp1/Ngp/Cast/Tnfsf14/Tfpi2/Serpinb1a/Psme1/Cstdc4/Ltf/Stfa1/A2m/Prnp/Serpinb9/Uchl5/Prdx5/Serpine1/Gapdh/App/Naip2/Bst2/Serpinb7/Serpinb6a/Psme2/Psmd14/Serpinb8/Vil1/Tnfaip8/Stfa2/Pttg1
MF	UP	GO:0004866	endopeptidase inhibitor activity	94	0.55643	2.16177	0.00155521	0.0339299	2066	tags=39%, list=15%, signal=34%	Cst7/C3/Bcl2a1d/Anxa2/Wfdc21/Stfa2l1/Slpi/Cstb/Serpinb10/Wfdc17/Spint2/Pebp1/Ngp/Cast/Tnfsf14/Tfpi2/Serpinb1a/Cstdc4/Ltf/Stfa1/A2m/Prnp/Serpinb9/Uchl5/Prdx5/Serpine1/Gapdh/App/Naip2/Bst2/Serpinb7/Serpinb6a/Serpinb8/Vil1/Tnfaip8/Stfa2/Pttg1
BP	UP	GO:0002449	lymphocyte mediated immunity	214	0.491999	2.16	0.00129702	0.0339299	2130	tags=31%, list=15%, signal=27%	Fgl2/Rftn1/C3/H2-D1/Jag1/Tnfsfm13/Irf7/H2-Q6/Il12b/Tnfsf13/Stx11/H2-Q7/B2m/Crlf2/Cd24a/Emp2/Il27ra/Il1r1/H2-M3/Klrb1c/Batf/Pirb/Il18rap/Cd74/Cadm1/Tnf/H2-T23/H2-Ab1/Rsad2/Tap1/Il1b/H2-DMa/H2-Q2/Gata3/Icosl/Ung/Bcl3/Trex1/Ctsc/Lta/Serpinb9/Cd226/Ephb6/H2-K1/C4b/Slc11a1/Prdx1/Arid5a/Sh2d1b1/Mad2l2/Fcer1g/Dennd1b/Hspd1/Ctsh/Exosc3/C1qbp/Igf2/Myo1g/H60b/Cd8a/Clec4g/Cd28/Ccr2/Bcl10/Ercc1/C1qb/Arrb2
BP	UP	GO:0050663	cytokine secretion	62	0.599359	2.15955	0.00163934	0.0339299	1679	tags=40%, list=12%, signal=36%	Fgr/Ptger4/Tlr2/Trem1/Rgcc/Clec4e/Trem3/Mif/Cd14/Cd36/Optn/Tmem106a/Srgn/Sorl1/Cadm1/Tnf/Cx3cl1/Hdac9/Ephb6/Gapdh/Nlrp12/Panx1/Socs1/Cd34/Lrrc32
BP	UP	GO:0019221	cytokine-mediated signaling pathway	277	0.480338	2.15939	0.00123916	0.0339299	1498	tags=23%, list=11%, signal=21%	Mmp12/Il1rn/Axl/Cxcl13/Il1f9/Ifitm3/Traf1/Ifitm6/Irf7/Csf2ra/Il3ra/Cxcr2/Il12b/Oas2/F3/Cxcl10/Ccl5/Zbp1/Il12rb2/Csf1/Ifitm2/Osm/Crlf2/Cd24a/Il27ra/Nlrc5/Ifitm1/Il1r1/Pirb/Iigp1/Cxcl2/Ghr/Il18rap/Cd74/Tnf/Flt3/Stat1/Ccl6/Nfkbia/Cd300lf/Txndc17/Cav1/Il1b/Krt18/Ccl12/Stat2/Irgm1/Samhd1/Il1rap/Trex1/Cx3cl1/Traf3ip2/Cxcl9/Mkks/Ccl17/Cxcl1/Il1r2/Mt3/Stk39/Cxcr4/Ptk2b/Cdc37/Fcer1g/Sphk1/Socs1
BP	UP	GO:0002274	myeloid leukocyte activation	185	0.502534	2.15838	0.00134953	0.0339299	1614	tags=29%, list=12%, signal=26%	Cst7/Mmp8/Fgr/Tlr2/Clec4d/Fcgr4/Cxcr2/Stx11/Pram1/Pilrb1/Ccl5/Ldlr/Cd300lb/Crlf2/Fpr2/Cd177/Tnfsf9/Batf/Pirb/Thbs1/Tmem106a/Il18rap/Adora2b/Ndrg1/Nampt/Tnf/Tspan32/Cd300lf/Flt3l/Itgb2/Rbpj/Lat2/C5ar1/Dcstamp/Trex1/Cd48/Ctsc/Cx3cl1/Cd226/Milr1/Adgrf5/Bcr/Hmox1/Slc11a1/App/Fcer1g/Rac2/Sphk1/Hspd1/Crtc3/Cnr2/Tac4/Slc7a2
MF	UP	GO:0042605	peptide antigen binding	19	0.784729	2.15764	0.0019305	0.0339299	1118	tags=53%, list=8%, signal=48%	H2-D1/H2-Q6/H2-Q7/H2-M3/H2-T23/H2-Ab1/Tap1/H2-Aa/H2-Q2/H2-K1
BP	UP	GO:0002711	positive regulation of T cell mediated immunity	43	0.643919	2.15724	0.00171233	0.0339299	1491	tags=37%, list=11%, signal=33%	H2-D1/H2-Q6/Il12b/H2-Q7/B2m/Cd24a/Il1r1/H2-M3/H2-T23/Rsad2/Il1b/H2-Q2/Gata3/H2-K1/Arid5a/Hspd1
BP	UP	GO:0046597	negative regulation of viral entry into host cell	17	0.79133	2.15683	0.00190476	0.0339299	1153	tags=47%, list=8%, signal=43%	Ifitm3/Ifitm6/Gsn/Ifitm2/Trim25/Ifitm1/Fcnb/Trim56
BP	UP	GO:0090207	regulation of triglyceride metabolic process	37	0.663369	2.15539	0.0017762	0.0339299	516	tags=30%, list=4%, signal=29%	C3/Apoe/Ldlr/Dgat2/Thrb/Cd36/Sik1/Apobec1/Gnb3/Sorl1/Ctdnep1
CC	UP	GO:0070069	cytochrome complex	24	0.735838	2.1541	0.00187266	0.0339299	2548	tags=67%, list=18%, signal=55%	Cox6a2/AA467197/Cox8b/Cox6a1/Cox4i1/Cox8a/Ndufa4l2/Cox10/Cox6b1/Uqcrfs1/Cox5a/Cox7c/Uqcrq/Uqcrh/Cyc1/Uqcr10
BP	UP	GO:0002819	regulation of adaptive immune response	160	0.513045	2.15285	0.0013947	0.0339299	1558	tags=24%, list=11%, signal=22%	Cd44/C3/H2-D1/Tnfsfm13/Anxa1/Irf7/H2-Q6/Il12b/Tnfsf13/Tnfsf13b/H2-Q7/Mif/B2m/Cd24a/Il27ra/Il1r1/H2-M3/Cd74/Cd274/Tnf/H2-T23/Hlx/H2-Ab1/Rsad2/Zc3h12a/Il1b/H2-DMa/H2-Q2/Gata3/Cd48/Lta/Cd226/H2-K1/Slc11a1/Arid5a/Mad2l2/Fcer1g/Hspd1/Exosc3
BP	UP	GO:0042088	T-helper 1 type immune response	40	0.64211	2.14908	0.00171233	0.0339299	1361	tags=35%, list=10%, signal=32%	Anxa1/Il12b/Vegfa/Il18bp/Il27ra/Il1r1/Il18rap/Sema4a/Hlx/H2-Ab1/Il1b/Bcl3/Slc11a1/Arid5a
BP	UP	GO:0031343	positive regulation of cell killing	60	0.59488	2.14636	0.00162075	0.0339299	1372	tags=28%, list=10%, signal=26%	Clec7a/H2-D1/H2-Q6/Il12b/H2-Q7/B2m/H2-M3/Klrb1c/Il18rap/Cadm1/H2-T23/H2-Q2/Cd226/H2-K1/Cxcl1/Gapdh/Sh2d1b1
BP	UP	GO:0072567	chemokine (C-X-C motif) ligand 2 production	15	0.828439	2.14571	0.00204082	0.0339299	539	tags=40%, list=4%, signal=38%	Lpl/Postn/Ccl5/Mif/Cd74/Tnf
BP	UP	GO:2000341	regulation of chemokine (C-X-C motif) ligand 2 production	15	0.828439	2.14571	0.00204082	0.0339299	539	tags=40%, list=4%, signal=38%	Lpl/Postn/Ccl5/Mif/Cd74/Tnf
BP	UP	GO:0072676	lymphocyte migration	84	0.561046	2.14485	0.00156986	0.0339299	1681	tags=30%, list=12%, signal=26%	Cxcl14/Itgb7/Cxcl13/Adam8/Itgal/Itga4/Cxcl16/Cxcl10/Ccl5/Ch25h/Il27ra/Madcam1/Cadm1/Ccl6/Tnfsf14/Ccl12/Gata3/Ripor2/Cx3cl1/Ccl17/Stk39/App/Ptk2b/Ccl22/Myo1g
CC	UP	GO:0005746	mitochondrial respirasome	65	0.593986	2.14438	0.00166113	0.0339299	3817	tags=63%, list=27%, signal=46%	Cox6a2/AA467197/Ndufv3/Cox6a1/Cox4i1/Ndufa3/Ndufa4l2/Ndufb1/Ndufa13/Uqcrfs1/Ndufs5/Cox5a/Ndufb5/Cox7c/Uqcrq/Ndufa10/Uqcrh/Ndufb3/Cyc1/Cox7a2l/Ndufa2/Ndufb7/Ndufc1/Ndufa12/Ndufb9/Uqcr10/Ndufa8/Cox7a2/Ndufb2/Ndufa7/Sdhc/Ndufs3/Ndufab1/Ndufb6/Ndufb8/Ndufv2/Sdhb/Ndufb10/Ndufa6/Uqcrb/Ndufs6
BP	UP	GO:0050866	negative regulation of cell activation	172	0.506252	2.14385	0.00138313	0.0339299	1596	tags=26%, list=11%, signal=23%	Cd44/Cst7/Axl/Fgr/Fgl2/Lgals3/Tarm1/Arg2/Apoe/Pglyrp1/Anxa1/Gpnmb/Ldlr/Dlg5/Slfn1/Cd24a/H2-M3/Cdkn2a/Cd74/Cd274/Flt3/Tspan32/Hlx/Cd300lf/H2-Ab1/Zc3h12a/H2-Aa/Sdc4/Id2/Ripor2/Btla/Prnp/Zc3h12d/Cx3cl1/Milr1/Adgrf5/Bcr/Hmox1/Cebpb/Gli3/Socs1/Prkg1/Cnr2/Cd9
BP	UP	GO:0010885	regulation of cholesterol storage	13	0.842106	2.14349	0.00196464	0.0339299	552	tags=31%, list=4%, signal=30%	Lpl/Ehd1/Cd36/Msr1
MF	UP	GO:0030546	signaling receptor activator activity	221	0.485628	2.14174	0.00129366	0.0339299	1683	tags=27%, list=12%, signal=24%	Cxcl14/Il1rn/Lgals3/Cxcl13/Retnlg/Il1f9/Jag1/Pglyrp1/Igf1/Il12b/Vegfa/Spp1/Saa3/Tnfsf13/Cxcl16/Cxcl10/Ccl5/Tnfsf13b/Gpi1/Mif/Gpnmb/Csf1/Tnfsf8/Osm/Crlf2/Tnfsf9/Cxcl2/Metrnl/Nampt/Bmp7/Tnf/Ccl6/Inhba/Sema4a/Tnfsf14/Flt3l/Hmgb2/Il1b/Ccl12/Tafa2/Il11/C1qtnf12/Pdyn/Lta/Kitl/Cx3cl1/Cxcl9/Ccl17/Cxcl1/Osgin1/App/Lrpap1/Gmfg/Tac4/Ccl22/Nmb/Igf2/Ttr/Wnt11
BP	UP	GO:0002683	negative regulation of immune system process	378	0.461924	2.14009	0.00120919	0.0339299	1698	tags=23%, list=12%, signal=21%	Cd44/Cst7/Mmp12/Axl/Fgr/Fgl2/Pdcd1/Ezr/Lgals3/Ptger4/Tarm1/Acod1/Arg2/Gpr18/Pglyrp1/Anxa1/Igf1/Cd22/Cxcr2/Il12b/Dhx58/Pilrb1/Mif/Gpnmb/Ldlr/Dlg5/Slfn1/Cd24a/Il27ra/Nlrc5/Slamf8/H2-M3/Thbs1/Rara/Cdkn2a/Cd74/Cd274/Tnf/Flt3/Tspan32/Nfkbia/H2-T23/Hlx/Cd300lf/H2-Ab1/Tap1/Zc3h12a/Clec2i/H2-Aa/Nme2/Ccl12/Sdc4/Samhd1/Id2/Ripor2/Btla/Rps19/A2m/Prnp/Trex1/Siglecg/Serpinb9/Kitl/Zc3h12d/Cx3cl1/Milr1/Hspa9/Ad…
BP	UP	GO:0002428	antigen processing and presentation of peptide antigen via MHC class Ib	15	0.825747	2.13874	0.00204082	0.0339299	1118	tags=53%, list=8%, signal=49%	H2-D1/H2-Q6/H2-Q7/B2m/H2-M3/H2-T23/H2-Q2/H2-K1
BP	UP	GO:0002456	T cell mediated immunity	90	0.55012	2.13658	0.0015528	0.0339299	1508	tags=32%, list=11%, signal=29%	Rftn1/H2-D1/Jag1/H2-Q6/Il12b/Stx11/H2-Q7/B2m/Crlf2/Cd24a/Emp2/Il1r1/H2-M3/Il18rap/H2-T23/Rsad2/Il1b/H2-Q2/Gata3/Trex1/Ctsc/Serpinb9/Ephb6/H2-K1/Slc11a1/Arid5a/Dennd1b/Hspd1/Ctsh
BP	UP	GO:2000515	negative regulation of CD4-positive, alpha-beta T cell activation	27	0.719077	2.13653	0.00184843	0.0339299	663	tags=26%, list=5%, signal=25%	Cd44/Tarm1/Arg2/Anxa1/Cd274/Hlx/Zc3h12a
BP	UP	GO:0033032	regulation of myeloid cell apoptotic process	29	0.705321	2.13651	0.00184502	0.0339299	1453	tags=45%, list=10%, signal=40%	Cd44/Anxa1/Hcar2/Cxcr2/Ccl5/Slc7a11/Mif/Bcl2/Cdkn2a/Pik3cb/Kitl/Tcp1/Fcer1g
BP	UP	GO:0042129	regulation of T cell proliferation	140	0.520251	2.13619	0.00144718	0.0339299	1026	tags=23%, list=7%, signal=21%	Cd44/Lgals3/Vcam1/Tarm1/Arg2/Anxa1/Itgal/Igf1/Il12b/Ccl5/Tnfsf13b/Gpnmb/Dlg5/Slfn1/Cd24a/Il27ra/Tnfsf9/H2-M3/Lmo1/Cdkn2a/Cd274/H2-T23/H2-Ab1/Clec2i/H2-Aa/Il1b/Sdc4/Icosl/Ripor2/Btla/Prnp/Zc3h12d
BP	UP	GO:0002181	cytoplasmic translation	75	0.571747	2.13459	0.00160514	0.0339299	2534	tags=48%, list=18%, signal=40%	Rpsa/Rps26/Rpl18a/Pkm/Eif4ebp1/Eif4b/Rps28/Rpl38/Cpeb2/Rpl29/Rpl24/Rps29/Rplp0/Eif2s2/Eif3i/Rpl31/Rplp1/Rpl15/Rpl8/Eif3a/Rpl22l1/Tma7/Rpl30/Eef2/Cpeb1/Rpl19/Rpl36/Rps23/Rpl11/Rps2/Dhx9/Rpl13a/Rpl26/Rpl10a/Dph5/Rpl22
BP	UP	GO:0002526	acute inflammatory response	69	0.57762	2.13308	0.00160256	0.0339299	1258	tags=30%, list=9%, signal=28%	Il1rn/C3/Adam8/Cxcr2/F3/Trem1/Fn1/Saa3/Ccl5/Hp/Mif/Tnf/H2-T23/Kl/Ptgs2/Il1b/Serpinb9/Ephb6/Alox5/Cxcl1/Nupr1
BP	UP	GO:0002486	antigen processing and presentation of endogenous peptide antigen via MHC class I via ER pathway, TAP-independent	13	0.8377	2.13228	0.00196464	0.0339299	1118	tags=54%, list=8%, signal=50%	H2-D1/H2-Q6/H2-Q7/H2-M3/H2-T23/H2-Q2/H2-K1
BP	UP	GO:0050829	defense response to Gram-negative bacterium	43	0.636395	2.13203	0.00171233	0.0339299	1773	tags=44%, list=13%, signal=39%	Lyz2/Il12b/Trem1/Trem3/B2m/Optn/Iigp1/Hmgb2/Camp/Ltf/Rps19/Rarres2/Serpine1/Romo1/Slc11a1/App/Rnase6/Rpl30/Drosha
BP	UP	GO:0002688	regulation of leukocyte chemotaxis	100	0.5426	2.13153	0.0015361	0.0339299	1664	tags=32%, list=12%, signal=28%	Cxcl14/Cxcl13/Gpr18/Cxcr2/Vegfa/Cxcl10/Ccl5/Pla2g7/Mif/Csf1/Bst1/Fpr2/Slamf8/Ptk2/Thbs1/Cd74/Trpv4/Sell/Tnfsf14/Il1b/Ccl12/C5ar1/Ripor2/Cx3cl1/Rarres2/Serpine1/Stk39/App/Ptk2b/Rac2/C1qbp/Cmklr1
BP	UP	GO:0032755	positive regulation of interleukin-6 production	80	0.561883	2.13145	0.00157978	0.0339299	1491	tags=25%, list=11%, signal=22%	Lpl/Mmp8/Rab7b/Il1f9/Tlr2/Tnfsf9/Cd36/Cd74/Scimp/Adora2b/Trpv4/Tnf/Il1b/Il1rap/Mbp/App/Arid5a/Ddx58/Fcer1g/Hspd1
BP	UP	GO:0007162	negative regulation of cell adhesion	232	0.48086	2.13101	0.00127551	0.0339299	1679	tags=25%, list=12%, signal=22%	Cd44/Mmp12/Il1rn/Fgl2/Postn/Lgals3/Tarm1/Arg2/Jag1/Adam8/Anxa1/Vegfa/Rgcc/Gcnt2/Gpnmb/Dlg5/Slfn1/Cd24a/H2-M3/Ptk2/Thbs1/Ass1/Cdkn2a/Cd74/Trpv4/Cd274/Spint2/Tacstd2/Hlx/H2-Ab1/Zc3h12a/H2-Aa/Coro1c/Sdc4/Epb41l5/Ripor2/Btla/Lgals1/Prnp/Zc3h12d/Fbln1/Plxna1/Serpine1/Mmp14/Mbp/Enpp2/Cebpb/Gli3/Mad2l2/Socs1/Prkg1/Notch4/Cd9/Cyp1b1/Podxl/Plet1/Lrrc32
MF	UP	GO:0005164	tumor necrosis factor receptor binding	27	0.716458	2.12875	0.00184843	0.0339299	1206	tags=41%, list=9%, signal=37%	Traf1/Tnfsf13/Tnfsf13b/Tnfsf8/Tnfsf9/Tnf/Stat1/Tnfsf14/Tradd/Lta/Nucb2
BP	UP	GO:0031348	negative regulation of defense response	185	0.49563	2.12873	0.00134953	0.0339299	1372	tags=22%, list=10%, signal=20%	Cd44/Cst7/Mmp12/Fgl2/Ptger4/Acod1/Arg2/Aoah/Apoe/Pglyrp1/Igf1/Il12b/Dhx58/Ldlr/Cd24a/Fpr2/Acp5/Nlrc5/Slamf8/H2-M3/Metrnl/H2-T23/Tap1/Zc3h12a/Sod1/C1qtnf12/Gata3/Samhd1/Rps19/A2m/Trex1/Siglecg/Serpinb9/Cx3cl1/Alox5/Bcr/Il1r2/Mill2/Nlrp12/Sh2d1b1
BP	UP	GO:0033028	myeloid cell apoptotic process	33	0.673962	2.12841	0.00182149	0.0339299	1453	tags=39%, list=10%, signal=35%	Cd44/Anxa1/Hcar2/Cxcr2/Ccl5/Slc7a11/Mif/Bcl2/Cdkn2a/Pik3cb/Kitl/Tcp1/Fcer1g
MF	UP	GO:0005504	fatty acid binding	41	0.635845	2.12699	0.00172414	0.0339299	1212	tags=34%, list=9%, signal=31%	S100a9/Fabp5/S100a8/Fabp3/Id3/Cd36/Stx3/Gstm7/Fabp4/Nme2/Prr7/Apoc1/Fabp7/Gstp2
BP	UP	GO:0032680	regulation of tumor necrosis factor production	102	0.539324	2.12617	0.00153846	0.0339299	2281	tags=33%, list=16%, signal=28%	Axl/Ptger4/Arg2/Gpr18/Igf1/Tlr2/Il12b/Mif/Gpnmb/Cd24a/Acp5/Cd14/Cd36/Rara/Tspo/Flt3/H2-T23/Zc3h12a/Ltf/Trex1/Cd300ld/Trim30a/Fcer1g/Dicer1/Cd34/Mapkapk2/Clu/Arrb2/Cd2/Tnfaip3/Cyba/Ccl4/Irak3/Il23a
BP	UP	GO:0070663	regulation of leukocyte proliferation	196	0.489998	2.12148	0.00133333	0.0339299	1026	tags=22%, list=7%, signal=21%	Cd44/Lgals3/Vcam1/Tarm1/Arg2/Cdkn1a/Anxa1/Itgal/Igf1/Cd22/Il12b/Ccl5/Tnfsf13b/Mif/Gpnmb/Csf1/Bst1/Dlg5/Bcl2/Slfn1/Cd24a/Il27ra/Tnfsf9/H2-M3/Ptk2/Lmo1/Cdkn2a/Cd74/Cd274/H2-T23/H2-Ab1/Flt3l/Clec2i/H2-Aa/Il1b/Ccl12/Sdc4/Icosl/Ripor2/Btla/Prnp/Siglecg/Kitl/Zc3h12d
CC	UP	GO:0043230	extracellular organelle	77	0.564125	2.12143	0.00158479	0.0339299	1596	tags=31%, list=11%, signal=28%	Anxa1/Anxa2/Itga4/Rap2b/Fn1/Gbp2/Cd63/Scnn1a/Ahnak/Ace/Iigp1/Cd274/Arc/Arrdc4/Gbp6/Prom2/Prom1/Ybx1/Sri/Serpine1/Dicer1/Hspd1/Aldoa/Cd9
BP	UP	GO:0001913	T cell mediated cytotoxicity	38	0.64675	2.11944	0.00176056	0.0339299	1118	tags=34%, list=8%, signal=32%	H2-D1/H2-Q6/Il12b/Stx11/H2-Q7/B2m/Emp2/H2-M3/H2-T23/H2-Q2/Ctsc/Serpinb9/H2-K1
BP	UP	GO:0046596	regulation of viral entry into host cell	39	0.636393	2.11705	0.0017301	0.0339299	1153	tags=31%, list=8%, signal=28%	Ifitm3/Ifitm6/Gsn/Ifitm2/Trim25/Ifitm1/Cd74/Fcnb/Trim30b/Lgals1/Trim30a/Trim56
BP	UP	GO:0072678	T cell migration	51	0.603245	2.11695	0.00162866	0.0339299	1349	tags=25%, list=10%, signal=23%	Itgb7/Cxcl13/Adam8/Itgal/Itga4/Cxcl16/Cxcl10/Ccl5/Il27ra/Tnfsf14/Ripor2/Stk39/App
BP	UP	GO:1904645	response to amyloid-beta	35	0.662676	2.11633	0.00182815	0.0339299	960	tags=29%, list=7%, signal=27%	Vcam1/Atp1a3/Mmp9/Igf1/Itga4/Fpr2/Cd36/Epha4/Cacna1a/Prnp
MF	UP	GO:0030414	peptidase inhibitor activity	97	0.540502	2.11436	0.0015456	0.0339299	2066	tags=38%, list=15%, signal=33%	Cst7/C3/Bcl2a1d/Anxa2/Wfdc21/Stfa2l1/Slpi/Cstb/Serpinb10/Wfdc17/Spint2/Pebp1/Ngp/Cast/Tnfsf14/Tfpi2/Serpinb1a/Cstdc4/Ltf/Stfa1/A2m/Prnp/Serpinb9/Uchl5/Prdx5/Serpine1/Gapdh/App/Naip2/Bst2/Serpinb7/Serpinb6a/Serpinb8/Vil1/Tnfaip8/Stfa2/Pttg1
BP	UP	GO:0050865	regulation of cell activation	485	0.447225	2.11303	0.00115741	0.0339299	1618	tags=23%, list=12%, signal=21%	Cd44/Cst7/Clec7a/Mmp8/Axl/Fgr/Fgl2/Lgals3/Vcam1/Tarm1/Arg2/Apoe/Tnfsfm13/Adam8/Pglyrp1/Cdkn1a/Anxa1/Itgal/Igf1/Clec4d/Cd22/Il12b/Tnfsf13/Slamf7/Pram1/Ccl5/Tnfsf13b/Gsn/Mif/Gpnmb/Bst1/Ldlr/Dlg5/Bcl2/Cd300lb/Crlf2/Slfn1/Cd24a/Gm5150/Il27ra/Fanca/Cd177/Tnfsf9/Slamf8/H2-M3/Lmo1/Gm9733/Thbs1/Rara/Cdkn2a/Cd74/Adora2b/Flot2/Cd274/Tnf/Flt3/Tspan32/H2-T23/Hlx/Cd300lf/Tnfsf14/H2-Ab1/Zc3h12a/Cav1/Flt3l/Clec…
BP	UP	GO:0002685	regulation of leukocyte migration	177	0.495479	2.10988	0.00136054	0.0339299	1596	tags=27%, list=11%, signal=24%	Cxcl14/Lgals3/Ptger4/Cxcl13/Gpr18/Adam8/Anxa1/Mmp9/Tlr2/Itga4/Cxcr2/Vegfa/Cxcl10/Ccl5/Pla2g7/Mif/Csf1/Bst1/Fpr2/Il27ra/Madcam1/Il1r1/Slamf8/Ptk2/Thbs1/Cd74/Trpv4/Sell/Tnfsf14/Il1b/Ccl12/P2rx4/C5ar1/Ripor2/Tnfrsf18/Kitl/Cx3cl1/Rarres2/Serpine1/Bcr/Mmp14/Stk39/App/Ptk2b/Rac2/C1qbp/Cd9
BP	UP	GO:0032722	positive regulation of chemokine production	42	0.63069	2.10626	0.00172414	0.0339299	699	tags=24%, list=5%, signal=23%	Lpl/Postn/Tlr2/Ccl5/Mif/Cd74/Adora2b/Trpv4/Tnf/Il1b
BP	UP	GO:0070227	lymphocyte apoptotic process	73	0.565136	2.10336	0.00159236	0.0339299	1088	tags=25%, list=8%, signal=23%	Cd44/Pdcd1/Lgals3/Arg2/Bcl2a1a/Adam8/Ccl5/Mif/Cd24a/Cd74/Siglec1/Cd274/Aurkb/Hif1a/Cd3g/Prelid1/Serpinb9/Traf3ip2
BP	UP	GO:2000343	positive regulation of chemokine (C-X-C motif) ligand 2 production	12	0.847044	2.10287	0.00200803	0.0339299	539	tags=50%, list=4%, signal=48%	Lpl/Postn/Ccl5/Mif/Cd74/Tnf
BP	UP	GO:0006925	inflammatory cell apoptotic process	24	0.718294	2.10274	0.00187266	0.0339299	564	tags=33%, list=4%, signal=32%	Cd44/Anxa1/Hcar2/Cxcr2/Ccl5/Slc7a11/Cdkn2a/Pik3cb
BP	UP	GO:0032640	tumor necrosis factor production	107	0.531059	2.10243	0.00154083	0.0339299	2281	tags=34%, list=16%, signal=28%	Axl/Ptger4/Arg2/Gpr18/Igf1/Tlr2/Il12b/Mif/Gpnmb/Cd24a/Acp5/Cd14/Cd36/Tmem106a/Rara/Tspo/Flt3/H2-T23/Zc3h12a/Ltf/Trex1/Cd300ld/Trim30a/App/Fcer1g/Dicer1/Cd34/Mapkapk2/Clu/Arrb2/Cd2/Tnfaip3/Cyba/Ccl4/Irak3/Il23a
MF	UP	GO:0035325	Toll-like receptor binding	14	0.817596	2.0998	0.00198413	0.0339299	393	tags=36%, list=3%, signal=35%	S100a9/S100a8/Tlr2/Saa3/Cd36
BP	UP	GO:0007229	integrin-mediated signaling pathway	78	0.555451	2.09838	0.00158228	0.0339299	739	tags=26%, list=5%, signal=24%	Itgb7/Fgr/Itgax/Itgal/Itga4/Fn1/Pram1/Itgb2l/Cd63/Emp2/Madcam1/Cd177/Itga5/Slc2a10/Ptk2/Tspan32/Itgb2/Nme2/Itgb8/Isg15
BP	UP	GO:0002475	antigen processing and presentation via MHC class Ib	18	0.766899	2.09829	0.00191571	0.0339299	1118	tags=44%, list=8%, signal=41%	H2-D1/H2-Q6/H2-Q7/B2m/H2-M3/H2-T23/H2-Q2/H2-K1
MF	UP	GO:0042379	chemokine receptor binding	40	0.626487	2.09679	0.00171233	0.0339299	1184	tags=38%, list=8%, signal=34%	Cxcl14/Cxcl13/Cxcl16/Cxcl10/Ccl5/Cxcl2/Stat1/Ccl6/Nes/Ccl12/Ccrl2/Cx3cl1/Cxcl9/Ccl17/Cxcl1
BP	UP	GO:0071398	cellular response to fatty acid	25	0.709071	2.09627	0.00185874	0.0339299	663	tags=28%, list=5%, signal=27%	Lpl/Ptger4/Prkaa2/Ldlr/Id3/Dgat2/Zc3h12a
BP	UP	GO:0006641	triglyceride metabolic process	74	0.56275	2.09429	0.0015949	0.0339299	667	tags=22%, list=5%, signal=21%	Lpl/C3/Apoe/Insig1/Ldlr/Dgat2/Thrb/Cd36/Sik1/Dbi/Apobec1/Gpat3/Gnb3/Sorl1/Ctdnep1/Cav1
BP	UP	GO:0032944	regulation of mononuclear cell proliferation	184	0.487485	2.09304	0.00134409	0.0339299	1026	tags=22%, list=7%, signal=20%	Cd44/Lgals3/Vcam1/Tarm1/Arg2/Cdkn1a/Anxa1/Itgal/Igf1/Cd22/Il12b/Ccl5/Tnfsf13b/Mif/Gpnmb/Csf1/Bst1/Dlg5/Bcl2/Slfn1/Cd24a/Il27ra/Tnfsf9/H2-M3/Lmo1/Cdkn2a/Cd74/Cd274/H2-T23/H2-Ab1/Clec2i/H2-Aa/Il1b/Sdc4/Icosl/Ripor2/Btla/Prnp/Siglecg/Zc3h12d
BP	UP	GO:0001765	membrane raft assembly	10	0.90053	2.09264	0.00215983	0.0342846	687	tags=70%, list=5%, signal=67%	Rftn1/Anxa2/Emp2/Flot2/S100a10/Cav1/Clec2i
BP	UP	GO:0097006	regulation of plasma lipoprotein particle levels	47	0.612192	2.09235	0.00166667	0.0339299	552	tags=21%, list=4%, signal=21%	Lpl/Apoe/Anxa2/Pla2g7/Ldlr/Dgat2/Ehd1/Soat2/Cd36/Msr1
BP	UP	GO:0001781	neutrophil apoptotic process	12	0.842312	2.09113	0.00200803	0.0339299	564	tags=50%, list=4%, signal=48%	Cd44/Anxa1/Hcar2/Cxcr2/Slc7a11/Pik3cb
BP	UP	GO:0051249	regulation of lymphocyte activation	364	0.452837	2.08922	0.00120773	0.0339299	1558	tags=23%, list=11%, signal=21%	Cd44/Clec7a/Axl/Fgr/Fgl2/Lgals3/Vcam1/Tarm1/Arg2/Tnfsfm13/Adam8/Pglyrp1/Cdkn1a/Anxa1/Itgal/Igf1/Cd22/Il12b/Tnfsf13/Slamf7/Ccl5/Tnfsf13b/Gsn/Mif/Gpnmb/Bst1/Dlg5/Bcl2/Slfn1/Cd24a/Gm5150/Il27ra/Fanca/Tnfsf9/Slamf8/H2-M3/Lmo1/Gm9733/Rara/Cdkn2a/Cd74/Flot2/Cd274/Flt3/H2-T23/Hlx/Tnfsf14/H2-Ab1/Zc3h12a/Cav1/Flt3l/Clec2i/H2-Aa/Il1b/Sdc4/H2-DMa/Cd83/Gata3/Icosl/Id2/Ripor2/Btla/Lgals1/Prelid1/Prnp/Trex1/Si…
BP	UP	GO:0001912	positive regulation of leukocyte mediated cytotoxicity	51	0.595232	2.08883	0.00162866	0.0339299	1372	tags=29%, list=10%, signal=27%	H2-D1/H2-Q6/Il12b/H2-Q7/B2m/H2-M3/Klrb1c/Il18rap/Cadm1/H2-T23/H2-Q2/Cd226/H2-K1/Cxcl1/Sh2d1b1
BP	UP	GO:0019884	antigen processing and presentation of exogenous antigen	33	0.661349	2.08857	0.00182149	0.0339299	1632	tags=48%, list=12%, signal=43%	Ctse/B2m/H2-M3/Cd74/H2-T23/H2-Ab1/Tap1/H2-DMb2/H2-Aa/Psme1/H2-DMa/H2-Eb1/Ifi30/H2-K1/Fcer1g/Psme2
BP	UP	GO:0002476	antigen processing and presentation of endogenous peptide antigen via MHC class Ib	14	0.812973	2.08793	0.00198413	0.0339299	1118	tags=50%, list=8%, signal=46%	H2-D1/H2-Q6/H2-Q7/H2-M3/H2-T23/H2-Q2/H2-K1
BP	UP	GO:0002484	antigen processing and presentation of endogenous peptide antigen via MHC class I via ER pathway	14	0.812973	2.08793	0.00198413	0.0339299	1118	tags=50%, list=8%, signal=46%	H2-D1/H2-Q6/H2-Q7/H2-M3/H2-T23/H2-Q2/H2-K1
BP	UP	GO:0052372	modulation by symbiont of entry into host	44	0.616698	2.086	0.00169492	0.0339299	1153	tags=30%, list=8%, signal=27%	Ifitm3/Ifitm6/Gsn/Ifitm2/Trim25/Ifitm1/Cd74/Fcnb/Trim30b/Cav1/Lgals1/Trim30a/Trim56
MF	UP	GO:0034987	immunoglobulin receptor binding	7	0.94841	2.08578	0.00214133	0.0342846	117	tags=57%, list=1%, signal=57%	Fgr/Lgals3/Tarm1/Clec4d
BP	UP	GO:0050707	regulation of cytokine secretion	51	0.59431	2.08559	0.00162866	0.0339299	1679	tags=39%, list=12%, signal=35%	Fgr/Ptger4/Tlr2/Rgcc/Clec4e/Mif/Cd14/Cd36/Srgn/Sorl1/Cadm1/Tnf/Cx3cl1/Hdac9/Gapdh/Nlrp12/Panx1/Socs1/Cd34/Lrrc32
CC	UP	GO:0042788	polysomal ribosome	28	0.696153	2.08513	0.00185185	0.0339299	2551	tags=75%, list=18%, signal=61%	Rps26/Rpl18a/Rps28/Rpl38/Eif3h/Rpl29/Rpl24/Rps29/Rpl7a/Rpl31/Rpl8/Rpl30/Eef2/Rpl19/Btf3/Rps23/Rpl11/Dhx9/Rpl10a/Nufip2/Abcf1
MF	UP	GO:0005178	integrin binding	106	0.527019	2.08301	0.00154321	0.0339299	1349	tags=27%, list=10%, signal=25%	Itgb7/Vcam1/Adam8/Igf1/Spp1/Fn1/Itgb2l/Jaml/Gpnmb/Tgfbi/Emp2/Madcam1/Cd177/Itga5/Vtn/Ptk2/Thbs1/Comp/Itgb2/Il1b/Itgb8/Isg15/Cx3cl1/Cd226/Fbln1/Icam2/Mmp14/Mfge8/App
BP	UP	GO:0019915	lipid storage	71	0.56243	2.08271	0.0016129	0.0339299	1389	tags=31%, list=10%, signal=28%	Lpl/C3/Apoe/Dgat2/Enpp1/Ehd1/Cd36/Plin2/Sqle/Tnf/Msr1/B4galnt1/Nfkbia/Zc3h12a/Cav1/Il1b/Alkbh7/Vstm2a/Stard4/Gm2a/Plin3/Soat1
BP	UP	GO:0035710	CD4-positive, alpha-beta T cell activation	85	0.545901	2.08242	0.0015873	0.0339299	923	tags=21%, list=7%, signal=20%	Cd44/Ptger4/Tarm1/Ly9/Arg2/Anxa1/Lilrb4a/Il12b/Batf/Rara/Cd274/Sema4a/Hlx/Rsad2/Zc3h12a/Cd83/Gata3/Bcl3
BP	UP	GO:0032642	regulation of chemokine production	61	0.576771	2.08121	0.00164204	0.0339299	699	tags=20%, list=5%, signal=19%	Lpl/Postn/Arg2/Tlr2/Ccl5/Mif/Cd24a/Cd74/Adora2b/Trpv4/Tnf/Il1b
BP	UP	GO:0001916	positive regulation of T cell mediated cytotoxicity	26	0.702472	2.08048	0.00185185	0.0339299	1118	tags=35%, list=8%, signal=32%	H2-D1/H2-Q6/Il12b/H2-Q7/B2m/H2-M3/H2-T23/H2-Q2/H2-K1
BP	UP	GO:0050670	regulation of lymphocyte proliferation	182	0.485275	2.07973	0.00134771	0.0339299	1026	tags=21%, list=7%, signal=20%	Cd44/Lgals3/Vcam1/Tarm1/Arg2/Cdkn1a/Anxa1/Itgal/Igf1/Cd22/Il12b/Ccl5/Tnfsf13b/Mif/Gpnmb/Bst1/Dlg5/Bcl2/Slfn1/Cd24a/Il27ra/Tnfsf9/H2-M3/Lmo1/Cdkn2a/Cd74/Cd274/H2-T23/H2-Ab1/Clec2i/H2-Aa/Il1b/Sdc4/Icosl/Ripor2/Btla/Prnp/Siglecg/Zc3h12d
BP	UP	GO:0002446	neutrophil mediated immunity	28	0.694294	2.07957	0.00185185	0.0339299	1184	tags=36%, list=8%, signal=33%	Trem1/Stx11/Pram1/Trem3/Cd300lb/Cd177/Ace/Itgb2/Bcr/Cxcl1
BP	UP	GO:0019058	viral life cycle	193	0.481152	2.07817	0.00133511	0.0339299	1190	tags=21%, list=9%, signal=19%	Axl/Oas3/Oas1g/Apoe/Ifitm3/Ifitm6/Oas2/Oasl2/Ccl5/Gsn/Oasl1/Isg20/Bcl2/Oas1a/Ifitm2/Slpi/Oas1c/Trim25/Ifitm1/Cd74/Siglec1/Tnf/Oas1b/Apobec3/Fcnb/Trim30b/Rsad2/Zc3h12a/Cav1/Isg15/Ltf/Banf1/Pabpc1/Ctsb/Lgals1/Atg7/Trim30a/Zc3hav1/Trim56/Ppia
BP	UP	GO:0042098	T cell proliferation	175	0.488768	2.0768	0.00136612	0.0339299	1472	tags=25%, list=11%, signal=22%	Cd44/Lgals3/Vcam1/Tarm1/Arg2/Anxa1/Itgal/Igf1/Lilrb4a/Il12b/Ccl5/Tnfsf13b/Gpnmb/Dlg5/Slfn1/Cd24a/Il27ra/Tnfsf9/H2-M3/Lmo1/Ccnd3/Cdkn2a/Cd274/Fkbp1b/H2-T23/H2-Ab1/Clec2i/H2-Aa/Itgb2/Il1b/Sdc4/Icosl/Ripor2/Btla/Prnp/Zc3h12d/Ephb6/Slc7a1/Slc11a1/Cxcr4/Cebpb/Mapk8ip1/Rac2
MF	UP	GO:0008009	chemokine activity	29	0.685598	2.07676	0.00184502	0.0339299	1740	tags=48%, list=12%, signal=42%	Cxcl14/Cxcl13/Cxcl16/Cxcl10/Ccl5/Cxcl2/Ccl6/Ccl12/Cx3cl1/Cxcl9/Ccl17/Cxcl1/Ccl22/Cxcl3
BP	UP	GO:0070542	response to fatty acid	40	0.619887	2.0747	0.00171233	0.0339299	806	tags=25%, list=6%, signal=24%	Lpl/Ptger4/Prkaa2/Tlr2/Ldlr/Id3/Dgat2/Cd36/Zc3h12a/Scd4
BP	UP	GO:0032612	interleukin-1 production	93	0.533661	2.07379	0.00156006	0.0339299	1490	tags=26%, list=11%, signal=23%	Lpl/Ifi204/Ptger4/Arg2/Anxa1/Igf1/Tlr2/Ifi211/Acp5/Mndal/Cd36/Tmem106a/Tnf/Zc3h12a/Serpinb1a/Il1b/Ifi205/Cx3cl1/Il1r2/Nlrp12/App/1810058I24Rik/Panx1/Sphk1
BP	UP	GO:0050792	regulation of viral process	175	0.487956	2.07335	0.00136612	0.0339299	1591	tags=26%, list=11%, signal=23%	Oas3/Oas1g/Apoe/Ifitm3/Ifitm6/Oas2/Oasl2/Ccl5/Gsn/Oasl1/Isg20/Bcl2/Oas1a/Ifitm2/Slpi/Oas1c/Trim25/Ifitm1/Mdfic/Cd74/Tnf/Oas1b/Stat1/Apobec3/Fcnb/Trim30b/Rsad2/Zc3h12a/Isg15/Ltf/Banf1/Pabpc1/Lgals1/Tmem250-ps/Fbln1/Trim30a/Zc3hav1/Trim56/Ppia/Cxcr4/Dicer1/Bst2/Trim12a/Eif2ak2/Stom
BP	UP	GO:0014812	muscle cell migration	85	0.543266	2.07237	0.0015873	0.0339299	1125	tags=21%, list=8%, signal=20%	Iqgap1/Postn/Ptger4/Myo5a/Anxa1/Igf1/F3/Ccl5/Mif/Bcl2/Vtn/Ptk2/Ace/Sorl1/Rbpj/Plxna1/Met/Serpine1
CC	UP	GO:1903561	extracellular vesicle	68	0.563354	2.07167	0.00161812	0.0339299	1596	tags=31%, list=11%, signal=27%	Anxa1/Anxa2/Itga4/Rap2b/Fn1/Cd63/Scnn1a/Ahnak/Ace/Cd274/Arc/Arrdc4/Prom2/Prom1/Ybx1/Sri/Serpine1/Dicer1/Hspd1/Aldoa/Cd9
BP	UP	GO:0035739	CD4-positive, alpha-beta T cell proliferation	11	0.850998	2.07078	0.00205761	0.0339299	517	tags=45%, list=4%, signal=44%	Cd44/Tarm1/Arg2/Lilrb4a/Cd274
BP	UP	GO:0043903	regulation of symbiotic process	187	0.480625	2.07048	0.00134409	0.0339299	1591	tags=26%, list=11%, signal=23%	Oas3/Oas1g/Apoe/Ifitm3/Ifitm6/Oas2/Oasl2/Ccl5/Gsn/Oasl1/Isg20/Bcl2/Oas1a/Ifitm2/Slpi/Oas1c/Trim25/Ifitm1/Mdfic/Cd74/Tnf/Oas1b/Stat1/Apobec3/Fcnb/Trim30b/Rsad2/Zc3h12a/Cav1/Isg15/Ltf/Banf1/Pabpc1/Lgals1/Tmem250-ps/Fbln1/Trim30a/Zc3hav1/Trim56/Cxcl1/Ppia/Gapdh/Cxcr4/Dicer1/Bst2/Trim12a/Eif2ak2/Stom
BP	UP	GO:0002478	antigen processing and presentation of exogenous peptide antigen	27	0.696833	2.07044	0.00184843	0.0339299	1453	tags=52%, list=10%, signal=47%	Ctse/B2m/H2-M3/Cd74/H2-T23/H2-Ab1/Tap1/H2-DMb2/H2-Aa/H2-DMa/H2-Eb1/Ifi30/H2-K1/Fcer1g
MF	UP	GO:0009055	electron transfer activity	56	0.584079	2.06988	0.00164745	0.0339299	2441	tags=46%, list=17%, signal=38%	Xdh/Cox6a2/AA467197/Sh3bgrl3/Glrx/Cox8b/Cox6a1/Gsr/Cox4i1/Cox8a/Cox6c/Ndufa4l2/Cox10/Uqcrfs1/Fdx2/Cox5a/Nqo2/Cox7c/Aox2/Uqcrq/Cyba/Uqcrh/Cyc1/Cox7a2l/Ndufaf2/Ndufa12
BP	UP	GO:0042304	regulation of fatty acid biosynthetic process	31	0.667504	2.06969	0.00181488	0.0339299	699	tags=26%, list=5%, signal=25%	Slc45a3/Fabp5/Anxa1/Insig1/Trib3/Cd74/Ptgs2/Il1b
MF	UP	GO:0071813	lipoprotein particle binding	23	0.717634	2.06935	0.0019084	0.0339299	552	tags=30%, list=4%, signal=29%	Lpl/Apoe/Ldlr/Cd36/Thbs1/Sorl1/Msr1
MF	UP	GO:0071814	protein-lipid complex binding	23	0.717634	2.06935	0.0019084	0.0339299	552	tags=30%, list=4%, signal=29%	Lpl/Apoe/Ldlr/Cd36/Thbs1/Sorl1/Msr1
BP	UP	GO:0033029	regulation of neutrophil apoptotic process	10	0.890164	2.06855	0.00215983	0.0342846	564	tags=60%, list=4%, signal=58%	Cd44/Anxa1/Hcar2/Cxcr2/Slc7a11/Pik3cb
BP	UP	GO:0001818	negative regulation of cytokine production	210	0.47359	2.06772	0.00132275	0.0339299	1683	tags=25%, list=12%, signal=22%	Mmp8/Axl/Ezr/Ptger4/Acod1/Arg2/Gpr18/Gbp4/Pglyrp1/Anxa1/Igf1/Tlr2/Il12b/Rgcc/Dhx58/Gpnmb/Cd24a/Acp5/Il27ra/Slc2a10/Thbs1/Rara/Srgn/Tspo/Cd274/Tnf/Flt3/Anxa4/Hdac7/Zc3h12a/Serpinb1a/Cd83/Gata3/Bcl3/Prnp/Cx3cl1/Met/Hdac9/Trim30a/Hmox1/Il1r2/Slc11a1/Nlrp12/Sh2d1b1/Prg4/Dicer1/Cd34/C1qbp/Ddit3/Cmklr1/Lrrc32/Wnt11
MF	UP	GO:0032813	tumor necrosis factor receptor superfamily binding	35	0.647421	2.06761	0.00365631	0.0498717	1206	tags=34%, list=9%, signal=31%	Traf1/Tnfsf13/Tnfsf13b/Tnfsf8/Tnfsf9/Tnf/Stat1/Tnfsf14/Tmbim1/Tradd/Lta/Nucb2
BP	UP	GO:0044403	symbiotic process	318	0.45463	2.06609	0.00124069	0.0339299	1591	tags=23%, list=11%, signal=21%	Axl/Oas3/Vcam1/Oas1g/Apoe/Ifitm3/Ifitm6/Pglyrp1/Mmp9/Anxa2/Oas2/Trem1/Fn1/Gbp2/Oasl2/Ccl5/Trem3/Gsn/Zbp1/Oasl1/Isg20/Bcl2/Oas1a/Ifitm2/Slpi/Oas1c/Trim25/Ifitm1/Mdfic/Cd74/Siglec1/Tnf/Oas1b/Bicd1/Stat1/Apobec3/Fcnb/Tnip1/Gbp6/Trim30b/Rsad2/Zc3h12a/Cav1/Camp/Isg15/Ltf/Irgm1/Banf1/Pabpc1/Eif3f/Ctsb/Lgals1/Eif3b/Serpinb9/Atg7/Tmem250-ps/Fbln1/Trim30a/Zc3hav1/Trim56/Cxcl1/Ppia/Romo1/Tcp1/Gapdh/Cxcr4/E…
BP	UP	GO:0045766	positive regulation of angiogenesis	146	0.499432	2.06603	0.001443	0.0339299	1633	tags=28%, list=12%, signal=25%	Chil1/Lgals3/Lrg1/C3/Itgax/Anxa1/Mmp9/Cxcr2/Vegfa/F3/Ccl5/Plk2/Flt1/S100a1/Itga5/Thbs1/Pkm/Hdac7/Ptgs2/Zc3h12a/Itgb2/Il1b/Itgb8/Camp/C5ar1/Hif1a/Cx3cl1/Akt3/Hdac9/Serpine1/Jcad/Hmox1/Cxcr4/Ptk2b/Sphk1/Ctsh/Notch4/Cd34/Ppp1r16b/Igf2/Cyp1b1
BP	UP	GO:2000403	positive regulation of lymphocyte migration	34	0.649621	2.06275	0.00182482	0.0339299	1435	tags=32%, list=10%, signal=29%	Cxcl14/Cxcl13/Adam8/Itga4/Cxcl10/Ccl5/Madcam1/Tnfsf14/Stk39/App/Ptk2b
CC	UP	GO:0045277	respiratory chain complex IV	14	0.802142	2.06011	0.00198413	0.0339299	2071	tags=79%, list=15%, signal=67%	Cox6a2/AA467197/Cox8b/Cox6a1/Cox4i1/Cox8a/Ndufa4l2/Cox6b1/Uqcrfs1/Cox5a/Cox7c
BP	UP	GO:0014910	regulation of smooth muscle cell migration	68	0.560061	2.05956	0.00161812	0.0339299	1125	tags=24%, list=8%, signal=22%	Iqgap1/Postn/Ptger4/Myo5a/Igf1/F3/Ccl5/Mif/Bcl2/Vtn/Ptk2/Ace/Sorl1/Rbpj/Plxna1/Serpine1
BP	UP	GO:2000117	negative regulation of cysteine-type endopeptidase activity	72	0.554696	2.05623	0.00161031	0.0339299	799	tags=19%, list=6%, signal=18%	Cd44/Cst7/Bcl2a1d/Mmp9/Igf1/Vegfa/Gpi1/Thbs1/Plaur/Tnf/Sfn/Cast/Ptgs2/Ltf
BP	UP	GO:0001974	blood vessel remodeling	36	0.637386	2.05572	0.00180832	0.0339299	1169	tags=25%, list=8%, signal=23%	Axl/Jag1/Igf1/Itga4/Vegfa/Rbpj/Tmbim1/Flt4/Bcr
BP	UP	GO:0010878	cholesterol storage	15	0.793511	2.05525	0.00204082	0.0339299	1389	tags=40%, list=10%, signal=36%	Lpl/Ehd1/Cd36/Msr1/Stard4/Soat1
BP	UP	GO:0032602	chemokine production	62	0.570241	2.05463	0.00163934	0.0339299	699	tags=19%, list=5%, signal=18%	Lpl/Postn/Arg2/Tlr2/Ccl5/Mif/Cd24a/Cd74/Adora2b/Trpv4/Tnf/Il1b
CC	UP	GO:0042612	MHC class I protein complex	10	0.884022	2.05428	0.00215983	0.0342846	1118	tags=70%, list=8%, signal=64%	H2-D1/H2-Q6/H2-Q7/B2m/H2-T23/H2-Q2/H2-K1
BP	UP	GO:0022407	regulation of cell-cell adhesion	348	0.446839	2.05356	0.00120919	0.0339299	1679	tags=24%, list=12%, signal=21%	Cd44/Il1rn/Fgl2/Lgals3/Vcam1/Cxcl13/Tarm1/Arg2/Jag1/Adam8/Anxa1/Itgal/Igf1/Itga4/Il12b/Vegfa/Rgcc/Myo10/Gcnt2/Ccl5/Tnfsf13b/Afdn/Gpnmb/Dlg5/Slfn1/Cd24a/Gm5150/Il27ra/Tnfsf9/H2-M3/Ptk2/Gm9733/Rara/Ass1/Cdkn2a/Cd74/Flot2/Trpv4/Cd274/Bmp7/Plaur/Tnf/Spint2/H2-T23/Hlx/Tnfsf14/H2-Ab1/Zc3h12a/Cav1/H2-Aa/Itgb2/Il1b/Ptpru/Sdc4/Pdpn/H2-DMa/Cd83/Gata3/Epb41l5/Icosl/Ripor2/Btla/Lgals1/Prnp/Zc3h12d/Cx3cl1/Eph…
BP	UP	GO:0007157	heterophilic cell-cell adhesion via plasma membrane cell adhesion molecules	31	0.662203	2.05326	0.00181488	0.0339299	1046	tags=32%, list=7%, signal=30%	Vcam1/Itgal/Itga4/Jaml/Alcam/Cd24a/Itga5/Cadm1/Lgals1/Cdh4
BP	UP	GO:0002699	positive regulation of immune effector process	198	0.473648	2.05283	0.00133156	0.0339299	1558	tags=25%, list=11%, signal=22%	Fgr/C3/H2-D1/Tnfsfm13/Anxa1/Tlr2/H2-Q6/Il12b/Dhx58/Tnfsf13/H2-Q7/Gpi1/Mif/B2m/Cd24a/Cd177/Il1r1/H2-M3/Cd36/Klrb1c/Rara/Il18rap/Cd74/Scimp/Adora2b/Cadm1/Tnf/H2-T23/Hlx/Rsad2/Itgb2/Il1b/H2-Q2/Gata3/Rps19/Lta/Cd226/H2-K1/Zc3hav1/Hmox1/Cxcl1/Arid5a/Sh2d1b1/Ddx58/Mad2l2/Fcer1g/Rac2/Hspd1/Exosc3
BP	UP	GO:1903037	regulation of leukocyte cell-cell adhesion	254	0.459838	2.04937	0.00125628	0.0339299	1498	tags=22%, list=11%, signal=20%	Cd44/Fgl2/Lgals3/Vcam1/Tarm1/Arg2/Adam8/Anxa1/Itgal/Igf1/Itga4/Il12b/Ccl5/Tnfsf13b/Gpnmb/Dlg5/Slfn1/Cd24a/Gm5150/Il27ra/Tnfsf9/H2-M3/Gm9733/Rara/Ass1/Cdkn2a/Cd74/Flot2/Cd274/Tnf/H2-T23/Hlx/Tnfsf14/H2-Ab1/Zc3h12a/Cav1/H2-Aa/Itgb2/Il1b/Sdc4/H2-DMa/Cd83/Gata3/Icosl/Ripor2/Btla/Lgals1/Prnp/Zc3h12d/Ephb6/Alox5/Slc7a1/Cebpb/Gli3/Sirpb1c/Hspd1/Socs1
CC	UP	GO:0070062	extracellular exosome	60	0.567983	2.04931	0.00162075	0.0339299	1596	tags=30%, list=11%, signal=27%	Anxa1/Anxa2/Itga4/Rap2b/Fn1/Cd63/Scnn1a/Ahnak/Ace/Cd274/Prom1/Ybx1/Sri/Serpine1/Dicer1/Hspd1/Aldoa/Cd9
CC	UP	GO:0005882	intermediate filament	50	0.589461	2.0491	0.00165289	0.0339299	1452	tags=26%, list=10%, signal=23%	Vim/Myo5a/Plec/Lmna/Krt10/Pkp2/Nes/Krt18/Nme2/Prph/Lmnb1/Nme1/Slc1a4
BP	UP	GO:1902622	regulation of neutrophil migration	38	0.625066	2.04838	0.00176056	0.0339299	876	tags=29%, list=6%, signal=27%	Ptger4/Adam8/Cxcr2/Bst1/Il1r1/Slamf8/Cd74/Sell/Il1b/C5ar1/Ripor2
BP	UP	GO:0002792	negative regulation of peptide secretion	86	0.533007	2.04724	0.00155521	0.0339299	1329	tags=27%, list=10%, signal=24%	Ptger4/Rab11fip1/Apoe/Anxa1/Anxa5/Cd22/Il12b/Rgcc/Cyp51/Cd74/Srgn/Fkbp1b/Rsad2/Pim3/Il1b/Eny2/Siglecg/Pde8b/Cx3cl1/Hdac9/Nucb2/Ucp2/Nlrp12
BP	UP	GO:0034116	positive regulation of heterotypic cell-cell adhesion	11	0.840113	2.04429	0.00205761	0.0339299	699	tags=45%, list=5%, signal=43%	Cd44/Gcnt2/Bmp7/Tnf/Il1b
BP	UP	GO:0051897	positive regulation of protein kinase B signaling	85	0.535864	2.04413	0.0015873	0.0339299	2193	tags=39%, list=16%, signal=33%	Chil1/Axl/Adam8/Igf1/Vegfa/F3/Gcnt2/Osm/Hpse/Fpr2/F10/Ptk2/Thbs1/Rara/Tnf/P2rx4/C1qtnf12/Gata3/Cx3cl1/Met/Itsn1/C1qbp/Igf2/Arfgef1/Gpx1/Mst1r/Ret/Cd28/F7/Ngfr/Fam110c/Arrb2/Mfhas1
BP	UP	GO:1901071	glucosamine-containing compound metabolic process	17	0.749134	2.04183	0.00190476	0.0339299	303	tags=24%, list=2%, signal=23%	Chil3/Chil1/Chst2/Chst3
BP	UP	GO:1904646	cellular response to amyloid-beta	32	0.65034	2.03984	0.00363636	0.0498717	1642	tags=34%, list=12%, signal=30%	Vcam1/Atp1a3/Igf1/Itga4/Fpr2/Cd36/Epha4/Cacna1a/Prnp/App/Casp4
BP	UP	GO:0050728	negative regulation of inflammatory response	125	0.504437	2.03978	0.00146843	0.0339299	1189	tags=20%, list=9%, signal=18%	Cd44/Cst7/Ptger4/Acod1/Aoah/Apoe/Pglyrp1/Igf1/Il12b/Ldlr/Cd24a/Fpr2/Acp5/Slamf8/Metrnl/Zc3h12a/Sod1/C1qtnf12/Gata3/Rps19/Siglecg/Cx3cl1/Alox5/Bcr/Il1r2
BP	UP	GO:0033034	positive regulation of myeloid cell apoptotic process	8	0.898027	2.03975	0.00211416	0.0342846	564	tags=62%, list=4%, signal=60%	Cd44/Anxa1/Hcar2/Cdkn2a/Pik3cb
BP	UP	GO:0042110	T cell activation	406	0.439333	2.03916	0.00119617	0.0339299	1498	tags=23%, list=11%, signal=21%	Cd44/Fgl2/Lgals3/Vcam1/Ptger4/Tarm1/Ly9/Arg2/Gpr18/Adam8/Anxa1/Itgal/Bcl2a1d/Igf1/Lilrb4a/Clec4d/Il12b/Clec4e/Stx11/Ccl5/Tnfsf13b/Jaml/Gsn/Gpnmb/Dlg5/Bcl2/Tnfsf8/B2m/Slfn1/Cd24a/Gm5150/Il27ra/Fanca/Tnfsf9/H2-M3/Batf/Lmo1/Gm9733/Ccnd3/Rara/Cdkn2a/Treml2/Cd74/Flot2/Cd274/Flt3/Fkbp1b/Sema4a/H2-T23/Hlx/Tnfsf14/H2-Ab1/Rsad2/Zc3h12a/Cav1/Clec2i/H2-Aa/Itgb2/Il1b/Sdc4/H2-DMa/Psen2/Cd83/Gata3/Icosl/Ripor2…
BP	UP	GO:0046718	viral entry into host cell	65	0.564688	2.03861	0.00166113	0.0339299	1153	tags=25%, list=8%, signal=23%	Axl/Ifitm3/Ifitm6/Gsn/Ifitm2/Trim25/Ifitm1/Cd74/Siglec1/Fcnb/Trim30b/Cav1/Ctsb/Lgals1/Trim30a/Trim56
BP	UP	GO:0034367	protein-containing complex remodeling	15	0.786844	2.03798	0.00204082	0.0339299	246	tags=20%, list=2%, signal=20%	Lpl/Apoe/Pla2g7
BP	UP	GO:0007584	response to nutrient	49	0.589001	2.03767	0.00166667	0.0339299	2243	tags=39%, list=16%, signal=33%	Lpl/Postn/Pim1/Plec/Spp1/Cdkn2b/Ahcy/Ncoa1/Stat1/Scd4/Rbp1/Gatm/Suox/Alad/Eif2ak2/Cdkn2d/Cd3e/Pemt/Dpyd
BP	UP	GO:0031392	regulation of prostaglandin biosynthetic process	9	0.8927	2.03717	0.00215983	0.0342846	699	tags=56%, list=5%, signal=53%	Fabp5/Anxa1/Cd74/Ptgs2/Il1b
BP	UP	GO:0050777	negative regulation of immune response	128	0.502653	2.03683	0.00146628	0.0339299	1173	tags=20%, list=8%, signal=19%	Mmp12/Fgl2/Pdcd1/Lgals3/Acod1/Arg2/Pglyrp1/Anxa1/Il12b/Dhx58/Il27ra/Nlrc5/Slamf8/H2-M3/Tnf/H2-T23/Hlx/Tap1/Zc3h12a/Samhd1/Rps19/A2m/Trex1/Serpinb9/Bcr/Hmox1
BP	UP	GO:0015908	fatty acid transport	54	0.577352	2.03644	0.00164204	0.0339299	894	tags=26%, list=6%, signal=24%	Fabp5/Apoe/Anxa1/Fabp3/Mif/Cyp4f18/Cd36/Ace/Thbs1/Plin2/Slc2a1/Fabp4/Il1b/Atp5j
BP	UP	GO:0042092	type 2 immune response	35	0.637597	2.03624	0.00365631	0.0498717	923	tags=34%, list=7%, signal=32%	Arg2/Anxa1/Lilrb4a/Crlf2/Il27ra/Batf/Rara/Cd74/Hlx/Rsad2/Gata3/Bcl3
MF	UP	GO:0001730	2'-5'-oligoadenylate synthetase activity	6	0.961492	2.0362	0.00220264	0.0344735	544	tags=100%, list=4%, signal=96%	Oas3/Oas1g/Oas2/Oasl2/Oas1a/Oas1b
BP	UP	GO:0019731	antibacterial humoral response	22	0.71607	2.03602	0.00192308	0.0339299	1458	tags=41%, list=10%, signal=37%	Wfdc21/B2m/Slpi/Wfdc17/H2-T23/Camp/Ltf/App/Rnase6
BP	UP	GO:0001776	leukocyte homeostasis	97	0.520102	2.03456	0.0015456	0.0339299	1025	tags=23%, list=7%, signal=21%	Cd44/Axl/Bcl2a1a/Anxa1/Lilrb4a/Hcar2/Pmaip1/Cxcr2/Tnfsf13b/Slc7a11/Mif/Bcl2/Chst3/Cd24a/Pirb/Lmo1/Cd74/Flt3/Pik3cb/Hif1a/Ccnb2/Kitl
BP	UP	GO:0002523	leukocyte migration involved in inflammatory response	18	0.743407	2.03402	0.00191571	0.0339299	1160	tags=44%, list=8%, signal=41%	S100a9/Adam8/S100a8/Cd24a/Slamf8/Itgb2/Cx3cl1/Alox5
BP	UP	GO:0002696	positive regulation of leukocyte activation	276	0.452729	2.03357	0.00124224	0.0339299	1558	tags=23%, list=11%, signal=21%	Clec7a/Mmp8/Axl/Fgr/Vcam1/Tnfsfm13/Adam8/Cdkn1a/Anxa1/Itgal/Igf1/Clec4d/Il12b/Tnfsf13/Ccl5/Tnfsf13b/Mif/Bst1/Bcl2/Cd300lb/Crlf2/Cd24a/Gm5150/Il27ra/Cd177/Tnfsf9/H2-M3/Gm9733/Thbs1/Rara/Cd74/Adora2b/Flot2/Cd274/Tnf/H2-T23/Hlx/Tnfsf14/H2-Ab1/Cav1/Flt3l/Clec2i/H2-Aa/Itgb2/Il1b/H2-DMa/Cd83/Gata3/Icosl/Lgals1/Ctsc/Cd226/Ephb6/Slc7a1/Mmp14/Gli3/Mad2l2/Fcer1g/Sirpb1c/Hspd1/Socs1/Chrnb2/Exosc3
MF	UP	GO:0003823	antigen binding	38	0.620497	2.0334	0.00528169	0.0609819	1118	tags=34%, list=8%, signal=32%	H2-D1/Itga4/H2-Q6/H2-Q7/H2-M3/Fcnb/H2-T23/H2-Ab1/Tap1/H2-Aa/H2-Q2/Cd48/H2-K1
MF	UP	GO:0004896	cytokine receptor activity	71	0.548947	2.03278	0.0016129	0.0339299	1328	tags=27%, list=10%, signal=24%	Cd44/Csf2ra/Il3ra/Cxcr2/Il12b/F3/Il12rb2/Crlf2/Il27ra/Il1r1/Ghr/Il18rap/Cd74/Flt3/Cxcr1/Il1rap/Ccrl2/Il1r2/Cxcr4
BP	UP	GO:1903036	positive regulation of response to wounding	60	0.563338	2.03255	0.00162075	0.0339299	762	tags=22%, list=5%, signal=21%	Clec7a/S100a9/Ptger4/Anxa1/Mif/Hpse/Cd24a/Cd36/Ptk2/Thbs1/Fkbp1b/Cldn1/Pdpn
BP	UP	GO:0032652	regulation of interleukin-1 production	83	0.532459	2.03023	0.00157729	0.0339299	1490	tags=25%, list=11%, signal=23%	Lpl/Ifi204/Ptger4/Arg2/Anxa1/Igf1/Tlr2/Ifi211/Acp5/Mndal/Tnf/Zc3h12a/Serpinb1a/Ifi205/Cx3cl1/Il1r2/Nlrp12/App/1810058I24Rik/Panx1/Sphk1
MF	UP	GO:0004869	cysteine-type endopeptidase inhibitor activity	41	0.606918	2.03023	0.00344828	0.0482924	2066	tags=41%, list=15%, signal=35%	Cst7/Bcl2a1d/Stfa2l1/Cstb/Ngp/Cast/Tnfsf14/Cstdc4/Ltf/Stfa1/Serpinb9/Prdx5/Naip2/Vil1/Tnfaip8/Stfa2/Pttg1
BP	UP	GO:0010886	positive regulation of cholesterol storage	7	0.92296	2.02981	0.00214133	0.0342846	552	tags=57%, list=4%, signal=55%	Lpl/Ehd1/Cd36/Msr1
BP	UP	GO:0014909	smooth muscle cell migration	75	0.543336	2.02851	0.00160514	0.0339299	1125	tags=21%, list=8%, signal=20%	Iqgap1/Postn/Ptger4/Myo5a/Igf1/F3/Ccl5/Mif/Bcl2/Vtn/Ptk2/Ace/Sorl1/Rbpj/Plxna1/Serpine1
BP	UP	GO:0044409	entry into host	69	0.549272	2.0284	0.00160256	0.0339299	1153	tags=23%, list=8%, signal=21%	Axl/Ifitm3/Ifitm6/Gsn/Ifitm2/Trim25/Ifitm1/Cd74/Siglec1/Fcnb/Trim30b/Cav1/Ctsb/Lgals1/Trim30a/Trim56
BP	UP	GO:2001057	reactive nitrogen species metabolic process	73	0.544559	2.02678	0.00159236	0.0339299	1633	tags=34%, list=12%, signal=30%	Mmp8/Igf1/Tlr2/Acp5/H2-M3/Cd36/Tmem106a/Ass1/Tspo/Sod2/Atp2b4/Tnf/Ptgs2/Zc3h12a/Cav1/Itgb2/Il1b/P2rx4/Prdx5/App/Suox/Ptk2b/Cd34/Slc7a2/Cyp1b1
BP	UP	GO:0070664	negative regulation of leukocyte proliferation	72	0.545452	2.02196	0.00161031	0.0339299	1026	tags=25%, list=7%, signal=23%	Cd44/Tarm1/Arg2/Gpnmb/Dlg5/Slfn1/Cd24a/H2-M3/Cdkn2a/Cd274/H2-Ab1/H2-Aa/Ccl12/Sdc4/Ripor2/Btla/Prnp/Zc3h12d
BP	UP	GO:0045445	myoblast differentiation	65	0.55998	2.02161	0.00166113	0.0339299	2016	tags=31%, list=14%, signal=26%	Cxcl14/Il1f9/Igf1/Cxcl10/Id3/Flot2/Tnf/Tnfsf14/Flt3l/Rbpj/Ripor2/Lgals1/Cxcl9/Sra1/Ccl17/Dicer1/Ddit3/Boc/Sdc1/Zfp36l1
BP	UP	GO:0034368	protein-lipid complex remodeling	13	0.793938	2.02089	0.00196464	0.0339299	246	tags=23%, list=2%, signal=23%	Lpl/Apoe/Pla2g7
BP	UP	GO:0034369	plasma lipoprotein particle remodeling	13	0.793938	2.02089	0.00196464	0.0339299	246	tags=23%, list=2%, signal=23%	Lpl/Apoe/Pla2g7
BP	UP	GO:0045620	negative regulation of lymphocyte differentiation	47	0.590856	2.01943	0.00166667	0.0339299	869	tags=21%, list=6%, signal=20%	Cd44/Fgl2/Pglyrp1/Anxa1/Cdkn2a/Cd74/Flt3/Hlx/Zc3h12a/Id2
BP	UP	GO:2000377	regulation of reactive oxygen species metabolic process	172	0.47665	2.01849	0.00138313	0.0339299	2169	tags=31%, list=16%, signal=26%	Xdh/Mmp8/Ptger4/Acod1/Arg2/Cdkn1a/Igf1/Tlr2/Hp/Bcl2/Fpr2/Acp5/Cd177/H2-M3/Cd36/Thbs1/Tmem106a/Ass1/Tspo/Sod2/Atp2b4/Tnf/Ptgs2/Zc3h12a/Cav1/Sod1/Itgb2/Il1b/Atp5g1/Hif1a/Trim30a/Alox5/Bcr/Cxcl1/Romo1/Eif5a/App/Ptk2b/Hspd1/Cd34/Cyp1b1/Eef1a1/Parl/Nqo2/Hvcn1/Clu/Dhfr/Foxo3/Bnip3/Ngfr/Plau/Becn1/Cyba
BP	UP	GO:0019432	triglyceride biosynthetic process	29	0.666352	2.01846	0.00184502	0.0339299	516	tags=24%, list=4%, signal=23%	Lpl/C3/Ldlr/Dgat2/Sik1/Gpat3/Ctdnep1
BP	UP	GO:2000401	regulation of lymphocyte migration	52	0.573882	2.01752	0.00162602	0.0339299	1435	tags=27%, list=10%, signal=24%	Cxcl14/Cxcl13/Adam8/Itga4/Cxcl10/Ccl5/Il27ra/Madcam1/Tnfsf14/Ccl12/Ripor2/Stk39/App/Ptk2b
BP	UP	GO:0045661	regulation of myoblast differentiation	45	0.594462	2.01681	0.00169205	0.0339299	1179	tags=27%, list=8%, signal=24%	Cxcl14/Il1f9/Cxcl10/Id3/Flot2/Tnf/Tnfsf14/Flt3l/Ripor2/Cxcl9/Sra1/Ccl17
MF	UP	GO:0004129	cytochrome-c oxidase activity	17	0.739891	2.01663	0.00380952	0.0498717	2691	tags=76%, list=19%, signal=62%	Cox6a2/AA467197/Cox8b/Cox6a1/Cox4i1/Cox8a/Cox6c/Ndufa4l2/Cox10/Cox5a/Cox7c/Cox7a2l/Cox7a2
MF	UP	GO:0015002	heme-copper terminal oxidase activity	17	0.739891	2.01663	0.00380952	0.0498717	2691	tags=76%, list=19%, signal=62%	Cox6a2/AA467197/Cox8b/Cox6a1/Cox4i1/Cox8a/Cox6c/Ndufa4l2/Cox10/Cox5a/Cox7c/Cox7a2l/Cox7a2
MF	UP	GO:0016676	oxidoreductase activity, acting on a heme group of donors, oxygen as acceptor	17	0.739891	2.01663	0.00380952	0.0498717	2691	tags=76%, list=19%, signal=62%	Cox6a2/AA467197/Cox8b/Cox6a1/Cox4i1/Cox8a/Cox6c/Ndufa4l2/Cox10/Cox5a/Cox7c/Cox7a2l/Cox7a2
BP	UP	GO:0008630	intrinsic apoptotic signaling pathway in response to DNA damage	106	0.509911	2.01539	0.00154321	0.0339299	1258	tags=22%, list=9%, signal=20%	Cd44/Ifi204/Bcl2a1a/Cdkn1a/Bcl2a1d/Bcl2a1c/Pmaip1/Mif/Bcl2/Crip1/Cd74/Sod2/Tnf/Sfn/Mael/Tpt1/Xpa/E2f1/Bcl3/Bcl2a1b/Hmox1/Shisa5/Nupr1
BP	UP	GO:0032945	negative regulation of mononuclear cell proliferation	69	0.545583	2.01477	0.00160256	0.0339299	1026	tags=25%, list=7%, signal=23%	Cd44/Tarm1/Arg2/Gpnmb/Dlg5/Slfn1/Cd24a/H2-M3/Cdkn2a/Cd274/H2-Ab1/H2-Aa/Sdc4/Ripor2/Btla/Prnp/Zc3h12d
BP	UP	GO:0050672	negative regulation of lymphocyte proliferation	69	0.545583	2.01477	0.00160256	0.0339299	1026	tags=25%, list=7%, signal=23%	Cd44/Tarm1/Arg2/Gpnmb/Dlg5/Slfn1/Cd24a/H2-M3/Cdkn2a/Cd274/H2-Ab1/H2-Aa/Sdc4/Ripor2/Btla/Prnp/Zc3h12d
BP	UP	GO:0072593	reactive oxygen species metabolic process	225	0.456415	2.01428	0.0012987	0.0339299	2169	tags=30%, list=16%, signal=26%	Xdh/Mmp8/Ptger4/Acod1/Arg2/Cdkn1a/Igf1/Tlr2/Prdx6/Hp/Sh3pxd2b/Bcl2/Fpr2/Acp5/Cd177/H2-M3/Cd36/Thbs1/Tmem106a/Ass1/Tspo/Sod2/Atp2b4/Tnf/Immp2l/Ptgs2/Zc3h12a/Cav1/Sod1/Itgb2/Il1b/P2rx4/Atp5g1/Hif1a/Met/Rfk/Prdx5/Trim30a/Alox5/Bcr/Cxcl1/Romo1/Eif5a/Pdk4/Prdx1/App/Ptk2b/Hspd1/Ndufa13/Cd34/Slc7a2/Cyp1b1/Eef1a1/Gpx1/Parl/Ddit4/Nqo2/Hvcn1/Clu/Dhfr/Foxo3/Bnip3/Ngfr/Plau/Ncf4/Becn1/Cyba
BP	UP	GO:0048247	lymphocyte chemotaxis	42	0.602856	2.0133	0.00172414	0.0339299	1610	tags=36%, list=12%, signal=32%	Cxcl14/Cxcl13/Adam8/Cxcl16/Cxcl10/Ccl5/Ch25h/Ccl6/Tnfsf14/Ccl12/Cx3cl1/Ccl17/Stk39/Ptk2b/Ccl22
BP	UP	GO:0001909	leukocyte mediated cytotoxicity	93	0.517513	2.01104	0.00156006	0.0339299	1618	tags=27%, list=12%, signal=24%	H2-D1/H2-Q6/Il12b/Trem1/Stx11/H2-Q7/Trem3/B2m/Emp2/H2-M3/Klrb1c/Il18rap/Cadm1/H2-T23/Tap1/H2-Q2/Ctsc/Serpinb9/Cd226/H2-K1/Cxcl1/Prdx1/Sh2d1b1/Ctsh/Igf2
BP	UP	GO:0045824	negative regulation of innate immune response	50	0.578474	2.01091	0.00165289	0.0339299	2378	tags=38%, list=17%, signal=32%	Mmp12/Acod1/Dhx58/Nlrc5/Slamf8/H2-M3/H2-T23/Tap1/Samhd1/Rps19/A2m/Trex1/Serpinb9/Sh2d1b1/Igf2/Arrb2/Tnfaip3/Irak3/Ccr1
BP	UP	GO:0046460	neutral lipid biosynthetic process	36	0.623453	2.01078	0.00542495	0.0611776	516	tags=19%, list=4%, signal=19%	Lpl/C3/Ldlr/Dgat2/Sik1/Gpat3/Ctdnep1
BP	UP	GO:0046463	acylglycerol biosynthetic process	36	0.623453	2.01078	0.00542495	0.0611776	516	tags=19%, list=4%, signal=19%	Lpl/C3/Ldlr/Dgat2/Sik1/Gpat3/Ctdnep1
BP	UP	GO:0010743	regulation of macrophage derived foam cell differentiation	17	0.737298	2.00957	0.00380952	0.0498717	623	tags=29%, list=4%, signal=28%	Lpl/Csf1/Cd36/Msr1/Nfkbia
BP	UP	GO:0050863	regulation of T cell activation	264	0.449934	2.00842	0.00126263	0.0339299	1498	tags=23%, list=11%, signal=21%	Cd44/Fgl2/Lgals3/Vcam1/Tarm1/Arg2/Adam8/Anxa1/Itgal/Igf1/Il12b/Ccl5/Tnfsf13b/Gsn/Gpnmb/Dlg5/Slfn1/Cd24a/Gm5150/Il27ra/Fanca/Tnfsf9/H2-M3/Lmo1/Gm9733/Rara/Cdkn2a/Cd74/Flot2/Cd274/H2-T23/Hlx/Tnfsf14/H2-Ab1/Zc3h12a/Cav1/Clec2i/H2-Aa/Il1b/Sdc4/H2-DMa/Cd83/Gata3/Icosl/Ripor2/Btla/Lgals1/Prelid1/Prnp/Trex1/Zc3h12d/Ephb6/Slc7a1/Cebpb/Mapk8ip1/Gli3/Sirpb1c/Dicer1/Rac2/Hspd1/Socs1
BP	UP	GO:0016126	sterol biosynthetic process	43	0.599224	2.0075	0.00342466	0.0481127	1622	tags=30%, list=12%, signal=27%	Apoe/Prkaa2/Cyb5r3/Insig1/Ch25h/Cyp51/Sqle/Cyb5r1/Sod1/Hsd17b7/Sec14l2/Lss/Scp2
BP	UP	GO:0070232	regulation of T cell apoptotic process	35	0.628546	2.00733	0.00548446	0.0611776	1011	tags=29%, list=7%, signal=27%	Pdcd1/Lgals3/Arg2/Adam8/Ccl5/Siglec1/Cd274/Hif1a/Prelid1/Serpinb9
BP	UP	GO:0002697	regulation of immune effector process	332	0.43984	2.00692	0.0012285	0.0339299	1618	tags=22%, list=12%, signal=20%	Mmp12/Fgr/Fgl2/Lgals3/C3/Gbp4/H2-D1/Tnfsfm13/Pglyrp1/Anxa1/Tlr2/Cd22/H2-Q6/Il12b/Dhx58/Tnfsf13/Pram1/Ccl5/H2-Q7/Gpi1/Mif/B2m/Cd24a/Il27ra/Cd177/Il1r1/Slamf8/H2-M3/Cd36/Klrb1c/Rara/Il18rap/Cd74/Scimp/Adora2b/Cadm1/Tnf/Tspan32/Stat1/Apobec3/H2-T23/Hlx/Rsad2/Tap1/Zc3h12a/Itgb2/Il1b/H2-Q2/Gata3/Rps19/A2m/Trex1/Siglecg/Lta/Serpinb9/Cd226/Traf3ip2/H2-K1/Zc3hav1/Bcr/Hmox1/Cxcl1/Mill2/Arid5a/Sh2d1b1/Ddx5…
BP	UP	GO:0002292	T cell differentiation involved in immune response	60	0.556185	2.00675	0.00162075	0.0339299	923	tags=23%, list=7%, signal=22%	Fgl2/Ptger4/Ly9/Anxa1/Clec4d/Il12b/Clec4e/Batf/Rara/Sema4a/Hlx/Zc3h12a/Gata3/Bcl3
BP	UP	GO:0031670	cellular response to nutrient	20	0.72376	2.0054	0.00195695	0.0339299	806	tags=30%, list=6%, signal=28%	Lpl/Postn/Pim1/Cdkn2b/Ncoa1/Scd4
BP	UP	GO:0070486	leukocyte aggregation	13	0.787573	2.00469	0.00196464	0.0339299	699	tags=46%, list=5%, signal=44%	Cd44/S100a9/Adam8/S100a8/Bmp7/Il1b
BP	UP	GO:0045104	intermediate filament cytoskeleton organization	30	0.64995	2.00005	0.00548446	0.0611776	736	tags=27%, list=5%, signal=25%	Vim/Plec/Krt10/Pkp2/Nes/Sod1/Krt18/Prph
BP	UP	GO:0034114	regulation of heterotypic cell-cell adhesion	20	0.721612	1.99945	0.00195695	0.0339299	699	tags=30%, list=5%, signal=29%	Cd44/Il1rn/Gcnt2/Bmp7/Tnf/Il1b
BP	UP	GO:0002483	antigen processing and presentation of endogenous peptide antigen	21	0.716539	1.99908	0.00194175	0.0339299	1118	tags=43%, list=8%, signal=39%	H2-D1/H2-Q6/H2-Q7/B2m/H2-M3/H2-T23/Tap1/H2-Q2/H2-K1
BP	UP	GO:0019885	antigen processing and presentation of endogenous peptide antigen via MHC class I	21	0.716539	1.99908	0.00194175	0.0339299	1118	tags=43%, list=8%, signal=39%	H2-D1/H2-Q6/H2-Q7/B2m/H2-M3/H2-T23/Tap1/H2-Q2/H2-K1
BP	UP	GO:0046209	nitric oxide metabolic process	68	0.543567	1.9989	0.00161812	0.0339299	1633	tags=34%, list=12%, signal=30%	Mmp8/Igf1/Tlr2/Acp5/H2-M3/Cd36/Tmem106a/Ass1/Tspo/Sod2/Atp2b4/Tnf/Ptgs2/Zc3h12a/Cav1/Itgb2/Il1b/P2rx4/App/Ptk2b/Cd34/Slc7a2/Cyp1b1
BP	UP	GO:0071396	cellular response to lipid	362	0.433825	1.9989	0.00121359	0.0339299	2130	tags=24%, list=15%, signal=21%	Lpl/Vim/Axl/Ptger4/Cxcl13/Acod1/Il1f9/Prkaa2/Anxa1/Igf1/Lilrb4a/Pim1/Fcgr4/Il12b/Spp1/Gbp2/Map4k1/Cxcl16/Cxcl10/Ccl5/Insig1/Cmpk2/Mif/Ldlr/Id3/Dgat2/Cd300lb/Ppargc1b/B2m/Glrx/Cd14/Cd36/Cxcl2/Rara/Ufm1/Scimp/Cd274/Bmp7/Tnf/Eif4ebp1/Stat1/Inhba/Nfkbia/Gbp6/Zc3h12a/Tnip3/Il1b/Ccl12/Pde2a/Ltf/Gpbar1/Cx3cl1/Cxcl9/Plscr2/Serpine1/Bcr/Atp1a1/Cxcl1/Mgarp/Pdk4/App/Cd68/Cebpb/Arid5a/Ptk2b/Ranbp1/Ndufa13/Ra…
BP	UP	GO:0019883	antigen processing and presentation of endogenous antigen	23	0.692912	1.99806	0.00381679	0.0498717	1118	tags=39%, list=8%, signal=36%	H2-D1/H2-Q6/H2-Q7/B2m/H2-M3/H2-T23/Tap1/H2-Q2/H2-K1
BP	UP	GO:0050867	positive regulation of cell activation	292	0.442912	1.99799	0.00123916	0.0339299	1558	tags=22%, list=11%, signal=20%	Clec7a/Mmp8/Axl/Fgr/Vcam1/Tnfsfm13/Adam8/Cdkn1a/Anxa1/Itgal/Igf1/Clec4d/Il12b/Tnfsf13/Ccl5/Tnfsf13b/Mif/Bst1/Bcl2/Cd300lb/Crlf2/Cd24a/Gm5150/Il27ra/Cd177/Tnfsf9/H2-M3/Gm9733/Thbs1/Rara/Cd74/Adora2b/Flot2/Cd274/Tnf/H2-T23/Hlx/Tnfsf14/H2-Ab1/Cav1/Flt3l/Clec2i/H2-Aa/Itgb2/Il1b/Pdpn/H2-DMa/Cd83/Gata3/Icosl/Lgals1/Ctsc/Cd226/Ephb6/Slc7a1/Mmp14/Gli3/Mad2l2/Fcer1g/Sirpb1c/Hspd1/Socs1/Chrnb2/Exosc3
BP	UP	GO:0050709	negative regulation of protein secretion	81	0.526675	1.9964	0.0016	0.0339299	1329	tags=26%, list=10%, signal=24%	Ptger4/Rab11fip1/Apoe/Anxa1/Anxa5/Cd22/Il12b/Rgcc/Cyp51/Srgn/Fkbp1b/Rsad2/Pim3/Il1b/Eny2/Siglecg/Pde8b/Cx3cl1/Hdac9/Ucp2/Nlrp12
BP	UP	GO:0010884	positive regulation of lipid storage	21	0.715462	1.99607	0.00194175	0.0339299	1387	tags=43%, list=10%, signal=39%	Lpl/C3/Ehd1/Cd36/Plin2/Msr1/Zc3h12a/Vstm2a/Plin3
MF	UP	GO:0033293	monocarboxylic acid binding	57	0.561034	1.99567	0.00162866	0.0339299	1212	tags=30%, list=9%, signal=27%	S100a9/Fabp5/S100a8/Fabp3/Id3/Cd36/Rara/Stx3/Gstm7/Crabp2/Fabp4/Nme2/Pygl/Prr7/Apoc1/Fabp7/Gstp2
BP	UP	GO:0001782	B cell homeostasis	33	0.631812	1.9953	0.00364299	0.0498717	846	tags=24%, list=6%, signal=23%	Cd44/Bcl2a1a/Tnfsf13b/Mif/Bcl2/Pirb/Cd74/Hif1a
MF	UP	GO:0043394	proteoglycan binding	25	0.674888	1.99522	0.00371747	0.0498717	887	tags=32%, list=6%, signal=30%	Lpl/Atp1a3/Apoe/Fn1/Gpnmb/Hpse/Comp/Ctsb
BP	UP	GO:0050710	negative regulation of cytokine secretion	13	0.78372	1.99488	0.00196464	0.0339299	1953	tags=62%, list=14%, signal=53%	Ptger4/Rgcc/Srgn/Cx3cl1/Hdac9/Nlrp12/Lrrc32/Ffar4
BP	UP	GO:0097242	amyloid-beta clearance	29	0.658268	1.99398	0.00553506	0.0611776	804	tags=31%, list=6%, signal=29%	C3/Apoe/Ldlr/Cd36/Cyp51/Tnf/Msr1/Itgb2/C5ar1
BP	UP	GO:2000379	positive regulation of reactive oxygen species metabolic process	95	0.514252	1.99253	0.0015748	0.0339299	2169	tags=34%, list=16%, signal=29%	Xdh/Mmp8/Acod1/Cdkn1a/Tlr2/Fpr2/Cd177/H2-M3/Cd36/Thbs1/Tmem106a/Ass1/Tspo/Sod2/Tnf/Ptgs2/Zc3h12a/Sod1/Itgb2/Il1b/Cxcl1/Romo1/Eif5a/App/Ptk2b/Cyp1b1/Nqo2/Hvcn1/Clu/Foxo3/Plau/Cyba
BP	UP	GO:0090303	positive regulation of wound healing	45	0.5869	1.99115	0.00169205	0.0339299	1328	tags=27%, list=10%, signal=24%	Clec7a/S100a9/Ptger4/Anxa1/Hpse/Cd36/Ptk2/Thbs1/Cldn1/Pdpn/Serpine1/Cxcr4
BP	UP	GO:0010466	negative regulation of peptidase activity	130	0.489106	1.99007	0.00145773	0.0339299	1826	tags=28%, list=13%, signal=24%	Cd44/Cst7/Bcl2a1d/Mmp9/Igf1/Vegfa/Gpi1/Slpi/Vtn/Thbs1/Cstb/Sorl1/Plaur/Tnf/Serpinb10/Sfn/Spint2/Pebp1/Ngp/Cast/Ptgs2/Tfpi2/Serpinb1a/Ltf/Stfa1/A2m/Serpinb9/Serpine1/Gapdh/App/Naip2/Serpinb7/Serpinb6a/Gpx1/Serpinb8/Cdkn2d
BP	UP	GO:0045428	regulation of nitric oxide biosynthetic process	59	0.556787	1.98997	0.00163934	0.0339299	699	tags=27%, list=5%, signal=26%	Mmp8/Igf1/Tlr2/Acp5/H2-M3/Cd36/Ass1/Tspo/Sod2/Atp2b4/Tnf/Ptgs2/Zc3h12a/Cav1/Itgb2/Il1b
BP	UP	GO:0010744	positive regulation of macrophage derived foam cell differentiation	10	0.855803	1.98871	0.00215983	0.0342846	552	tags=40%, list=4%, signal=38%	Lpl/Csf1/Cd36/Msr1
BP	UP	GO:0071347	cellular response to interleukin-1	64	0.552234	1.98836	0.00166389	0.0339299	1360	tags=27%, list=10%, signal=24%	Il1rn/Acod1/Fn1/Saa3/Ccl5/Zbp1/Tank/Il1r1/Ccl6/Zc3h12a/Il1b/Ccl12/Cx3cl1/Serpine1/Ccl17/Il1r2/Cebpb
CC	UP	GO:0034358	plasma lipoprotein particle	25	0.672294	1.98755	0.00371747	0.0498717	946	tags=28%, list=7%, signal=26%	Lpl/Apoe/Saa3/Pla2g7/Ldlr/Msr1/Apoc1
CC	UP	GO:1990777	lipoprotein particle	25	0.672294	1.98755	0.00371747	0.0498717	946	tags=28%, list=7%, signal=26%	Lpl/Apoe/Saa3/Pla2g7/Ldlr/Msr1/Apoc1
BP	UP	GO:0001914	regulation of T cell mediated cytotoxicity	30	0.645507	1.98637	0.00548446	0.0611776	1118	tags=30%, list=8%, signal=28%	H2-D1/H2-Q6/Il12b/H2-Q7/B2m/H2-M3/H2-T23/H2-Q2/H2-K1
BP	UP	GO:0002922	positive regulation of humoral immune response	13	0.780361	1.98633	0.00196464	0.0339299	1008	tags=46%, list=7%, signal=43%	Acod1/C3/Tnf/Il1b/H2-DMa/Lta
BP	UP	GO:1904018	positive regulation of vasculature development	163	0.472054	1.98598	0.0013947	0.0339299	1633	tags=26%, list=12%, signal=24%	Chil1/Lgals3/Lrg1/C3/Itgax/Anxa1/Mmp9/Cxcr2/Vegfa/F3/Ccl5/Plk2/Flt1/S100a1/Itga5/Thbs1/Sod2/Pkm/Hdac7/Ptgs2/Zc3h12a/Itgb2/Il1b/Itgb8/Camp/C5ar1/Hif1a/Cx3cl1/Akt3/Hdac9/Serpine1/Jcad/Hmox1/Cxcr4/Ptk2b/Sphk1/Ctsh/Serpinb7/Notch4/Cd34/Ppp1r16b/Igf2/Cyp1b1
CC	UP	GO:0042824	MHC class I peptide loading complex	14	0.772249	1.98334	0.00198413	0.0339299	1118	tags=50%, list=8%, signal=46%	H2-D1/H2-Q6/H2-Q7/B2m/Tap1/H2-Q2/H2-K1
BP	UP	GO:0070661	leukocyte proliferation	257	0.445027	1.98194	0.00125945	0.0339299	1531	tags=23%, list=11%, signal=21%	Cd44/Lgals3/Vcam1/Tarm1/Arg2/Cdkn1a/Anxa1/Itgal/Igf1/Lilrb4a/Cd22/Il12b/Ccl5/Tnfsf13b/Mif/Gpnmb/Csf1/Bst1/Dlg5/Bcl2/Slfn1/Cd24a/Il27ra/Tnfsf9/H2-M3/Ptk2/Lmo1/Ccnd3/Cdkn2a/Cd74/Cd274/Flt3/Fkbp1b/H2-T23/H2-Ab1/Flt3l/Clec2i/H2-Aa/Itgb2/Il1b/Ccl12/Sdc4/Icosl/Ripor2/Btla/Prnp/Siglecg/Kitl/Zc3h12d/Cx3cl1/Ephb6/Hells/Slc7a1/Slc11a1/Cxcr4/Cebpb/Mapk8ip1/Rac2/Hspd1/Chrnb2
BP	UP	GO:0015909	long-chain fatty acid transport	39	0.595402	1.98068	0.00346021	0.0483078	894	tags=31%, list=6%, signal=29%	Fabp5/Apoe/Anxa1/Fabp3/Mif/Cd36/Ace/Thbs1/Plin2/Slc2a1/Fabp4/Atp5j
BP	UP	GO:0046642	negative regulation of alpha-beta T cell proliferation	12	0.797806	1.98063	0.00200803	0.0339299	879	tags=42%, list=6%, signal=39%	Cd44/Tarm1/Arg2/Cd274/Btla
BP	UP	GO:0046631	alpha-beta T cell activation	132	0.486287	1.97945	0.00144928	0.0339299	923	tags=20%, list=7%, signal=19%	Cd44/Ptger4/Tarm1/Ly9/Arg2/Gpr18/Anxa1/Lilrb4a/Il12b/Bcl2/Tnfsf8/Cd24a/H2-M3/Batf/Rara/Cd274/Sema4a/H2-T23/Hlx/H2-Ab1/Rsad2/Zc3h12a/Cd83/Gata3/Btla/Bcl3
MF	UP	GO:0048306	calcium-dependent protein binding	69	0.53601	1.97942	0.00160256	0.0339299	1224	tags=23%, list=9%, signal=21%	S100a11/S100a9/Myo5a/Anxa1/S100a8/Anxa2/S100a1/Cd177/S100a6/Calm3/S100a10/Atp2b4/Anxa4/A2m/Masp1/Calm1
MF	UP	GO:0030881	beta-2-microglobulin binding	11	0.813071	1.97849	0.00205761	0.0339299	1118	tags=55%, list=8%, signal=50%	H2-D1/H2-Q6/H2-Q7/H2-T23/H2-Q2/H2-K1
BP	UP	GO:0001937	negative regulation of endothelial cell proliferation	36	0.61334	1.97817	0.00723327	0.0730786	710	tags=28%, list=5%, signal=26%	Xdh/Apoe/Il12b/Rgcc/Flt1/Thbs1/Tnf/Stat1/Cav1/Ccl12
MF	UP	GO:0005539	glycosaminoglycan binding	132	0.485869	1.97775	0.00144928	0.0339299	1351	tags=20%, list=10%, signal=19%	Lpl/Cd44/Postn/Cxcl13/Apoe/Pglyrp1/Tlr2/Vegfa/Fn1/Cxcl10/Ccl5/Gpnmb/Aplp2/Vtn/Thbs1/Bmp7/Comp/Ltf/Mamdc2/Prnp/Habp4/Rpl29/Pdcd5/Adamtsl5/Hmmr/App/Lyve1
BP	UP	GO:1902624	positive regulation of neutrophil migration	27	0.665532	1.97743	0.00369686	0.0498717	1585	tags=41%, list=11%, signal=36%	Ptger4/Adam8/Cxcr2/Il1r1/Cd74/Sell/Il1b/C5ar1/Ripor2/Rac2/C1qbp
MF	UP	GO:0050786	RAGE receptor binding	9	0.866508	1.9774	0.00215983	0.0342846	1755	tags=89%, list=13%, signal=78%	S100a9/S100a8/Fpr2/Fpr1/Hmgb2/App/S100a4/S100b
BP	UP	GO:0050901	leukocyte tethering or rolling	24	0.675303	1.97689	0.00374532	0.0498717	539	tags=25%, list=4%, signal=24%	Itgb7/Vcam1/Itga4/Madcam1/Sell/Tnf
BP	UP	GO:0071622	regulation of granulocyte chemotaxis	47	0.578294	1.9765	0.00166667	0.0339299	1664	tags=36%, list=12%, signal=32%	Cxcr2/Ccl5/Csf1/Bst1/Ptk2/Thbs1/Cd74/Trpv4/Sell/Il1b/C5ar1/Ripor2/Cx3cl1/Rarres2/Rac2/C1qbp/Cmklr1
BP	UP	GO:0002548	monocyte chemotaxis	43	0.589951	1.97643	0.00342466	0.0481127	2378	tags=49%, list=17%, signal=41%	Lgals3/Anxa1/Cxcl10/Ccl5/Pla2g7/Flt1/Fpr2/Slamf8/Ccl6/Ccl12/Rps19/Cx3cl1/Serpine1/Ccl17/App/Ccl22/Ccr2/Slit2/Ccl4/Dusp1/Ccr1
BP	UP	GO:0045109	intermediate filament organization	10	0.85024	1.97578	0.00215983	0.0342846	566	tags=30%, list=4%, signal=29%	Vim/Krt10/Pkp2
BP	UP	GO:2000404	regulation of T cell migration	40	0.590146	1.97516	0.00342466	0.0481127	1349	tags=25%, list=10%, signal=23%	Cxcl13/Adam8/Itga4/Cxcl10/Ccl5/Il27ra/Tnfsf14/Ripor2/Stk39/App
BP	UP	GO:0046633	alpha-beta T cell proliferation	38	0.60263	1.97485	0.00528169	0.0609819	879	tags=24%, list=6%, signal=22%	Cd44/Tarm1/Arg2/Lilrb4a/Il12b/Cd24a/Cd274/H2-T23/Btla
BP	UP	GO:0045103	intermediate filament-based process	31	0.636833	1.97459	0.00362976	0.0498717	736	tags=26%, list=5%, signal=25%	Vim/Plec/Krt10/Pkp2/Nes/Sod1/Krt18/Prph
MF	UP	GO:0001540	amyloid-beta binding	48	0.572929	1.9742	0.00166113	0.0339299	1092	tags=33%, list=8%, signal=31%	Atp1a3/Apoe/Tlr2/Itgb2l/Ldlr/Fpr2/Cd36/Pirb/Cd74/Sorl1/Msr1/Apbb2/Itgb2/Prnp/Apbb1/Ephb2
BP	UP	GO:0045669	positive regulation of osteoblast differentiation	51	0.562542	1.97411	0.00162866	0.0339299	1438	tags=25%, list=10%, signal=23%	Ifi204/Ptger4/Fam20c/Pdlim7/Jag1/Igf1/Vegfa/Lmna/Bmp7/Ltf/Bmpr1b/Cebpb/Gli3
BP	UP	GO:0010883	regulation of lipid storage	39	0.593231	1.97346	0.00346021	0.0483078	1387	tags=28%, list=10%, signal=25%	Lpl/C3/Ehd1/Cd36/Plin2/Msr1/Nfkbia/Zc3h12a/Alkbh7/Vstm2a/Plin3
BP	UP	GO:0002822	regulation of adaptive immune response based on somatic recombination of immune receptors built from immunoglobulin superfamily domains	144	0.47727	1.97323	0.00144718	0.0339299	1558	tags=24%, list=11%, signal=21%	C3/H2-D1/Tnfsfm13/Anxa1/H2-Q6/Il12b/Tnfsf13/Tnfsf13b/H2-Q7/B2m/Cd24a/Il27ra/Il1r1/H2-M3/Cd274/Tnf/H2-T23/Hlx/H2-Ab1/Rsad2/Zc3h12a/Il1b/H2-DMa/H2-Q2/Gata3/Lta/Cd226/H2-K1/Slc11a1/Arid5a/Mad2l2/Fcer1g/Hspd1/Exosc3
BP	UP	GO:0032102	negative regulation of response to external stimulus	291	0.437263	1.97316	0.00123457	0.0339299	1618	tags=22%, list=12%, signal=20%	Cd44/Cst7/Mmp12/Fgl2/Ptger4/Cxcl13/Acod1/Arg2/Gpr18/Aoah/Apoe/Pglyrp1/Igf1/Anxa2/Anxa5/Il12b/Dhx58/Xylt1/Mif/Ldlr/Cd24a/Fpr2/Acp5/Nlrc5/Slamf8/H2-M3/Thbs1/Epha4/Metrnl/Tnf/Sema4a/H2-T23/Tap1/Zc3h12a/Sod1/Ccl12/Robo2/C1qtnf12/Ltf/Gp1ba/Gata3/Samhd1/Rps19/A2m/Trex1/Siglecg/Serpinb9/Cx3cl1/Serpine1/Alox5/Mkks/Bcr/Il1r2/Fabp7/Nucb2/Mill2/Nlrp12/Sh2d1b1/Prkg1/Cd34/Cnr2/C1qbp/Cd9/Igf2
BP	UP	GO:0032943	mononuclear cell proliferation	241	0.443943	1.97235	0.00127226	0.0339299	1531	tags=23%, list=11%, signal=21%	Cd44/Lgals3/Vcam1/Tarm1/Arg2/Cdkn1a/Anxa1/Itgal/Igf1/Lilrb4a/Cd22/Il12b/Ccl5/Tnfsf13b/Mif/Gpnmb/Csf1/Bst1/Dlg5/Bcl2/Slfn1/Cd24a/Il27ra/Tnfsf9/H2-M3/Lmo1/Ccnd3/Cdkn2a/Cd74/Cd274/Flt3/Fkbp1b/H2-T23/H2-Ab1/Clec2i/H2-Aa/Itgb2/Il1b/Sdc4/Icosl/Ripor2/Btla/Prnp/Siglecg/Zc3h12d/Ephb6/Hells/Slc7a1/Slc11a1/Cxcr4/Cebpb/Mapk8ip1/Rac2/Hspd1/Chrnb2
CC	UP	GO:0032994	protein-lipid complex	28	0.658372	1.97197	0.0037037	0.0498717	946	tags=29%, list=7%, signal=27%	Lpl/Apoe/Saa3/Pla2g7/Ldlr/Dbi/Msr1/Apoc1
BP	UP	GO:2000107	negative regulation of leukocyte apoptotic process	47	0.576567	1.97059	0.00166667	0.0339299	1025	tags=26%, list=7%, signal=24%	Cd44/Axl/Arg2/Bcl2a1a/Cxcr2/Ccl5/Mif/Cd74/Aurkb/Hif1a/Serpinb9/Kitl
BP	UP	GO:0052547	regulation of peptidase activity	283	0.437739	1.96845	0.00124224	0.0339299	2130	tags=28%, list=15%, signal=24%	Cd44/Xdh/Cst7/S100a9/Bcl2a1d/Mmp9/S100a8/Igf1/Pmaip1/Vegfa/F3/Cyfip2/Gsn/Gpi1/Tank/Slpi/Vtn/Thbs1/Epha4/Cdkn2a/Cstb/Sorl1/Plaur/Tnf/Serpinb10/Sfn/Stat1/Spint2/Pebp1/Ngp/Dap/Cast/Ptgs2/Cav1/Tfpi2/Serpinb1a/Psme1/Ltf/Prr7/Stfa1/A2m/Prelid1/Serpinb9/Svbp/Serpine1/Rack1/Mbp/Pdcd5/Gapdh/Nlrp12/App/Naip2/Hspd1/Ctsh/Ndufa13/Atp2a3/Apaf1/Serpinb7/Serpinb6a/Psme2/Mgmt/Gpx1/Serpinb8/Cdkn2d/Psmb8/Ctsd/Fis1/…
BP	UP	GO:0002720	positive regulation of cytokine production involved in immune response	44	0.581939	1.96843	0.00338983	0.0480014	1453	tags=36%, list=10%, signal=33%	Tlr2/Mif/B2m/Il1r1/H2-M3/Cd36/Cd74/Scimp/H2-T23/Rsad2/Il1b/Gata3/Cd226/Arid5a/Ddx58/Fcer1g
BP	UP	GO:0006633	fatty acid biosynthetic process	108	0.497112	1.96836	0.00154799	0.0339299	1515	tags=24%, list=11%, signal=22%	Lpl/Slc45a3/Myo5a/Fabp5/Prkaa2/Anxa1/Insig1/Mif/Prkag2/Trib3/Cd74/Gstm7/Ptgs2/Il1b/Hacd2/Scd4/Degs1/Mecr/Aloxe3/Alox5/Acss2/Pdk4/Decr2/Acot7/Sphk1/Elovl6
BP	UP	GO:0019724	B cell mediated immunity	100	0.500927	1.96782	0.0015361	0.0339299	1585	tags=27%, list=11%, signal=24%	Fgl2/C3/Tnfsfm13/Irf7/Tnfsf13/Crlf2/Il27ra/H2-M3/Batf/Pirb/Cd74/Tnf/H2-T23/H2-Ab1/H2-DMa/Icosl/Ung/Bcl3/Trex1/Lta/Cd226/C4b/Mad2l2/Fcer1g/Hspd1/Exosc3/C1qbp
BP	UP	GO:0150077	regulation of neuroinflammatory response	25	0.665335	1.96697	0.00371747	0.0498717	1490	tags=36%, list=11%, signal=32%	Cst7/Mmp8/Igf1/Ldlr/Ptgs2/Ctsc/Cx3cl1/Nupr1/Sphk1
BP	UP	GO:0072677	eosinophil migration	15	0.759374	1.96683	0.00204082	0.0339299	1029	tags=40%, list=7%, signal=37%	Lgals3/Ptger4/Adam8/Ccl5/Ccl12/Cx3cl1
BP	UP	GO:0002291	T cell activation via T cell receptor contact with antigen bound to MHC molecule on antigen presenting cell	7	0.89432	1.96683	0.00214133	0.0342846	100	tags=43%, list=1%, signal=43%	Fgl2/Lgals3/Itgal
BP	UP	GO:0048305	immunoglobulin secretion	22	0.69144	1.96599	0.00192308	0.0339299	1088	tags=36%, list=8%, signal=34%	Cd22/Tnfsf13b/Gpi1/Crlf2/Tnf/H2-T23/Siglecg/Traf3ip2
BP	UP	GO:0022409	positive regulation of cell-cell adhesion	218	0.44763	1.96599	0.00130719	0.0339299	893	tags=19%, list=6%, signal=18%	Cd44/Vcam1/Cxcl13/Adam8/Anxa1/Itgal/Igf1/Itga4/Il12b/Myo10/Gcnt2/Ccl5/Tnfsf13b/Afdn/Cd24a/Gm5150/Il27ra/Tnfsf9/H2-M3/Gm9733/Rara/Cd74/Flot2/Cd274/Bmp7/Plaur/Tnf/H2-T23/Hlx/Tnfsf14/H2-Ab1/Cav1/H2-Aa/Itgb2/Il1b/Ptpru/Pdpn/H2-DMa/Cd83/Gata3/Icosl/Lgals1
BP	UP	GO:0046651	lymphocyte proliferation	239	0.441987	1.96421	0.00127389	0.0339299	1531	tags=23%, list=11%, signal=20%	Cd44/Lgals3/Vcam1/Tarm1/Arg2/Cdkn1a/Anxa1/Itgal/Igf1/Lilrb4a/Cd22/Il12b/Ccl5/Tnfsf13b/Mif/Gpnmb/Bst1/Dlg5/Bcl2/Slfn1/Cd24a/Il27ra/Tnfsf9/H2-M3/Lmo1/Ccnd3/Cdkn2a/Cd74/Cd274/Flt3/Fkbp1b/H2-T23/H2-Ab1/Clec2i/H2-Aa/Itgb2/Il1b/Sdc4/Icosl/Ripor2/Btla/Prnp/Siglecg/Zc3h12d/Ephb6/Hells/Slc7a1/Slc11a1/Cxcr4/Cebpb/Mapk8ip1/Rac2/Hspd1/Chrnb2
BP	UP	GO:0046890	regulation of lipid biosynthetic process	137	0.479812	1.96419	0.00145138	0.0339299	1622	tags=26%, list=12%, signal=23%	Slc45a3/C3/Fabp5/Apoe/Anxa1/Igf1/Fabp3/Insig1/Ldlr/Dgat2/Fpr2/Trib3/Sik1/Dbi/Cd74/Tspo/Adora2b/Ctdnep1/Tnf/Ptgs2/Sod1/Il1b/Trex1/Pde8b/Atg7/Adgrf5/Atp1a1/Stard4/Pdk4/App/Sec14l2/Sphk1/Prkg1/Igf2/Scp2
BP	UP	GO:0060340	positive regulation of type I interferon-mediated signaling pathway	13	0.771388	1.96349	0.00196464	0.0339299	354	tags=31%, list=3%, signal=30%	Mmp12/Irf7/Zbp1/Nlrc5
BP	UP	GO:0060142	regulation of syncytium formation by plasma membrane fusion	29	0.64799	1.96284	0.00553506	0.0611776	1111	tags=31%, list=8%, signal=29%	Il1f9/Cxcl10/Ehd1/Stat1/Tnfsf14/Flt3l/Ripor2/Dcstamp/Cxcl9
BP	UP	GO:0060760	positive regulation of response to cytokine stimulus	49	0.567252	1.96243	0.00166667	0.0339299	807	tags=22%, list=6%, signal=21%	Mmp12/Axl/Irf7/Tlr2/Zbp1/Csf1/Nlrc5/Il1r1/Cd74/Cd300lf/Irgm1
BP	UP	GO:2001279	regulation of unsaturated fatty acid biosynthetic process	10	0.844336	1.96206	0.00215983	0.0342846	699	tags=50%, list=5%, signal=48%	Fabp5/Anxa1/Cd74/Ptgs2/Il1b
BP	UP	GO:0045598	regulation of fat cell differentiation	116	0.48972	1.95886	0.00150602	0.0339299	2016	tags=32%, list=14%, signal=28%	Lpl/Jag1/Igf1/Pim1/Vegfa/Insig1/Sh3pxd2b/Enpp1/Trib3/Trpv4/Metrnl/Gnb3/Sod2/Bmp7/Tnf/Ptgs2/Zc3h12a/Gata3/E2f1/Id2/Noct/Rarres2/Alox5/Zfpm2/Nucb2/Vstm2a/Id4/Alms1/Bbs12/Cebpb/Sav1/Ddit3/Cmklr1/Arntl/Jdp2/Ffar4/Zfp36l1
MF	UP	GO:0016675	oxidoreductase activity, acting on a heme group of donors	18	0.715885	1.95871	0.00383142	0.0498717	2691	tags=72%, list=19%, signal=58%	Cox6a2/AA467197/Cox8b/Cox6a1/Cox4i1/Cox8a/Cox6c/Ndufa4l2/Cox10/Cox5a/Cox7c/Cox7a2l/Cox7a2
BP	UP	GO:0035457	cellular response to interferon-alpha	12	0.788796	1.95827	0.00200803	0.0339299	345	tags=42%, list=2%, signal=41%	Ifi204/Axl/Ifit1/Ifit3/Ifit2
BP	UP	GO:0046636	negative regulation of alpha-beta T cell activation	36	0.606562	1.95631	0.00723327	0.0730786	1498	tags=28%, list=11%, signal=25%	Cd44/Tarm1/Arg2/Anxa1/Cd274/Hlx/Zc3h12a/Btla/Gli3/Socs1
MF	UP	GO:0030547	receptor inhibitor activity	20	0.705663	1.95526	0.00195695	0.0339299	856	tags=45%, list=6%, signal=42%	Il1rn/Ly6a/Ly6c2/Ccl5/Dut/Ly6i/Ly6c1/Dkk2/Ly6e
BP	UP	GO:0032611	interleukin-1 beta production	78	0.516252	1.9503	0.00158228	0.0339299	821	tags=19%, list=6%, signal=18%	Lpl/Ifi204/Arg2/Igf1/Tlr2/Ifi211/Acp5/Mndal/Cd36/Tmem106a/Tnf/Zc3h12a/Serpinb1a/Il1b/Ifi205
BP	UP	GO:0090077	foam cell differentiation	22	0.68533	1.94862	0.00384615	0.0498717	623	tags=27%, list=4%, signal=26%	Lpl/Csf1/Cd36/Msr1/Stat1/Nfkbia
BP	UP	GO:2000562	negative regulation of CD4-positive, alpha-beta T cell proliferation	7	0.885777	1.94804	0.00214133	0.0342846	517	tags=57%, list=4%, signal=55%	Cd44/Tarm1/Arg2/Cd274
BP	UP	GO:0042119	neutrophil activation	27	0.655468	1.94753	0.00369686	0.0498717	1453	tags=41%, list=10%, signal=37%	Fcgr4/Cxcr2/Stx11/Pram1/Ccl5/Cd177/Il18rap/Tnf/Itgb2/Bcr/Fcer1g
MF	UP	GO:0042608	T cell receptor binding	15	0.751734	1.94704	0.00204082	0.0339299	1118	tags=40%, list=8%, signal=37%	H2-D1/H2-Q6/H2-Q7/H2-T23/H2-Q2/H2-K1
BP	UP	GO:0006809	nitric oxide biosynthetic process	65	0.539322	1.94703	0.00166113	0.0339299	1633	tags=34%, list=12%, signal=30%	Mmp8/Igf1/Tlr2/Acp5/H2-M3/Cd36/Ass1/Tspo/Sod2/Atp2b4/Tnf/Ptgs2/Zc3h12a/Cav1/Itgb2/Il1b/P2rx4/App/Ptk2b/Cd34/Slc7a2/Cyp1b1
MF	UP	GO:0036041	long-chain fatty acid binding	16	0.727208	1.9466	0.00197628	0.0339299	885	tags=44%, list=6%, signal=41%	S100a9/S100a8/Fabp3/Cd36/Stx3/Fabp4/Prr7
BP	UP	GO:0009991	response to extracellular stimulus	270	0.434907	1.9463	0.00125628	0.0339299	1420	tags=19%, list=10%, signal=18%	Lpl/Axl/Postn/Vcam1/Apoe/Prkaa2/Cdkn1a/Mmp9/Lilrb4a/Itga4/Pim1/Plec/Asns/Spp1/Nim1k/Ldlr/Bcl2/Prkag2/Cdkn2b/Nuak2/Sik1/Ahcy/Rragd/Adora2b/Trpv4/Sod2/Slc2a1/Sorl1/Ncoa1/Eif4ebp1/Stat1/Dap/Zc3h12a/Sod1/Scd4/Noct/Sgip1/Rbp1/Atg7/Fcor/Mkks/Gabarap/Nucb2/Ppan/Pdk4/Mt3/Cd68/Gatm/Suox/Klf10/Slc38a3/Alad
BP	UP	GO:0071496	cellular response to external stimulus	202	0.447378	1.946	0.00132626	0.0339299	1788	tags=21%, list=13%, signal=19%	Lpl/Axl/Postn/Vcam1/Ptger4/Prkaa2/Cdkn1a/Mmp9/Itga4/Pim1/Asns/Nim1k/Bcl2/Prkag2/Cdkn2b/Nuak2/Sik1/Rragd/Adora2b/Slc2a1/Ncoa1/Dap/Zc3h12a/Cav1/Pde2a/Scd4/Ripor2/Habp4/Atg7/Fcor/Atp1a1/Gabarap/Ppan/Pdk4/Cd68/Klf10/Slc38a3/Fosl1/Eif2ak2/Cnn2/Wnt11/Lars/Nudt1
BP	UP	GO:0002474	antigen processing and presentation of peptide antigen via MHC class I	31	0.627012	1.94414	0.00544465	0.0611776	1453	tags=35%, list=10%, signal=32%	H2-D1/H2-Q6/H2-Q7/B2m/H2-M3/H2-T23/Tap1/H2-Q2/Ifi30/H2-K1/Fcer1g
BP	UP	GO:0051896	regulation of protein kinase B signaling	126	0.478743	1.94391	0.00144928	0.0339299	2225	tags=33%, list=16%, signal=28%	Xdh/Chil1/Axl/Adam8/Igf1/Vegfa/F3/Gcnt2/Osm/Hpse/Fpr2/H2-M3/F10/Ptk2/Thbs1/Rara/Tnf/Slc9a3r1/P2rx4/C1qtnf12/Gata3/Cx3cl1/Met/Rack1/Itsn1/C1qbp/Nop53/Igf2/Ddit3/Arfgef1/Gpx1/Plekha1/Mst1r/Ret/Cd28/F7/Ngfr/Fam110c/Arrb2/Mfhas1/Otud3
BP	UP	GO:0001961	positive regulation of cytokine-mediated signaling pathway	43	0.580236	1.94389	0.00342466	0.0481127	807	tags=23%, list=6%, signal=22%	Mmp12/Axl/Irf7/Zbp1/Csf1/Nlrc5/Il1r1/Cd74/Cd300lf/Irgm1
BP	UP	GO:0014002	astrocyte development	30	0.631657	1.94375	0.00548446	0.0611776	1349	tags=30%, list=10%, signal=27%	Vim/S100a9/S100a8/Ldlr/Fpr2/Il1b/C5ar1/Mt3/App
MF	UP	GO:0042610	CD8 receptor binding	10	0.836212	1.94318	0.00215983	0.0342846	1118	tags=60%, list=8%, signal=55%	H2-D1/H2-Q6/H2-Q7/H2-M3/H2-Q2/H2-K1
BP	UP	GO:0070555	response to interleukin-1	76	0.517433	1.94301	0.00158479	0.0339299	1360	tags=25%, list=10%, signal=23%	Il1rn/Acod1/Anxa1/Fn1/Saa3/Ccl5/Zbp1/Tank/Il1r1/Ccl6/Zc3h12a/Il1b/Ccl12/Cx3cl1/Serpine1/Ccl17/Il1r2/App/Cebpb
MF	UP	GO:0038187	pattern recognition receptor activity	17	0.712779	1.94274	0.00380952	0.0498717	597	tags=35%, list=4%, signal=34%	Clec7a/Pglyrp1/Tlr2/Clec4e/Cd36/Fcnb
BP	UP	GO:1900744	regulation of p38MAPK cascade	36	0.60231	1.94259	0.00723327	0.0730786	2649	tags=39%, list=19%, signal=32%	Xdh/Ezr/Vegfa/Zc3h12a/Il1b/Gadd45b/Met/Rell2/Sphk1/Per1/Mfhas1/Dusp1/Mink1/Kars
BP	DW	GO:0015701	bicarbonate transport	12	-0.731843	-1.94241	0.00198413	0.0339299	829	tags=33%, list=6%, signal=31%	Slc39a8/Slc4a4/Ptger3/Slc4a1
MF	UP	GO:0019955	cytokine binding	102	0.492148	1.94019	0.00153846	0.0339299	952	tags=21%, list=7%, signal=19%	Cd44/Il1rn/Csf2ra/Il3ra/Itga4/Cxcr2/Il12b/Il18bp/Il12rb2/Crlf2/Il27ra/Il1r1/Cd36/Thbs1/Ghr/Cd74/Comp/Cxcr1/Pdpn/A2m/Ccrl2
BP	UP	GO:0010812	negative regulation of cell-substrate adhesion	48	0.562917	1.9397	0.00166113	0.0339299	1285	tags=27%, list=9%, signal=25%	Mmp12/Postn/Jag1/Gcnt2/Thbs1/Cdkn2a/Tacstd2/Coro1c/Lgals1/Fbln1/Serpine1/Mmp14/Enpp2
BP	UP	GO:0002285	lymphocyte activation involved in immune response	151	0.463549	1.9388	0.00140449	0.0339299	923	tags=18%, list=7%, signal=17%	Fgl2/Lgals3/Ptger4/Ly9/Tnfsfm13/Pglyrp1/Anxa1/Itgal/Clec4d/Il12b/Clec4e/Tnfsf13/Stx11/Il27ra/H2-M3/Batf/Rara/Cd74/Sema4a/Hlx/Zc3h12a/Psen2/Gata3/Icosl/Lgals1/Ung/Bcl3
BP	UP	GO:0043410	positive regulation of MAPK cascade	390	0.417363	1.938	0.00120337	0.0339299	1625	tags=20%, list=12%, signal=18%	Cd44/Xdh/Mmp8/Chil1/Il1rn/Iqgap1/C3/Igfbp6/Apoe/Traf1/Adam8/Igf1/Glipr2/Tlr2/Vegfa/Gcnt2/Map4k1/Ccl5/Mif/Gpnmb/Osm/Flt1/Cd24a/Fpr2/Wwc1/Mlkl/Bcar3/Mdfic/Cd36/Thbs1/Epha4/Tmem106a/Rara/Ghr/Cd74/Scimp/Trpv4/Tnf/Ccl6/Kl/Zc3h12a/Sod1/Il1b/Ccl12/Il11/C5ar1/Denn2b/Gpbar1/Avpi1/Itga1/Gadd45b/Kitl/Cx3cl1/Flt4/Met/Lmnb1/Sorbs3/Rell2/Jcad/Prok2/Ccl17/Gsdme/Mt3/Stk39/App/Garem1/Fzd8/Mapk8ip1/Ptk2b/Sphk1/Atp…
BP	UP	GO:2000561	regulation of CD4-positive, alpha-beta T cell proliferation	10	0.833833	1.93765	0.00215983	0.0342846	517	tags=40%, list=4%, signal=39%	Cd44/Tarm1/Arg2/Cd274
BP	UP	GO:0071674	mononuclear cell migration	71	0.523233	1.93756	0.0016129	0.0339299	1664	tags=34%, list=12%, signal=30%	Lgals3/Anxa1/Cxcl10/Ccl5/Jaml/Pla2g7/Csf1/Flt1/Fpr2/Slamf8/Ptk2/Thbs1/Trpv4/Ccl6/Ccl12/C5ar1/Rps19/Cx3cl1/Rarres2/Serpine1/Ccl17/App/Ccl22/Cmklr1
BP	UP	GO:1901623	regulation of lymphocyte chemotaxis	20	0.699033	1.93689	0.00195695	0.0339299	1435	tags=40%, list=10%, signal=36%	Cxcl14/Cxcl13/Cxcl10/Ccl5/Tnfsf14/Ccl12/Stk39/Ptk2b
CC	UP	GO:0001931	uropod	10	0.833465	1.9368	0.00215983	0.0342846	1062	tags=50%, list=8%, signal=46%	Ezr/Bst1/Scimp/Flot2/Icam2
CC	UP	GO:0031254	cell trailing edge	10	0.833465	1.9368	0.00215983	0.0342846	1062	tags=50%, list=8%, signal=46%	Ezr/Bst1/Scimp/Flot2/Icam2
BP	UP	GO:0038066	p38MAPK cascade	43	0.578088	1.93669	0.00342466	0.0481127	2649	tags=37%, list=19%, signal=30%	Xdh/Ezr/Vegfa/Zc3h12a/Il1b/Gadd45b/Met/Rell2/Sphk1/Mapkapk2/Per1/Zfp36l1/Mfhas1/Dusp1/Mink1/Kars
BP	UP	GO:0002832	negative regulation of response to biotic stimulus	77	0.51487	1.9362	0.00158479	0.0339299	1618	tags=26%, list=12%, signal=23%	Mmp12/Fgl2/Acod1/Arg2/Dhx58/Nlrc5/Slamf8/H2-M3/H2-T23/Tap1/Ltf/Samhd1/Rps19/A2m/Trex1/Serpinb9/Mill2/Sh2d1b1/C1qbp/Igf2
BP	UP	GO:0060442	branching involved in prostate gland morphogenesis	9	0.848163	1.93554	0.00215983	0.0342846	530	tags=33%, list=4%, signal=32%	Cd44/Igf1/Bmp7
BP	UP	GO:0002504	antigen processing and presentation of peptide or polysaccharide antigen via MHC class II	22	0.679761	1.93279	0.00384615	0.0498717	2994	tags=73%, list=21%, signal=57%	Ctse/Thbs1/Cd74/H2-Ab1/H2-DMb2/H2-Aa/H2-DMa/H2-Eb1/Ifi30/H2-Ob/Fcer1g/H2-DMb1/Marchf1/H2-Oa/Ctss/Fcgr2b
BP	UP	GO:0032635	interleukin-6 production	135	0.472649	1.93007	0.00145138	0.0339299	1491	tags=24%, list=11%, signal=21%	Lpl/Mmp8/Rab7b/Il1f9/Tlr2/Cd24a/Il27ra/Tnfsf9/Cd36/Tmem106a/Il18rap/Cd74/Scimp/Adora2b/Trpv4/Tnf/Flt3/Zc3h12a/Il1b/Il1rap/Cd300ld/Met/Trim30a/Mbp/Nlrp12/App/Cebpb/Arid5a/Ddx58/Prg4/Fcer1g/Hspd1
BP	UP	GO:0050921	positive regulation of chemotaxis	112	0.484211	1.92963	0.00153139	0.0339299	1664	tags=29%, list=12%, signal=25%	Cxcl14/Cxcl13/Cxcr2/Vegfa/Fn1/Cxcl10/Ccl5/Pla2g7/Csf1/Fpr2/Ptk2/Thbs1/Cd74/Trpv4/Stx3/Sell/Tnfsf14/Il1b/P2rx4/C5ar1/Ripor2/Cx3cl1/Rarres2/Met/Serpine1/Stk39/Cxcr4/App/Ptk2b/Rac2/C1qbp/Cmklr1
BP	UP	GO:0002827	positive regulation of T-helper 1 type immune response	18	0.704921	1.92872	0.00383142	0.0498717	1361	tags=50%, list=10%, signal=45%	Anxa1/Il12b/Il27ra/Il1r1/Hlx/H2-Ab1/Il1b/Slc11a1/Arid5a
BP	UP	GO:0030278	regulation of ossification	168	0.45817	1.92869	0.00139665	0.0339299	882	tags=19%, list=6%, signal=18%	Ifi204/Ptger4/Fam20c/Pdlim7/Jag1/Igf1/Vegfa/Csf1/Ank/Lmna/Id3/Bcl2/Enpp1/Thrb/Sgms2/Id1/Limd1/Ptk2/Rflnb/Srgn/Bmp7/Tnf/Comp/Kl/Hdac7/Rsad2/Rbpj/Isg15/Ltf/Hif1a/Id2/Noct
CC	UP	GO:0005844	polysome	62	0.535115	1.92807	0.00163934	0.0339299	2551	tags=42%, list=18%, signal=34%	Vim/Rps26/Rpl18a/Rps28/Rpl38/Rps25/Eif3h/Cpeb2/Rpl29/Rpl24/Rps29/Rpl7a/Rpl31/Rpl8/Rpl30/Eef2/Rpl19/Btf3/Rps23/Rpl11/Dhx9/Rps6/Rpl10a/Rpl7/Nufip2/Abcf1
BP	UP	GO:0090343	positive regulation of cell aging	11	0.791993	1.9272	0.00205761	0.0339299	440	tags=45%, list=3%, signal=44%	Arg2/Lmna/B2m/H2-M3/Cdkn2a
BP	UP	GO:0010742	macrophage derived foam cell differentiation	21	0.690323	1.92594	0.0038835	0.0502099	623	tags=29%, list=4%, signal=27%	Lpl/Csf1/Cd36/Msr1/Stat1/Nfkbia
BP	UP	GO:0032675	regulation of interleukin-6 production	128	0.475021	1.92486	0.00146628	0.0339299	1491	tags=23%, list=11%, signal=21%	Lpl/Mmp8/Rab7b/Il1f9/Tlr2/Cd24a/Il27ra/Tnfsf9/Cd36/Cd74/Scimp/Adora2b/Trpv4/Tnf/Flt3/Zc3h12a/Il1b/Il1rap/Cd300ld/Met/Trim30a/Mbp/Nlrp12/App/Cebpb/Arid5a/Ddx58/Prg4/Fcer1g/Hspd1
BP	UP	GO:0009620	response to fungus	31	0.620694	1.92455	0.00544465	0.0611776	1349	tags=32%, list=10%, signal=29%	Clec7a/Tlr2/Scimp/Camp/Ltf/Rarres2/Cxcl1/Gapdh/Leap2/App
BP	UP	GO:0019886	antigen processing and presentation of exogenous peptide antigen via MHC class II	16	0.718583	1.92351	0.00197628	0.0339299	2994	tags=81%, list=21%, signal=64%	Ctse/Cd74/H2-Ab1/H2-DMb2/H2-Aa/H2-DMa/H2-Eb1/Ifi30/Fcer1g/H2-DMb1/H2-Oa/Ctss/Fcgr2b
BP	UP	GO:0046889	positive regulation of lipid biosynthetic process	74	0.516772	1.92318	0.0015949	0.0339299	1622	tags=28%, list=12%, signal=25%	Slc45a3/Apoe/Anxa1/Igf1/Fabp3/Ldlr/Dgat2/Fpr2/Dbi/Cd74/Adora2b/Ctdnep1/Tnf/Ptgs2/Il1b/Adgrf5/Stard4/App/Sec14l2/Igf2/Scp2
BP	UP	GO:0010951	negative regulation of endopeptidase activity	107	0.485747	1.92304	0.00154083	0.0339299	1826	tags=26%, list=13%, signal=23%	Cd44/Cst7/Bcl2a1d/Mmp9/Igf1/Vegfa/Gpi1/Vtn/Thbs1/Sorl1/Plaur/Tnf/Serpinb10/Sfn/Cast/Ptgs2/Serpinb1a/Ltf/Stfa1/Serpinb9/Serpine1/Gapdh/Naip2/Serpinb7/Serpinb6a/Gpx1/Serpinb8/Cdkn2d
MF	UP	GO:0005198	structural molecule activity	387	0.413532	1.92292	0.00119617	0.0339299	2818	tags=37%, list=20%, signal=31%	Vim/Postn/Emilin2/Igfbp6/Plec/Fn1/Epb41l3/Krt10/Tgfbi/Vtn/Csrp1/Rpsa/Ahnak/Ntn1/Thbs1/Rps5/Col14a1/Rps26/Rpl18a/Rps15/Tubb6/Sntb2/Comp/Erc1/Rpl23/Crybg3/Krt18/Cldn1/Rps28/Arpc1b/Prph/Rpl14/Rpl38/Myom1/Rps25/Tinagl1/Epb41l1/Rpl23a/Mrpl51/Rps19/Rpl28/Aspn/Rpl4/Rps12/Rpl35/Rpl37rt/Rpl32/Rps13/Rpl13/Rpl29/Fbln1/Rpl24/Col6a3/Rps29/Rplp0/Mrpl55/Tuba1c/Hmox1/Rpl37/Rps15a/Rps18/Rpl27a/Col9a3/Mbp/Mrps24/M…
MF	UP	GO:0004908	interleukin-1 receptor activity	6	0.907753	1.92239	0.00220264	0.0344735	1189	tags=67%, list=9%, signal=61%	Il1r1/Il18rap/Il1rap/Il1r2
BP	UP	GO:0042060	wound healing	261	0.429681	1.91885	0.00125471	0.0339299	1173	tags=18%, list=8%, signal=16%	Cd44/Clec7a/Mmp12/Axl/S100a9/Ptger4/C3/Apoe/Cdkn1a/Anxa1/Igf1/Anxa2/Anxa5/Lilrb4a/Plec/Rap2b/Vegfa/F3/Fn1/Jaml/Slc7a11/Hpse/Cd36/F10/Ptk2/Thbs1/Tnf/Pik3cb/Tspan32/Myof/Comp/Cav1/Tfpi2/Cldn1/Sdc4/Arhgap24/Pdpn/Gp1ba/Hif1a/Vkorc1/Cx3cl1/Fbln1/Ephb2/Serpine1/Alox5/Hmox1
CC	UP	GO:0005751	mitochondrial respiratory chain complex IV	11	0.788328	1.91828	0.00205761	0.0339299	2071	tags=73%, list=15%, signal=62%	Cox6a2/AA467197/Cox6a1/Cox4i1/Ndufa4l2/Uqcrfs1/Cox5a/Cox7c
BP	UP	GO:0051873	killing by host of symbiont cells	12	0.772255	1.9172	0.00200803	0.0339299	1313	tags=50%, list=9%, signal=45%	Trem1/Trem3/Camp/Cxcl1/Romo1/Gapdh
BP	UP	GO:1901739	regulation of myoblast fusion	20	0.69147	1.91593	0.00195695	0.0339299	1111	tags=35%, list=8%, signal=32%	Il1f9/Cxcl10/Ehd1/Tnfsf14/Flt3l/Ripor2/Cxcl9
MF	UP	GO:0003953	NAD+ nucleosidase activity	15	0.739427	1.91517	0.00204082	0.0339299	1042	tags=40%, list=7%, signal=37%	Tlr2/Bst1/Il1r1/Il18rap/Il1rap/Art2b
CC	UP	GO:0098798	mitochondrial protein complex	242	0.430691	1.91456	0.00126743	0.0339299	3817	tags=45%, list=27%, signal=34%	Cox6a2/AA467197/Dna2/Mcub/Timm10/Tomm6/Mrps36/Ndufv3/Immp2l/Mrpl42/Cox6a1/Atp5g1/Mrps28/Mrpl51/Atp5j/Cox4i1/Mrpl55/Ndufa3/Romo1/Chchd6/Mrps24/Mrpl28/Ndufa4l2/Ndufb1/Dap3/Atp5d/Ndufa13/Uqcrfs1/Mrps12/Pam16/Ndufs5/Cox5a/Mrpl53/Grpel1/Atp5mpl/Mrps21/Ndufb5/Mrpl2/Cox7c/Mrps15/Uqcrq/Ndufa10/Atp5j2/Micos13/Mrpl17/Uqcrh/Timm10b/Ndufb3/Cyc1/Atp5g2/Mrps18a/Ndufa2/Mrps18b/Ndufb7/Ndufc1/Mrpl33/Trmt10c/Ndufa…
BP	UP	GO:0032814	regulation of natural killer cell activation	37	0.588887	1.91339	0.0053286	0.0611776	681	tags=19%, list=5%, signal=18%	Axl/Fgr/Pglyrp1/Il12b/Slamf7/H2-T23/Flt3l
BP	UP	GO:0051224	negative regulation of protein transport	128	0.47186	1.91205	0.00146628	0.0339299	1329	tags=21%, list=10%, signal=19%	Ptger4/Rab11fip1/Gbp4/Apoe/Anxa1/Anxa5/Cd22/Il12b/Rgcc/Insig1/Mdfic/Cd36/Cyp51/Ufm1/Srgn/Txn1/Fkbp1b/Rsad2/Pim3/Il1b/Eny2/Siglecg/Pde8b/Cx3cl1/Hdac9/Ucp2/Nlrp12
BP	UP	GO:0098754	detoxification	40	0.571267	1.91198	0.00513699	0.0595934	2022	tags=42%, list=14%, signal=36%	Pim1/Prdx6/Gstm5/Cd36/Sod2/Tnf/Gstm7/Mt2/Sod1/Mt1/Rdh12/Esd/Mt3/Prdx1/Akr1a1/Selenot/Dhfr
BP	UP	GO:0007263	nitric oxide mediated signal transduction	15	0.738086	1.91169	0.00204082	0.0339299	765	tags=53%, list=5%, signal=50%	Apoe/Vegfa/Cd36/Thbs1/Atp2b4/Mt2/Mt1/Pde2a
BP	UP	GO:0002825	regulation of T-helper 1 type immune response	24	0.653025	1.91167	0.00374532	0.0498717	1361	tags=38%, list=10%, signal=34%	Anxa1/Il12b/Il27ra/Il1r1/Hlx/H2-Ab1/Il1b/Slc11a1/Arid5a
BP	UP	GO:1903039	positive regulation of leukocyte cell-cell adhesion	181	0.44588	1.91128	0.00134771	0.0339299	1498	tags=23%, list=11%, signal=20%	Cd44/Vcam1/Adam8/Anxa1/Itgal/Igf1/Itga4/Il12b/Ccl5/Tnfsf13b/Cd24a/Gm5150/Il27ra/Tnfsf9/H2-M3/Gm9733/Rara/Cd74/Flot2/Cd274/Tnf/H2-T23/Hlx/Tnfsf14/H2-Ab1/Cav1/H2-Aa/Itgb2/Il1b/H2-DMa/Cd83/Gata3/Icosl/Lgals1/Ephb6/Alox5/Slc7a1/Gli3/Sirpb1c/Hspd1/Socs1
BP	UP	GO:0030335	positive regulation of cell migration	457	0.406602	1.91093	0.00117509	0.0339299	1709	tags=22%, list=12%, signal=20%	Cxcl14/Clec7a/Iqgap1/Fgr/Postn/Lgals3/Ptger4/Cxcl13/Myo5a/Itgax/Adam8/Anxa1/Mmp9/Igf1/Glipr2/Tlr2/Itga4/Cxcr2/Vegfa/F3/Fn1/Gcnt2/Cxcl16/Cxcl10/Ccl5/Shtn1/Gpi1/Diaph1/Plk2/Pla2g7/Mif/Gpnmb/Csf1/Bcl2/Flt1/Fpr2/Madcam1/Itga5/Vtn/Il1r1/Ptk2/Thbs1/Cd74/Adora2b/Trpv4/Sod2/Sell/Cd274/Bmp7/Amotl1/Sema4a/Tnfsf14/Hdac7/Ptgs2/Zc3h12a/Cav1/Il1b/Ccl12/Cldn1/P2rx4/Pdpn/C5ar1/Tradd/Gata3/Epb41l5/Hif1a/Rhoc/Ripo…
CC	UP	GO:0062023	collagen-containing extracellular matrix	238	0.430191	1.91067	0.00127065	0.0339299	1344	tags=21%, list=10%, signal=20%	Fgl2/Postn/S100a11/Lgals3/Emilin2/Igfbp6/Anxa1/Mmp9/Igf1/Anxa2/Anxa5/Vegfa/F3/Fn1/Gsto1/Tgfbi/S100a6/Vtn/Rpsa/Ntn1/Thbs1/Col14a1/Cstb/S100a10/Bmp7/Pkm/Anxa4/Fcnb/Comp/Serpinb1a/Cfdp1/Tinagl1/Ctsz/Mamdc2/Ctsb/Lgals1/Frem2/Aspn/Ctsc/Serpinb9/Fbln1/Ntng2/Rarres2/Col6a3/Megf9/Serpine1/Rell2/Adamtsl4/Col9a3/Adamtsl5/Mfge8
BP	UP	GO:0042771	intrinsic apoptotic signaling pathway in response to DNA damage by p53 class mediator	42	0.572076	1.91051	0.00344828	0.0482924	1258	tags=21%, list=9%, signal=20%	Cd44/Ifi204/Cdkn1a/Pmaip1/Mif/Cd74/Bcl3/Shisa5/Nupr1
BP	UP	GO:1905952	regulation of lipid localization	119	0.475512	1.90988	0.00148148	0.0339299	1210	tags=21%, list=9%, signal=19%	Lpl/C3/Apoe/Anxa2/Spp1/Fabp3/Mif/Cyp4f18/Ehd1/Cd36/Thbs1/Dbi/Plin2/Tnf/Msr1/Nfkbia/Zc3h12a/Cav1/Il1b/Atp5j/Apoc1/Prelid1/Alkbh7/Nucb2/Vstm2a
BP	UP	GO:0002444	myeloid leukocyte mediated immunity	80	0.503283	1.90916	0.00157978	0.0339299	1762	tags=28%, list=13%, signal=24%	Fgr/C3/Trem1/Stx11/Pram1/Trem3/Cd300lb/Cd177/Ace/Adora2b/H2-T23/Itgb2/Lat2/Milr1/Bcr/Hmox1/Cxcl1/Ddx58/Fcer1g/Rac2/Tac4/Ddx21
BP	UP	GO:0031668	cellular response to extracellular stimulus	176	0.448785	1.90845	0.00136986	0.0339299	1570	tags=19%, list=11%, signal=17%	Lpl/Axl/Postn/Vcam1/Prkaa2/Cdkn1a/Mmp9/Itga4/Pim1/Asns/Nim1k/Bcl2/Prkag2/Cdkn2b/Nuak2/Sik1/Rragd/Adora2b/Slc2a1/Ncoa1/Dap/Zc3h12a/Scd4/Atg7/Fcor/Gabarap/Ppan/Pdk4/Cd68/Klf10/Slc38a3/Fosl1/Eif2ak2
BP	UP	GO:0036230	granulocyte activation	32	0.608319	1.90804	0.00545455	0.0611776	1453	tags=34%, list=10%, signal=31%	Fcgr4/Cxcr2/Stx11/Pram1/Ccl5/Cd177/Il18rap/Tnf/Itgb2/Bcr/Fcer1g
BP	UP	GO:0045662	negative regulation of myoblast differentiation	23	0.661449	1.90733	0.00381679	0.0498717	1179	tags=30%, list=8%, signal=28%	Cxcl14/Il1f9/Cxcl10/Id3/Tnf/Sra1/Ccl17
BP	UP	GO:0071827	plasma lipoprotein particle organization	26	0.643911	1.90705	0.0037037	0.0498717	382	tags=15%, list=3%, signal=15%	Lpl/Apoe/Pla2g7/Soat2
BP	UP	GO:0052548	regulation of endopeptidase activity	250	0.428075	1.90674	0.00125313	0.0339299	2130	tags=27%, list=15%, signal=23%	Cd44/Xdh/Cst7/S100a9/Bcl2a1d/Mmp9/S100a8/Igf1/Pmaip1/Vegfa/F3/Cyfip2/Gsn/Gpi1/Vtn/Thbs1/Epha4/Cdkn2a/Sorl1/Plaur/Tnf/Serpinb10/Sfn/Stat1/Dap/Cast/Ptgs2/Serpinb1a/Psme1/Ltf/Prr7/Stfa1/Prelid1/Serpinb9/Serpine1/Rack1/Mbp/Pdcd5/Gapdh/Nlrp12/App/Naip2/Hspd1/Ndufa13/Atp2a3/Apaf1/Serpinb7/Serpinb6a/Psme2/Mgmt/Gpx1/Serpinb8/Cdkn2d/Psmb8/Ctsd/Fis1/Ret/Fam162a/Tbc1d10a/Pdcd2/Nrd1/Bad/Stfa2/Bcl10/Ngfr/Herp…
BP	UP	GO:0032493	response to bacterial lipoprotein	6	0.900151	1.90629	0.00220264	0.0344735	393	tags=50%, list=3%, signal=49%	Tlr2/Cd14/Cd36
BP	UP	GO:0070339	response to bacterial lipopeptide	6	0.900151	1.90629	0.00220264	0.0344735	393	tags=50%, list=3%, signal=49%	Tlr2/Cd14/Cd36
BP	UP	GO:0071220	cellular response to bacterial lipoprotein	6	0.900151	1.90629	0.00220264	0.0344735	393	tags=50%, list=3%, signal=49%	Tlr2/Cd14/Cd36
BP	UP	GO:0071221	cellular response to bacterial lipopeptide	6	0.900151	1.90629	0.00220264	0.0344735	393	tags=50%, list=3%, signal=49%	Tlr2/Cd14/Cd36
BP	UP	GO:0007566	embryo implantation	40	0.569555	1.90625	0.00513699	0.0595934	690	tags=20%, list=5%, signal=19%	Mmp12/Acod1/Mmp9/Vegfa/H2-Q7/Emp2/Ptgs2/Sod1
BP	UP	GO:0043154	negative regulation of cysteine-type endopeptidase activity involved in apoptotic process	66	0.523845	1.90514	0.00164474	0.0339299	654	tags=17%, list=5%, signal=16%	Cd44/Bcl2a1d/Mmp9/Igf1/Vegfa/Gpi1/Thbs1/Plaur/Tnf/Sfn/Ptgs2
BP	UP	GO:0016032	viral process	274	0.424788	1.90428	0.00124844	0.0339299	1591	tags=21%, list=11%, signal=19%	Axl/Oas3/Vcam1/Oas1g/Apoe/Ifitm3/Ifitm6/Mmp9/Oas2/Oasl2/Ccl5/Gsn/Zbp1/Oasl1/Isg20/Bcl2/Oas1a/Ifitm2/Slpi/Oas1c/Trim25/Ifitm1/Mdfic/Cd74/Siglec1/Tnf/Oas1b/Bicd1/Stat1/Apobec3/Fcnb/Trim30b/Rsad2/Zc3h12a/Cav1/Isg15/Ltf/Banf1/Pabpc1/Eif3f/Ctsb/Lgals1/Eif3b/Atg7/Tmem250-ps/Fbln1/Trim30a/Zc3hav1/Trim56/Ppia/Cxcr4/Eif3a/Dicer1/Bst2/Trim12a/Eif2ak2/Stom
BP	UP	GO:0050878	regulation of body fluid levels	232	0.429591	1.9038	0.00127551	0.0339299	1609	tags=23%, list=12%, signal=21%	Xdh/Axl/S100a9/Ptger4/C3/Apoe/Anxa2/Anxa5/Lilrb4a/Rap2b/Socs2/Vegfa/Oas2/F3/Fn1/Slc7a11/Hpse/Emp2/Scnn1a/Cd36/F10/Thbs1/Trpv4/Heg1/Pik3cb/Tspan32/Sfn/Comp/Chrm3/Cav1/Tfpi2/Cldn1/Pdpn/Gp1ba/Hif1a/Mllt6/Vkorc1/Aloxe3/Kcnma1/Cx3cl1/Atg7/Fbln1/Met/Ephb2/Serpine1/Grhl1/Stk39/Nme1/Fcer1g/Prkg1/Cd34/Cd9/Tac4
MF	UP	GO:0062061	TAP complex binding	8	0.837693	1.90271	0.00211416	0.0342846	1118	tags=62%, list=8%, signal=58%	H2-D1/H2-Q6/H2-Q7/H2-Q2/H2-K1
BP	UP	GO:0002263	cell activation involved in immune response	220	0.431753	1.90157	0.00129702	0.0339299	1609	tags=22%, list=12%, signal=20%	Fgr/Fgl2/Lgals3/Ptger4/Ly9/Tnfsfm13/Pglyrp1/Anxa1/Itgal/Clec4d/Il12b/Clec4e/Tnfsf13/Stx11/Pram1/Il27ra/Cd177/H2-M3/Batf/Rara/Cd74/Adora2b/Sema4a/Hlx/Zc3h12a/Itgb2/Lat2/Psen2/Gata3/Icosl/Lgals1/Ung/Bcl3/Trex1/Tcim/Milr1/Bcr/Hmox1/Slc11a1/App/Sh2d1b1/Ptk2b/Mad2l2/Fcer1g/Rac2/Hspd1/Exosc3/Tac4
MF	UP	GO:0046790	virion binding	7	0.864356	1.90093	0.00428266	0.0533889	460	tags=29%, list=3%, signal=28%	Anxa2/Siglec1
BP	UP	GO:0016064	immunoglobulin mediated immune response	97	0.485569	1.89947	0.0015456	0.0339299	2188	tags=31%, list=16%, signal=26%	Fgl2/C3/Tnfsfm13/Irf7/Tnfsf13/Crlf2/Il27ra/Batf/Cd74/Tnf/H2-T23/H2-Ab1/H2-DMa/Icosl/Ung/Bcl3/Trex1/Lta/Cd226/C4b/Mad2l2/Fcer1g/Hspd1/Exosc3/C1qbp/Cd28/Bcl10/Ercc1/C1qb/C1qa
BP	UP	GO:2000147	positive regulation of cell motility	468	0.402267	1.89842	0.00115473	0.0339299	1709	tags=21%, list=12%, signal=19%	Cxcl14/Clec7a/Iqgap1/Fgr/Postn/Lgals3/Ptger4/Cxcl13/Myo5a/Itgax/Adam8/Anxa1/Mmp9/Igf1/Glipr2/Tlr2/Itga4/Cxcr2/Vegfa/F3/Fn1/Gcnt2/Cxcl16/Cxcl10/Ccl5/Shtn1/Gpi1/Diaph1/Plk2/Pla2g7/Mif/Gpnmb/Csf1/Bcl2/Flt1/Fpr2/Madcam1/Itga5/Vtn/Il1r1/Ptk2/Ntn1/Thbs1/Cd74/Adora2b/Trpv4/Sod2/Sell/Cd274/Bmp7/Amotl1/Sema4a/Tnfsf14/Hdac7/Ptgs2/Zc3h12a/Cav1/Il1b/Ccl12/Cldn1/P2rx4/Pdpn/C5ar1/Tradd/Gata3/Epb41l5/Hif1a/Rhoc…
BP	UP	GO:0046640	regulation of alpha-beta T cell proliferation	35	0.59442	1.89835	0.00731261	0.0737966	879	tags=23%, list=6%, signal=21%	Cd44/Tarm1/Arg2/Il12b/Cd24a/Cd274/H2-T23/Btla
BP	UP	GO:0045723	positive regulation of fatty acid biosynthetic process	16	0.708925	1.89766	0.00395257	0.0505729	699	tags=31%, list=5%, signal=30%	Slc45a3/Anxa1/Cd74/Ptgs2/Il1b
BP	UP	GO:0002675	positive regulation of acute inflammatory response	19	0.689866	1.89681	0.003861	0.0499916	699	tags=42%, list=5%, signal=40%	C3/Adam8/Ccl5/Mif/Tnf/H2-T23/Ptgs2/Il1b
BP	UP	GO:0006026	aminoglycan catabolic process	18	0.69318	1.89659	0.00383142	0.0498717	97	tags=22%, list=1%, signal=22%	Cd44/Chil3/Chil1/Pglyrp1
BP	UP	GO:0007520	myoblast fusion	34	0.597201	1.8963	0.00547445	0.0611776	1111	tags=29%, list=8%, signal=27%	Il1f9/Cxcl10/Ehd1/Cacna1s/Myof/Tnfsf14/Flt3l/Ptgfrn/Ripor2/Cxcl9
BP	UP	GO:2000406	positive regulation of T cell migration	29	0.625929	1.89602	0.00553506	0.0611776	1349	tags=28%, list=10%, signal=25%	Cxcl13/Adam8/Itga4/Cxcl10/Ccl5/Tnfsf14/Stk39/App
BP	UP	GO:0001953	negative regulation of cell-matrix adhesion	29	0.62579	1.8956	0.00553506	0.0611776	1285	tags=31%, list=9%, signal=28%	Mmp12/Postn/Jag1/Thbs1/Cdkn2a/Coro1c/Serpine1/Mmp14/Enpp2
BP	UP	GO:0032637	interleukin-8 production	59	0.530159	1.8948	0.00163934	0.0339299	1125	tags=24%, list=8%, signal=22%	Chil1/Ptger4/Anxa1/Tlr2/F3/Cd14/Cd74/Tnf/Anxa4/Fcnb/Il1b/Camp/Bcl3/Serpine1
BP	UP	GO:0040017	positive regulation of locomotion	474	0.401809	1.89466	0.00116144	0.0339299	1349	tags=19%, list=10%, signal=18%	Cxcl14/Clec7a/Iqgap1/Fgr/Postn/Lgals3/Ptger4/Cxcl13/Myo5a/Itgax/Adam8/Anxa1/Mmp9/Igf1/Glipr2/Tlr2/Itga4/Cxcr2/Vegfa/F3/Fn1/Gcnt2/Cxcl16/Cxcl10/Ccl5/Shtn1/Gpi1/Diaph1/Plk2/Pla2g7/Mif/Gpnmb/Csf1/Bcl2/Flt1/Fpr2/Madcam1/Itga5/Vtn/Il1r1/Ptk2/Ntn1/Thbs1/Cd74/Adora2b/Trpv4/Stx3/Sod2/Sell/Cd274/Bmp7/Amotl1/Sema4a/Tnfsf14/Hdac7/Ptgs2/Zc3h12a/Cav1/Il1b/Ccl12/Cldn1/P2rx4/Pdpn/C5ar1/Tradd/Gata3/Epb41l5/Hif1a…
BP	UP	GO:0001952	regulation of cell-matrix adhesion	96	0.485417	1.89328	0.00155521	0.0339299	1668	tags=26%, list=12%, signal=23%	Mmp12/Iqgap1/Postn/Jag1/Vegfa/Csf1/Bst1/Bcl2/Emp2/Cd36/Ptk2/Thbs1/Cdkn2a/S100a10/Pik3cb/Coro1c/Sdc4/Epb41l5/Slk/Serpine1/Mmp14/Enpp2/Ptk2b/Ninj1/Plet1
BP	UP	GO:1990000	amyloid fibril formation	16	0.707285	1.89327	0.00395257	0.0505729	2318	tags=62%, list=17%, signal=52%	Apoe/Gsn/Ldlr/B2m/Cd36/Cdkn2a/App/Hspg2/Clu/Fkbp1a
BP	UP	GO:0031341	regulation of cell killing	84	0.495097	1.89273	0.00156986	0.0339299	1372	tags=23%, list=10%, signal=21%	Clec7a/H2-D1/H2-Q6/Il12b/H2-Q7/B2m/H2-M3/Klrb1c/Il18rap/Cadm1/H2-T23/Tap1/H2-Q2/Serpinb9/Cd226/H2-K1/Cxcl1/Gapdh/Sh2d1b1
BP	UP	GO:0002604	regulation of dendritic cell antigen processing and presentation	8	0.832843	1.89169	0.00634249	0.06704	1358	tags=62%, list=10%, signal=56%	Fgl2/Thbs1/Cd74/Slc11a1/Cd68
BP	UP	GO:0007160	cell-matrix adhesion	164	0.449009	1.89095	0.00138504	0.0339299	1285	tags=22%, list=9%, signal=20%	Itgb7/Mmp12/Iqgap1/Postn/Vcam1/Jag1/Adam8/Itgal/Itga4/Vegfa/Fn1/Itgb2l/Csf1/Bst1/Bcl2/Hpse/Cd63/Emp2/Vtn/Cd36/Ptk2/Thbs1/Cdkn2a/S100a10/Pik3cb/Itgb2/Coro1c/Sdc4/Itgb8/Epb41l5/Itga1/Slk/Serpine1/Bcr/Mmp14/Enpp2
BP	UP	GO:0090050	positive regulation of cell migration involved in sprouting angiogenesis	18	0.691104	1.89091	0.00383142	0.0498717	1173	tags=50%, list=8%, signal=46%	Anxa1/Vegfa/Plk2/Hdac7/Ptgs2/Akt3/Hdac9/Jcad/Hmox1
BP	UP	GO:0032620	interleukin-17 production	32	0.602755	1.89059	0.00545455	0.0611776	1634	tags=34%, list=12%, signal=30%	Ly9/Arg2/Rftn1/Tlr2/Il12b/Osm/Il27ra/Prnp/Arid5a/Sphk1/Ddit3
BP	UP	GO:0060713	labyrinthine layer morphogenesis	21	0.677595	1.89043	0.00582524	0.0635138	584	tags=29%, list=4%, signal=27%	Vcam1/Itga4/St14/Bmp7/Ncoa1/Spint2
BP	UP	GO:0002366	leukocyte activation involved in immune response	216	0.43013	1.88941	0.00130378	0.0339299	1609	tags=21%, list=12%, signal=19%	Fgr/Fgl2/Lgals3/Ptger4/Ly9/Tnfsfm13/Pglyrp1/Anxa1/Itgal/Clec4d/Il12b/Clec4e/Tnfsf13/Stx11/Pram1/Il27ra/Cd177/H2-M3/Batf/Rara/Cd74/Adora2b/Sema4a/Hlx/Zc3h12a/Itgb2/Lat2/Psen2/Gata3/Icosl/Lgals1/Ung/Bcl3/Trex1/Milr1/Bcr/Hmox1/Slc11a1/Sh2d1b1/Ptk2b/Mad2l2/Fcer1g/Rac2/Hspd1/Exosc3/Tac4
MF	UP	GO:0008201	heparin binding	95	0.487627	1.88937	0.0015748	0.0339299	1349	tags=20%, list=10%, signal=18%	Lpl/Postn/Cxcl13/Apoe/Vegfa/Fn1/Cxcl10/Ccl5/Gpnmb/Aplp2/Vtn/Thbs1/Bmp7/Comp/Ltf/Rpl29/Pdcd5/Adamtsl5/App
BP	UP	GO:0090594	inflammatory response to wounding	14	0.735443	1.88881	0.00396825	0.0505729	1173	tags=43%, list=8%, signal=39%	Cd44/Cd24a/Hif1a/Siglecg/Alox5/Hmox1
BP	UP	GO:0090022	regulation of neutrophil chemotaxis	27	0.635605	1.88851	0.00369686	0.0498717	2862	tags=52%, list=20%, signal=41%	Cxcr2/Bst1/Cd74/Sell/Il1b/C5ar1/Ripor2/Rac2/C1qbp/Slit2/Il23a/Camk1d/Dysf/Dpp4
BP	UP	GO:0002863	positive regulation of inflammatory response to antigenic stimulus	12	0.760487	1.88799	0.00200803	0.0339299	1970	tags=58%, list=14%, signal=50%	C3/Cd24a/Tnf/H2-T23/Lta/Fcer1g/Cd28
BP	UP	GO:0070234	positive regulation of T cell apoptotic process	14	0.734923	1.88747	0.00396825	0.0505729	948	tags=43%, list=7%, signal=40%	Pdcd1/Adam8/Ccl5/Siglec1/Cd274/Prelid1
BP	UP	GO:0045581	negative regulation of T cell differentiation	41	0.564173	1.88724	0.00862069	0.0811241	663	tags=17%, list=5%, signal=16%	Cd44/Fgl2/Anxa1/Cdkn2a/Cd74/Hlx/Zc3h12a
MF	UP	GO:0043395	heparan sulfate proteoglycan binding	12	0.760129	1.8871	0.00200803	0.0339299	603	tags=33%, list=4%, signal=32%	Lpl/Atp1a3/Apoe/Comp
BP	UP	GO:0070229	negative regulation of lymphocyte apoptotic process	30	0.613205	1.88697	0.00548446	0.0611776	1011	tags=30%, list=7%, signal=28%	Cd44/Arg2/Bcl2a1a/Ccl5/Mif/Cd74/Aurkb/Hif1a/Serpinb9
BP	UP	GO:0002703	regulation of leukocyte mediated immunity	192	0.437171	1.8868	0.00134048	0.0339299	1618	tags=23%, list=12%, signal=21%	Fgr/C3/H2-D1/Tnfsfm13/Tlr2/H2-Q6/Il12b/Tnfsf13/Pram1/H2-Q7/B2m/Cd24a/Il27ra/Cd177/Il1r1/H2-M3/Klrb1c/Il18rap/Scimp/Adora2b/Cadm1/Tnf/H2-T23/Rsad2/Tap1/Itgb2/Il1b/H2-Q2/Gata3/Lta/Serpinb9/Cd226/H2-K1/Bcr/Hmox1/Cxcl1/Arid5a/Sh2d1b1/Ddx58/Mad2l2/Fcer1g/Rac2/Hspd1/Exosc3/Igf2
BP	UP	GO:0002828	regulation of type 2 immune response	27	0.634433	1.88503	0.00369686	0.0498717	838	tags=30%, list=6%, signal=28%	Arg2/Anxa1/Il27ra/Rara/Cd74/Hlx/Rsad2/Gata3
BP	UP	GO:0070230	positive regulation of lymphocyte apoptotic process	20	0.680203	1.88472	0.00195695	0.0339299	948	tags=35%, list=7%, signal=33%	Pdcd1/Adam8/Ccl5/Cd24a/Siglec1/Cd274/Prelid1
BP	UP	GO:1901342	regulation of vasculature development	277	0.418646	1.88205	0.00123916	0.0339299	1633	tags=22%, list=12%, signal=20%	Xdh/Chil1/Lgals3/Ptger4/Lrg1/C3/Itgax/Anxa1/Mmp9/Cxcr2/Il12b/Vegfa/F3/Rgcc/Cxcl10/Ccl5/Plk2/Flt1/Id1/S100a1/Emp2/Itga5/H2-M3/Cd36/Thbs1/Sod2/Bmp7/Pkm/Atp2b4/Tnf/Stat1/Ngp/Sema4a/Hdac7/Ptgs2/Zc3h12a/Itgb2/Il1b/Itgb8/Camp/C5ar1/Hif1a/Cx3cl1/Akt3/Hdac9/Serpine1/Alox5/Jcad/Prok2/Hmox1/Enpp2/Cxcr4/Ptk2b/Sphk1/Minar1/Ctsh/Serpinb7/Notch4/Cd34/Ppp1r16b/Igf2/Cyp1b1
BP	UP	GO:0061081	positive regulation of myeloid leukocyte cytokine production involved in immune response	17	0.690513	1.88205	0.00761905	0.0756598	1762	tags=47%, list=13%, signal=41%	Tlr2/Mif/H2-M3/Cd36/Cd74/Ddx58/Fcer1g/Ddx21
MF	UP	GO:0015037	peptide disulfide oxidoreductase activity	11	0.773373	1.88189	0.00205761	0.0339299	895	tags=36%, list=6%, signal=34%	Gsto1/Glrx/Txn1/Gsr
BP	UP	GO:0060907	positive regulation of macrophage cytokine production	8	0.8284	1.8816	0.00634249	0.06704	454	tags=50%, list=3%, signal=48%	Tlr2/H2-M3/Cd36/Cd74
BP	UP	GO:2000774	positive regulation of cellular senescence	9	0.824262	1.88099	0.00215983	0.0342846	440	tags=44%, list=3%, signal=43%	Arg2/B2m/H2-M3/Cdkn2a
BP	UP	GO:0002367	cytokine production involved in immune response	86	0.489689	1.88086	0.00155521	0.0339299	1491	tags=30%, list=11%, signal=27%	Tlr2/Il12b/Trem1/Trem3/Mif/B2m/Crlf2/Il1r1/H2-M3/Cd36/Il18rap/Cd74/Scimp/Tnf/H2-T23/Rsad2/Il1b/Gata3/Cd226/Hmox1/Slc11a1/Arid5a/Ddx58/Fcer1g/Dennd1b/Hspd1
BP	UP	GO:0042632	cholesterol homeostasis	64	0.522375	1.88085	0.00166389	0.0339299	1389	tags=23%, list=10%, signal=21%	Lpl/Apoe/Fabp3/Insig1/Ldlr/Dgat2/Ehd1/Cd24a/Soat2/Fabp4/Cav1/Npc2/Hdac9/Alms1/Soat1
BP	UP	GO:0055092	sterol homeostasis	64	0.522375	1.88085	0.00166389	0.0339299	1389	tags=23%, list=10%, signal=21%	Lpl/Apoe/Fabp3/Insig1/Ldlr/Dgat2/Ehd1/Cd24a/Soat2/Fabp4/Cav1/Npc2/Hdac9/Alms1/Soat1
BP	UP	GO:0032651	regulation of interleukin-1 beta production	69	0.50928	1.88071	0.00160256	0.0339299	1642	tags=25%, list=12%, signal=22%	Lpl/Ifi204/Arg2/Igf1/Tlr2/Ifi211/Acp5/Mndal/Tnf/Zc3h12a/Serpinb1a/Ifi205/App/1810058I24Rik/Panx1/Sphk1/Casp4
BP	UP	GO:0051668	localization within membrane	86	0.489011	1.87826	0.00155521	0.0339299	792	tags=17%, list=6%, signal=17%	Itgb7/Rftn1/Apoe/Itgal/Itga4/Lhfpl4/Gsn/Insig1/Slc7a11/Cd24a/Clec2i/Itgb2/Rilpl2/Ift122/Cacna1a
BP	UP	GO:0006953	acute-phase response	25	0.635135	1.87769	0.00371747	0.0498717	699	tags=32%, list=5%, signal=30%	Il1rn/Fn1/Saa3/Ccl5/Hp/Tnf/Ptgs2/Il1b
MF	UP	GO:0048020	CCR chemokine receptor binding	25	0.634907	1.87702	0.00371747	0.0498717	2219	tags=48%, list=16%, signal=40%	Cxcl13/Ccl5/Stat1/Ccl6/Nes/Ccl12/Ccrl2/Cx3cl1/Ccl17/Ccl22/Nars/Ccl4
MF	UP	GO:0050135	NAD(P)+ nucleosidase activity	14	0.730433	1.87594	0.00396825	0.0505729	950	tags=36%, list=7%, signal=33%	Tlr2/Bst1/Il1r1/Il18rap/Il1rap
MF	UP	GO:0061809	NAD+ nucleotidase, cyclic ADP-ribose generating	14	0.730433	1.87594	0.00396825	0.0505729	950	tags=36%, list=7%, signal=33%	Tlr2/Bst1/Il1r1/Il18rap/Il1rap
BP	UP	GO:2000659	regulation of interleukin-1-mediated signaling pathway	7	0.852961	1.87587	0.00428266	0.0533889	1189	tags=57%, list=9%, signal=52%	Il1rn/Zbp1/Il1r1/Il1r2
BP	UP	GO:1990379	lipid transport across blood-brain barrier	6	0.885717	1.87573	0.00440529	0.0533889	393	tags=50%, list=3%, signal=49%	Fabp5/Apoe/Cd36
BP	UP	GO:1900745	positive regulation of p38MAPK cascade	24	0.640579	1.87524	0.00374532	0.0498717	1490	tags=33%, list=11%, signal=30%	Xdh/Vegfa/Zc3h12a/Il1b/Gadd45b/Met/Rell2/Sphk1
BP	UP	GO:0051251	positive regulation of lymphocyte activation	231	0.422814	1.87519	0.00127226	0.0339299	893	tags=17%, list=6%, signal=16%	Clec7a/Axl/Vcam1/Tnfsfm13/Adam8/Cdkn1a/Anxa1/Itgal/Igf1/Il12b/Tnfsf13/Ccl5/Tnfsf13b/Mif/Bst1/Bcl2/Cd24a/Gm5150/Il27ra/Tnfsf9/H2-M3/Gm9733/Rara/Cd74/Flot2/Cd274/H2-T23/Hlx/Tnfsf14/H2-Ab1/Cav1/Flt3l/Clec2i/H2-Aa/Il1b/H2-DMa/Cd83/Gata3/Icosl/Lgals1
BP	UP	GO:0045765	regulation of angiogenesis	249	0.420722	1.87497	0.00125313	0.0339299	1633	tags=23%, list=12%, signal=21%	Chil1/Lgals3/Lrg1/C3/Itgax/Anxa1/Mmp9/Cxcr2/Il12b/Vegfa/F3/Rgcc/Cxcl10/Ccl5/Plk2/Flt1/Id1/S100a1/Emp2/Itga5/H2-M3/Cd36/Thbs1/Pkm/Atp2b4/Tnf/Stat1/Ngp/Sema4a/Hdac7/Ptgs2/Zc3h12a/Itgb2/Il1b/Itgb8/Camp/C5ar1/Hif1a/Cx3cl1/Akt3/Hdac9/Serpine1/Alox5/Jcad/Prok2/Hmox1/Enpp2/Cxcr4/Ptk2b/Sphk1/Minar1/Ctsh/Notch4/Cd34/Ppp1r16b/Igf2/Cyp1b1
CC	UP	GO:0042627	chylomicron	7	0.852289	1.87439	0.00428266	0.0533889	81	tags=29%, list=1%, signal=28%	Lpl/Apoe
BP	UP	GO:0046113	nucleobase catabolic process	7	0.852288	1.87439	0.00428266	0.0533889	59	tags=29%, list=0%, signal=28%	Xdh/Dpys
BP	UP	GO:2000116	regulation of cysteine-type endopeptidase activity	195	0.43301	1.87365	0.00133156	0.0339299	2130	tags=25%, list=15%, signal=21%	Cd44/Xdh/Cst7/S100a9/Bcl2a1d/Mmp9/S100a8/Igf1/Pmaip1/Vegfa/F3/Cyfip2/Gsn/Gpi1/Thbs1/Cdkn2a/Plaur/Tnf/Sfn/Stat1/Dap/Cast/Ptgs2/Ltf/Prr7/Rack1/Pdcd5/Nlrp12/App/Naip2/Hspd1/Ndufa13/Atp2a3/Apaf1/Mgmt/Gpx1/Cdkn2d/Ctsd/Fis1/Ret/Fam162a/Tbc1d10a/Pdcd2/Bad/Bcl10/Ngfr/Herpud1/Arrb2
BP	UP	GO:0071825	protein-lipid complex subunit organization	30	0.608834	1.87352	0.00548446	0.0611776	382	tags=13%, list=3%, signal=13%	Lpl/Apoe/Pla2g7/Soat2
BP	UP	GO:1901072	glucosamine-containing compound catabolic process	8	0.82441	1.87254	0.00634249	0.06704	18	tags=25%, list=0%, signal=25%	Chil3/Chil1
BP	DW	GO:0033604	negative regulation of catecholamine secretion	11	-0.725144	-1.87243	0.00193798	0.0339299	2184	tags=64%, list=16%, signal=54%	Abat/Ptgs1/Gabbr1/Gck/Entpd1/Ptger3/P2ry12
MF	DW	GO:0070739	protein-glutamic acid ligase activity	9	-0.773624	-1.87203	0.00185529	0.0339299	2283	tags=56%, list=16%, signal=47%	Ttll9/Ttll4/Ttll6/Ttll11/Ttll13
MF	DW	GO:0070740	tubulin-glutamic acid ligase activity	9	-0.773624	-1.87203	0.00185529	0.0339299	2283	tags=56%, list=16%, signal=47%	Ttll9/Ttll4/Ttll6/Ttll11/Ttll13
BP	UP	GO:0002495	antigen processing and presentation of peptide antigen via MHC class II	21	0.670428	1.87043	0.00582524	0.0635138	2994	tags=71%, list=21%, signal=56%	Ctse/Cd74/H2-Ab1/H2-DMb2/H2-Aa/H2-DMa/H2-Eb1/Ifi30/H2-Ob/Fcer1g/H2-DMb1/Marchf1/H2-Oa/Ctss/Fcgr2b
MF	UP	GO:0030246	carbohydrate binding	192	0.433376	1.87042	0.00134048	0.0339299	1656	tags=23%, list=12%, signal=21%	Chil3/Cd69/Clec7a/Lgals3/Fuom/Galnt6/Clec4d/Cd22/Cd72/Pfkp/Clec4e/Gpi1/Enpp1/Cd24a/Vtn/Klrb1c/Siglec1/Sell/Fcnb/Klrb1a/Clec2i/Klrg2/Crybg3/Man2a1/Slc2a3/Pygl/Clec12a/Tinagl1/Lgals1/Olr1/Clec1a/Cd209c/Siglecg/Klra2/Cd93/C4b/Enpp2/Siglecf/Prg4/Gusb/Galnt7/Aldoa/Cd34/Sbspon/Pkd1l2
BP	UP	GO:0030730	sequestering of triglyceride	13	0.734704	1.87011	0.00392927	0.0505729	699	tags=38%, list=5%, signal=37%	Lpl/Enpp1/Plin2/Tnf/Il1b
BP	UP	GO:0032649	regulation of interferon-gamma production	86	0.486852	1.86996	0.00155521	0.0339299	1634	tags=33%, list=12%, signal=29%	Axl/Pglyrp1/Il12b/Il12rb2/Il27ra/Tnfsf9/Il1r1/Cd14/H2-M3/Rara/Cd274/Tnf/Flt3/Zc3h12a/Il1b/Isg15/Gata3/Bcl3/Prnp/Lta/Cd226/Slc11a1/App/Arid5a/Sh2d1b1/Hspd1/C1qbp/Ddit3
BP	UP	GO:0033031	positive regulation of neutrophil apoptotic process	5	0.930417	1.86958	0.00221729	0.0345815	564	tags=80%, list=4%, signal=77%	Cd44/Anxa1/Hcar2/Pik3cb
BP	UP	GO:0060252	positive regulation of glial cell proliferation	20	0.674476	1.86885	0.00195695	0.0339299	1008	tags=40%, list=7%, signal=37%	Vim/Igf1/Ptk2/Tspo/Tnf/Il1b/E2f1/Lta
BP	UP	GO:0090209	negative regulation of triglyceride metabolic process	9	0.818759	1.86844	0.00431965	0.0533889	512	tags=44%, list=4%, signal=43%	Apoe/Sik1/Apobec1/Sorl1
BP	UP	GO:2000514	regulation of CD4-positive, alpha-beta T cell activation	54	0.52946	1.86751	0.00164204	0.0339299	838	tags=19%, list=6%, signal=17%	Cd44/Tarm1/Arg2/Anxa1/Rara/Cd274/Hlx/Zc3h12a/Cd83/Gata3
BP	UP	GO:0002706	regulation of lymphocyte mediated immunity	140	0.454496	1.8662	0.00144718	0.0339299	1618	tags=24%, list=12%, signal=21%	C3/H2-D1/Tnfsfm13/H2-Q6/Il12b/Tnfsf13/H2-Q7/B2m/Cd24a/Il27ra/Il1r1/H2-M3/Klrb1c/Il18rap/Cadm1/Tnf/H2-T23/Rsad2/Tap1/Il1b/H2-Q2/Gata3/Lta/Serpinb9/Cd226/H2-K1/Arid5a/Sh2d1b1/Mad2l2/Fcer1g/Hspd1/Exosc3/Igf2
BP	UP	GO:0051272	positive regulation of cellular component movement	481	0.39561	1.86577	0.0011655	0.0339299	1349	tags=19%, list=10%, signal=17%	Cxcl14/Clec7a/Iqgap1/Fgr/Postn/Lgals3/Ptger4/Cxcl13/Myo5a/Itgax/Adam8/Anxa1/Mmp9/Igf1/Glipr2/Tlr2/Itga4/Cxcr2/Vegfa/F3/Fn1/Gcnt2/Cxcl16/Cxcl10/Ccl5/Shtn1/Gpi1/Diaph1/Plk2/Pla2g7/Mif/Gpnmb/Csf1/Bcl2/Flt1/Chst3/Fpr2/Madcam1/Itga5/Vtn/Il1r1/Ptk2/Ntn1/Thbs1/Cd74/Adora2b/Trpv4/Sod2/Sell/Cd274/Bmp7/Amotl1/Sema4a/Tnfsf14/Hdac7/Ptgs2/Zc3h12a/Cav1/Il1b/Ccl12/Cldn1/P2rx4/Pdpn/C5ar1/Tradd/Gata3/Epb41l5/Hif1…
CC	UP	GO:0005771	multivesicular body	38	0.568541	1.86314	0.00704225	0.0714725	913	tags=26%, list=7%, signal=25%	Cst7/Cd63/Acpp/Cd74/Sorl1/H2-Ab1/H2-DMb2/H2-DMa/Tpt1/Prkar1b
BP	UP	GO:0050849	negative regulation of calcium-mediated signaling	23	0.646019	1.86284	0.00381679	0.0498717	1020	tags=35%, list=7%, signal=32%	Cd22/Gsto1/Atp2b4/Gstm7/Fkbp1b/Prnp/Siglecg/Sri
MF	UP	GO:0046977	TAP binding	11	0.765518	1.86277	0.00205761	0.0339299	1118	tags=55%, list=8%, signal=50%	H2-D1/H2-Q6/H2-Q7/Tap1/H2-Q2/H2-K1
BP	UP	GO:0045778	positive regulation of ossification	75	0.498803	1.86225	0.00160514	0.0339299	1438	tags=23%, list=10%, signal=20%	Ifi204/Ptger4/Fam20c/Pdlim7/Jag1/Igf1/Vegfa/Lmna/Thrb/Bmp7/Kl/Isg15/Ltf/Alox5/Bmpr1b/Cebpb/Gli3
BP	UP	GO:0002440	production of molecular mediator of immune response	180	0.435298	1.8622	0.00135318	0.0339299	1558	tags=24%, list=11%, signal=22%	Fgl2/Tnfsfm13/Tlr2/Cd22/Il12b/Trem1/Tnfsf13/Tnfsf13b/Trem3/Gpi1/Mif/B2m/Crlf2/Il27ra/Il1r1/H2-M3/Cd36/Batf/Il18rap/Cd74/Scimp/Tnf/H2-T23/H2-Ab1/Rsad2/Il1b/Gata3/Icosl/Samhd1/Ung/Trex1/Siglecg/Cd226/Traf3ip2/Hmox1/Slc11a1/Arid5a/Ddx58/Mad2l2/Fcer1g/Dennd1b/Hspd1/Exosc3
BP	UP	GO:0031394	positive regulation of prostaglandin biosynthetic process	6	0.879041	1.86159	0.00440529	0.0533889	699	tags=67%, list=5%, signal=63%	Anxa1/Cd74/Ptgs2/Il1b
BP	UP	GO:0034105	positive regulation of tissue remodeling	31	0.600307	1.86134	0.00544465	0.0611776	921	tags=26%, list=7%, signal=24%	Ptger4/Adam8/Fcgr4/Spp1/Ppargc1b/Cdkn2a/Tmbim1/Dcstamp
BP	UP	GO:0072672	neutrophil extravasation	14	0.724448	1.86057	0.00396825	0.0505729	876	tags=57%, list=6%, signal=54%	Ptger4/Adam8/Trem1/Jaml/Trem3/Cd177/Il1r1/Ripor2
BP	UP	GO:0042149	cellular response to glucose starvation	43	0.553944	1.85581	0.00513699	0.0595934	663	tags=21%, list=5%, signal=20%	Prkaa2/Asns/Nim1k/Bcl2/Prkag2/Nuak2/Sik1/Slc2a1/Zc3h12a
BP	UP	GO:0032815	negative regulation of natural killer cell activation	7	0.843616	1.85532	0.00642398	0.067422	97	tags=29%, list=1%, signal=28%	Fgr/Pglyrp1
BP	UP	GO:0032609	interferon-gamma production	95	0.478628	1.85451	0.0015748	0.0339299	2131	tags=36%, list=15%, signal=31%	Axl/Pglyrp1/Il12b/Il12rb2/Il27ra/Tnfsf9/Il1r1/Cd14/H2-M3/Rara/Il18rap/Cd274/Tnf/Flt3/Zc3h12a/Il1b/Isg15/Gata3/Bcl3/Prnp/Lta/Cd226/Slc11a1/App/Arid5a/Sh2d1b1/Hspd1/C1qbp/Ddit3/Cd3e/Itk/Pde4b/Ccr2/Cd2
MF	UP	GO:0005509	calcium ion binding	385	0.398837	1.85239	0.0011976	0.0339299	1980	tags=21%, list=14%, signal=19%	Lpl/Cd69/Mmp8/Mmp12/Iqgap1/S100a11/Adgre5/S100a9/Fam20c/Myo5a/Aoah/Jag1/Adam8/Anxa1/S100a8/Anxa2/Anxa5/Clec4e/Padi4/Gsn/Rab11fip4/Gnptab/Ldlr/Enpp1/Ehd1/S100a1/S100a6/Slc25a24/F10/Rcn1/Thbs1/Gca/Pcdhga4/Calml4/Calm3/Sell/S100a10/Heg1/Anxa4/Plcd4/Comp/Padi3/Adgre4/Amy1/Tpt1/Tpd52/Aspn/Prnp/Egfem1/Sri/Cdh4/Fbln1/Cd93/Nucb2/Masp1/Calm1/Enpp2/Caps2/Myl6/Myl2/Itsn1/Sdf4/Notch4/Cetn4/Mgmt/Pkd1l2/Hspg2/…
BP	UP	GO:0001910	regulation of leukocyte mediated cytotoxicity	69	0.501574	1.85225	0.00160256	0.0339299	1372	tags=25%, list=10%, signal=22%	H2-D1/H2-Q6/Il12b/H2-Q7/B2m/H2-M3/Klrb1c/Il18rap/Cadm1/H2-T23/Tap1/H2-Q2/Serpinb9/Cd226/H2-K1/Cxcl1/Sh2d1b1
BP	UP	GO:0034238	macrophage fusion	8	0.815277	1.8518	0.00634249	0.06704	921	tags=38%, list=7%, signal=35%	Cd44/Stat1/Dcstamp
CC	UP	GO:0031012	extracellular matrix	295	0.409435	1.85083	0.00123457	0.0339299	1291	tags=19%, list=9%, signal=18%	Mmp8/Mmp12/Fgl2/Postn/S100a11/Lgals3/Emilin2/Igfbp6/Apoe/Anxa1/Mmp9/Igf1/Anxa2/Anxa5/Vegfa/F3/Fn1/Gsto1/Hpse/Tgfbi/S100a6/Vtn/Rpsa/Ntn1/Thbs1/Mmp19/Col14a1/Cstb/S100a10/Bmp7/Pkm/Anxa4/Fcnb/Comp/Serpinb1a/Cfdp1/Gp1ba/Tinagl1/Ctsz/Mamdc2/Ctsb/Lgals1/Frem2/Aspn/Ctsc/Serpinb9/Fbln1/Ntng2/Rarres2/Col6a3/Megf9/Serpine1/Rell2/Adamtsl4/Col9a3/Mmp14/Adamtsl5
BP	UP	GO:0070231	T cell apoptotic process	51	0.527198	1.85008	0.00651466	0.0680534	1011	tags=20%, list=7%, signal=18%	Pdcd1/Lgals3/Arg2/Adam8/Ccl5/Siglec1/Cd274/Hif1a/Prelid1/Serpinb9
BP	UP	GO:0060759	regulation of response to cytokine stimulus	105	0.467547	1.84906	0.0015361	0.0339299	1498	tags=21%, list=11%, signal=19%	Mmp12/Il1rn/Axl/Irf7/Tlr2/Zbp1/Csf1/Cd24a/Nlrc5/Il1r1/Cd74/Cd300lf/Cav1/Irgm1/Samhd1/Trex1/Il1r2/Cxcr4/Ddx58/Cdc37/Sphk1/Socs1
BP	UP	GO:1904407	positive regulation of nitric oxide metabolic process	42	0.55365	1.84898	0.00517241	0.0599265	699	tags=26%, list=5%, signal=25%	Mmp8/Tlr2/H2-M3/Cd36/Tmem106a/Ass1/Sod2/Tnf/Ptgs2/Itgb2/Il1b
BP	UP	GO:0002544	chronic inflammatory response	13	0.7259	1.8477	0.00589391	0.0638105	1360	tags=54%, list=10%, signal=49%	S100a9/Ahcy/Adora2b/Tnf/Camp/Lta/Cebpb
BP	UP	GO:0043518	negative regulation of DNA damage response, signal transduction by p53 class mediator	13	0.725867	1.84762	0.00589391	0.0638105	454	tags=23%, list=3%, signal=22%	Cd44/Mif/Cd74
BP	UP	GO:1904950	negative regulation of establishment of protein localization	133	0.454205	1.84754	0.00146199	0.0339299	1329	tags=20%, list=10%, signal=19%	Ptger4/Rab11fip1/Gbp4/Apoe/Anxa1/Anxa5/Cd22/Il12b/Rgcc/Insig1/Mdfic/Cd36/Cyp51/Ufm1/Srgn/Txn1/Fkbp1b/Rsad2/Pim3/Il1b/Eny2/Siglecg/Pde8b/Cx3cl1/Hdac9/Ucp2/Nlrp12
CC	UP	GO:0034362	low-density lipoprotein particle	11	0.758979	1.84686	0.00205761	0.0339299	1349	tags=45%, list=10%, signal=41%	Apoe/Pla2g7/Ldlr/Msr1/App
BP	UP	GO:0006639	acylglycerol metabolic process	99	0.470733	1.84671	0.00153374	0.0339299	1926	tags=25%, list=14%, signal=22%	Lpl/C3/Apoe/Insig1/Ldlr/Dgat2/Thrb/Cd36/Sik1/Dbi/Apobec1/Gpat3/Gnb3/Sorl1/Ctdnep1/Cav1/Apoc1/Ddhd2/Abhd16b/Dgkz/Slc22a4/Gpx1/Acsl5/Dgke/Pnpla2
CC	DW	GO:0098686	hippocampal mossy fiber to CA3 synapse	31	-0.537016	-1.84587	0.00443459	0.0533889	1646	tags=42%, list=12%, signal=37%	Sh3gl1/Grik4/Bace1/Ptprd/Rapgef4/P2rx3/Unc13b/Syt1/Adcy8/Grik5/Ctnnd1/Efnb3/Bsn
BP	UP	GO:0006695	cholesterol biosynthetic process	38	0.56315	1.84547	0.00704225	0.0714725	1918	tags=29%, list=14%, signal=25%	Apoe/Prkaa2/Cyb5r3/Insig1/Cyp51/Sod1/Hsd17b7/Sec14l2/Lss/Scp2/Hmgcs1
BP	UP	GO:1902653	secondary alcohol biosynthetic process	38	0.56315	1.84547	0.00704225	0.0714725	1918	tags=29%, list=14%, signal=25%	Apoe/Prkaa2/Cyb5r3/Insig1/Cyp51/Sod1/Hsd17b7/Sec14l2/Lss/Scp2/Hmgcs1
MF	UP	GO:0004857	enzyme inhibitor activity	244	0.415307	1.84503	0.00126904	0.0339299	1896	tags=25%, list=14%, signal=22%	Cst7/C3/Cdkn1a/Anxa1/Bcl2a1d/Anxa2/Wfdc21/Stfa2l1/Slpi/Pkib/Prkag2/Cdkn2b/Trib3/Cdkn2a/Cstb/Prkar2b/Atp2b4/Serpinb10/Wfdc17/Spint2/Pebp1/Ngp/Cast/Tnfsf14/Rpl23/Tfpi2/Serpinb1a/Cstdc4/Pln/Ltf/Stfa1/A2m/Prkar1b/Cpeb2/Apoc1/Prnp/Serpinb9/Uchl5/Cdkn1b/Ppp1r14b/Prdx5/Serpine1/Rack1/Gapdh/App/Dus2/Naip2/Bst2/Socs1/Serpinb7/Serpinb6a/Dgkz/Npm1/Pde6d/Serpinb8/Cdkn2d/Oaz3/Vil1/Rps7/Tnfaip8
BP	UP	GO:0090049	regulation of cell migration involved in sprouting angiogenesis	34	0.580529	1.84336	0.00547445	0.0611776	1173	tags=29%, list=8%, signal=27%	Anxa1/Vegfa/Plk2/Thbs1/Hdac7/Ptgs2/Akt3/Hdac9/Jcad/Hmox1
BP	UP	GO:0045667	regulation of osteoblast differentiation	100	0.469199	1.84318	0.0015361	0.0339299	882	tags=18%, list=6%, signal=17%	Ifi204/Ptger4/Fam20c/Pdlim7/Jag1/Igf1/Vegfa/Lmna/Id3/Id1/Limd1/Ptk2/Bmp7/Tnf/Hdac7/Ltf/Id2/Noct
BP	UP	GO:0050820	positive regulation of coagulation	24	0.629367	1.84242	0.00374532	0.0498717	1125	tags=33%, list=8%, signal=31%	S100a9/Hpse/Cd36/Thbs1/Pdpn/Psen2/Vkorc1/Serpine1
BP	UP	GO:0002238	response to molecule of fungal origin	5	0.916863	1.84235	0.00221729	0.0345815	476	tags=60%, list=3%, signal=58%	Clec7a/Tlr2/Scimp
BP	UP	GO:0002861	regulation of inflammatory response to antigenic stimulus	24	0.628678	1.8404	0.00374532	0.0498717	1970	tags=38%, list=14%, signal=32%	C3/Il12b/Cd24a/Tnf/H2-T23/Lta/Fcer1g/Gpx1/Cd28
BP	UP	GO:0019217	regulation of fatty acid metabolic process	68	0.499953	1.83852	0.00161812	0.0339299	1229	tags=24%, list=9%, signal=22%	Slc45a3/Fabp5/Anxa1/Fabp3/Insig1/Dgat2/Prkag2/Trib3/Dbi/Cd74/Ptgs2/Cav1/Il1b/Trex1/Nucb2/Pdk4
BP	UP	GO:0001936	regulation of endothelial cell proliferation	105	0.464816	1.83826	0.0015361	0.0339299	1173	tags=21%, list=8%, signal=19%	Xdh/Lrg1/Apoe/Igf1/Itga4/Il12b/Vegfa/F3/Rgcc/Flt1/Thbs1/Adora2b/Tnf/Stat1/Cav1/Hmgb2/Ccl12/Flt4/Akt3/Alox5/Jcad/Hmox1
BP	UP	GO:0098543	detection of other organism	15	0.709666	1.83808	0.00612245	0.0658392	114	tags=20%, list=1%, signal=20%	Clec7a/Pglyrp1/Tlr2
BP	UP	GO:1903409	reactive oxygen species biosynthetic process	99	0.468529	1.83806	0.00153374	0.0339299	1672	tags=28%, list=12%, signal=25%	Mmp8/Arg2/Igf1/Tlr2/Acp5/H2-M3/Cd36/Ass1/Tspo/Sod2/Atp2b4/Tnf/Ptgs2/Zc3h12a/Cav1/Sod1/Itgb2/Il1b/P2rx4/Atp5g1/Alox5/App/Ptk2b/Hspd1/Cd34/Slc7a2/Cyp1b1/Eef1a1
BP	UP	GO:0009636	response to toxic substance	90	0.473256	1.83805	0.0015528	0.0339299	1815	tags=32%, list=13%, signal=28%	Pim1/Ccl5/Prdx6/Slc7a11/Bcl2/Gstm5/Cd36/Lcn2/Ass1/Sod2/Tnf/Gstm7/Mt2/Sod1/Mt1/Rdh12/Esd/Hif1a/Xpa/Ephx1/Nupr1/Mbp/Mt3/Prdx1/Eif2ak2/Cyp1b1/Akr1a1/Gpx1/Selenot
BP	UP	GO:0070374	positive regulation of ERK1 and ERK2 cascade	154	0.440711	1.837	0.00141643	0.0339299	1610	tags=21%, list=12%, signal=19%	Cd44/Chil1/C3/Apoe/Glipr2/Tlr2/Vegfa/Gcnt2/Ccl5/Mif/Gpnmb/Fpr2/Cd36/Rara/Cd74/Scimp/Trpv4/Ccl6/Il1b/Ccl12/C5ar1/Denn2b/Gpbar1/Cx3cl1/Flt4/Ccl17/Mt3/App/Garem1/Ptk2b/Atp6v0c/Prxl2c/Ccl22
BP	UP	GO:0070498	interleukin-1-mediated signaling pathway	22	0.646032	1.83688	0.00384615	0.0498717	1189	tags=23%, list=9%, signal=21%	Il1rn/Zbp1/Il1r1/Il1b/Il1r2
MF	UP	GO:0042277	peptide binding	208	0.42015	1.83684	0.0013089	0.0339299	1212	tags=21%, list=9%, signal=19%	Atp1a3/H2-D1/Apoe/Anxa5/Tlr2/H2-Q6/Itgb2l/H2-Q7/Ldlr/Crip1/Fpr2/Gstm5/Cd14/H2-M3/Cd36/Pirb/Ace/Ghr/Cd74/Sorl1/Msr1/Gstm7/Apbb2/Inhba/Mgst1/Nfkbia/H2-T23/H2-Ab1/Tap1/H2-Aa/Itgb2/H2-Q2/Ctsb/Gsr/Gstm1/Prnp/Gpr22/Apbb1/Rplp0/Ephb2/H2-K1/Ppia/Gstp2
BP	UP	GO:0060512	prostate gland morphogenesis	18	0.671215	1.83649	0.00766284	0.0756598	1530	tags=28%, list=11%, signal=25%	Cd44/Igf1/Bmp7/Id4/Rarg
BP	UP	GO:0060740	prostate gland epithelium morphogenesis	18	0.671215	1.83649	0.00766284	0.0756598	1530	tags=28%, list=11%, signal=25%	Cd44/Igf1/Bmp7/Id4/Rarg
BP	UP	GO:0033631	cell-cell adhesion mediated by integrin	17	0.673698	1.83622	0.00761905	0.0756598	358	tags=29%, list=3%, signal=29%	Cxcl13/Itga4/Ccl5/Cd24a/Itga5
BP	UP	GO:0140131	positive regulation of lymphocyte chemotaxis	16	0.685865	1.83593	0.00790514	0.0767379	2219	tags=50%, list=16%, signal=42%	Cxcl14/Cxcl13/Ccl5/Tnfsf14/Stk39/Ptk2b/Ccr2/Ccl4
BP	UP	GO:0002224	toll-like receptor signaling pathway	92	0.471536	1.83512	0.00155039	0.0339299	2253	tags=33%, list=16%, signal=28%	Acod1/Rab7b/Rftn1/Irf7/Tlr2/Cd14/Cd36/Scimp/Mapkapk3/Tnf/Tnip1/Nfkbia/Cd300lf/Rsad2/Cav1/Tnip3/Ltf/Cd300ld3/Trim30a/Ptgs2os/App/Hspd1/Mapkapk2/Lrrfip2/Bcl10/Arrb2/Tnfaip3/Cyba/Mfhas1/Irak3
CC	UP	GO:0005753	mitochondrial proton-transporting ATP synthase complex	17	0.672891	1.83402	0.00761905	0.0756598	4165	tags=88%, list=30%, signal=62%	Atp5g1/Atp5j/Atp5d/Atp5mpl/Atp5j2/Atp5g2/Atp5o/Atp5l/Atp5k/Atp5md/Atp5pb/Atp5h/Atp5e/Atp5a1/Atp5c1
BP	UP	GO:0060426	lung vasculature development	8	0.807318	1.83372	0.00634249	0.06704	305	tags=38%, list=2%, signal=37%	Igf1/Vegfa/Id1
BP	DW	GO:2000601	positive regulation of Arp2/3 complex-mediated actin nucleation	9	-0.757493	-1.833	0.00185529	0.0339299	2600	tags=78%, list=19%, signal=63%	Abi2/Nckap1/Wasf2/Cyfip1/Wasl/Fchsd2/Wasf1
BP	UP	GO:0043113	receptor clustering	56	0.51699	1.83212	0.00329489	0.0468802	792	tags=20%, list=6%, signal=19%	Itgb7/Apoe/Itgal/Itga4/Lhfpl4/Gsn/Slc7a11/Clec2i/Itgb2/Ift122/Cacna1a
BP	UP	GO:1990748	cellular detoxification	31	0.590803	1.83187	0.00544465	0.0611776	2022	tags=45%, list=14%, signal=39%	Pim1/Prdx6/Gstm5/Cd36/Sod2/Tnf/Gstm7/Sod1/Rdh12/Esd/Prdx1/Akr1a1/Selenot/Dhfr
BP	UP	GO:1902106	negative regulation of leukocyte differentiation	87	0.475461	1.83166	0.00154799	0.0339299	869	tags=17%, list=6%, signal=16%	Cd44/Fgl2/Pglyrp1/Anxa1/Pilrb1/H2-M3/Rara/Cdkn2a/Cd74/Flt3/Hlx/Zc3h12a/Clec2i/Nme2/Id2
BP	UP	GO:0034242	negative regulation of syncytium formation by plasma membrane fusion	6	0.864527	1.83085	0.00440529	0.0533889	580	tags=50%, list=4%, signal=48%	Il1f9/Cxcl10/Stat1
CC	UP	GO:0001772	immunological synapse	38	0.558209	1.82928	0.00880282	0.0823032	476	tags=13%, list=3%, signal=13%	Ezr/Lgals3/Itgal/Alcam/Scimp
BP	UP	GO:0045785	positive regulation of cell adhesion	361	0.396883	1.82918	0.00120919	0.0339299	1165	tags=18%, list=8%, signal=17%	Cd44/Iqgap1/Vcam1/Ptger4/Cxcl13/Adam8/Anxa1/Itgal/Igf1/Itga4/Il12b/Vegfa/Spp1/Fn1/Myo10/Gcnt2/Ccl5/Tnfsf13b/Afdn/Csf1/Cd24a/Cd63/Emp2/Gm5150/Il27ra/Itga5/Tnfsf9/Vtn/H2-M3/Cd36/Ptk2/Gm9733/Thbs1/Rara/Cd74/Flot2/Stx3/Cd274/S100a10/Bmp7/Plaur/Tnf/H2-T23/Hlx/Tnfsf14/H2-Ab1/Cav1/H2-Aa/Itgb2/Il1b/Ptpru/Sdc4/Pdpn/H2-DMa/Cd83/Gata3/Epb41l5/Icosl/Lgals1/Tnfrsf18/Cx3cl1/Fbln1/Ephb6/Alox5/Rell2
BP	UP	GO:0045602	negative regulation of endothelial cell differentiation	11	0.751533	1.82874	0.00205761	0.0339299	305	tags=36%, list=2%, signal=36%	Xdh/Jag1/Vegfa/Id1
BP	UP	GO:0001935	endothelial cell proliferation	116	0.457161	1.82863	0.00150602	0.0339299	1173	tags=21%, list=8%, signal=19%	Xdh/Lrg1/Apoe/Igf1/Itga4/Il12b/Vegfa/F3/Rgcc/Flt1/Thbs1/Adora2b/Tnf/Pik3cb/Stat1/Cav1/Hmgb2/Ccl12/Flt4/Akt3/Alox5/Jcad/Prok2/Hmox1
BP	UP	GO:0006636	unsaturated fatty acid biosynthetic process	34	0.575886	1.82862	0.00547445	0.0611776	1490	tags=35%, list=11%, signal=32%	Fabp5/Anxa1/Mif/Cd74/Gstm7/Ptgs2/Il1b/Scd4/Aloxe3/Alox5/Decr2/Sphk1
BP	UP	GO:0009306	protein secretion	360	0.397038	1.82794	0.00121359	0.0339299	1329	tags=18%, list=10%, signal=17%	Il1rn/Fgr/Ezr/Ptger4/Rab11fip1/Myo5a/Apoe/Hmgn3/Anxa1/Igf1/Anxa5/Tlr2/Hcar2/Cd22/Il12b/Trem1/Rgcc/Clec4e/Ccl5/Tnfsf13b/Trem3/Gpi1/Mif/Gnptab/Crlf2/Glrx/Cd14/Cd36/Optn/Tmem106a/Cyp51/Srgn/Sorl1/Cadm1/Tnf/Fkbp1b/Comp/H2-T23/Rsad2/Pim3/Il1b/Myom1/C1qtnf12/Eny2/Hif1a/Pard6a/Siglecg/Pde8b/Sri/Cx3cl1/Atg7/Apbb1/Nadk/Svbp/Hdac9/Traf3ip2/Ephb6/Rab3b/Alox5/Ppia/Serp1/Ucp2/Akap5/Gapdh/Nlrp12
MF	UP	GO:1901681	sulfur compound binding	173	0.431723	1.82792	0.00138313	0.0339299	1622	tags=20%, list=12%, signal=18%	Lpl/Postn/Cxcl13/Atp1a3/Apoe/Vegfa/Fn1/Cxcl10/Ccl5/Gpnmb/Aplp2/Vtn/Gstm5/Soat2/Thbs1/Dbi/Bmp7/Gstm7/Comp/Mgst1/Ltf/Gsr/Gstm1/Rpl29/Gstp2/N6amt1/Pdcd5/Adamtsl5/App/Soat1/Acot7/Lrpap1/Cd34/Scp2
MF	UP	GO:0030169	low-density lipoprotein particle binding	14	0.711437	1.82715	0.00793651	0.0769587	552	tags=36%, list=4%, signal=34%	Ldlr/Cd36/Thbs1/Sorl1/Msr1
BP	UP	GO:0045780	positive regulation of bone resorption	20	0.659345	1.82692	0.00587084	0.063793	921	tags=30%, list=7%, signal=28%	Ptger4/Adam8/Fcgr4/Spp1/Ppargc1b/Dcstamp
BP	UP	GO:0046852	positive regulation of bone remodeling	20	0.659345	1.82692	0.00587084	0.063793	921	tags=30%, list=7%, signal=28%	Ptger4/Adam8/Fcgr4/Spp1/Ppargc1b/Dcstamp
BP	UP	GO:0002287	alpha-beta T cell activation involved in immune response	55	0.515043	1.82652	0.00328407	0.0468779	923	tags=22%, list=7%, signal=20%	Ptger4/Ly9/Anxa1/Il12b/H2-M3/Batf/Rara/Sema4a/Hlx/Zc3h12a/Gata3/Bcl3
BP	UP	GO:0035592	establishment of protein localization to extracellular region	361	0.396244	1.82623	0.00120919	0.0339299	1329	tags=18%, list=10%, signal=17%	Il1rn/Fgr/Ezr/Ptger4/Rab11fip1/Myo5a/Apoe/Hmgn3/Anxa1/Igf1/Anxa5/Tlr2/Hcar2/Cd22/Il12b/Trem1/Rgcc/Clec4e/Ccl5/Tnfsf13b/Trem3/Gpi1/Mif/Gnptab/Crlf2/Glrx/Cd14/Cd36/Optn/Tmem106a/Cyp51/Srgn/Sorl1/Cadm1/Tnf/Fkbp1b/Comp/H2-T23/Rsad2/Pim3/Il1b/Myom1/C1qtnf12/Eny2/Hif1a/Pard6a/Siglecg/Pde8b/Sri/Cx3cl1/Atg7/Apbb1/Nadk/Svbp/Hdac9/Traf3ip2/Ephb6/Rab3b/Alox5/Ppia/Serp1/Ucp2/Akap5/Gapdh/Nlrp12
BP	UP	GO:0072330	monocarboxylic acid biosynthetic process	142	0.443187	1.82596	0.00144718	0.0339299	1515	tags=22%, list=11%, signal=20%	Lpl/Slc45a3/Myo5a/Fabp5/Prkaa2/Anxa1/Asns/Insig1/Mif/Prkag2/Trib3/Cd74/Pkm/Gstm7/Ptgs2/Il1b/Hacd2/Scd4/Degs1/Mecr/Aloxe3/Rbp1/Alox5/Acss2/Stard4/Pdk4/Decr2/Gatm/Acot7/Sphk1/Elovl6
BP	UP	GO:1903729	regulation of plasma membrane organization	11	0.750325	1.8258	0.00205761	0.0339299	878	tags=27%, list=6%, signal=26%	S100a9/Gsn/Plekhm2
BP	UP	GO:0001959	regulation of cytokine-mediated signaling pathway	95	0.471094	1.82531	0.0015748	0.0339299	1642	tags=22%, list=12%, signal=20%	Mmp12/Il1rn/Axl/Irf7/Zbp1/Csf1/Cd24a/Nlrc5/Il1r1/Cd74/Cd300lf/Cav1/Irgm1/Samhd1/Trex1/Il1r2/Cxcr4/Cdc37/Sphk1/Socs1/Casp4
BP	DW	GO:0034315	regulation of Arp2/3 complex-mediated actin nucleation	18	-0.615327	-1.82523	0.00416667	0.0525015	2600	tags=56%, list=19%, signal=45%	Abi2/Nckap1/Coro1b/Wasf2/Cyfip1/Hip1r/Wasl/Ap1ar/Fchsd2/Wasf1
BP	UP	GO:0071675	regulation of mononuclear cell migration	49	0.527458	1.82476	0.00666667	0.0683606	1349	tags=31%, list=10%, signal=28%	Lgals3/Cxcl10/Ccl5/Pla2g7/Csf1/Fpr2/Slamf8/Ptk2/Thbs1/Trpv4/C5ar1/Cx3cl1/Rarres2/Serpine1/App
MF	UP	GO:0004859	phospholipase inhibitor activity	6	0.861581	1.82461	0.00440529	0.0533889	946	tags=50%, list=7%, signal=47%	Anxa1/Anxa2/Apoc1
MF	UP	GO:0016504	peptidase activator activity	32	0.581442	1.82374	0.00545455	0.0611776	2086	tags=53%, list=15%, signal=45%	Fn1/Tank/Cav1/Psme1/Ctsc/Fbln1/Rack1/App/Ctsh/Atp2a3/Apaf1/Psme4/Psme2/Psmd14/Pcolce/Bad/Bcl10
BP	UP	GO:2000048	negative regulation of cell-cell adhesion mediated by cadherin	6	0.861001	1.82339	0.00440529	0.0533889	1552	tags=67%, list=11%, signal=59%	Vegfa/Rgcc/Mad2l2/Notch4
BP	UP	GO:0070391	response to lipoteichoic acid	10	0.784478	1.82296	0.00431965	0.0533889	393	tags=30%, list=3%, signal=29%	Tlr2/Cd14/Cd36
BP	UP	GO:0071223	cellular response to lipoteichoic acid	10	0.784478	1.82296	0.00431965	0.0533889	393	tags=30%, list=3%, signal=29%	Tlr2/Cd14/Cd36
CC	UP	GO:0005747	mitochondrial respiratory chain complex I	40	0.54451	1.82242	0.010274	0.0911987	3817	tags=60%, list=27%, signal=44%	Ndufv3/Ndufa3/Ndufb1/Ndufa13/Ndufs5/Ndufb5/Ndufa10/Ndufb3/Ndufa2/Ndufb7/Ndufc1/Ndufa12/Ndufb9/Ndufa8/Ndufb2/Ndufa7/Ndufs3/Ndufab1/Ndufb6/Ndufb8/Ndufv2/Ndufb10/Ndufa6/Ndufs6
CC	UP	GO:0030964	NADH dehydrogenase complex	40	0.54451	1.82242	0.010274	0.0911987	3817	tags=60%, list=27%, signal=44%	Ndufv3/Ndufa3/Ndufb1/Ndufa13/Ndufs5/Ndufb5/Ndufa10/Ndufb3/Ndufa2/Ndufb7/Ndufc1/Ndufa12/Ndufb9/Ndufa8/Ndufb2/Ndufa7/Ndufs3/Ndufab1/Ndufb6/Ndufb8/Ndufv2/Ndufb10/Ndufa6/Ndufs6
CC	UP	GO:0045271	respiratory chain complex I	40	0.54451	1.82242	0.010274	0.0911987	3817	tags=60%, list=27%, signal=44%	Ndufv3/Ndufa3/Ndufb1/Ndufa13/Ndufs5/Ndufb5/Ndufa10/Ndufb3/Ndufa2/Ndufb7/Ndufc1/Ndufa12/Ndufb9/Ndufa8/Ndufb2/Ndufa7/Ndufs3/Ndufab1/Ndufb6/Ndufb8/Ndufv2/Ndufb10/Ndufa6/Ndufs6
CC	UP	GO:0005902	microvillus	71	0.491977	1.82182	0.0016129	0.0339299	1884	tags=24%, list=13%, signal=21%	Cd44/Ezr/Vcam1/Clic4/Lyz2/Cd24a/Slc9a3r1/Pdpn/Iqgap2/Prom2/Prom1/Icam2/Podxl/Myo1g/Atp6v1b2/Myo1e/Vil1
BP	UP	GO:0016338	calcium-independent cell-cell adhesion via plasma membrane cell-adhesion molecules	6	0.859988	1.82124	0.00440529	0.0533889	1029	tags=67%, list=7%, signal=62%	Cadm1/Cldn1/Esam/Cx3cl1
BP	UP	GO:0002438	acute inflammatory response to antigenic stimulus	17	0.667916	1.82046	0.00952381	0.0869625	1453	tags=35%, list=10%, signal=32%	C3/Cxcr2/H2-T23/Serpinb9/Ephb6/Fcer1g
BP	UP	GO:0043312	neutrophil degranulation	11	0.748051	1.82027	0.00205761	0.0339299	1169	tags=45%, list=8%, signal=42%	Stx11/Pram1/Cd177/Itgb2/Bcr
BP	UP	GO:0042832	defense response to protozoan	31	0.587041	1.82021	0.00544465	0.0611776	1254	tags=29%, list=9%, signal=26%	Gbp4/Il12b/Gbp2/Batf/Iigp1/Tspan32/Gbp6/Bcl3/Slc11a1
BP	UP	GO:0001836	release of cytochrome c from mitochondria	55	0.513144	1.81979	0.00492611	0.0579763	2462	tags=40%, list=18%, signal=33%	Mmp9/Igf1/Pmaip1/Lmna/Bcl2/Sod2/Plaur/Fxn/Sfn/Prelid1/Pdcd5/Pam16/Gpx1/Parl/Bcl2l2/Fis1/Fam162a/Bad/Bnip3/Arrb2/Cideb/Wdr35
BP	UP	GO:1903978	regulation of microglial cell activation	16	0.679825	1.81976	0.00988142	0.0889472	1490	tags=38%, list=11%, signal=34%	Cst7/Mmp8/Ldlr/Ctsc/Cx3cl1/Sphk1
BP	DW	GO:1902473	regulation of protein localization to synapse	25	-0.552462	-1.81831	0.00215517	0.0342846	1516	tags=32%, list=11%, signal=29%	Nlgn2/Rapgef4/Nptn/Rap1a/Mapt/Dbn1/Dag1/Map2k1
BP	UP	GO:0009611	response to wounding	357	0.395306	1.81814	0.00121803	0.0339299	1173	tags=16%, list=8%, signal=15%	Cd44/Clec7a/Mmp12/Axl/S100a9/Ptger4/C3/Apoe/Cdkn1a/Anxa1/Igf1/Anxa2/Anxa5/Lilrb4a/Plec/Rap2b/Vegfa/F3/Fn1/Xylt1/Jaml/Slc7a11/Mif/Bcl2/Hpse/Cd24a/Cd36/F10/Ptk2/Thbs1/Epha4/Grin2c/Sod2/Tnf/Pik3cb/Tspan32/Fkbp1b/Myof/Comp/Cav1/Sod1/Tfpi2/Cldn1/P2rx4/Sdc4/Arhgap24/Pdpn/Gp1ba/Hif1a/Vkorc1/Siglecg/Cx3cl1/Fbln1/Ephb2/Serpine1/Alox5/Hmox1
CC	UP	GO:0042613	MHC class II protein complex	9	0.796586	1.81784	0.00431965	0.0533889	2218	tags=89%, list=16%, signal=75%	Cd74/H2-Ab1/H2-DMb2/H2-Aa/H2-DMa/H2-Eb1/H2-Ob/H2-DMb1
BP	UP	GO:0043281	regulation of cysteine-type endopeptidase activity involved in apoptotic process	174	0.428053	1.81606	0.00136986	0.0339299	2130	tags=25%, list=15%, signal=21%	Cd44/Xdh/S100a9/Bcl2a1d/Mmp9/S100a8/Igf1/Pmaip1/Vegfa/F3/Gsn/Gpi1/Thbs1/Cdkn2a/Plaur/Tnf/Sfn/Stat1/Dap/Ptgs2/Prr7/Rack1/Pdcd5/Nlrp12/App/Naip2/Hspd1/Ndufa13/Atp2a3/Apaf1/Mgmt/Gpx1/Cdkn2d/Ctsd/Fis1/Ret/Fam162a/Pdcd2/Bad/Bcl10/Ngfr/Herpud1/Arrb2
BP	UP	GO:0001562	response to protozoan	33	0.574989	1.81585	0.00546448	0.0611776	1254	tags=27%, list=9%, signal=25%	Gbp4/Il12b/Gbp2/Batf/Iigp1/Tspan32/Gbp6/Bcl3/Slc11a1
MF	UP	GO:0035662	Toll-like receptor 4 binding	5	0.90367	1.81584	0.00443459	0.0533889	172	tags=60%, list=1%, signal=59%	S100a9/S100a8/Saa3
BP	UP	GO:0006638	neutral lipid metabolic process	101	0.461268	1.81487	0.00153846	0.0339299	1926	tags=25%, list=14%, signal=21%	Lpl/C3/Apoe/Insig1/Ldlr/Dgat2/Thrb/Cd36/Sik1/Dbi/Apobec1/Gpat3/Gnb3/Sorl1/Ctdnep1/Cav1/Apoc1/Ddhd2/Abhd16b/Dgkz/Slc22a4/Gpx1/Acsl5/Dgke/Pnpla2
BP	UP	GO:0045444	fat cell differentiation	201	0.417955	1.81483	0.0013245	0.0339299	1852	tags=25%, list=13%, signal=22%	Lpl/Lrg1/Jag1/Igf1/Wfdc21/Pim1/Vegfa/Insig1/Sh3pxd2b/Enpp1/Trib3/Atf5/Trpv4/Metrnl/Gnb3/Sod2/Bmp7/Tnf/Fabp4/Ptgs2/Zc3h12a/Plac8/Gata3/E2f1/Id2/Noct/Aloxe3/Fcor/Rarres2/Adgrf5/Alox5/Mkks/Zfpm2/Nucb2/Vstm2a/Id4/Fbxo9/Alms1/Bbs12/Cebpb/Sdf4/Sav1/Socs1/Lrrc8c/Ddit3/Cmklr1/Gpx1/Arntl/Psmb8/Jdp2
BP	UP	GO:0055090	acylglycerol homeostasis	23	0.629261	1.81452	0.00381679	0.0498717	270	tags=13%, list=2%, signal=13%	Lpl/Apoe/Dgat2
BP	UP	GO:0070328	triglyceride homeostasis	23	0.629261	1.81452	0.00381679	0.0498717	270	tags=13%, list=2%, signal=13%	Lpl/Apoe/Dgat2
BP	UP	GO:0014902	myotube differentiation	82	0.476737	1.81448	0.00157978	0.0339299	1698	tags=27%, list=12%, signal=24%	Il1f9/Igf1/Cxcl10/Bcl2/Ehd1/Cacna1s/Sik1/Pld3/Myof/Tnfsf14/Flt3l/Ptgfrn/Stac3/Ripor2/Met/Hdac9/Cxcl9/Mmp14/Homer1/Cd9/Daxx/Gpx1
CC	UP	GO:0034361	very-low-density lipoprotein particle	14	0.706343	1.81407	0.00992063	0.0889472	1349	tags=29%, list=10%, signal=26%	Lpl/Apoe/Apoc1/App
CC	UP	GO:0034385	triglyceride-rich plasma lipoprotein particle	14	0.706343	1.81407	0.00992063	0.0889472	1349	tags=29%, list=10%, signal=26%	Lpl/Apoe/Apoc1/App
BP	UP	GO:0032488	Cdc42 protein signal transduction	11	0.744968	1.81277	0.00205761	0.0339299	406	tags=36%, list=3%, signal=35%	Apoe/Shtn1/Rhov/Ntn1
BP	UP	GO:0001516	prostaglandin biosynthetic process	22	0.637519	1.81268	0.00769231	0.0756598	699	tags=27%, list=5%, signal=26%	Fabp5/Anxa1/Mif/Cd74/Ptgs2/Il1b
BP	UP	GO:0046457	prostanoid biosynthetic process	22	0.637519	1.81268	0.00769231	0.0756598	699	tags=27%, list=5%, signal=26%	Fabp5/Anxa1/Mif/Cd74/Ptgs2/Il1b
MF	UP	GO:0001968	fibronectin binding	23	0.628556	1.81249	0.00381679	0.0498717	1055	tags=35%, list=8%, signal=32%	Igfbp6/Mmp9/Itga4/Vegfa/Thbs1/Comp/Sdc4/Fbln1
BP	UP	GO:0006022	aminoglycan metabolic process	81	0.47793	1.81163	0.0016	0.0339299	989	tags=16%, list=7%, signal=15%	Cd44/Chil3/Chil1/Ptger4/Pglyrp1/Xylt1/Chst3/Ccnd3/B3gnt7/Pxylp1/Il1b/Mamdc2/Habp4
BP	UP	GO:0010955	negative regulation of protein processing	23	0.627906	1.81061	0.00381679	0.0498717	1189	tags=26%, list=9%, signal=24%	Cst7/Thbs1/Cast/Ctsz/Serpine1/Il1r2
BP	UP	GO:1903318	negative regulation of protein maturation	23	0.627906	1.81061	0.00381679	0.0498717	1189	tags=26%, list=9%, signal=24%	Cst7/Thbs1/Cast/Ctsz/Serpine1/Il1r2
BP	UP	GO:0002218	activation of innate immune response	33	0.573272	1.81042	0.00546448	0.0611776	821	tags=27%, list=6%, signal=26%	Ifi204/Tlr2/Ifi211/Ifi208/Zbp1/Mndal/Ifi209/Fcnb/Ifi205
BP	UP	GO:0046348	amino sugar catabolic process	11	0.743969	1.81034	0.00411523	0.0519267	18	tags=18%, list=0%, signal=18%	Chil3/Chil1
MF	UP	GO:0050543	icosatetraenoic acid binding	8	0.796913	1.81009	0.00634249	0.06704	497	tags=50%, list=4%, signal=48%	S100a9/S100a8/Fabp3/Stx3
BP	UP	GO:0090181	regulation of cholesterol metabolic process	30	0.588141	1.80985	0.00914077	0.0848546	1622	tags=27%, list=12%, signal=24%	Apoe/Ldlr/Dgat2/Thrb/Gnb3/Sod1/Sec14l2/Scp2
MF	UP	GO:0017171	serine hydrolase activity	87	0.469667	1.80934	0.00154799	0.0339299	2363	tags=31%, list=17%, signal=26%	Mmp8/Mmp9/St14/F3/Nceh1/Hp/Cfb/Dpp7/F10/Ace/Htra4/Immp2l/Scpep1/Ltf/Cpd/Htra3/Ctsc/Masp1/Ctsh/Parl/Prss23/Tmprss11f/F7/Plau/Prtn3/Clpp/Nup98
BP	UP	GO:0032495	response to muramyl dipeptide	18	0.661278	1.80931	0.0114943	0.0980314	623	tags=17%, list=4%, signal=16%	Vim/Jag1/Nfkbia
BP	UP	GO:0050817	coagulation	128	0.44637	1.80876	0.00146628	0.0339299	1125	tags=22%, list=8%, signal=20%	Axl/S100a9/C3/Apoe/Anxa2/Anxa5/Lilrb4a/Rap2b/F3/Fn1/Slc7a11/Hpse/Cd36/F10/Thbs1/Pik3cb/Tspan32/Comp/Cav1/Tfpi2/Pdpn/Psen2/Gp1ba/Vkorc1/Cx3cl1/Fbln1/Ephb2/Serpine1
BP	UP	GO:0019433	triglyceride catabolic process	15	0.698288	1.80861	0.00816327	0.0783064	1201	tags=27%, list=9%, signal=24%	Lpl/Ldlr/Sorl1/Ddhd2
BP	UP	GO:0034381	plasma lipoprotein particle clearance	27	0.608698	1.80857	0.00554529	0.0611776	946	tags=30%, list=7%, signal=28%	Apoe/Anxa2/Ldlr/Dgat2/Ehd1/Cd36/Msr1/Apoc1
BP	UP	GO:0050999	regulation of nitric-oxide synthase activity	26	0.610527	1.80817	0.00555556	0.0611869	1582	tags=35%, list=11%, signal=31%	Arg2/Apoe/S100a1/Atp2b4/Tnf/Cav1/Il1b/Ptk2b/Cnr2
BP	UP	GO:0071692	protein localization to extracellular region	365	0.391172	1.80749	0.00120192	0.0339299	1329	tags=18%, list=10%, signal=17%	Il1rn/Fgr/Ezr/Ptger4/Rab11fip1/Myo5a/Apoe/Hmgn3/Anxa1/Igf1/Anxa5/Tlr2/Hcar2/Cd22/Il12b/Trem1/Rgcc/Clec4e/Ccl5/Tnfsf13b/Trem3/Gpi1/Mif/Gnptab/Crlf2/Glrx/Cd14/Cd36/Optn/Tmem106a/Cyp51/Srgn/Sorl1/Cadm1/Tnf/Fkbp1b/Comp/H2-T23/Rsad2/Pim3/Il1b/Myom1/C1qtnf12/Eny2/Hif1a/Pard6a/Siglecg/Pde8b/Sri/Cx3cl1/Atg7/Apbb1/Nadk/Svbp/Hdac9/Traf3ip2/Ephb6/Rab3b/Alox5/Ppia/Serp1/Ucp2/Akap5/Gapdh/Nlrp12
BP	DW	GO:0007143	female meiotic nuclear division	29	-0.534507	-1.80746	0.00217391	0.0343858	549	tags=21%, list=4%, signal=20%	Ncaph/Atm/Rad51c/Stag3/Sycp3/Mlh3
BP	UP	GO:2001268	negative regulation of cysteine-type endopeptidase activity involved in apoptotic signaling pathway	6	0.853416	1.80732	0.00440529	0.0533889	531	tags=33%, list=4%, signal=32%	Mmp9/Plaur
BP	UP	GO:0070372	regulation of ERK1 and ERK2 cascade	227	0.408601	1.80677	0.00129199	0.0339299	1660	tags=20%, list=12%, signal=18%	Cd44/Chil1/Ezr/C3/Apoe/Igf1/Glipr2/Tlr2/Vegfa/Fn1/Gcnt2/Ccl5/Mif/Gpnmb/Fpr2/Cd36/Rara/Cd74/Scimp/Trpv4/Ccl6/Tnip1/Cav1/Il1b/Slc9a3r1/Ccl12/C5ar1/Denn2b/Gpbar1/Cx3cl1/Fbln1/Flt4/Ephb2/Ccl17/Mt3/Pin1/Nlrp12/App/Garem1/Ptk2b/Eif3a/Atp6v0c/Prxl2c/Ccl22/Dusp4
MF	UP	GO:0008061	chitin binding	6	0.852705	1.80582	0.00440529	0.0533889	18	tags=33%, list=0%, signal=33%	Chil3/Chil1
BP	UP	GO:0010866	regulation of triglyceride biosynthetic process	19	0.65677	1.80581	0.00772201	0.0758434	516	tags=26%, list=4%, signal=25%	C3/Ldlr/Dgat2/Sik1/Ctdnep1
MF	DW	GO:0015106	bicarbonate transmembrane transporter activity	12	-0.680107	-1.80509	0.00198413	0.0339299	829	tags=33%, list=6%, signal=31%	Slc39a8/Slc26a1/Slc4a4/Slc4a1
MF	UP	GO:0008199	ferric iron binding	6	0.852265	1.80489	0.00440529	0.0533889	2070	tags=100%, list=15%, signal=85%	Fth1/Acp5/Fxn/Ftl1/Rrm2/Trf
BP	UP	GO:0150076	neuroinflammatory response	61	0.500119	1.80462	0.00164204	0.0339299	1490	tags=26%, list=11%, signal=24%	Cst7/Mmp8/Igf1/Tlr2/Ldlr/Fpr2/Nampt/Tnf/Ptgs2/Il1b/C5ar1/Ctsc/Cx3cl1/Nupr1/App/Sphk1
BP	UP	GO:0002836	positive regulation of response to tumor cell	11	0.741422	1.80414	0.00411523	0.0519267	1491	tags=45%, list=11%, signal=41%	Il12b/Cd24a/Cd274/Cd226/Hspd1
BP	UP	GO:0002839	positive regulation of immune response to tumor cell	11	0.741422	1.80414	0.00411523	0.0519267	1491	tags=45%, list=11%, signal=41%	Il12b/Cd24a/Cd274/Cd226/Hspd1
BP	--	GO:1902041	regulation of extrinsic apoptotic signaling pathway via death domain receptors	40	0.538938	1.80378	0.0119863	0.101164	1698	tags=28%, list=12%, signal=24%	Lgals3/Trps1/Thbs1/Pea15a/Hmgb2/Tmbim1/Psen2/Serpine1/Hmox1/Bmpr1b/Gpx1
BP	UP	GO:0043491	protein kinase B signaling	153	0.431803	1.80357	0.00140449	0.0339299	2225	tags=29%, list=16%, signal=25%	Xdh/Chil1/Axl/Adam8/Igf1/Vegfa/F3/Gcnt2/Ccl5/Osm/Hpse/Fpr2/H2-M3/F10/Ptk2/Thbs1/Rara/Tnf/Il1b/Slc9a3r1/Ccl12/P2rx4/C1qtnf12/Gata3/Cx3cl1/Met/Rack1/Itsn1/C1qbp/Nop53/Igf2/Ddit3/Arfgef1/Gpx1/Plekha1/Mst1r/Ret/Cd28/F7/Zfp36l1/Ngfr/Fam110c/Arrb2/Mfhas1/Otud3
BP	UP	GO:0061756	leukocyte adhesion to vascular endothelial cell	37	0.554997	1.80327	0.0106572	0.093946	698	tags=19%, list=5%, signal=18%	Itgb7/Vcam1/Itga4/Madcam1/Sell/Tnf/Itgb2
BP	DW	GO:1903358	regulation of Golgi organization	16	-0.626786	-1.80191	0.00403226	0.0511693	2827	tags=50%, list=20%, signal=40%	Dnm2/Mapk1/Map2k2/Rbsn/Usp6nl/Camsap2/Rab33b/Map2k1
MF	DW	GO:0002162	dystroglycan binding	7	-0.812263	-1.80189	0.00560748	0.0616066	554	tags=43%, list=4%, signal=41%	Dag1/Map2/Vcl
BP	UP	GO:1902043	positive regulation of extrinsic apoptotic signaling pathway via death domain receptors	14	0.701493	1.80162	0.00992063	0.0889472	1323	tags=36%, list=9%, signal=32%	Trps1/Thbs1/Pea15a/Psen2/Bmpr1b
BP	UP	GO:0060710	chorio-allantoic fusion	9	0.789464	1.80158	0.00431965	0.0533889	530	tags=33%, list=4%, signal=32%	Vcam1/Itga4/Bmp7
BP	UP	GO:0090023	positive regulation of neutrophil chemotaxis	21	0.645493	1.80087	0.00776699	0.0761426	2808	tags=52%, list=20%, signal=42%	Cxcr2/Cd74/Sell/Il1b/C5ar1/Ripor2/Rac2/C1qbp/Il23a/Camk1d/Dysf
BP	UP	GO:0002790	peptide secretion	394	0.388247	1.80071	0.00120337	0.0339299	1329	tags=18%, list=10%, signal=17%	Il1rn/Fgr/Ezr/S100a9/Ptger4/Rab11fip1/Myo5a/Apoe/Hmgn3/Anxa1/S100a8/Igf1/Anxa5/Tlr2/Hcar2/Cd22/Il12b/Trem1/Rgcc/Clec4e/Ccl5/Tnfsf13b/Trem3/Gpi1/Mif/Gnptab/Crlf2/Glrx/Cd14/Cd36/Optn/Tmem106a/Cyp51/Cd74/Srgn/Trpv4/Sorl1/Cadm1/Tnf/Fkbp1b/Comp/H2-T23/Rsad2/Pim3/Il1b/Myom1/C1qtnf12/Eny2/Hif1a/Pard6a/Siglecg/Pde8b/Sri/Cx3cl1/Atg7/Apbb1/Nadk/Svbp/Hdac9/Traf3ip2/Ephb6/Rab3b/Alox5/Ppia/Serp1/Nucb2/Ucp2/Ak…
BP	UP	GO:0070162	adiponectin secretion	6	0.849221	1.79844	0.00440529	0.0533889	699	tags=50%, list=5%, signal=48%	Rab11fip1/Hcar2/Il1b
BP	UP	GO:0070163	regulation of adiponectin secretion	6	0.849221	1.79844	0.00440529	0.0533889	699	tags=50%, list=5%, signal=48%	Rab11fip1/Hcar2/Il1b
BP	UP	GO:1901136	carbohydrate derivative catabolic process	95	0.464111	1.79826	0.0015748	0.0339299	1476	tags=19%, list=11%, signal=17%	Cd44/Chil3/Mmp12/Chil1/Aoah/Pglyrp1/Hpse/Dut/Ahcy/Galc/Pde2a/Samhd1/Cdadc1/Gm2a/Lyve1/Fbxo44/Gusb/Acot7
BP	UP	GO:0097341	zymogen inhibition	6	0.848856	1.79767	0.00440529	0.0533889	610	tags=33%, list=4%, signal=32%	Cst7/Cast
BP	UP	GO:0006030	chitin metabolic process	5	0.894578	1.79757	0.00443459	0.0533889	18	tags=40%, list=0%, signal=40%	Chil3/Chil1
BP	UP	GO:0006032	chitin catabolic process	5	0.894578	1.79757	0.00443459	0.0533889	18	tags=40%, list=0%, signal=40%	Chil3/Chil1
BP	UP	GO:1903706	regulation of hemopoiesis	343	0.392044	1.79753	0.00121212	0.0339299	1570	tags=20%, list=11%, signal=18%	Cd44/Axl/Fgl2/Rab7b/Jag1/Adam8/Pglyrp1/Anxa1/Pim1/Il12b/Vegfa/Pilrb1/Ccl5/Csf1/Ppargc1b/B2m/Flt1/Cd24a/Fanca/Tnfsf9/Prxl2a/Slamf8/H2-M3/Ace/Rara/Cdkn2a/Cd101/Cd74/Tnf/Flt3/Stat1/Inhba/Nfkbia/Hlx/Zc3h12a/Flt3l/Clec2i/Hmgb2/H2-Aa/Il1b/Nme2/Isg15/H2-DMa/Cd83/Gata3/Hif1a/Id2/Evi2b/Dcstamp/Prelid1/Rbp1/Tcim/Kitl/Atg7/Hspa9/Cxcl1/Mmp14/Cebpb/Klf10/Nme1/Ptk2b/Gli3/Klf13/Dicer1/Socs1/Rarg/Eif2ak2
BP	UP	GO:0007596	blood coagulation	126	0.442608	1.79718	0.00144928	0.0339299	1125	tags=21%, list=8%, signal=20%	Axl/S100a9/C3/Apoe/Anxa2/Anxa5/Lilrb4a/Rap2b/F3/Fn1/Slc7a11/Hpse/Cd36/F10/Thbs1/Pik3cb/Tspan32/Comp/Cav1/Tfpi2/Pdpn/Gp1ba/Vkorc1/Cx3cl1/Fbln1/Ephb2/Serpine1
BP	UP	GO:0002536	respiratory burst involved in inflammatory response	6	0.848541	1.797	0.00440529	0.0533889	896	tags=33%, list=6%, signal=31%	Slamf8/Rps19
BP	UP	GO:0030850	prostate gland development	34	0.565892	1.79688	0.00547445	0.0611776	1530	tags=24%, list=11%, signal=21%	Cd44/Anxa1/Igf1/Bmp7/Plaur/Cdkn1b/Id4/Rarg
BP	UP	GO:0002834	regulation of response to tumor cell	14	0.699258	1.79588	0.00992063	0.0889472	1491	tags=36%, list=11%, signal=32%	Il12b/Cd24a/Cd274/Cd226/Hspd1
BP	UP	GO:0002837	regulation of immune response to tumor cell	14	0.699258	1.79588	0.00992063	0.0889472	1491	tags=36%, list=11%, signal=32%	Il12b/Cd24a/Cd274/Cd226/Hspd1
MF	UP	GO:0031402	sodium ion binding	7	0.816353	1.79536	0.00642398	0.067422	1413	tags=43%, list=10%, signal=39%	Atp1a1/Pdxk/Atp1b1
BP	UP	GO:0097193	intrinsic apoptotic signaling pathway	259	0.402961	1.79436	0.00125945	0.0339299	2157	tags=24%, list=15%, signal=20%	Cd44/Ifi204/S100a9/Bcl2a1a/Cdkn1a/Bcl2a1d/Mmp9/S100a8/Bcl2a1c/Pmaip1/Mif/Bcl2/Crip1/Trib3/Cd74/Sod2/Plaur/Tnf/Sfn/Ptgs2/Mael/Cav1/Sod1/Slc9a3r1/Tpt1/Hif1a/Xpa/E2f1/Bcl3/Bcl2a1b/Plekhf1/Hmox1/Shisa5/Hells/Rack1/Nupr1/Gsdme/Bub1/Cebpb/Rrn3/Mapk8ip1/Ndufa13/Atp2a3/Apaf1/Cyp1b1/Ddit3/Casp4/Gpx1/Parl/Ddit4/Cdkn2d/Ikbke/Rps7/Bcl2l2/Clu/Fis1/Rpl11/Bad/Bnip3/Herpud1/Becn1
BP	UP	GO:0019835	cytolysis	13	0.704888	1.79422	0.00589391	0.0638105	1219	tags=31%, list=9%, signal=28%	Fgl2/Lyz2/Camp/Romo1
BP	UP	GO:1903426	regulation of reactive oxygen species biosynthetic process	89	0.463323	1.79315	0.00310078	0.0452736	1672	tags=27%, list=12%, signal=24%	Mmp8/Arg2/Igf1/Tlr2/Acp5/H2-M3/Cd36/Ass1/Tspo/Sod2/Atp2b4/Tnf/Ptgs2/Zc3h12a/Cav1/Itgb2/Il1b/Atp5g1/Alox5/App/Ptk2b/Hspd1/Cd34/Eef1a1
BP	UP	GO:0071624	positive regulation of granulocyte chemotaxis	22	0.630449	1.79258	0.00769231	0.0756598	2808	tags=50%, list=20%, signal=40%	Cxcr2/Cd74/Sell/Il1b/C5ar1/Ripor2/Rac2/C1qbp/Il23a/Camk1d/Dysf
CC	UP	GO:0071541	eukaryotic translation initiation factor 3 complex, eIF3m	8	0.789105	1.79235	0.00634249	0.06704	2082	tags=75%, list=15%, signal=64%	Eif3f/Eif3h/Eif3b/Eif3i/Eif3a/Eif3c
BP	UP	GO:0042116	macrophage activation	83	0.469933	1.79182	0.00315457	0.04568	2295	tags=31%, list=16%, signal=26%	Cst7/Mmp8/Tlr2/Ldlr/Fpr2/Thbs1/Tmem106a/Nampt/Tnf/C5ar1/Trex1/Ctsc/Cx3cl1/Adgrf5/Slc11a1/App/Sphk1/Hspd1/Crtc3/Slc7a2/Clu/C1qa/Mfhas1/Casp1/Jmjd6/Cd84
BP	UP	GO:0051014	actin filament severing	15	0.691751	1.79168	0.00816327	0.0783064	2459	tags=53%, list=18%, signal=44%	Capg/Gsn/Vill/Svil/Gmfg/Vil1/Cfl1/Dstn
BP	--	GO:0045429	positive regulation of nitric oxide biosynthetic process	41	0.535023	1.78973	0.012069	0.101478	699	tags=24%, list=5%, signal=23%	Mmp8/Tlr2/H2-M3/Cd36/Ass1/Sod2/Tnf/Ptgs2/Itgb2/Il1b
BP	UP	GO:0061041	regulation of wound healing	109	0.45148	1.78824	0.0015456	0.0339299	1640	tags=24%, list=12%, signal=21%	Clec7a/S100a9/Ptger4/Apoe/Anxa1/Anxa2/Anxa5/Hpse/Cd36/Ptk2/Thbs1/Tnf/Cav1/Cldn1/Pdpn/Gp1ba/Vkorc1/Ephb2/Serpine1/Alox5/Cxcr4/Fcer1g/Prkg1/Cd34/Cd9/Arfgef1
BP	UP	GO:0002347	response to tumor cell	17	0.655887	1.78767	0.0114286	0.0980016	1491	tags=35%, list=11%, signal=32%	Il12b/Cd24a/Cd274/Rbms3/Cd226/Hspd1
BP	UP	GO:0002717	positive regulation of natural killer cell mediated immunity	22	0.628649	1.78746	0.00769231	0.0756598	1372	tags=36%, list=10%, signal=33%	Il12b/H2-M3/Klrb1c/Il18rap/Cadm1/H2-T23/Cd226/Sh2d1b1
BP	UP	GO:0045954	positive regulation of natural killer cell mediated cytotoxicity	22	0.628649	1.78746	0.00769231	0.0756598	1372	tags=36%, list=10%, signal=33%	Il12b/H2-M3/Klrb1c/Il18rap/Cadm1/H2-T23/Cd226/Sh2d1b1
BP	UP	GO:0035743	CD4-positive, alpha-beta T cell cytokine production	19	0.649982	1.78715	0.00965251	0.0880476	1460	tags=47%, list=10%, signal=42%	Il12b/Crlf2/Il1r1/Il18rap/Rsad2/Il1b/Gata3/Arid5a/Dennd1b
BP	UP	GO:0045599	negative regulation of fat cell differentiation	46	0.52439	1.78697	0.00670017	0.0686252	1852	tags=37%, list=13%, signal=32%	Jag1/Vegfa/Insig1/Enpp1/Trib3/Trpv4/Sod2/Tnf/Gata3/E2f1/Zfpm2/Nucb2/Id4/Bbs12/Ddit3/Arntl/Jdp2
BP	DW	GO:0014733	regulation of skeletal muscle adaptation	12	-0.673223	-1.78682	0.00198413	0.0339299	1548	tags=33%, list=11%, signal=30%	Ppp3ca/Nfatc1/Gtf2ird1/Gtf2i
BP	DW	GO:0002725	negative regulation of T cell cytokine production	6	-0.837653	-1.78598	0.00364964	0.0498717	1581	tags=50%, list=11%, signal=44%	Hfe/Slamf1/Vsir
MF	UP	GO:0019966	interleukin-1 binding	6	0.84325	1.78579	0.00440529	0.0533889	1189	tags=67%, list=9%, signal=61%	Il1rn/Il1r1/A2m/Il1r2
BP	UP	GO:0001503	ossification	273	0.398926	1.78571	0.00125628	0.0339299	1683	tags=21%, list=12%, signal=19%	Ifi204/Fgr/Ptger4/Fam20c/Pdlim7/Jag1/Igf1/Vegfa/Spp1/Xylt1/Csf1/Ank/Lmna/Id3/Sh3pxd2b/Bcl2/Enpp1/Thrb/Ppargc1b/Sgms2/Id1/Acp5/Limd1/Ifitm1/Ptk2/Rflnb/Srgn/Bmp7/Tnf/Comp/Kl/Hdac7/Ptgs2/Rsad2/Rbpj/Isg15/Rpl38/Ltf/Hif1a/Id2/Noct/Aspn/Alox5/Id4/Mmp14/Bmpr1b/Cebpb/Klf10/Ptk2b/Gli3/Ifitm5/H3f3b/Satb2/Igf2/Pam16/Hspg2/Wnt11
BP	UP	GO:0046634	regulation of alpha-beta T cell activation	88	0.462622	1.78538	0.00311526	0.0454075	879	tags=17%, list=6%, signal=16%	Cd44/Tarm1/Arg2/Anxa1/Il12b/Cd24a/Rara/Cd274/H2-T23/Hlx/H2-Ab1/Zc3h12a/Cd83/Gata3/Btla
BP	UP	GO:2001280	positive regulation of unsaturated fatty acid biosynthetic process	7	0.811716	1.78516	0.00642398	0.067422	699	tags=57%, list=5%, signal=54%	Anxa1/Cd74/Ptgs2/Il1b
BP	UP	GO:0070371	ERK1 and ERK2 cascade	241	0.401742	1.78486	0.00127226	0.0339299	1660	tags=20%, list=12%, signal=17%	Cd44/Chil1/Ezr/Ptger4/C3/Apoe/Igf1/Glipr2/Tlr2/Vegfa/Fn1/Gcnt2/Ccl5/Mif/Gpnmb/Fpr2/Cd36/Rara/Cd74/Scimp/Trpv4/Ccl6/Tnip1/Cav1/Il1b/Slc9a3r1/Ccl12/C5ar1/Denn2b/Gpbar1/Cx3cl1/Fbln1/Flt4/Ephb2/Ccl17/Mt3/Pin1/Nlrp12/App/Garem1/Ptk2b/Eif3a/Ctsh/Atp6v0c/Prxl2c/Ccl22/Dusp4
BP	UP	GO:1903587	regulation of blood vessel endothelial cell proliferation involved in sprouting angiogenesis	11	0.733371	1.78455	0.00823045	0.0784448	2598	tags=73%, list=19%, signal=59%	Il12b/Vegfa/Thbs1/Jcad/Hmox1/Ppp1r16b/Ngfr/Gata2
BP	UP	GO:1903670	regulation of sprouting angiogenesis	62	0.495183	1.78419	0.00327869	0.0468779	1173	tags=24%, list=8%, signal=22%	Anxa1/Il12b/Vegfa/Plk2/S100a1/Itga5/Thbs1/Pkm/Hdac7/Ptgs2/Akt3/Hdac9/Alox5/Jcad/Hmox1
BP	UP	GO:0007599	hemostasis	128	0.440187	1.78371	0.00146628	0.0339299	1125	tags=21%, list=8%, signal=20%	Axl/S100a9/C3/Apoe/Anxa2/Anxa5/Lilrb4a/Rap2b/F3/Fn1/Slc7a11/Hpse/Cd36/F10/Thbs1/Pik3cb/Tspan32/Comp/Cav1/Tfpi2/Pdpn/Gp1ba/Vkorc1/Cx3cl1/Fbln1/Ephb2/Serpine1
BP	UP	GO:0048771	tissue remodeling	138	0.435154	1.78363	0.0014556	0.0339299	1472	tags=20%, list=11%, signal=18%	Axl/Ptger4/Jag1/Adam8/Mmp9/Igf1/Itga4/Fcgr4/Vegfa/Spp1/Gpnmb/Enpp1/Ppargc1b/Cd24a/Acp5/Cdkn2a/Cav1/Rbpj/Tmbim1/Hif1a/Dcstamp/Flt4/Bcr/Pdk4/Mmp14/Ptk2b/Rac2
MF	DW	GO:0001162	RNA polymerase II intronic transcription regulatory region sequence-specific DNA binding	8	-0.776662	-1.78354	0.00189036	0.0339299	2235	tags=50%, list=16%, signal=42%	Ncoa2/Zc3h8/Rxra/Hivep1
MF	UP	GO:0031406	carboxylic acid binding	160	0.424956	1.78321	0.0013947	0.0339299	1624	tags=22%, list=12%, signal=20%	Cd44/S100a9/Dpys/Fabp5/S100a8/Cd22/Hdc/Fabp3/Padi4/Id3/Cd36/Rara/Ass1/Stx3/Gstm7/Fcnb/Crabp2/Fabp4/Nme2/Pygl/Tyms/Prr7/Apoc1/Mthfsl/Habp4/Siglecg/Fabp7/Gstp2/Hmmr/Castor1/Lyve1/Siglecf/C1qbp/Scp2/Aldh5a1
BP	UP	GO:0002829	negative regulation of type 2 immune response	13	0.700178	1.78223	0.00785855	0.076452	636	tags=31%, list=5%, signal=29%	Arg2/Anxa1/Il27ra/Hlx
BP	DW	GO:2000369	regulation of clathrin-dependent endocytosis	14	-0.640805	-1.78022	0.00401606	0.0510364	4590	tags=71%, list=33%, signal=48%	Snap91/Dgkd/Tnk2/Smap1/Sh3gl2/Dnm2/Scyl2/Hip1r/Wasl/Aak1
BP	UP	GO:0001774	microglial cell activation	42	0.533013	1.78006	0.0103448	0.0915543	1490	tags=29%, list=11%, signal=26%	Cst7/Mmp8/Tlr2/Ldlr/Fpr2/Nampt/Tnf/C5ar1/Ctsc/Cx3cl1/App/Sphk1
BP	UP	GO:0002269	leukocyte activation involved in inflammatory response	42	0.533013	1.78006	0.0103448	0.0915543	1490	tags=29%, list=11%, signal=26%	Cst7/Mmp8/Tlr2/Ldlr/Fpr2/Nampt/Tnf/C5ar1/Ctsc/Cx3cl1/App/Sphk1
BP	UP	GO:1902166	negative regulation of intrinsic apoptotic signaling pathway in response to DNA damage by p53 class mediator	11	0.731448	1.77987	0.00823045	0.0784448	454	tags=27%, list=3%, signal=26%	Cd44/Mif/Cd74
BP	UP	GO:1903672	positive regulation of sprouting angiogenesis	35	0.556804	1.77822	0.00914077	0.0848546	1173	tags=34%, list=8%, signal=31%	Anxa1/Vegfa/Plk2/S100a1/Itga5/Pkm/Hdac7/Ptgs2/Akt3/Hdac9/Jcad/Hmox1
BP	UP	GO:0009211	pyrimidine deoxyribonucleoside triphosphate metabolic process	5	0.884895	1.77811	0.00665188	0.0683481	327	tags=40%, list=2%, signal=39%	Cmpk2/Dut
BP	UP	GO:0060268	negative regulation of respiratory burst	5	0.884461	1.77724	0.00665188	0.0683481	1169	tags=60%, list=8%, signal=55%	Slamf8/Rps19/Bcr
BP	UP	GO:0051048	negative regulation of secretion	152	0.425442	1.77716	0.00140449	0.0339299	1329	tags=22%, list=10%, signal=20%	Il1rn/Ptger4/Rab11fip1/Apoe/Anxa1/Anxa5/Cd22/Il12b/Rgcc/Cyp4f18/Osm/Ace/Cyp51/Cd74/Srgn/Tnf/Fkbp1b/Rsad2/Pim3/Il1b/Il11/Eny2/Atp5j/Siglecg/Pde8b/Cx3cl1/Hdac9/Bcr/Hmox1/Nucb2/Ucp2/Stk39/Nlrp12
BP	UP	GO:0002418	immune response to tumor cell	15	0.68611	1.77707	0.0102041	0.0910311	1491	tags=33%, list=11%, signal=30%	Il12b/Cd24a/Cd274/Cd226/Hspd1
BP	UP	GO:0150079	negative regulation of neuroinflammatory response	12	0.715733	1.77688	0.00401606	0.0510364	1029	tags=33%, list=7%, signal=31%	Cst7/Igf1/Ldlr/Cx3cl1
BP	UP	GO:0032607	interferon-alpha production	27	0.597999	1.77678	0.00554529	0.0611776	1491	tags=33%, list=11%, signal=30%	Mmp12/Gbp4/Irf7/Flt3/Stat1/Trex1/Zc3hav1/Ddx58/Hspd1
BP	UP	GO:0060055	angiogenesis involved in wound healing	19	0.645961	1.7761	0.011583	0.0985059	2598	tags=68%, list=19%, signal=56%	Vegfa/Hpse/Tnf/Pik3cb/Cx3cl1/Serpine1/Alox5/Cxcr4/Gpx1/B4galt1/Ndnf/Adipor2/Gata2
BP	UP	GO:1902965	regulation of protein localization to early endosome	7	0.807585	1.77608	0.00856531	0.0809445	512	tags=43%, list=4%, signal=41%	Ezr/Vegfa/Sorl1
BP	UP	GO:1902966	positive regulation of protein localization to early endosome	7	0.807585	1.77608	0.00856531	0.0809445	512	tags=43%, list=4%, signal=41%	Ezr/Vegfa/Sorl1
BP	--	GO:0034138	toll-like receptor 3 signaling pathway	18	0.649126	1.77606	0.01341	0.108954	667	tags=22%, list=5%, signal=21%	Rftn1/Scimp/Tnf/Cav1
BP	UP	GO:0045834	positive regulation of lipid metabolic process	120	0.441683	1.77518	0.00147929	0.0339299	1622	tags=22%, list=12%, signal=20%	Fgr/Slc45a3/Apoe/Anxa1/Igf1/Fabp3/Ldlr/Dgat2/Flt1/Fpr2/Cd36/Dbi/Cd74/Adora2b/Ctdnep1/Tnf/Ptgs2/Il1b/Adgrf5/Nucb2/Stard4/App/Ptk2b/Sec14l2/Dgkz/Igf2/Scp2
BP	UP	GO:0010893	positive regulation of steroid biosynthetic process	22	0.624318	1.77514	0.00769231	0.0756598	1622	tags=36%, list=12%, signal=32%	Igf1/Adora2b/Tnf/Il1b/Stard4/Sec14l2/Igf2/Scp2
BP	UP	GO:0042178	xenobiotic catabolic process	12	0.714886	1.77478	0.0060241	0.0649834	900	tags=33%, list=6%, signal=31%	Gsto1/Gstm5/Gstm7/Gstm1
CC	DW	GO:0098948	intrinsic component of postsynaptic specialization membrane	46	-0.472853	-1.77464	0.00246914	0.0378476	4379	tags=54%, list=31%, signal=37%	Abhd17a/Gria2/Ptprs/Lrrtm2/Clstn3/Atp2b2/Shisa7/Ptprz1/Lrfn3/Mpp2/P2rx6/Adra2a/Nrcam/Ptprf/Gabra4/Nlgn2/Chrnb1/Efnb2/Dlg4/Grik5/Efnb3/Clstn1/Gria1/Rgs7bp/Lrrc4
BP	UP	GO:0000028	ribosomal small subunit assembly	20	0.640314	1.77419	0.00782779	0.076452	3036	tags=65%, list=22%, signal=51%	Rpsa/Rps5/Rps15/Rps28/Rpl38/Rps25/Rps19/Rps2/Rps14/Pwp2/Rps27/Rps27l/Mrps7
MF	UP	GO:0008236	serine-type peptidase activity	83	0.465063	1.77326	0.00315457	0.04568	2363	tags=31%, list=17%, signal=26%	Mmp8/Mmp9/St14/F3/Hp/Cfb/Dpp7/F10/Ace/Htra4/Immp2l/Scpep1/Ltf/Cpd/Htra3/Ctsc/Masp1/Ctsh/Parl/Prss23/Tmprss11f/F7/Plau/Prtn3/Clpp/Nup98
BP	--	GO:0070098	chemokine-mediated signaling pathway	40	0.529728	1.77295	0.0136986	0.110394	2378	tags=45%, list=17%, signal=37%	Cxcl13/Cxcl10/Ccl5/Cxcl2/Ccl6/Ccl12/Cx3cl1/Cxcl9/Ccl17/Cxcl1/Stk39/Cxcr4/Ptk2b/Ccl22/Cxcl3/Slit2/Ccl4/Ccr1
BP	UP	GO:0019732	antifungal humoral response	5	0.88176	1.77181	0.00665188	0.0683481	1349	tags=80%, list=10%, signal=72%	Camp/Ltf/Rarres2/App
BP	UP	GO:0060338	regulation of type I interferon-mediated signaling pathway	26	0.598169	1.77157	0.00740741	0.0744165	1848	tags=31%, list=13%, signal=27%	Mmp12/Irf7/Zbp1/Nlrc5/Samhd1/Trex1/Cdc37/Ikbke
MF	UP	GO:0019215	intermediate filament binding	10	0.762065	1.77088	0.00647948	0.0678448	1417	tags=50%, list=10%, signal=45%	Vim/Pkp2/Nes/Nme2/Nme1
BP	UP	GO:0014068	positive regulation of phosphatidylinositol 3-kinase signaling	57	0.497754	1.77057	0.00651466	0.0680534	539	tags=16%, list=4%, signal=15%	Fgr/Igf1/Ccl5/Osm/Flt1/Fpr2/Ptk2/Rara/Tnf
BP	UP	GO:0060315	negative regulation of ryanodine-sensitive calcium-release channel activity	5	0.881123	1.77053	0.00665188	0.0683481	1020	tags=80%, list=7%, signal=74%	Gsto1/Gstm7/Fkbp1b/Sri
BP	UP	GO:0002901	mature B cell apoptotic process	5	0.880905	1.77009	0.00665188	0.0683481	454	tags=60%, list=3%, signal=58%	Cd44/Mif/Cd74
BP	UP	GO:0002905	regulation of mature B cell apoptotic process	5	0.880905	1.77009	0.00665188	0.0683481	454	tags=60%, list=3%, signal=58%	Cd44/Mif/Cd74
BP	UP	GO:0002906	negative regulation of mature B cell apoptotic process	5	0.880905	1.77009	0.00665188	0.0683481	454	tags=60%, list=3%, signal=58%	Cd44/Mif/Cd74
BP	UP	GO:0043031	negative regulation of macrophage activation	12	0.712941	1.76995	0.00803213	0.0775487	1144	tags=33%, list=8%, signal=31%	Cst7/Ldlr/Cx3cl1/Adgrf5
MF	UP	GO:0008097	5S rRNA binding	13	0.695349	1.76994	0.00785855	0.076452	3032	tags=69%, list=22%, signal=54%	Rpl4/Rpl3/Nop53/Eef2/Tst/Rpl11/Rpl7/Rpl5/Rrs1
BP	UP	GO:0007595	lactation	29	0.58417	1.76952	0.0110701	0.0963978	846	tags=21%, list=6%, signal=19%	Xdh/Socs2/Vegfa/Oas2/Cav1/Hif1a
BP	UP	GO:0018119	peptidyl-cysteine S-nitrosylation	12	0.712662	1.76925	0.00803213	0.0775487	535	tags=42%, list=4%, signal=40%	S100a9/S100a8/Ace/Txn1/Atp2b4
BP	UP	GO:0019218	regulation of steroid metabolic process	80	0.46628	1.76879	0.00157978	0.0339299	1622	tags=25%, list=12%, signal=22%	Apoe/Igf1/Insig1/Ldlr/Dgat2/Thrb/Tspo/Adora2b/Gnb3/Tnf/Sod1/Il1b/Pde8b/Kcnma1/Atp1a1/Stard4/Sec14l2/Prkg1/Igf2/Scp2
BP	UP	GO:0034383	low-density lipoprotein particle clearance	17	0.648892	1.76861	0.0114286	0.0980016	393	tags=29%, list=3%, signal=29%	Anxa2/Ldlr/Dgat2/Ehd1/Cd36
BP	UP	GO:0043117	positive regulation of vascular permeability	15	0.68266	1.76813	0.0102041	0.0910311	765	tags=40%, list=5%, signal=38%	Apoe/Cxcr2/Vegfa/Trpv4/Tjp3/Pde2a
BP	DW	GO:0015816	glycine transport	9	-0.730676	-1.76811	0.00185529	0.0339299	2341	tags=67%, list=17%, signal=56%	Slc6a17/Slc6a9/Slc7a8/Rgs4/Rgs2/Slc36a2
BP	--	GO:0002902	regulation of B cell apoptotic process	19	0.642972	1.76787	0.015444	0.11916	779	tags=32%, list=6%, signal=30%	Cd44/Bcl2a1a/Mif/Cd24a/Cd74/Aurkb
CC	UP	GO:0005852	eukaryotic translation initiation factor 3 complex	15	0.68241	1.76749	0.0102041	0.0910311	2082	tags=47%, list=15%, signal=40%	Eif3f/Eif3h/Eif3b/Eif3k/Eif3i/Eif3a/Eif3c
BP	UP	GO:0031667	response to nutrient levels	245	0.397259	1.76741	0.00126263	0.0339299	1420	tags=18%, list=10%, signal=16%	Lpl/Postn/Apoe/Prkaa2/Cdkn1a/Pim1/Plec/Asns/Spp1/Nim1k/Ldlr/Bcl2/Prkag2/Cdkn2b/Nuak2/Sik1/Ahcy/Rragd/Trpv4/Sod2/Slc2a1/Sorl1/Ncoa1/Eif4ebp1/Stat1/Dap/Zc3h12a/Sod1/Scd4/Sgip1/Rbp1/Atg7/Fcor/Mkks/Gabarap/Nucb2/Pdk4/Mt3/Cd68/Gatm/Suox/Klf10/Slc38a3/Alad
BP	UP	GO:0150104	transport across blood-brain barrier	8	0.778106	1.76737	0.00634249	0.06704	393	tags=38%, list=3%, signal=36%	Fabp5/Apoe/Cd36
BP	UP	GO:0032370	positive regulation of lipid transport	55	0.498224	1.76688	0.00821018	0.0784191	1206	tags=22%, list=9%, signal=20%	Apoe/Anxa2/Spp1/Fabp3/Mif/Cyp4f18/Dbi/Nfkbia/Cav1/Il1b/Prelid1/Nucb2
CC	UP	GO:0031225	anchored component of membrane	114	0.442026	1.76661	0.00152439	0.0339299	2131	tags=32%, list=15%, signal=28%	Vcam1/Cd52/Negr1/Ly6a/Ly6c2/Dpep2/Bst1/Ly6g/Cd24a/Cd177/Ly6i/Cd14/Ly6c1/Mmp19/Flot2/Plaur/Cp/Ly6k/Lsamp/Gp1ba/Ly6e/Lypd6b/Prnp/Cd48/Art2b/Ntng2/Rab3b/Mill2/Bst2/Gfra2/Plet1/Marcksl1/Zfand2b/Tex101/Rab7/Raet1a/Cd2
BP	UP	GO:1990868	response to chemokine	50	0.508123	1.76635	0.0115702	0.0984912	2378	tags=42%, list=17%, signal=35%	Cxcl13/Cxcl10/Ccl5/Cxcl2/Ccl6/Zc3h12a/Ccl12/Ripor2/Cx3cl1/Cxcl9/Ccl17/Cxcl1/Stk39/Cxcr4/Ptk2b/Ccl22/Cxcl3/Slit2/Ccl4/Dusp1/Ccr1
BP	UP	GO:1990869	cellular response to chemokine	50	0.508123	1.76635	0.0115702	0.0984912	2378	tags=42%, list=17%, signal=35%	Cxcl13/Cxcl10/Ccl5/Cxcl2/Ccl6/Zc3h12a/Ccl12/Ripor2/Cx3cl1/Cxcl9/Ccl17/Cxcl1/Stk39/Cxcr4/Ptk2b/Ccl22/Cxcl3/Slit2/Ccl4/Dusp1/Ccr1
BP	UP	GO:0006935	chemotaxis	423	0.378048	1.7663	0.00118624	0.0339299	1472	tags=20%, list=11%, signal=19%	Cxcl14/Lgals3/S100a9/Vcam1/Cxcl13/Retnlg/Gpr18/Adam8/Anxa1/S100a8/Cxcr2/Vegfa/Spp1/Trem1/Fn1/Saa3/Cxcl16/Cxcl10/Ccl5/Jaml/Trem3/Alcam/Emb/Pla2g7/Mif/Csf1/Bst1/Ch25h/Flt1/Fpr2/Lsp1/Slamf8/Ptk2/Ntn1/Thbs1/Cxcl2/Epha4/Fpr1/Cd74/Trpv4/Stx3/Sell/Bmp7/Apbb2/Ccl6/Sema4a/Cxcr1/Tnfsf14/Hmgb2/Itgb2/Il1b/Ccl12/P2rx4/Robo2/C5ar1/Gata3/Ripor2/Rps19/Etv4/Ccrl2/Itga1/Cx3cl1/Cdh4/Apbb1/Rarres2/Plxna1/Rpl24/Met/E…
BP	UP	GO:0060264	regulation of respiratory burst involved in inflammatory response	5	0.878833	1.76593	0.00665188	0.0683481	896	tags=40%, list=6%, signal=37%	Slamf8/Rps19
MF	UP	GO:0015036	disulfide oxidoreductase activity	34	0.55601	1.7655	0.00547445	0.0611776	895	tags=24%, list=6%, signal=22%	Gsto1/Sh3bgrl3/Glrx/Txn1/Txndc17/Gstk1/Ifi30/Gsr
BP	UP	GO:0042330	taxis	426	0.377351	1.7648	0.00117647	0.0339299	1472	tags=20%, list=11%, signal=19%	Cxcl14/Lgals3/S100a9/Vcam1/Cxcl13/Retnlg/Gpr18/Adam8/Anxa1/S100a8/Cxcr2/Vegfa/Spp1/Trem1/Fn1/Saa3/Cxcl16/Cxcl10/Ccl5/Jaml/Trem3/Alcam/Emb/Pla2g7/Mif/Csf1/Bst1/Ch25h/Flt1/Fpr2/Lsp1/Slamf8/Ptk2/Ntn1/Thbs1/Cxcl2/Epha4/Fpr1/Cd74/Trpv4/Stx3/Sell/Bmp7/Apbb2/Ccl6/Sema4a/Cxcr1/Tnfsf14/Hmgb2/Itgb2/Il1b/Ccl12/P2rx4/Robo2/C5ar1/Gata3/Id2/Ripor2/Rps19/Etv4/Ccrl2/Itga1/Cx3cl1/Cdh4/Apbb1/Rarres2/Plxna1/Rpl24/M…
BP	UP	GO:0006931	substrate-dependent cell migration, cell attachment to substrate	6	0.833054	1.7642	0.00660793	0.0683481	1055	tags=67%, list=8%, signal=62%	Fn1/Spag6l/Epb41l5/Fbln1
CC	UP	GO:0045335	phagocytic vesicle	96	0.452303	1.76412	0.00155521	0.0339299	807	tags=15%, list=6%, signal=14%	Vim/Rab7b/H2-D1/Adam8/Capg/Stx11/H2-Q7/Gsn/B2m/Scimp/Rab20/H2-T23/Tap1/Irgm1
BP	UP	GO:0042308	negative regulation of protein import into nucleus	13	0.69301	1.76399	0.00785855	0.076452	457	tags=31%, list=3%, signal=30%	Gbp4/Mdfic/Cd36/Ufm1
BP	UP	GO:1904590	negative regulation of protein import	13	0.69301	1.76399	0.00785855	0.076452	457	tags=31%, list=3%, signal=30%	Gbp4/Mdfic/Cd36/Ufm1
BP	UP	GO:2001235	positive regulation of apoptotic signaling pathway	169	0.418002	1.76291	0.00138696	0.0339299	2532	tags=30%, list=18%, signal=25%	S100a9/Mmp9/S100a8/Pmaip1/Trps1/Gsn/Osm/Thbs1/G0s2/Siglec1/Plaur/Tnf/Pea15a/Inhba/Cav1/Sod1/Slc9a3r1/Psen2/Prr7/Ctsc/Plekhf1/Rack1/Nupr1/Gsdme/Pdcd5/Bub1/Bmpr1b/Ctsh/Apaf1/Bcl2l14/Daxx/Ddit3/Rps7/Clu/Fis1/Ret/Fam162a/Rpl11/Bad/Tnfsf12/Bnip3/Bcl10/Ngfr/Ing5/Becn1/Rpl26/Cideb/Trim39/Wdr35/Wwox/Skil
BP	UP	GO:0010232	vascular transport	9	0.772238	1.76227	0.00863931	0.0811281	393	tags=33%, list=3%, signal=32%	Fabp5/Apoe/Cd36
BP	UP	GO:0030101	natural killer cell activation	63	0.490408	1.76213	0.00331675	0.0470412	869	tags=17%, list=6%, signal=16%	Axl/Fgr/Pglyrp1/Il12b/Slamf7/Stx11/Klrb1c/H2-T23/Flt3l/Itgb2/Id2
BP	UP	GO:0048245	eosinophil chemotaxis	12	0.709519	1.76145	0.00803213	0.0775487	1029	tags=33%, list=7%, signal=31%	Lgals3/Ccl5/Ccl12/Cx3cl1
MF	--	GO:0004867	serine-type endopeptidase inhibitor activity	42	0.527204	1.76065	0.012069	0.101478	1821	tags=38%, list=13%, signal=33%	Anxa2/Wfdc21/Slpi/Serpinb10/Wfdc17/Spint2/Pebp1/Tfpi2/Serpinb1a/A2m/Serpinb9/Serpine1/App/Serpinb7/Serpinb6a/Serpinb8
BP	UP	GO:0052126	movement in host environment	91	0.454198	1.76041	0.00312012	0.0454075	1153	tags=18%, list=8%, signal=16%	Axl/Ifitm3/Ifitm6/Gsn/Ifitm2/Trim25/Ifitm1/Cd74/Siglec1/Fcnb/Trim30b/Cav1/Ctsb/Lgals1/Trim30a/Trim56
CC	DW	GO:0098827	endoplasmic reticulum subcompartment	27	-0.52986	-1.76003	0.0021692	0.0343722	5169	tags=56%, list=37%, signal=35%	Reep5/Asph/Ryr1/Reep3/Stimate/Lnpk/Atl3/Kpnb1/Reep1/Reep2/Parp16/Spast/Tmem201/C2cd2l/Rtn2
BP	UP	GO:0045600	positive regulation of fat cell differentiation	55	0.496249	1.75987	0.00821018	0.0784191	2016	tags=31%, list=14%, signal=27%	Lpl/Igf1/Pim1/Sh3pxd2b/Metrnl/Bmp7/Ptgs2/Zc3h12a/Id2/Noct/Rarres2/Vstm2a/Cebpb/Sav1/Cmklr1/Ffar4/Zfp36l1
MF	UP	GO:0070566	adenylyltransferase activity	31	0.567528	1.7597	0.0108893	0.0958027	544	tags=19%, list=4%, signal=19%	Oas3/Oas1g/Oas2/Oasl2/Oas1a/Oas1b
BP	UP	GO:0060251	regulation of glial cell proliferation	34	0.554175	1.75968	0.00547445	0.0611776	1008	tags=26%, list=7%, signal=25%	Vim/Igf1/Cdkn2b/Ptk2/Tspo/Tnf/Il1b/E2f1/Lta
BP	UP	GO:0070665	positive regulation of leukocyte proliferation	117	0.438372	1.75966	0.00148588	0.0339299	848	tags=19%, list=6%, signal=18%	Vcam1/Cdkn1a/Anxa1/Itgal/Igf1/Il12b/Ccl5/Tnfsf13b/Mif/Csf1/Bst1/Bcl2/Cd24a/Il27ra/Tnfsf9/Ptk2/Cd74/Cd274/H2-T23/Flt3l/Il1b/Icosl
BP	UP	GO:0061042	vascular wound healing	13	0.691292	1.75961	0.00785855	0.076452	2598	tags=69%, list=19%, signal=56%	Vegfa/Hpse/Tnf/Serpine1/Alox5/Cxcr4/Ndnf/Adipor2/Gata2
BP	UP	GO:0019216	regulation of lipid metabolic process	272	0.392941	1.75905	0.00125786	0.0339299	1622	tags=20%, list=12%, signal=18%	Fgr/Slc45a3/C3/Fabp5/Apoe/Prkaa2/Anxa1/Igf1/Hcar2/Fabp3/Insig1/Ldlr/Dgat2/Thrb/Flt1/Fpr2/Prkag2/Trib3/Cd36/Sik1/Dbi/Apobec1/Cd74/Tspo/Adora2b/Gnb3/Sorl1/Ctdnep1/Tnf/Ptgs2/Cav1/Sod1/Il1b/Id2/Apoc1/Trex1/Pde8b/Kcnma1/Atg7/Rarres2/Adgrf5/Atp1a1/Nucb2/Stard4/Pdk4/App/Fmc1/Ptk2b/Sec14l2/Sphk1/Prkg1/Dgkz/Crtc3/Igf2/Scp2
MF	DW	GO:0016881	acid-amino acid ligase activity	19	-0.573833	-1.75723	0.00619835	0.0663362	3054	tags=47%, list=22%, signal=37%	Gss/Ttll3/Ttll9/Ttll4/Ttll6/Ttll11/Carns1/Ttll13/Gclc
BP	UP	GO:0045940	positive regulation of steroid metabolic process	27	0.591193	1.75656	0.00739372	0.0743627	1622	tags=33%, list=12%, signal=30%	Apoe/Igf1/Adora2b/Tnf/Il1b/Stard4/Sec14l2/Igf2/Scp2
BP	--	GO:0042775	mitochondrial ATP synthesis coupled electron transport	49	0.507688	1.75636	0.015	0.117177	3817	tags=53%, list=27%, signal=39%	Cox6a2/Ndufv3/Cox6a1/Cox4i1/Uqcrfs1/Cox5a/Sdhaf2/Cox7c/Uqcrq/Ndufa10/Uqcrh/Cyc1/Ndufa12/Ndufb9/Uqcr10/Ndufa8/Cdk1/Dnajc15/Ndufa7/Sdhc/Ndufb6/Ndufb8/Ndufv2/Cox5b/Uqcrb/Ndufs6
BP	UP	GO:0010830	regulation of myotube differentiation	43	0.52424	1.75629	0.010274	0.0911987	1257	tags=26%, list=9%, signal=23%	Il1f9/Cxcl10/Bcl2/Ehd1/Sik1/Tnfsf14/Flt3l/Ripor2/Hdac9/Cxcl9/Mmp14
BP	UP	GO:0060669	embryonic placenta morphogenesis	26	0.592899	1.75597	0.00925926	0.0855983	584	tags=23%, list=4%, signal=22%	Vcam1/Itga4/St14/Bmp7/Ncoa1/Spint2
CC	--	GO:0030670	phagocytic vesicle membrane	19	0.638631	1.75594	0.0173745	0.128098	1254	tags=37%, list=9%, signal=34%	H2-D1/H2-Q7/B2m/H2-T23/Tap1/H2-K1/Slc11a1
BP	UP	GO:0048639	positive regulation of developmental growth	155	0.421411	1.7558	0.00141844	0.0339299	1328	tags=19%, list=10%, signal=18%	Ezr/Ptger4/C3/Apoe/Igf1/Pim1/Vegfa/Fn1/Shtn1/Afdn/Csf1/Sh3pxd2b/Bcl2/Ntn1/Ghr/Flt3/Fxn/Hlx/Crabp2/Rbpj/Atp5g1/Sgip1/Rpl4/Cdh4/Serpine1/Mkks/Serp1/Zfpm2/Pin1/Cxcr4
BP	--	GO:0048246	macrophage chemotaxis	41	0.524865	1.75575	0.0155172	0.11916	1058	tags=29%, list=8%, signal=27%	Lgals3/Ccl5/Mif/Csf1/Slamf8/Ptk2/Thbs1/Trpv4/Ccl12/C5ar1/Cx3cl1/Rarres2
BP	UP	GO:0050708	regulation of protein secretion	276	0.39077	1.75526	0.00124224	0.0339299	1329	tags=18%, list=10%, signal=17%	Fgr/Ezr/Ptger4/Rab11fip1/Apoe/Hmgn3/Anxa1/Igf1/Anxa5/Tlr2/Hcar2/Cd22/Il12b/Rgcc/Clec4e/Ccl5/Gpi1/Mif/Glrx/Cd14/Cd36/Cyp51/Srgn/Sorl1/Cadm1/Tnf/Fkbp1b/H2-T23/Rsad2/Pim3/Il1b/Myom1/C1qtnf12/Eny2/Hif1a/Pard6a/Siglecg/Pde8b/Sri/Cx3cl1/Atg7/Apbb1/Nadk/Hdac9/Alox5/Ppia/Serp1/Ucp2/Gapdh/Nlrp12
BP	UP	GO:0006909	phagocytosis	190	0.406673	1.75515	0.00134228	0.0339299	1490	tags=21%, list=11%, signal=19%	Clec7a/Axl/Fgr/Rab7b/C3/Anxa1/Itgal/Tlr2/Gsn/Ldlr/Fpr2/Gm5150/Cd36/Ptk2/Gm9733/Thbs1/Rara/Rab20/Tnf/Msr1/Fcnb/Cd300lf/Sod1/Itgb2/Il1b/Coro1c/Cebpe/Trex1/Xkr6/Atg7/Met/Bcr/Rack1/Slc11a1/Mfge8/Fcer1g/Sirpb1c/Rac2/Sphk1
BP	UP	GO:0050764	regulation of phagocytosis	93	0.451654	1.75512	0.00156006	0.0339299	1588	tags=24%, list=11%, signal=21%	Clec7a/Fgr/C3/Tlr2/Fpr2/Gm5150/Cd36/Ptk2/Gm9733/Tnf/Cd300lf/Sod1/Il1b/Atg7/Bcr/Rack1/Slc11a1/Mfge8/Fcer1g/Sirpb1c/Sphk1/Cnn2
BP	UP	GO:0002702	positive regulation of production of molecular mediator of immune response	86	0.456774	1.75444	0.00466563	0.0554225	1558	tags=24%, list=11%, signal=22%	Tnfsfm13/Tlr2/Tnfsf13/Gpi1/Mif/B2m/Il1r1/H2-M3/Cd36/Cd74/Scimp/H2-T23/Rsad2/Il1b/Gata3/Cd226/Arid5a/Ddx58/Mad2l2/Fcer1g/Exosc3
BP	UP	GO:0071225	cellular response to muramyl dipeptide	8	0.772369	1.75434	0.00845666	0.0802452	5	tags=12%, list=0%, signal=13%	Vim
BP	UP	GO:0031589	cell-substrate adhesion	273	0.391906	1.75428	0.00125628	0.0339299	1169	tags=18%, list=8%, signal=16%	Itgb7/Mmp12/Axl/Iqgap1/Postn/Vcam1/Jag1/Adam8/Itgal/Itga4/Vegfa/Spp1/Fn1/Gcnt2/Itgb2l/Csf1/Bst1/Bcl2/Hpse/Cd63/Emp2/Itga5/Vtn/Cd36/Ptk2/Thbs1/Cdkn2a/S100a10/Pik3cb/Tacstd2/Itgb2/Coro1c/Sdc4/Itgb8/Pdpn/Spag6l/Epb41l5/Lgals1/Itga1/Rpl29/Fbln1/Ntng2/Slk/Sorbs3/Megf9/Serpine1/Rell2/Bcr
BP	UP	GO:0002521	leukocyte differentiation	447	0.373341	1.75418	0.00117233	0.0339299	1498	tags=18%, list=11%, signal=17%	Cd44/Axl/Fgl2/Ptger4/Fam20c/Ly9/Gpr18/Adam8/Pglyrp1/Anxa1/Bcl2a1d/Anxa2/Il3ra/Tlr2/Clec4d/Il12b/Vegfa/Clec4e/Pilrb1/Ccl5/Csf1/Bcl2/Tnfsf8/Ppargc1b/B2m/Cd24a/Fanca/Tnfsf9/Prxl2a/Slamf8/H2-M3/Batf/Pirb/Rara/Adgrg3/Cdkn2a/Cd101/Cd74/Tnf/Flt3/Sema4a/Hlx/Cd300lf/Hdac7/H2-Ab1/Rsad2/Zc3h12a/Flt3l/Clec2i/H2-Aa/Il1b/Nme2/Rbpj/H2-DMa/Psen2/Cd83/Gata3/Id2/Evi2b/Cd3g/Lgals1/Cebpe/Btnl1/Dcstamp/Bcl3/Prelid1/R…
MF	UP	GO:0045236	CXCR chemokine receptor binding	10	0.754869	1.75416	0.00863931	0.0811281	1740	tags=70%, list=12%, signal=61%	Cxcl13/Cxcl10/Cxcl2/Cx3cl1/Cxcl9/Cxcl1/Cxcl3
BP	UP	GO:0002293	alpha-beta T cell differentiation involved in immune response	54	0.497277	1.75399	0.0114943	0.0980314	923	tags=20%, list=7%, signal=19%	Ptger4/Ly9/Anxa1/Il12b/Batf/Rara/Sema4a/Hlx/Zc3h12a/Gata3/Bcl3
BP	UP	GO:0002294	CD4-positive, alpha-beta T cell differentiation involved in immune response	54	0.497277	1.75399	0.0114943	0.0980314	923	tags=20%, list=7%, signal=19%	Ptger4/Ly9/Anxa1/Il12b/Batf/Rara/Sema4a/Hlx/Zc3h12a/Gata3/Bcl3
BP	UP	GO:0042093	T-helper cell differentiation	54	0.497277	1.75399	0.0114943	0.0980314	923	tags=20%, list=7%, signal=19%	Ptger4/Ly9/Anxa1/Il12b/Batf/Rara/Sema4a/Hlx/Zc3h12a/Gata3/Bcl3
BP	UP	GO:0050688	regulation of defense response to virus	71	0.473407	1.75305	0.0016129	0.0339299	1601	tags=24%, list=11%, signal=21%	Mmp12/Fgl2/Gbp4/Il12b/Dhx58/Ccl5/Tspan32/Stat1/Apobec3/Zc3h12a/Il1b/Traf3ip2/Zc3hav1/Mill2/Ddx58/C1qbp/Nop53
BP	DW	GO:0050771	negative regulation of axonogenesis	48	-0.461122	-1.75251	0.0025	0.0382549	912	tags=27%, list=7%, signal=25%	Sema6c/Ulk1/Spg20/Ccr5/Map2/Cdk5r1/Sema6d/Sema4g/Ulk2/Efnb3/Bcl11a/Wnt3/Sema4b
BP	UP	GO:0010876	lipid localization	293	0.3887	1.75233	0.00124378	0.0339299	1389	tags=19%, list=10%, signal=17%	Lpl/C3/Fabp5/Apoe/Anxa1/Anxa2/Spp1/Fabp3/Slco1c1/Mif/Cyp4f18/Atp10a/Ldlr/Selenom/Dgat2/Enpp1/Ehd1/Soat2/Cd36/Ace/Thbs1/Dbi/Plin2/Tspo/Sqle/Slc2a1/Tnf/Msr1/B4galnt1/Inhba/Nfkbia/Fabp4/Zc3h12a/Cav1/Abca8b/Gltp/Il1b/Slc9a3r1/Osbpl3/Stard6/Aqp9/Npc2/Atp5j/Apoc1/Prelid1/Xkr6/Plscr2/Alkbh7/Nucb2/Vstm2a/Stard4/Gm2a/Atp10b/Plin3/Soat1
BP	UP	GO:0002430	complement receptor mediated signaling pathway	7	0.796612	1.75194	0.00856531	0.0809445	1664	tags=57%, list=12%, signal=50%	Fpr2/Fpr1/C5ar1/Cmklr1
MF	--	GO:0030247	polysaccharide binding	17	0.642766	1.75191	0.0133333	0.108628	1965	tags=47%, list=14%, signal=40%	Clec7a/Enpp1/Vtn/Tinagl1/Enpp2/Prg4/Sbspon/Clec4g
BP	UP	GO:1903034	regulation of response to wounding	142	0.425169	1.75172	0.00144718	0.0339299	1640	tags=23%, list=12%, signal=20%	Clec7a/S100a9/Ptger4/Apoe/Anxa1/Anxa2/Anxa5/Xylt1/Mif/Hpse/Cd24a/Cd36/Ptk2/Thbs1/Epha4/Tnf/Fkbp1b/Cav1/Cldn1/Pdpn/Gp1ba/Vkorc1/Siglecg/Ephb2/Serpine1/Alox5/Cxcr4/Fcer1g/Prkg1/Cd34/Cd9/Arfgef1
BP	UP	GO:0071774	response to fibroblast growth factor	63	0.48744	1.75146	0.00331675	0.0470412	838	tags=13%, list=6%, signal=12%	Cd44/Iqgap1/Cxcl13/Fam20c/Thbs1/Ier2/Kl/Gata3
CC	--	GO:0045259	proton-transporting ATP synthase complex	18	0.639647	1.75012	0.01341	0.108954	4165	tags=83%, list=30%, signal=59%	Atp5g1/Atp5j/Atp5d/Atp5mpl/Atp5j2/Atp5g2/Atp5o/Atp5l/Atp5k/Atp5md/Atp5pb/Atp5h/Atp5e/Atp5a1/Atp5c1
BP	--	GO:0002577	regulation of antigen processing and presentation	17	0.642092	1.75008	0.0133333	0.108628	1405	tags=41%, list=10%, signal=37%	Fgl2/Thbs1/Cd74/H2-Ab1/Slc11a1/Cd68/H2-Ob
BP	UP	GO:0043535	regulation of blood vessel endothelial cell migration	80	0.461214	1.74957	0.00315956	0.04568	1173	tags=22%, list=8%, signal=21%	Apoe/Anxa1/Igf1/Vegfa/Rgcc/Plk2/Thbs1/Atp2b4/Tnf/Amotl1/Hdac7/Ptgs2/P2rx4/Hif1a/Akt3/Hdac9/Jcad/Hmox1
BP	UP	GO:0034370	triglyceride-rich lipoprotein particle remodeling	5	0.870229	1.74864	0.00886918	0.0825051	81	tags=40%, list=1%, signal=40%	Lpl/Apoe
BP	UP	GO:0034372	very-low-density lipoprotein particle remodeling	5	0.870229	1.74864	0.00886918	0.0825051	81	tags=40%, list=1%, signal=40%	Lpl/Apoe
BP	UP	GO:0032660	regulation of interleukin-17 production	27	0.58844	1.74838	0.00739372	0.0743627	1634	tags=37%, list=12%, signal=33%	Ly9/Arg2/Tlr2/Il12b/Osm/Il27ra/Prnp/Arid5a/Sphk1/Ddit3
BP	UP	GO:0008203	cholesterol metabolic process	100	0.444978	1.74803	0.0030722	0.045212	1622	tags=24%, list=12%, signal=21%	Apoe/Prkaa2/Cyb5r3/Insig1/Ldlr/Dgat2/Ch25h/Thrb/Aplp2/Soat2/Cyp51/Sqle/Gnb3/Sod1/Npc2/Apoc1/Hsd17b7/Mt3/Fdxr/App/Soat1/Sec14l2/Lss/Scp2
BP	UP	GO:0010810	regulation of cell-substrate adhesion	176	0.410981	1.74769	0.00136986	0.0339299	1669	tags=22%, list=12%, signal=19%	Mmp12/Iqgap1/Postn/Jag1/Vegfa/Spp1/Fn1/Gcnt2/Csf1/Bst1/Bcl2/Emp2/Itga5/Vtn/Cd36/Ptk2/Thbs1/Cdkn2a/S100a10/Pik3cb/Tacstd2/Coro1c/Sdc4/Pdpn/Epb41l5/Lgals1/Fbln1/Slk/Serpine1/Rell2/Mmp14/Enpp2/Ptk2b/Rac2/C1qbp/Ninj1/Plet1/Olfm4
BP	UP	GO:0035634	response to stilbenoid	7	0.794661	1.74765	0.0107066	0.0942887	1935	tags=86%, list=14%, signal=74%	Saa3/Usp18/Ifit3/Cd36/Idi1/Cyp2a4
BP	UP	GO:0030217	T cell differentiation	234	0.393991	1.74652	0.00127714	0.0339299	948	tags=15%, list=7%, signal=14%	Cd44/Fgl2/Ptger4/Ly9/Gpr18/Adam8/Anxa1/Bcl2a1d/Clec4d/Il12b/Clec4e/Bcl2/Tnfsf8/B2m/Fanca/Tnfsf9/H2-M3/Batf/Rara/Cdkn2a/Cd74/Flt3/Sema4a/Hlx/Rsad2/Zc3h12a/H2-Aa/Il1b/H2-DMa/Cd83/Gata3/Cd3g/Btnl1/Bcl3/Prelid1
BP	UP	GO:0032647	regulation of interferon-alpha production	25	0.59074	1.74644	0.00929368	0.0858275	1491	tags=32%, list=11%, signal=29%	Mmp12/Gbp4/Irf7/Flt3/Stat1/Zc3hav1/Ddx58/Hspd1
MF	UP	GO:0019843	rRNA binding	69	0.472885	1.74631	0.00320513	0.0461179	3067	tags=48%, list=22%, signal=38%	Rps5/Rpl23/Rpl23a/Rpl4/Rpl37rt/Rcc1l/Rps13/Rplp0/Rpl37/Rps18/Ppan/Rpl3/Rpl37a/Rpl8/Nop53/Rps11/Eef2/Rpl19/Npm1/Ddx21/Tst/Eri1/Rpl11/Mrps18a/Rps14/Rpl7/Cavin1/Nsun4/Rps9/Rpl5/Rrs1/Mrps7/Rps3
CC	--	GO:0008305	integrin complex	30	0.567472	1.74624	0.0164534	0.123971	955	tags=33%, list=7%, signal=31%	Itgb7/Itgax/Itgal/Itga4/Itgb2l/Itga5/Tspan32/Itgb2/Itgb8/Itga1
BP	UP	GO:0002221	pattern recognition receptor signaling pathway	130	0.429165	1.74618	0.00145773	0.0339299	2536	tags=32%, list=18%, signal=26%	Acod1/Rab7b/Rftn1/Irf7/Tlr2/Dhx58/Clec4e/Cd14/Cd36/Scimp/Mapkapk3/Tnf/Fcnb/Tnip1/Nfkbia/Cd300lf/Rsad2/Cav1/Tnip3/Ltf/Cd300ld3/Trim30a/Zc3hav1/Ptgs2os/App/Ddx58/Hspd1/C1qbp/Nop53/Mapkapk2/Lrrfip2/Bcl10/Arrb2/Tnfaip3/Cyba/Mfhas1/Irak3/Alpk1/Tifa/Sarm1/Appl1
BP	--	GO:0032731	positive regulation of interleukin-1 beta production	45	0.514657	1.74606	0.0135364	0.109522	1642	tags=24%, list=12%, signal=22%	Lpl/Ifi204/Tlr2/Ifi211/Mndal/Tnf/Ifi205/App/1810058I24Rik/Panx1/Casp4
BP	UP	GO:0032946	positive regulation of mononuclear cell proliferation	108	0.440906	1.74581	0.00309598	0.0452736	848	tags=19%, list=6%, signal=18%	Vcam1/Cdkn1a/Anxa1/Itgal/Igf1/Il12b/Ccl5/Tnfsf13b/Mif/Csf1/Bst1/Bcl2/Cd24a/Il27ra/Tnfsf9/Cd74/Cd274/H2-T23/Il1b/Icosl
BP	UP	GO:0050848	regulation of calcium-mediated signaling	76	0.464823	1.74546	0.00316957	0.04568	2318	tags=33%, list=17%, signal=28%	Myo5a/Itgal/Igf1/Cd22/Gsto1/Bst1/Cd24a/Atp2b4/Tnf/Gstm7/Fkbp1b/P2rx4/Pln/Prnp/Siglecg/Sri/Akap5/Camta1/Ptk2b/Cmklr1/Cd8a/Cd3e/Rcan1/Ccl4/Fkbp1a
BP	UP	GO:0016125	sterol metabolic process	105	0.441344	1.74543	0.0030722	0.045212	1622	tags=24%, list=12%, signal=21%	Apoe/Prkaa2/Cyb5r3/Insig1/Ldlr/Dgat2/Ch25h/Thrb/Aplp2/Soat2/Cyp51/Sqle/Gnb3/Cyb5r1/Sod1/Npc2/Apoc1/Hsd17b7/Mt3/Fdxr/App/Soat1/Sec14l2/Lss/Scp2
BP	UP	GO:0015718	monocarboxylic acid transport	102	0.442581	1.74478	0.00307692	0.045212	894	tags=21%, list=6%, signal=19%	Fabp5/Apoe/Anxa1/Trpc4/Fabp3/Slco1c1/Emb/Mif/Cyp4f18/Cd36/Ace/Thbs1/Plin2/Slc2a1/Tnf/Fabp4/Il1b/Slc9a3r1/Aqp9/Cacna1a/Atp5j
BP	UP	GO:0042107	cytokine metabolic process	12	0.70252	1.74408	0.0100402	0.0899285	2177	tags=58%, list=16%, signal=49%	Lilrb4a/Trem1/Trem3/Gata3/Cebpe/S100b/Zfp287
CC	UP	GO:0002102	podosome	26	0.588747	1.74367	0.00925926	0.0855983	271	tags=19%, list=2%, signal=19%	Vcam1/Adam8/Tpm4/Gsn/Sh3pxd2b
CC	DW	GO:0099146	intrinsic component of postsynaptic density membrane	36	-0.487241	-1.74299	0.00222717	0.0346749	5184	tags=69%, list=37%, signal=44%	Dlg2/Chrm1/Lrrc4c/Lrfn1/Cnih2/Abhd17a/Gria2/Ptprs/Lrrtm2/Clstn3/Atp2b2/Ptprz1/Lrfn3/Mpp2/Adra2a/Nrcam/Ptprf/Efnb2/Dlg4/Grik5/Efnb3/Clstn1/Gria1/Rgs7bp/Lrrc4
BP	--	GO:0071709	membrane assembly	31	0.562047	1.74271	0.0145191	0.115031	1092	tags=26%, list=8%, signal=24%	Rftn1/Anxa2/Emp2/Flot2/S100a10/Cav1/Clec2i/Ephb2
BP	UP	GO:0007589	body fluid secretion	65	0.482717	1.74268	0.00498339	0.0585732	1609	tags=22%, list=12%, signal=19%	Xdh/Ptger4/Anxa2/Socs2/Vegfa/Oas2/Chrm3/Cav1/Hif1a/Kcnma1/Atg7/Stk39/Nme1/Tac4
BP	UP	GO:0002791	regulation of peptide secretion	301	0.385458	1.74242	0.00123916	0.0339299	1329	tags=18%, list=10%, signal=17%	Fgr/Ezr/S100a9/Ptger4/Rab11fip1/Apoe/Hmgn3/Anxa1/S100a8/Igf1/Anxa5/Tlr2/Hcar2/Cd22/Il12b/Rgcc/Clec4e/Ccl5/Gpi1/Mif/Glrx/Cd14/Cd36/Cyp51/Cd74/Srgn/Sorl1/Cadm1/Tnf/Fkbp1b/H2-T23/Rsad2/Pim3/Il1b/Myom1/C1qtnf12/Eny2/Hif1a/Pard6a/Siglecg/Pde8b/Sri/Cx3cl1/Atg7/Apbb1/Nadk/Hdac9/Alox5/Ppia/Serp1/Nucb2/Ucp2/Gapdh/Nlrp12
BP	UP	GO:0010224	response to UV-B	13	0.68426	1.74171	0.0117878	0.0997721	312	tags=31%, list=2%, signal=30%	Cdkn1a/Il12b/Bcl2/Crip1
CC	DW	GO:0032045	guanyl-nucleotide exchange factor complex	13	-0.642104	-1.74145	0.0040568	0.0514075	1448	tags=77%, list=10%, signal=69%	Kndc1/Wdr41/Smcr8/Pde3b/Rgp1/Dock1/Rap1a/Ulk1/Elmo1/Rasgrp3
BP	UP	GO:0032677	regulation of interleukin-8 production	56	0.491363	1.74131	0.00658979	0.0683481	1125	tags=23%, list=8%, signal=21%	Ptger4/Anxa1/Tlr2/F3/Cd14/Cd74/Tnf/Anxa4/Fcnb/Il1b/Camp/Bcl3/Serpine1
CC	UP	GO:0048237	rough endoplasmic reticulum lumen	5	0.866493	1.74113	0.00886918	0.0825051	1499	tags=60%, list=11%, signal=54%	Lyz2/Vtn/Lrpap1
BP	DW	GO:0018243	protein O-linked glycosylation via threonine	8	-0.75797	-1.74062	0.00189036	0.0339299	2226	tags=62%, list=16%, signal=53%	Galnt11/Galntl6/Galnt2/Galnt16/Galnt4
BP	UP	GO:0045619	regulation of lymphocyte differentiation	158	0.41585	1.74013	0.00140449	0.0339299	948	tags=16%, list=7%, signal=15%	Cd44/Axl/Fgl2/Adam8/Pglyrp1/Anxa1/Cd24a/Fanca/Tnfsf9/Slamf8/H2-M3/Rara/Cdkn2a/Cd74/Flt3/Hlx/Zc3h12a/Flt3l/H2-Aa/Il1b/H2-DMa/Cd83/Gata3/Id2/Prelid1
MF	DW	GO:0061665	SUMO ligase activity	7	-0.784355	-1.73999	0.00747664	0.0749432	704	tags=43%, list=5%, signal=41%	Pias4/Pias2/Pias3
CC	UP	GO:0031232	extrinsic component of external side of plasma membrane	6	0.820949	1.73857	0.00881057	0.0823032	597	tags=50%, list=4%, signal=48%	Apoe/Anxa1/Fcnb
BP	UP	GO:0045861	negative regulation of proteolysis	220	0.394743	1.73856	0.00129702	0.0339299	1886	tags=23%, list=13%, signal=20%	Cd44/Cst7/Bcl2a1d/Mmp9/Igf1/Vegfa/Gpi1/Slpi/Vtn/Thbs1/Epha4/Cdkn2a/Cstb/Sorl1/Plaur/Tnf/Serpinb10/Sfn/Spint2/Pebp1/Ngp/Cast/Ptgs2/Rpl23/Tfpi2/Serpinb1a/Psen2/Ltf/Ctsz/Stfa1/A2m/Serpinb9/Uchl5/Serpine1/N4bp1/Il1r2/Gapdh/App/Alad/Naip2/Serpinb7/Serpinb6a/Nop53/Gpx1/Gipc1/Psmf1/Serpinb8/Cdkn2d/Sgta/Rps7
BP	UP	GO:0070944	neutrophil-mediated killing of bacterium	5	0.864708	1.73755	0.00886918	0.0825051	216	tags=40%, list=2%, signal=39%	Trem1/Trem3
MF	UP	GO:0005324	long-chain fatty acid transporter activity	13	0.682486	1.7372	0.0117878	0.0997721	650	tags=38%, list=5%, signal=37%	Fabp5/Fabp3/Cd36/Slc2a1/Fabp4
BP	UP	GO:0048145	regulation of fibroblast proliferation	90	0.447138	1.73661	0.00621118	0.0663596	1490	tags=21%, list=11%, signal=19%	Cdkn1a/Mmp9/Igf1/Anxa2/Fth1/Pmaip1/Fn1/Mif/Cd74/Sod2/Tgif1/Ifi30/E2f1/Lta/Fbln1/Serpine1/Nupr1/Fosl2/Sphk1
BP	UP	GO:0070943	neutrophil-mediated killing of symbiont cell	8	0.764359	1.73614	0.0105708	0.0932768	1184	tags=38%, list=8%, signal=34%	Trem1/Trem3/Cxcl1
BP	UP	GO:1901215	negative regulation of neuron death	181	0.404891	1.73558	0.00134771	0.0339299	1804	tags=22%, list=13%, signal=19%	Axl/Apoe/Adam8/Igf1/Vegfa/Ccl5/Gpi1/Slc7a11/Gpnmb/Csf1/Bcl2/Fpr2/Optn/Ghr/Sod2/Sorl1/Nes/Hdac7/Sod1/Ccl12/Mt1/Cacna1a/C5ar1/Hif1a/Btg2/Cx3cl1/Atg7/Hmox1/Rack1/Mt3/Pin1/App/Cebpb/Ptk2b/Itsn1/Hspd1/Cd34/Set/Npm1/Dtnbp1
CC	UP	GO:0045111	intermediate filament cytoskeleton	80	0.457405	1.73512	0.00315956	0.04568	1452	tags=19%, list=10%, signal=17%	Vim/Myo5a/S100a8/Plec/Lmna/Krt10/Pkp2/Nes/Krt18/Nme2/Prph/Lmnb1/Mmp14/Nme1/Slc1a4
MF	--	GO:0015252	proton channel activity	15	0.669792	1.7348	0.0122449	0.10286	4165	tags=87%, list=30%, signal=61%	Atp5g1/Atp5j/Atp5d/Hvcn1/Atp5j2/Atp5g2/Atp5o/Atp5l/Atp5pb/Atp5h/Atp5e/Atp5a1/Atp5c1
BP	UP	GO:2000378	negative regulation of reactive oxygen species metabolic process	54	0.491725	1.73441	0.0114943	0.0980314	1672	tags=28%, list=12%, signal=25%	Ptger4/Hp/Bcl2/Acp5/Tspo/Atp2b4/Zc3h12a/Cav1/Atp5g1/Hif1a/Trim30a/Bcr/Hspd1/Cd34/Eef1a1
BP	--	GO:1902992	negative regulation of amyloid precursor protein catabolic process	16	0.647452	1.7331	0.013834	0.111084	1297	tags=38%, list=9%, signal=34%	Apoe/Igf1/Flot2/Sorl1/Prnp/Pin1
BP	--	GO:0061900	glial cell activation	50	0.498322	1.73228	0.014876	0.116719	1490	tags=26%, list=11%, signal=23%	Cst7/Mmp8/Tlr2/Ldlr/Fpr2/Nampt/Tnf/Il1b/C5ar1/Ctsc/Cx3cl1/App/Sphk1
BP	UP	GO:1901224	positive regulation of NIK/NF-kappaB signaling	64	0.480947	1.73169	0.00499168	0.0585935	1892	tags=25%, list=14%, signal=22%	Mmp8/Chil1/Tlr2/Glrx/Cd14/Tnf/Tnfsf14/Il1b/Tradd/Tcim/Nlrp12/App/Sphk1/Eif2ak2/Zfp91/Pdcd4
CC	--	GO:0005797	Golgi medial cisterna	20	0.624834	1.7313	0.0136986	0.110394	1206	tags=35%, list=9%, signal=32%	H2-D1/H2-Q6/H2-Q7/Man2a1/H2-Q2/H2-K1/Nucb2
BP	UP	GO:0017014	protein nitrosylation	13	0.680071	1.73105	0.0117878	0.0997721	535	tags=38%, list=4%, signal=37%	S100a9/S100a8/Ace/Txn1/Atp2b4
BP	--	GO:0071276	cellular response to cadmium ion	19	0.629526	1.7309	0.019305	0.136467	1617	tags=37%, list=12%, signal=33%	Mmp9/Gsn/Mt2/Mt1/Hmox1/Mt3/Daxx
BP	UP	GO:0048144	fibroblast proliferation	91	0.446126	1.72913	0.00468019	0.0555215	1490	tags=21%, list=11%, signal=19%	Cdkn1a/Mmp9/Igf1/Anxa2/Fth1/Pmaip1/Fn1/Mif/Cd74/Sod2/Tgif1/Ifi30/E2f1/Lta/Fbln1/Serpine1/Nupr1/Fosl2/Sphk1
BP	UP	GO:0071895	odontoblast differentiation	5	0.860174	1.72844	0.0110865	0.0963978	1360	tags=60%, list=10%, signal=54%	Fam20c/Serpine1/Cebpb
BP	UP	GO:0038034	signal transduction in absence of ligand	66	0.475063	1.72773	0.00328947	0.0468779	1050	tags=18%, list=8%, signal=17%	Bcl2a1a/Bcl2a1d/Igf1/Bcl2a1c/Bcl2/Lcn2/Tnf/Inhba/Il1b/Kitl/Cx3cl1/Bcl2a1b
BP	UP	GO:0097192	extrinsic apoptotic signaling pathway in absence of ligand	66	0.475063	1.72773	0.00328947	0.0468779	1050	tags=18%, list=8%, signal=17%	Bcl2a1a/Bcl2a1d/Igf1/Bcl2a1c/Bcl2/Lcn2/Tnf/Inhba/Il1b/Kitl/Cx3cl1/Bcl2a1b
BP	--	GO:0033634	positive regulation of cell-cell adhesion mediated by integrin	7	0.785538	1.72759	0.012848	0.106919	1968	tags=71%, list=14%, signal=61%	Cxcl13/Ccl5/Cd24a/Podxl/Cd3e
CC	UP	GO:0043209	myelin sheath	193	0.399936	1.72739	0.00267023	0.0401707	2858	tags=32%, list=20%, signal=25%	Ezr/Atp1a3/Anxa2/Gsto1/Gsn/Gpi1/Gnb4/Mif/Bcl2/Ehd1/Ass1/Ndrg1/Calm3/Sod2/Pkm/Pebp1/Sod1/Nme2/Cox6a1/Gstm1/Uba52/Hspa9/Cct5/Eno1/Atp1a1/Ppia/Calm1/Mbp/Tcp1/Car13/Gapdh/Prdx1/Atp1b1/Nme1/Hspd1/Mdh2/Aldoa/Uqcrfs1/Stip1/Eef1a1/Atp6v1b2/Cox5a/Mobp/Itpr3/Igsf8/Ndufa10/Tagln3/Rps27a/Sptan1/Sucla2/Actb/Pgam1/Atp5o/Phb/Gnb1/Eno2/Prkcz/Cryab/Got2/Tkt/Glul
BP	UP	GO:0032020	ISG15-protein conjugation	5	0.859572	1.72723	0.0110865	0.0963978	739	tags=60%, list=5%, signal=57%	Ube2l6/Ube2e2/Isg15
BP	UP	GO:0042255	ribosome assembly	60	0.478684	1.72712	0.00810373	0.0779868	3036	tags=42%, list=22%, signal=33%	Rpsa/Rps5/Rps15/Rps28/Rpl38/Rps25/Rpl23a/Rps19/Rpl24/Rplp0/Ppan/Rpl3/C1qbp/Nop53/Rpl11/Rps2/Rps14/Pwp2/Nsun4/Rps27/Mpv17l2/Rps27l/Rpl5/Rrs1/Mrps7
BP	UP	GO:1903708	positive regulation of hemopoiesis	177	0.405454	1.72653	0.00136054	0.0339299	1498	tags=21%, list=11%, signal=19%	Axl/Rab7b/Jag1/Adam8/Anxa1/Il12b/Ccl5/Csf1/Ppargc1b/Flt1/Tnfsf9/H2-M3/Rara/Cd101/Cd74/Tnf/Stat1/Inhba/Hlx/Flt3l/Hmgb2/H2-Aa/Il1b/Isg15/H2-DMa/Cd83/Gata3/Hif1a/Id2/Evi2b/Dcstamp/Kitl/Cxcl1/Mmp14/Klf10/Gli3/Socs1
BP	UP	GO:0002260	lymphocyte homeostasis	67	0.472826	1.72593	0.00163934	0.0339299	454	tags=16%, list=3%, signal=16%	Cd44/Bcl2a1a/Pmaip1/Tnfsf13b/Mif/Bcl2/Chst3/Cd24a/Pirb/Lmo1/Cd74
BP	UP	GO:0006694	steroid biosynthetic process	103	0.436075	1.72569	0.00303951	0.0448935	1622	tags=23%, list=12%, signal=21%	Apoe/Prkaa2/Igf1/Cyb5r3/Insig1/Ch25h/Cyp51/Tspo/Sqle/Adora2b/Tnf/Cyb5r1/Sod1/Il1b/Pde8b/Hsd17b7/Atp1a1/Stard4/Bmpr1b/Sec14l2/Prkg1/Igf2/Lss/Scp2
BP	UP	GO:0001783	B cell apoptotic process	25	0.583637	1.72544	0.0111524	0.0964063	1088	tags=28%, list=8%, signal=26%	Cd44/Bcl2a1a/Mif/Cd24a/Cd74/Aurkb/Traf3ip2
BP	--	GO:0010935	regulation of macrophage cytokine production	13	0.67773	1.72509	0.0137525	0.110528	454	tags=31%, list=3%, signal=30%	Tlr2/H2-M3/Cd36/Cd74
BP	UP	GO:1901222	regulation of NIK/NF-kappaB signaling	89	0.445476	1.72407	0.00620155	0.0663362	1570	tags=20%, list=11%, signal=18%	Mmp8/Chil1/Tlr2/Glrx/Cd14/Adgrg3/Tnf/Tnfsf14/Hdac7/Zc3h12a/Il1b/Tradd/Tcim/Prdx1/Nlrp12/App/Sphk1/Eif2ak2
BP	--	GO:1900084	regulation of peptidyl-tyrosine autophosphorylation	6	0.81377	1.72336	0.0132159	0.108363	667	tags=67%, list=5%, signal=64%	Iqgap1/Vegfa/Ace/Cav1
BP	--	GO:0006040	amino sugar metabolic process	31	0.555757	1.72321	0.0145191	0.115031	303	tags=13%, list=2%, signal=13%	Chil3/Chil1/Chst2/Chst3
BP	--	GO:0014009	glial cell proliferation	47	0.503954	1.72242	0.015	0.117177	1029	tags=26%, list=7%, signal=24%	Vim/Igf1/Csf1/Cdkn2b/Ptk2/Dbi/Tspo/Tnf/Il1b/E2f1/Lta/Cx3cl1
MF	--	GO:0050542	icosanoid binding	8	0.758259	1.72229	0.012685	0.106058	497	tags=38%, list=4%, signal=36%	S100a9/S100a8/Stx3
BP	UP	GO:0032692	negative regulation of interleukin-1 production	27	0.579656	1.72228	0.0110906	0.0963978	2164	tags=41%, list=15%, signal=34%	Ptger4/Igf1/Acp5/Zc3h12a/Serpinb1a/Cx3cl1/Il1r2/Nlrp12/Ffar4/Arrb2/Tnfaip3
BP	--	GO:1902074	response to salt	8	0.757882	1.72143	0.012685	0.106058	1617	tags=38%, list=12%, signal=33%	Zc3h12a/Lmnb1/Daxx
BP	--	GO:0033622	integrin activation	21	0.616786	1.72078	0.0174757	0.128632	311	tags=19%, list=2%, signal=19%	Ptger4/Cxcl13/Fn1/Cd24a
BP	--	GO:0002468	dendritic cell antigen processing and presentation	10	0.740344	1.7204	0.012959	0.107077	1358	tags=50%, list=10%, signal=45%	Fgl2/Thbs1/Cd74/Slc11a1/Cd68
BP	UP	GO:0051701	interaction with host	121	0.427729	1.72015	0.0014771	0.0339299	1549	tags=21%, list=11%, signal=19%	Axl/Ifitm3/Ifitm6/Mmp9/Gsn/Ifitm2/Trim25/Ifitm1/Cd74/Siglec1/Fcnb/Tnip1/Trim30b/Cav1/Irgm1/Ctsb/Lgals1/Serpinb9/Atg7/Fbln1/Trim30a/Trim56/Tcp1/Gapdh/Thoc7/Trim12a
BP	--	GO:0055081	anion homeostasis	44	0.508335	1.71946	0.0152542	0.11864	1038	tags=23%, list=7%, signal=21%	Apoe/Prkaa2/Fabp3/Slc7a11/Dgat2/Enpp1/Ptk2/Slc9a3r1/Cacna1a/Atg7
BP	UP	GO:0045639	positive regulation of myeloid cell differentiation	83	0.450826	1.71897	0.00473186	0.05606	1025	tags=22%, list=7%, signal=20%	Rab7b/Jag1/Il12b/Ccl5/Csf1/Ppargc1b/Cd101/Cd74/Tnf/Stat1/Inhba/Hmgb2/Isg15/Hif1a/Id2/Evi2b/Dcstamp/Kitl
BP	--	GO:0051023	regulation of immunoglobulin secretion	17	0.630516	1.71852	0.0152381	0.11864	1000	tags=29%, list=7%, signal=27%	Cd22/Gpi1/Tnf/H2-T23/Siglecg
BP	UP	GO:0050671	positive regulation of lymphocyte proliferation	106	0.434773	1.71841	0.00308642	0.045212	848	tags=18%, list=6%, signal=17%	Vcam1/Cdkn1a/Anxa1/Itgal/Igf1/Il12b/Ccl5/Tnfsf13b/Mif/Bst1/Bcl2/Cd24a/Il27ra/Tnfsf9/Cd74/Cd274/H2-T23/Il1b/Icosl
BP	UP	GO:0003158	endothelium development	98	0.438288	1.71817	0.0015361	0.0339299	1569	tags=24%, list=11%, signal=22%	Xdh/Ezr/Clic4/Itgax/Jag1/Vegfa/Cxcl10/Afdn/Id1/Tnf/Heg1/Tjp3/Il1b/Cldn1/Rbpj/Pdpn/Pde2a/Sox17/Met/Prok2/Cxcr4/Apold1/Notch4/Ppp1r16b
BP	--	GO:0030885	regulation of myeloid dendritic cell activation	7	0.78112	1.71787	0.0149893	0.117177	681	tags=43%, list=5%, signal=41%	Clec4d/Tspan32/Flt3l
BP	DW	GO:0021535	cell migration in hindbrain	16	-0.597198	-1.71685	0.00604839	0.0651666	3693	tags=62%, list=26%, signal=46%	Arl13b/Rbfox2/Rnf7/Atp1b2/Rere/Ttbk2/Itgb1/Cul5/Ulk1/Cend1
MF	UP	GO:0043177	organic acid binding	166	0.406631	1.71677	0.00137931	0.0339299	1624	tags=21%, list=12%, signal=19%	Cd44/S100a9/Dpys/Fabp5/S100a8/Cd22/Hdc/Fabp3/Padi4/Id3/Cd36/Rara/Ass1/Stx3/Gstm7/Fcnb/Crabp2/Fabp4/Nme2/Pygl/Tyms/Prr7/Apoc1/Mthfsl/Habp4/Siglecg/Fabp7/Gstp2/Hmmr/Castor1/Lyve1/Siglecf/C1qbp/Scp2/Aldh5a1
BP	--	GO:0001771	immunological synapse formation	10	0.738732	1.71666	0.012959	0.107077	687	tags=20%, list=5%, signal=19%	Lgals3/Clec2i
BP	UP	GO:0002709	regulation of T cell mediated immunity	64	0.476771	1.71665	0.00665557	0.0683481	1491	tags=25%, list=11%, signal=22%	H2-D1/H2-Q6/Il12b/H2-Q7/B2m/Cd24a/Il1r1/H2-M3/H2-T23/Rsad2/Il1b/H2-Q2/Gata3/H2-K1/Arid5a/Hspd1
BP	--	GO:0031649	heat generation	15	0.662682	1.71639	0.0142857	0.113789	699	tags=33%, list=5%, signal=32%	Il1rn/Ccl5/Tnf/Ptgs2/Il1b
BP	UP	GO:0050766	positive regulation of phagocytosis	65	0.475368	1.71615	0.00664452	0.0683481	1466	tags=25%, list=10%, signal=22%	Clec7a/C3/Fpr2/Gm5150/Cd36/Ptk2/Gm9733/Tnf/Cd300lf/Sod1/Il1b/Bcr/Slc11a1/Mfge8/Fcer1g/Sirpb1c
BP	--	GO:0071243	cellular response to arsenic-containing substance	15	0.662411	1.71569	0.0163265	0.123642	1617	tags=40%, list=12%, signal=35%	Gsto1/Zc3h12a/Cpeb2/Hmox1/Zfand1/Daxx
BP	--	GO:0070459	prolactin secretion	5	0.853675	1.71538	0.0133038	0.108628	110	tags=40%, list=1%, signal=40%	Anxa1/Anxa5
BP	--	GO:0050931	pigment cell differentiation	31	0.553207	1.7153	0.0145191	0.115031	1438	tags=29%, list=10%, signal=26%	Myo5a/Bcl2/Enpp1/Cd63/Sod2/Kitl/Mreg/Mlph/Gli3
BP	--	GO:0097340	inhibition of cysteine-type endopeptidase activity	5	0.853636	1.7153	0.0133038	0.108628	610	tags=40%, list=4%, signal=38%	Cst7/Cast
BP	--	GO:0030318	melanocyte differentiation	22	0.602843	1.71408	0.0192308	0.13605	1438	tags=32%, list=10%, signal=29%	Myo5a/Bcl2/Enpp1/Kitl/Mreg/Mlph/Gli3
MF	--	GO:0070180	large ribosomal subunit rRNA binding	8	0.754641	1.71407	0.0169133	0.126581	1732	tags=62%, list=12%, signal=55%	Rpl23/Rpl23a/Rplp0/Rpl37a/Rpl19
BP	--	GO:0035726	common myeloid progenitor cell proliferation	8	0.754523	1.7138	0.0169133	0.126581	554	tags=25%, list=4%, signal=24%	Samd9l/Flt3
MF	--	GO:0051400	BH domain binding	15	0.661614	1.71363	0.0163265	0.123642	1889	tags=40%, list=14%, signal=35%	Bcl2a1a/Bcl2a1d/Bcl2/Bcl2a1b/Rack1/Bcl2l2
BP	--	GO:1902947	regulation of tau-protein kinase activity	10	0.737387	1.71353	0.012959	0.107077	1994	tags=60%, list=14%, signal=51%	Apoe/Sorl1/C5ar1/App/Clu/Nab2
BP	--	GO:0046686	response to cadmium ion	28	0.571922	1.71303	0.012963	0.107077	1617	tags=36%, list=12%, signal=32%	Mmp9/Gsn/Mt2/Mt1/Prnp/Hmox1/Mt3/Alad/Haao/Daxx
BP	--	GO:0032309	icosanoid secretion	24	0.585079	1.71277	0.0131086	0.10808	894	tags=25%, list=6%, signal=23%	Anxa1/Mif/Cyp4f18/Ace/Il1b/Atp5j
BP	--	GO:1902165	regulation of intrinsic apoptotic signaling pathway in response to DNA damage by p53 class mediator	15	0.661064	1.7122	0.0163265	0.123642	454	tags=20%, list=3%, signal=19%	Cd44/Mif/Cd74
BP	--	GO:1902683	regulation of receptor localization to synapse	19	-0.559113	-1.71216	0.0123967	0.103939	1352	tags=32%, list=10%, signal=29%	Rapgef4/Nptn/Rap1a/Dbn1/Dag1/Map2k1
MF	--	GO:0046933	proton-transporting ATP synthase activity, rotational mechanism	14	0.666506	1.71176	0.015873	0.121029	4165	tags=86%, list=30%, signal=60%	Atp5g1/Atp5j/Atp5d/Atp5j2/Atp5g2/Atp5o/Atp5l/Atp5pb/Atp5h/Atp5e/Atp5a1/Atp5c1
BP	--	GO:0051044	positive regulation of membrane protein ectodomain proteolysis	14	0.666494	1.71173	0.015873	0.121029	2059	tags=50%, list=15%, signal=43%	Apoe/Adam8/Tnf/Il1b/App/Nrd1/Sh3d19
BP	UP	GO:2000146	negative regulation of cell motility	220	0.38815	1.70953	0.00129702	0.0339299	1169	tags=16%, list=8%, signal=15%	Il1rn/Ptger4/Cxcl13/Clic4/Gpr18/Apoe/Jag1/Rap2b/Rgcc/Afdn/Mif/Dlg5/Bcl2/Cd63/Il27ra/Slamf8/Ptk2/Thbs1/Cd74/Atp2b4/Tnf/Pkp2/Spint2/Tacstd2/Slc9a3r1/Coro1c/Ccl12/Ptpru/Rbpj/Gata3/Ripor2/Cx3cl1/Fbln1/Svbp/Serpine1/Bcr
BP	--	GO:0043536	positive regulation of blood vessel endothelial cell migration	48	0.496093	1.70944	0.0166113	0.125055	1173	tags=29%, list=8%, signal=27%	Anxa1/Igf1/Vegfa/Plk2/Thbs1/Amotl1/Hdac7/Ptgs2/P2rx4/Hif1a/Akt3/Hdac9/Jcad/Hmox1
MF	--	GO:0043008	ATP-dependent protein binding	11	0.702422	1.70924	0.0185185	0.13323	960	tags=27%, list=7%, signal=25%	Myo5a/Plk2/Prnp
BP	--	GO:1902075	cellular response to salt	6	0.807081	1.7092	0.0132159	0.108363	1617	tags=50%, list=12%, signal=44%	Zc3h12a/Lmnb1/Daxx
BP	--	GO:1902946	protein localization to early endosome	9	0.748682	1.70852	0.0172786	0.127497	512	tags=33%, list=4%, signal=32%	Ezr/Vegfa/Sorl1
BP	--	GO:0050691	regulation of defense response to virus by host	37	0.525754	1.70826	0.0159858	0.121785	1392	tags=27%, list=10%, signal=24%	Mmp12/Il12b/Ccl5/Stat1/Zc3h12a/Il1b/Traf3ip2/Zc3hav1/Mill2/Ddx58
BP	UP	GO:0045446	endothelial cell differentiation	86	0.444577	1.70759	0.00466563	0.0554225	1698	tags=27%, list=12%, signal=24%	Xdh/Ezr/Clic4/Jag1/Vegfa/Afdn/Id1/Tnf/Heg1/Tjp3/Il1b/Cldn1/Rbpj/Pdpn/Pde2a/Sox17/Met/Prok2/Cxcr4/Apold1/Notch4/Ppp1r16b/Gpx1
BP	--	GO:1905517	macrophage migration	53	0.485141	1.70709	0.01473	0.116186	1664	tags=32%, list=12%, signal=28%	Lgals3/Ccl5/Mif/Csf1/Slamf8/Ptk2/Thbs1/Trpv4/Ccl12/P2rx4/C5ar1/Cx3cl1/Rarres2/Mmp14/Ptk2b/Cd9/Cmklr1
BP	--	GO:1903979	negative regulation of microglial cell activation	8	0.751485	1.7069	0.0169133	0.126581	1029	tags=38%, list=7%, signal=35%	Cst7/Ldlr/Cx3cl1
BP	UP	GO:0031669	cellular response to nutrient levels	154	0.409361	1.70633	0.00141643	0.0339299	1415	tags=16%, list=10%, signal=15%	Lpl/Postn/Prkaa2/Cdkn1a/Pim1/Asns/Nim1k/Bcl2/Prkag2/Cdkn2b/Nuak2/Sik1/Rragd/Slc2a1/Ncoa1/Dap/Zc3h12a/Scd4/Atg7/Fcor/Gabarap/Pdk4/Cd68/Klf10/Slc38a3
BP	--	GO:0002903	negative regulation of B cell apoptotic process	12	0.687284	1.70625	0.0160643	0.12207	779	tags=42%, list=6%, signal=39%	Cd44/Bcl2a1a/Mif/Cd74/Aurkb
CC	DW	GO:0031519	PcG protein complex	42	-0.463776	-1.70558	0.00236967	0.0366377	4985	tags=62%, list=36%, signal=40%	Phc3/Pcgf3/Cbx6/Asxl1/Csnk2a2/Cbx7/Pcgf2/Rbbp4/Mtf2/Csnk2b/Phf19/Ezh2/Ring1/Jarid2/Asxl2/Rybp/Pcgf6/Kdm2b/Phf1/Bap1/Cbx4/Cbx2/Yy1/Zfp143/Hdac2/Cbx8
BP	--	GO:0060339	negative regulation of type I interferon-mediated signaling pathway	14	0.663996	1.70531	0.015873	0.121029	963	tags=29%, list=7%, signal=27%	Mmp12/Nlrc5/Samhd1/Trex1
BP	--	GO:0045590	negative regulation of regulatory T cell differentiation	5	0.848626	1.70523	0.0155211	0.11916	2	tags=20%, list=0%, signal=20%	Cd44
BP	UP	GO:0050870	positive regulation of T cell activation	165	0.404233	1.70504	0.00138313	0.0339299	893	tags=18%, list=6%, signal=17%	Vcam1/Adam8/Anxa1/Itgal/Igf1/Il12b/Ccl5/Tnfsf13b/Cd24a/Gm5150/Il27ra/Tnfsf9/H2-M3/Gm9733/Rara/Cd74/Flot2/Cd274/H2-T23/Hlx/Tnfsf14/H2-Ab1/Cav1/H2-Aa/Il1b/H2-DMa/Cd83/Gata3/Icosl/Lgals1
BP	UP	GO:1902105	regulation of leukocyte differentiation	248	0.383156	1.70423	0.00126263	0.0339299	1025	tags=16%, list=7%, signal=15%	Cd44/Axl/Fgl2/Adam8/Pglyrp1/Anxa1/Il12b/Pilrb1/Ccl5/Csf1/Ppargc1b/Cd24a/Fanca/Tnfsf9/Prxl2a/Slamf8/H2-M3/Rara/Cdkn2a/Cd101/Cd74/Tnf/Flt3/Hlx/Zc3h12a/Flt3l/Clec2i/H2-Aa/Il1b/Nme2/H2-DMa/Cd83/Gata3/Id2/Evi2b/Dcstamp/Prelid1/Rbp1/Kitl
BP	--	GO:1903753	negative regulation of p38MAPK cascade	7	0.774835	1.70405	0.0149893	0.117177	29	tags=14%, list=0%, signal=14%	Ezr
BP	UP	GO:0010594	regulation of endothelial cell migration	132	0.418578	1.70384	0.00144928	0.0339299	1173	tags=21%, list=8%, signal=20%	Cxcl13/Apoe/Anxa1/Igf1/Vegfa/Rgcc/Gpi1/Plk2/Emp2/Thbs1/Adora2b/Atp2b4/Tnf/Amotl1/Sema4a/Hdac7/Ptgs2/Zc3h12a/P2rx4/Gata3/Hif1a/Flt4/Svbp/Akt3/Met/Hdac9/Jcad/Hmox1
BP	--	GO:0097237	cellular response to toxic substance	36	0.528235	1.70368	0.0144665	0.115031	2022	tags=39%, list=14%, signal=33%	Pim1/Prdx6/Gstm5/Cd36/Sod2/Tnf/Gstm7/Sod1/Rdh12/Esd/Prdx1/Akr1a1/Selenot/Dhfr
MF	--	GO:0070492	oligosaccharide binding	5	0.84783	1.70363	0.0155211	0.11916	893	tags=60%, list=6%, signal=56%	Lgals3/Sell/Lgals1
BP	DW	GO:0032688	negative regulation of interferon-beta production	16	-0.59222	-1.70254	0.0100806	0.0902006	4594	tags=75%, list=33%, signal=50%	Traf3ip1/Ptprs/Crebbp/Cactin/Irf3/Pycard/Nmi/Rel/Ppm1b/Traip/Sirpa/Yy1
BP	UP	GO:0002573	myeloid leukocyte differentiation	174	0.4012	1.70213	0.00136986	0.0339299	1453	tags=21%, list=10%, signal=19%	Fam20c/Adam8/Anxa2/Il3ra/Tlr2/Il12b/Vegfa/Pilrb1/Ccl5/Csf1/Ppargc1b/Tnfsf9/Prxl2a/Batf/Pirb/Rara/Cd101/Cd74/Tnf/Cd300lf/Clec2i/Nme2/Rbpj/Psen2/Gata3/Id2/Evi2b/Cebpe/Dcstamp/Rbp1/Kitl/App/Cebpb/Klf10/Nme1/Fcer1g
BP	--	GO:0002885	positive regulation of hypersensitivity	6	0.803731	1.7021	0.0132159	0.108363	1453	tags=50%, list=10%, signal=45%	C3/H2-T23/Fcer1g
BP	--	GO:1905906	regulation of amyloid fibril formation	7	0.773587	1.70131	0.0171306	0.126968	1904	tags=71%, list=14%, signal=62%	Apoe/Ldlr/App/Hspg2/Clu
BP	--	GO:0032732	positive regulation of interleukin-1 production	51	0.484612	1.70064	0.0162866	0.123642	1642	tags=22%, list=12%, signal=19%	Lpl/Ifi204/Tlr2/Ifi211/Mndal/Tnf/Ifi205/App/1810058I24Rik/Panx1/Casp4
BP	DW	GO:0021932	hindbrain radial glia guided cell migration	13	-0.626816	-1.69998	0.00811359	0.0779976	3693	tags=69%, list=26%, signal=51%	Arl13b/Rbfox2/Rnf7/Atp1b2/Rere/Itgb1/Cul5/Ulk1/Cend1
BP	UP	GO:2001233	regulation of apoptotic signaling pathway	355	0.369331	1.69939	0.00121212	0.0339299	2164	tags=23%, list=15%, signal=20%	Cd44/Lgals3/S100a9/Traf1/Mmp9/S100a8/Igf1/Pmaip1/Trps1/Vegfa/Gsn/Mif/Lmna/Bcl2/Osm/Thbs1/G0s2/Cd74/Siglec1/Sod2/Plaur/Tnf/Fxn/Pea15a/Inhba/Ptgs2/Cav1/Sod1/Hmgb2/Il1b/Slc9a3r1/Tmbim1/Psen2/Tpt1/Hif1a/Prr7/Prelid1/Ctsc/Cx3cl1/Serpine1/Plekhf1/Hmox1/Hells/Rack1/Nupr1/Gsdme/Pdcd5/Bub1/Bmpr1b/Rrn3/Mapk8ip1/Ctsh/Ndufa13/Apaf1/Bcl2l14/Daxx/Ddit3/Pam16/Gpx1/Parl/Acsl5/Cdkn2d/Acaa2/Rps7/Bcl2l2/Clu/Fis1/Re…
BP	UP	GO:0008360	regulation of cell shape	136	0.416049	1.69926	0.00145773	0.0339299	1943	tags=24%, list=14%, signal=20%	Fgr/Ezr/Anxa1/Vegfa/Fn1/Myo10/Epb41l3/Diaph1/Arhgap15/Gas7/Limd1/Ptk2/Bambi/Sema4a/Slc9a3r1/Ccl12/Pdpn/Cfdp1/Strip2/Rhoc/Plxna1/Palmd/Fmnl2/Ptk2b/Rac2/Cfap410/Aldoa/Palm/S100b/Vil1/Rhou/Myl12a
BP	DW	GO:0060900	embryonic camera-type eye formation	8	-0.73963	-1.6985	0.00189036	0.0339299	1793	tags=50%, list=13%, signal=44%	Sox11/Arid1a/Phactr4/Prox1
BP	UP	GO:0044344	cellular response to fibroblast growth factor stimulus	62	0.471304	1.69815	0.00819672	0.0784191	838	tags=11%, list=6%, signal=11%	Cd44/Iqgap1/Cxcl13/Fam20c/Thbs1/Kl/Gata3
MF	--	GO:0051920	peroxiredoxin activity	8	0.747241	1.69726	0.0190275	0.13504	1801	tags=50%, list=13%, signal=44%	Prdx6/Prdx5/Prdx1/Selenof
BP	--	GO:0002381	immunoglobulin production involved in immunoglobulin mediated immune response	56	0.478891	1.69711	0.014827	0.11654	1558	tags=23%, list=11%, signal=21%	Fgl2/Tnfsfm13/Tnfsf13/Crlf2/Il27ra/Batf/H2-Ab1/Icosl/Ung/Trex1/Mad2l2/Hspd1/Exosc3
BP	--	GO:0002673	regulation of acute inflammatory response	35	0.531399	1.69708	0.0127971	0.106695	699	tags=23%, list=5%, signal=22%	C3/Adam8/Ccl5/Mif/Tnf/H2-T23/Ptgs2/Il1b
BP	--	GO:1900221	regulation of amyloid-beta clearance	13	0.666415	1.69629	0.0137525	0.110528	1904	tags=38%, list=14%, signal=33%	Apoe/Cyp51/Tnf/Lrpap1/Clu
BP	--	GO:1902023	L-arginine transport	8	0.7467	1.69603	0.0190275	0.13504	1614	tags=50%, list=12%, signal=44%	Arg2/Slc7a1/Slc11a1/Slc7a2
BP	--	GO:0033623	regulation of integrin activation	14	0.660196	1.69555	0.0198413	0.138618	311	tags=21%, list=2%, signal=21%	Ptger4/Cxcl13/Cd24a
MF	--	GO:0032552	deoxyribonucleotide binding	8	0.746416	1.69539	0.0190275	0.13504	963	tags=38%, list=7%, signal=35%	Dut/Samhd1/Trex1
BP	--	GO:0090504	epiboly	23	0.587921	1.69531	0.0152672	0.11864	762	tags=17%, list=5%, signal=16%	Cd44/Mmp12/Arhgap24/Pdpn
MF	--	GO:0004875	complement receptor activity	7	0.77076	1.69509	0.0171306	0.126968	1664	tags=57%, list=12%, signal=50%	Fpr2/Fpr1/C5ar1/Cmklr1
MF	--	GO:0016813	hydrolase activity, acting on carbon-nitrogen (but not peptide) bonds, in linear amidines	7	0.77072	1.695	0.0171306	0.126968	604	tags=43%, list=4%, signal=41%	Arg2/Padi4/Padi3
MF	--	GO:0071723	lipopeptide binding	6	0.800376	1.695	0.0132159	0.108363	383	tags=33%, list=3%, signal=32%	Tlr2/Cd14
BP	--	GO:0045064	T-helper 2 cell differentiation	16	0.633151	1.69482	0.0158103	0.120964	923	tags=38%, list=7%, signal=35%	Anxa1/Batf/Rara/Hlx/Gata3/Bcl3
BP	--	GO:0002866	positive regulation of acute inflammatory response to antigenic stimulus	7	0.770617	1.69477	0.0171306	0.126968	1453	tags=43%, list=10%, signal=38%	C3/H2-T23/Fcer1g
MF	DW	GO:0045028	G protein-coupled purinergic nucleotide receptor activity	8	-0.738003	-1.69476	0.00189036	0.0339299	286	tags=25%, list=2%, signal=25%	P2ry13/P2ry12
BP	UP	GO:1903531	negative regulation of secretion by cell	138	0.413434	1.6946	0.0014556	0.0339299	1329	tags=20%, list=10%, signal=19%	Il1rn/Ptger4/Rab11fip1/Apoe/Anxa1/Anxa5/Cd22/Il12b/Rgcc/Osm/Cyp51/Srgn/Fkbp1b/Rsad2/Pim3/Il1b/Il11/Eny2/Atp5j/Siglecg/Pde8b/Cx3cl1/Hdac9/Bcr/Hmox1/Nucb2/Ucp2/Nlrp12
BP	--	GO:0031954	positive regulation of protein autophosphorylation	20	0.611515	1.69439	0.0195695	0.13779	411	tags=25%, list=3%, signal=24%	Iqgap1/Rap2b/Vegfa/Gpnmb/Ace
BP	--	GO:0045684	positive regulation of epidermis development	25	0.573101	1.6943	0.0167286	0.125832	926	tags=28%, list=7%, signal=26%	Krt10/Hpse/Tnf/Sfn/Nme2/Tradd/Etv4
BP	DW	GO:0048843	negative regulation of axon extension involved in axon guidance	17	-0.582555	-1.69418	0.00838574	0.0798102	912	tags=29%, list=7%, signal=28%	Sema6c/Sema6d/Sema4g/Wnt3/Sema4b
BP	--	GO:2000047	regulation of cell-cell adhesion mediated by cadherin	13	0.665531	1.69404	0.0137525	0.110528	1552	tags=46%, list=11%, signal=41%	Vegfa/Rgcc/Afdn/Ptpru/Mad2l2/Notch4
BP	--	GO:0042773	ATP synthesis coupled electron transport	50	0.487193	1.69359	0.0198347	0.138618	3817	tags=52%, list=27%, signal=38%	Cox6a2/Ndufv3/Cox6a1/Cox4i1/Uqcrfs1/Cox5a/Sdhaf2/Cox7c/Uqcrq/Ndufa10/Uqcrh/Cyc1/Ndufa12/Ndufb9/Uqcr10/Ndufa8/Cdk1/Dnajc15/Ndufa7/Sdhc/Ndufb6/Ndufb8/Ndufv2/Cox5b/Uqcrb/Ndufs6
BP	--	GO:0010749	regulation of nitric oxide mediated signal transduction	7	0.770062	1.69355	0.0171306	0.126968	765	tags=57%, list=5%, signal=54%	Vegfa/Thbs1/Atp2b4/Pde2a
CC	UP	GO:0043235	receptor complex	257	0.380223	1.69333	0.00125945	0.0339299	1093	tags=16%, list=8%, signal=15%	Cd44/Itgb7/Axl/Traf1/Itgax/Itgal/Csf2ra/Il3ra/Tlr2/Itga4/Il12b/Itgb2l/Alcam/Il12rb2/Ldlr/B2m/Flt1/Crlf2/Il27ra/Itga5/Cd14/Cd36/Epha4/Ghr/Il18rap/Cd74/Scimp/Grin2c/Flt3/Tspan32/Itgb2/Itgb8/Tradd/Gpbar1/Cd3g/Itga1/Olr1/Plxna1/Flt4/Met/Ephb2/Ephb6
MF	--	GO:0004862	cAMP-dependent protein kinase inhibitor activity	8	0.745473	1.69324	0.0190275	0.13504	913	tags=50%, list=7%, signal=47%	Pkib/Prkag2/Prkar2b/Prkar1b
MF	--	GO:0008603	cAMP-dependent protein kinase regulator activity	8	0.745473	1.69324	0.0190275	0.13504	913	tags=50%, list=7%, signal=47%	Pkib/Prkag2/Prkar2b/Prkar1b
BP	UP	GO:0072332	intrinsic apoptotic signaling pathway by p53 class mediator	71	0.4572	1.69304	0.00322581	0.0463407	3029	tags=32%, list=22%, signal=26%	Cd44/Ifi204/Cdkn1a/Pmaip1/Mif/Cd74/E2f1/Bcl3/Shisa5/Nupr1/Rrn3/Ddit4/Rps7/Rpl11/Rpl26/Ppp1r13b/Wwox/Hipk1/Rps27l/E2f2/Armc10/Ubb/Cep63
BP	UP	GO:0034103	regulation of tissue remodeling	62	0.469805	1.69275	0.00819672	0.0784191	1229	tags=23%, list=9%, signal=21%	Ptger4/Adam8/Fcgr4/Vegfa/Spp1/Gpnmb/Ppargc1b/Cd24a/Cdkn2a/Tmbim1/Dcstamp/Flt4/Bcr/Pdk4
BP	--	GO:0001773	myeloid dendritic cell activation	32	0.539532	1.69229	0.0181818	0.131871	921	tags=28%, list=7%, signal=26%	Clec4d/Pilrb1/Tnfsf9/Batf/Pirb/Tspan32/Flt3l/Rbpj/Dcstamp
BP	UP	GO:0030336	negative regulation of cell migration	211	0.386799	1.69175	0.00131579	0.0339299	1169	tags=16%, list=8%, signal=15%	Il1rn/Ptger4/Cxcl13/Clic4/Gpr18/Apoe/Jag1/Rap2b/Rgcc/Afdn/Mif/Dlg5/Bcl2/Cd63/Il27ra/Slamf8/Ptk2/Thbs1/Cd74/Atp2b4/Tnf/Pkp2/Tacstd2/Slc9a3r1/Coro1c/Ccl12/Ptpru/Rbpj/Ripor2/Cx3cl1/Svbp/Serpine1/Bcr
BP	--	GO:0000050	urea cycle	7	0.769177	1.69161	0.0171306	0.126968	439	tags=29%, list=3%, signal=28%	Arg2/Ass1
BP	--	GO:0019627	urea metabolic process	7	0.769177	1.69161	0.0171306	0.126968	439	tags=29%, list=3%, signal=28%	Arg2/Ass1
MF	--	GO:0055105	ubiquitin-protein transferase inhibitor activity	7	0.76885	1.69089	0.0171306	0.126968	2852	tags=86%, list=20%, signal=68%	Cdkn2a/Rpl23/Rps7/Rpl11/Glmn/Rpl5
CC	--	GO:0097470	ribbon synapse	20	-0.544438	-1.69072	0.0142566	0.113659	2815	tags=50%, list=20%, signal=40%	Dnm1/Cacnb2/Nphp4/Nlgn2/Cacna1d/Cltc/Unc13b/Cdh23/Myo6/Bsn
BP	--	GO:0002888	positive regulation of myeloid leukocyte mediated immunity	35	0.529324	1.69046	0.0164534	0.123971	1762	tags=29%, list=13%, signal=25%	Fgr/C3/Cd177/Adora2b/H2-T23/Itgb2/Cxcl1/Ddx58/Fcer1g/Ddx21
BP	--	GO:0050810	regulation of steroid biosynthetic process	56	0.476973	1.69031	0.014827	0.11654	1622	tags=27%, list=12%, signal=24%	Apoe/Igf1/Insig1/Tspo/Adora2b/Tnf/Sod1/Il1b/Pde8b/Atp1a1/Stard4/Sec14l2/Prkg1/Igf2/Scp2
BP	--	GO:0045837	negative regulation of membrane potential	18	0.617782	1.6903	0.01341	0.108954	948	tags=28%, list=7%, signal=26%	Il1rn/Pmaip1/Atp5g1/Ltf/Prelid1
BP	--	GO:0032481	positive regulation of type I interferon production	47	0.494498	1.6901	0.015	0.117177	1491	tags=23%, list=11%, signal=21%	Mmp12/Irf7/Tlr2/Dhx58/Cd14/Flt3/Stat1/Hmgb2/Zc3hav1/Ddx58/Hspd1
BP	UP	GO:0010565	regulation of cellular ketone metabolic process	100	0.430161	1.68983	0.00460829	0.0551823	1229	tags=21%, list=9%, signal=19%	Slc45a3/Fabp5/Anxa1/Fabp3/Insig1/Slc7a11/Dgat2/Prkag2/Trib3/Dbi/Cd74/Atp2b4/Ptgs2/Cav1/Il1b/Cacna1a/Trex1/Kcnma1/Nucb2/Stard4/Pdk4
BP	--	GO:0015802	basic amino acid transport	13	0.663611	1.68916	0.0157171	0.120355	1614	tags=38%, list=12%, signal=34%	Arg2/Slc7a1/Slc11a1/Slc38a3/Slc7a2
MF	--	GO:0016638	oxidoreductase activity, acting on the CH-NH2 group of donors	12	0.680349	1.68904	0.0160643	0.12207	643	tags=25%, list=5%, signal=24%	Vcam1/Il4i1/Ddo
MF	--	GO:0031386	protein tag	11	0.694107	1.68901	0.0205761	0.14023	3020	tags=73%, list=22%, signal=57%	Isg15/Uba52/Nedd8/Urm1/Rps27a/Sumo2/Sumo1/Ubb
BP	UP	GO:0032606	type I interferon production	79	0.445191	1.68839	0.00316456	0.04568	1491	tags=19%, list=11%, signal=17%	Mmp12/Acod1/Gbp4/Irf7/Tlr2/Dhx58/Cd14/Flt3/Stat1/Hmgb2/Trex1/Zc3hav1/Trim56/Ddx58/Hspd1
BP	--	GO:0002692	negative regulation of cellular extravasation	8	0.743223	1.68813	0.0190275	0.13504	1169	tags=38%, list=8%, signal=34%	Ptger4/Il27ra/Bcr
MF	DW	GO:0036312	phosphatidylinositol 3-kinase regulatory subunit binding	11	-0.653705	-1.68796	0.00968992	0.0882085	2827	tags=55%, list=20%, signal=44%	Dnm2/Fbxl2/Dab2ip/Cbl/Pik3r2/Ptpn13
CC	DW	GO:1990635	proximal dendrite	7	-0.760585	-1.68725	0.00934579	0.0860416	1154	tags=43%, list=8%, signal=39%	Ptpn5/Kcnab1/Map2
BP	--	GO:0090118	receptor-mediated endocytosis involved in cholesterol transport	6	0.796675	1.68716	0.0154185	0.11916	263	tags=33%, list=2%, signal=33%	Anxa2/Ldlr
BP	--	GO:0002920	regulation of humoral immune response	27	0.56767	1.68666	0.012939	0.107077	1008	tags=26%, list=7%, signal=24%	Acod1/C3/Tnf/Il1b/H2-DMa/A2m/Lta
BP	--	GO:0006531	aspartate metabolic process	6	0.796383	1.68654	0.0154185	0.11916	643	tags=50%, list=5%, signal=48%	Adssl1/Ass1/Ddo
BP	UP	GO:0043367	CD4-positive, alpha-beta T cell differentiation	68	0.458603	1.68646	0.00809061	0.0779447	923	tags=19%, list=7%, signal=18%	Ptger4/Ly9/Anxa1/Il12b/Batf/Rara/Sema4a/Hlx/Rsad2/Zc3h12a/Cd83/Gata3/Bcl3
BP	--	GO:0044319	wound healing, spreading of cells	22	0.593094	1.68636	0.0211538	0.143183	762	tags=18%, list=5%, signal=17%	Cd44/Mmp12/Arhgap24/Pdpn
BP	--	GO:0090505	epiboly involved in wound healing	22	0.593094	1.68636	0.0211538	0.143183	762	tags=18%, list=5%, signal=17%	Cd44/Mmp12/Arhgap24/Pdpn
BP	--	GO:0001794	type IIa hypersensitivity	5	0.839028	1.68595	0.0199557	0.138618	1453	tags=60%, list=10%, signal=54%	C3/H2-T23/Fcer1g
BP	--	GO:0001796	regulation of type IIa hypersensitivity	5	0.839028	1.68595	0.0199557	0.138618	1453	tags=60%, list=10%, signal=54%	C3/H2-T23/Fcer1g
BP	--	GO:0001798	positive regulation of type IIa hypersensitivity	5	0.839028	1.68595	0.0199557	0.138618	1453	tags=60%, list=10%, signal=54%	C3/H2-T23/Fcer1g
BP	--	GO:0002445	type II hypersensitivity	5	0.839028	1.68595	0.0199557	0.138618	1453	tags=60%, list=10%, signal=54%	C3/H2-T23/Fcer1g
BP	--	GO:0002892	regulation of type II hypersensitivity	5	0.839028	1.68595	0.0199557	0.138618	1453	tags=60%, list=10%, signal=54%	C3/H2-T23/Fcer1g
BP	--	GO:0002894	positive regulation of type II hypersensitivity	5	0.839028	1.68595	0.0199557	0.138618	1453	tags=60%, list=10%, signal=54%	C3/H2-T23/Fcer1g
MF	--	GO:0055102	lipase inhibitor activity	9	0.73867	1.68567	0.0215983	0.144957	946	tags=33%, list=7%, signal=31%	Anxa1/Anxa2/Apoc1
MF	--	GO:0005041	low-density lipoprotein particle receptor activity	8	0.742017	1.68539	0.0190275	0.13504	973	tags=50%, list=7%, signal=47%	Cxcl16/Ldlr/Cd36/Olr1
BP	--	GO:0010819	regulation of T cell chemotaxis	14	0.656008	1.6848	0.0218254	0.145411	1286	tags=36%, list=9%, signal=32%	Cxcl13/Cxcl10/Ccl5/Tnfsf14/Stk39
CC	--	GO:0001673	male germ cell nucleus	14	-0.606423	-1.6847	0.0120482	0.101478	2754	tags=50%, list=20%, signal=40%	Kif6/Blm/Rec8/Terf2/Stag3/Sycp3/Mlh3
BP	--	GO:0010575	positive regulation of vascular endothelial growth factor production	23	0.584215	1.68462	0.0209924	0.142631	1076	tags=35%, list=8%, signal=32%	C3/Hpse/Adora2b/Ptgs2/Il1b/C5ar1/Hif1a/Flt4
MF	UP	GO:0033218	amide binding	270	0.376359	1.68429	0.00125628	0.0339299	1212	tags=19%, list=9%, signal=17%	Atp1a3/H2-D1/Apoe/Anxa5/Tlr2/H2-Q6/Itgb2l/H2-Q7/Ldlr/Crip1/Fpr2/Gstm5/Soat2/Cd14/H2-M3/Cd36/Pirb/Ace/Dbi/Ghr/Cd74/Sorl1/Msr1/Gstm7/Apbb2/Fkbp1b/Inhba/Mgst1/Nfkbia/H2-T23/Cd300lf/H2-Ab1/Tap1/Gltp/H2-Aa/Itgb2/H2-Q2/Tyms/Ctsb/Gsr/Gstm1/Prnp/Mthfsl/Gpr22/Apbb1/Rplp0/Ephb2/H2-K1/Ppia/Gstp2
BP	--	GO:0042267	natural killer cell mediated cytotoxicity	46	0.494257	1.68428	0.0184255	0.132882	1858	tags=30%, list=13%, signal=26%	Il12b/Stx11/H2-M3/Klrb1c/Il18rap/Cadm1/H2-T23/Tap1/Serpinb9/Cd226/Prdx1/Sh2d1b1/Igf2/H60b
BP	--	GO:0030194	positive regulation of blood coagulation	21	0.603671	1.68419	0.023301	0.150521	1125	tags=29%, list=8%, signal=26%	S100a9/Hpse/Cd36/Thbs1/Pdpn/Serpine1
BP	--	GO:1900048	positive regulation of hemostasis	21	0.603671	1.68419	0.023301	0.150521	1125	tags=29%, list=8%, signal=26%	S100a9/Hpse/Cd36/Thbs1/Pdpn/Serpine1
BP	--	GO:0035425	autocrine signaling	6	0.795257	1.68416	0.0154185	0.11916	1358	tags=67%, list=10%, signal=60%	S100a9/S100a8/Cx3cl1/Cd68
BP	--	GO:0002283	neutrophil activation involved in immune response	15	0.650227	1.68413	0.0204082	0.139833	1453	tags=40%, list=10%, signal=36%	Stx11/Pram1/Cd177/Itgb2/Bcr/Fcer1g
BP	DW	GO:0097119	postsynaptic density protein 95 clustering	9	-0.695888	-1.68392	0.00742115	0.0744707	1516	tags=33%, list=11%, signal=30%	Nlgn2/Dbn1/Lrrc4
MF	--	GO:0023026	MHC class II protein complex binding	6	0.795147	1.68392	0.0176211	0.128852	2868	tags=100%, list=21%, signal=80%	Cd74/H2-DMb2/H2-DMa/H2-Ob/H2-DMb1/H2-Oa
BP	--	GO:0061043	regulation of vascular wound healing	7	0.765485	1.68349	0.0235546	0.150773	1328	tags=57%, list=10%, signal=52%	Tnf/Serpine1/Alox5/Cxcr4
MF	UP	GO:0004252	serine-type endopeptidase activity	70	0.456773	1.6834	0.00324675	0.0465667	2257	tags=29%, list=16%, signal=24%	Mmp8/Mmp9/St14/F3/Hp/Cfb/F10/Htra4/Ltf/Htra3/Ctsc/Masp1/Ctsh/Parl/Prss23/Tmprss11f/F7/Plau/Prtn3/Clpp
BP	--	GO:0034384	high-density lipoprotein particle clearance	7	0.765417	1.68334	0.0235546	0.150773	263	tags=29%, list=2%, signal=28%	Apoe/Ldlr
BP	--	GO:0002228	natural killer cell mediated immunity	47	0.492117	1.68196	0.0183333	0.132324	1858	tags=30%, list=13%, signal=26%	Il12b/Stx11/H2-M3/Klrb1c/Il18rap/Cadm1/H2-T23/Tap1/Serpinb9/Cd226/Prdx1/Sh2d1b1/Igf2/H60b
BP	DW	GO:0018200	peptidyl-glutamic acid modification	22	-0.530229	-1.6818	0.0103734	0.0917166	2292	tags=50%, list=16%, signal=42%	Lrrc49/Vkorc1l1/Ttll3/Ttll9/Ttll4/Agbl5/Ttll6/Ttll11/Ggcx/Ttll13/Agbl3
BP	--	GO:2000389	regulation of neutrophil extravasation	8	0.740157	1.68117	0.0190275	0.13504	876	tags=50%, list=6%, signal=47%	Ptger4/Adam8/Il1r1/Ripor2
BP	--	GO:0010523	negative regulation of calcium ion transport into cytosol	10	0.723358	1.68093	0.012959	0.107077	1020	tags=50%, list=7%, signal=46%	Gsto1/Bcl2/Gstm7/Fkbp1b/Sri
BP	UP	GO:0042273	ribosomal large subunit biogenesis	68	0.457035	1.68069	0.00970874	0.0882897	3046	tags=40%, list=22%, signal=31%	Rpl14/Rpl38/Rpl23a/Nhp2/Rpl35/Rpl24/Rplp0/Rpl7a/Ppan/Rpl3/Rrp15/Nvl/Nop53/Npm1/Nsa2/Znhit3/Pes1/Rpl11/Rpl26/Gtpbp4/Rpl10a/Rpl7/Mak16/Mrpl1/Rpl5/Rrs1/Malsu1
BP	--	GO:0048066	developmental pigmentation	38	0.512793	1.68045	0.0193662	0.136683	1438	tags=24%, list=10%, signal=21%	Myo5a/Bcl2/Enpp1/Cd63/Sod2/Kitl/Mreg/Mlph/Gli3
BP	--	GO:0098581	detection of external biotic stimulus	21	0.602317	1.68041	0.023301	0.150521	114	tags=14%, list=1%, signal=14%	Clec7a/Pglyrp1/Tlr2
BP	--	GO:0048147	negative regulation of fibroblast proliferation	30	0.545824	1.67963	0.0201097	0.138962	1258	tags=23%, list=9%, signal=21%	Mmp9/Fth1/Pmaip1/Sod2/Ifi30/Lta/Nupr1
BP	--	GO:1905668	positive regulation of protein localization to endosome	11	0.690052	1.67914	0.0226337	0.148084	512	tags=27%, list=4%, signal=26%	Ezr/Vegfa/Sorl1
BP	--	GO:0050798	activated T cell proliferation	42	0.502746	1.67898	0.0189655	0.13504	1093	tags=26%, list=8%, signal=24%	Itgal/Igf1/Il12b/Cd24a/Il27ra/Tnfsf9/Cd274/Itgb2/Icosl/Prnp/Ephb6
CC	--	GO:0042581	specific granule	13	0.659506	1.67871	0.021611	0.144957	1771	tags=46%, list=13%, signal=40%	Adam8/Stx3/Camp/Ltf/Olfm4/Anxa11
BP	--	GO:0070206	protein trimerization	14	0.653494	1.67834	0.0238095	0.151179	1349	tags=36%, list=10%, signal=32%	Mif/Mlkl/H2-M3/Cd74/App
BP	--	GO:0043374	CD8-positive, alpha-beta T cell differentiation	11	0.689598	1.67803	0.0226337	0.148084	273	tags=27%, list=2%, signal=27%	Gpr18/Bcl2/Tnfsf8
BP	--	GO:0006910	phagocytosis, recognition	14	0.653258	1.67773	0.0238095	0.151179	1344	tags=29%, list=10%, signal=26%	Clec7a/Cd36/Fcnb/Mfge8
BP	--	GO:0048296	regulation of isotype switching to IgA isotypes	8	0.738585	1.6776	0.0211416	0.143183	173	tags=25%, list=1%, signal=25%	Tnfsfm13/Tnfsf13
BP	UP	GO:0016053	organic acid biosynthetic process	218	0.381953	1.67754	0.00130719	0.0339299	1515	tags=18%, list=11%, signal=17%	Lpl/Ptger4/Slc45a3/Myo5a/Fabp5/Prkaa2/Anxa1/Asns/Gsto1/Insig1/Mif/Prkag2/Trib3/Psat1/Ccnd3/Ass1/Cd74/Pkm/Atp2b4/Gstm7/Ptgs2/Il1b/Hacd2/Scd4/Degs1/Mecr/Aloxe3/Rbp1/Mthfsl/Pycr1/Alox5/Acss2/Stard4/Pdk4/Decr2/Gatm/Acot7/Haao/Sphk1/Elovl6
BP	--	GO:0032689	negative regulation of interferon-gamma production	24	0.57301	1.67744	0.0187266	0.13451	1634	tags=42%, list=12%, signal=37%	Axl/Pglyrp1/Rara/Cd274/Zc3h12a/Gata3/Prnp/Sh2d1b1/C1qbp/Ddit3
BP	UP	GO:0043534	blood vessel endothelial cell migration	100	0.426956	1.67724	0.00460829	0.0551823	1173	tags=20%, list=8%, signal=18%	Apoe/Adam8/Anxa1/Igf1/Vegfa/Rgcc/Plk2/Emp2/Thbs1/Atp2b4/Tnf/Amotl1/Hdac7/Ptgs2/P2rx4/Hif1a/Akt3/Hdac9/Jcad/Hmox1
BP	UP	GO:0048839	inner ear development	126	0.412938	1.67671	0.00434783	0.0533889	1470	tags=22%, list=11%, signal=20%	Ifi204/Cxcl14/Jag1/Igf1/Insig1/Ntn1/Epha4/Anp32b/H2-T23/Mcoln3/Sod1/Slc9a3r1/Rbpj/Sdc4/H2-DMa/Gata3/Ripor2/Frem2/Kcnma1/Tmie/Cdkn1b/Ephb2/H2-K1/Bcr/Gsdme/Alms1/Gli3/Dicer1
BP	UP	GO:0046394	carboxylic acid biosynthetic process	217	0.382102	1.67659	0.0013089	0.0339299	1515	tags=18%, list=11%, signal=17%	Lpl/Ptger4/Slc45a3/Myo5a/Fabp5/Prkaa2/Anxa1/Asns/Gsto1/Insig1/Mif/Prkag2/Trib3/Psat1/Ccnd3/Ass1/Cd74/Pkm/Atp2b4/Gstm7/Ptgs2/Il1b/Hacd2/Scd4/Degs1/Mecr/Aloxe3/Rbp1/Mthfsl/Pycr1/Alox5/Acss2/Stard4/Pdk4/Decr2/Gatm/Acot7/Haao/Sphk1/Elovl6
BP	--	GO:0032802	low-density lipoprotein particle receptor catabolic process	6	0.7916	1.67641	0.0176211	0.128852	109	tags=33%, list=1%, signal=33%	Apoe/Anxa2
BP	--	GO:0032803	regulation of low-density lipoprotein particle receptor catabolic process	6	0.7916	1.67641	0.0176211	0.128852	109	tags=33%, list=1%, signal=33%	Apoe/Anxa2
CC	--	GO:0071782	endoplasmic reticulum tubular network	24	-0.518005	-1.67564	0.0128205	0.10679	4195	tags=54%, list=30%, signal=38%	Reep5/Asph/Reep3/Stimate/Lnpk/Atl3/Kpnb1/Reep1/Reep2/Parp16/Spast/Tmem201/C2cd2l
BP	--	GO:0051660	establishment of centrosome localization	8	0.737419	1.67495	0.0211416	0.143183	29	tags=12%, list=0%, signal=12%	Ezr
MF	--	GO:0004180	carboxypeptidase activity	27	0.563685	1.67483	0.012939	0.107077	938	tags=33%, list=7%, signal=31%	Naalad2/Ace/Mindy1/Cpa6/Scpep1/Ctsz/Cpd/Cpa2/Cpxm2
BP	DW	GO:0036289	peptidyl-serine autophosphorylation	7	-0.754768	-1.67435	0.00934579	0.0860416	2474	tags=71%, list=18%, signal=59%	Map2k2/Mark3/Prkca/Ern1/Atm
BP	--	GO:0002323	natural killer cell activation involved in immune response	15	0.646408	1.67424	0.0204082	0.139833	182	tags=20%, list=1%, signal=20%	Pglyrp1/Il12b/Stx11
MF	--	GO:0030151	molybdenum ion binding	5	0.833195	1.67422	0.0221729	0.14609	1377	tags=60%, list=10%, signal=54%	Xdh/Mocos/Suox
MF	--	GO:0031420	alkali metal ion binding	14	0.651874	1.67418	0.0238095	0.151179	1413	tags=36%, list=10%, signal=32%	Pkm/Kcna4/Atp1a1/Pdxk/Atp1b1
CC	UP	GO:0045177	apical part of cell	308	0.369494	1.67417	0.00123153	0.0339299	1811	tags=22%, list=13%, signal=19%	Cd44/Ezr/Vcam1/Clic4/Ifitm3/Jag1/Prkaa2/Anxa1/Plec/Spp1/Fn1/Afdn/Slc7a11/Cyp4f18/Fat1/Ldlr/Slc15a2/Emp2/Acpp/Scnn1a/Cd36/Ptk2/Stx3/Slc2a1/Amotl1/Anxa4/Pebp1/Mgst1/Tjp3/Cav1/Lmo7/Slc9a3r1/Cldn1/P2rx4/Pdpn/Psen2/C5ar1/Prom2/Pard6a/Ripor2/Ctsb/Prom1/Kcnma1/Svbp/Adgrf5/Lzts1/Atp1a1/Slc7a1/Crb3/Stk39/Atp6v0d2/App/Slc16a3/Atp1b1/Slc38a3/Bst2/Homer1/Cd34/Cd9/Slc22a4/Akr1a1/Podxl/Plet1/Atp6v1b2/Slc3a2/Up…
BP	--	GO:0090201	negative regulation of release of cytochrome c from mitochondria	16	0.625342	1.67392	0.0217391	0.145316	2130	tags=56%, list=15%, signal=48%	Igf1/Lmna/Fxn/Prelid1/Pam16/Gpx1/Parl/Bcl2l2/Arrb2
BP	--	GO:2001044	regulation of integrin-mediated signaling pathway	12	0.674169	1.67369	0.0220884	0.14609	366	tags=33%, list=3%, signal=32%	Cd63/Emp2/Cd177/Slc2a10
BP	--	GO:0055089	fatty acid homeostasis	12	0.674101	1.67353	0.0220884	0.14609	270	tags=25%, list=2%, signal=25%	Apoe/Prkaa2/Dgat2
BP	--	GO:0090342	regulation of cell aging	42	0.501069	1.67338	0.0189655	0.13504	1082	tags=24%, list=8%, signal=22%	Arg2/Plk2/Mif/Lmna/B2m/H2-M3/Cdkn2a/Nampt/Ybx1/Akt3
CC	--	GO:0043073	germ cell nucleus	18	-0.563972	-1.6729	0.0145833	0.115438	3723	tags=61%, list=27%, signal=45%	Rpa1/Coil/Kif6/Blm/Rec8/Marcks/Terf2/Ncapd3/Stag3/Sycp3/Mlh3
BP	--	GO:0060526	prostate glandular acinus morphogenesis	5	0.83251	1.67285	0.0221729	0.14609	107	tags=20%, list=1%, signal=20%	Igf1
BP	--	GO:0060527	prostate epithelial cord arborization involved in prostate glandular acinus morphogenesis	5	0.83251	1.67285	0.0221729	0.14609	107	tags=20%, list=1%, signal=20%	Igf1
BP	DW	GO:0034650	cortisol metabolic process	7	-0.754041	-1.67274	0.00934579	0.0860416	846	tags=43%, list=6%, signal=40%	Wnt4/H6pd/Cyp11a1
BP	UP	GO:0038061	NIK/NF-kappaB signaling	95	0.431706	1.6727	0.00629921	0.06704	1570	tags=20%, list=11%, signal=18%	Mmp8/Chil1/Tlr2/Glrx/Cd14/Adgrg3/Tnf/Tnfsf14/Hdac7/Zc3h12a/Il1b/Tradd/Tcim/Prdx1/Nlrp12/App/Dicer1/Sphk1/Eif2ak2
BP	UP	GO:0051235	maintenance of location	250	0.375526	1.67268	0.00125313	0.0339299	1435	tags=19%, list=10%, signal=17%	Lpl/Myo5a/C3/Apoe/Fth1/Cxcl10/Gsto1/Gsn/Diaph1/Insig1/Dgat2/Enpp1/Ehd1/Cd36/Tmsb10/Lcn2/Dbi/Plin2/Srgn/Txn1/Tspo/Sqle/Sorl1/Syne1/Tnf/Msr1/Gstm7/B4galnt1/Fkbp1b/Nfkbia/Zc3h12a/Cav1/Il1b/Pln/Ftl1/Sri/Cx3cl1/Tacc3/Alkbh7/Vstm2a/Stard4/Gm2a/Clec4b1/Polr2m/Plin3/Soat1/Ptk2b
BP	--	GO:0002714	positive regulation of B cell mediated immunity	40	0.499763	1.67266	0.0205479	0.140145	1558	tags=25%, list=11%, signal=22%	C3/Tnfsfm13/Tnfsf13/Tnf/H2-T23/Lta/Cd226/Mad2l2/Fcer1g/Exosc3
BP	--	GO:0002891	positive regulation of immunoglobulin mediated immune response	40	0.499763	1.67266	0.0205479	0.140145	1558	tags=25%, list=11%, signal=22%	C3/Tnfsfm13/Tnfsf13/Tnf/H2-T23/Lta/Cd226/Mad2l2/Fcer1g/Exosc3
BP	UP	GO:1902652	secondary alcohol metabolic process	107	0.422488	1.6726	0.00308166	0.045212	1622	tags=22%, list=12%, signal=20%	Apoe/Prkaa2/Cyb5r3/Insig1/Ldlr/Dgat2/Ch25h/Thrb/Aplp2/Soat2/Cyp51/Sqle/Gnb3/Sod1/Npc2/Apoc1/Hsd17b7/Mt3/Fdxr/App/Soat1/Sec14l2/Lss/Scp2
MF	--	GO:0050544	arachidonic acid binding	7	0.76045	1.67241	0.0235546	0.150773	497	tags=43%, list=4%, signal=41%	S100a9/S100a8/Stx3
BP	--	GO:0061082	myeloid leukocyte cytokine production	27	0.562402	1.67101	0.0147874	0.116434	1762	tags=33%, list=13%, signal=29%	Tlr2/Mif/H2-M3/Cd36/Cd74/Hmox1/Ddx58/Fcer1g/Ddx21
BP	--	GO:0042311	vasodilation	27	0.562326	1.67079	0.0147874	0.116434	1698	tags=41%, list=12%, signal=36%	Apoe/Adora2b/Sod2/Tnf/Sod1/P2rx4/Itga1/Kcnma1/Mkks/Prkg1/Gpx1
BP	--	GO:0031663	lipopolysaccharide-mediated signaling pathway	47	0.488735	1.6704	0.0183333	0.132324	1029	tags=26%, list=7%, signal=24%	Acod1/Ccl5/Mif/Cd14/Scimp/Tnf/Stat1/Nfkbia/Il1b/Ccl12/Ltf/Cx3cl1
BP	--	GO:0043277	apoptotic cell clearance	43	0.498464	1.66994	0.0205479	0.140145	1472	tags=28%, list=11%, signal=25%	Axl/C3/Anxa1/Cd36/Thbs1/Rara/Fcnb/Cd300lf/Trex1/Xkr6/Mfge8/Rac2
BP	UP	GO:0030098	lymphocyte differentiation	312	0.368598	1.66992	0.00123609	0.0339299	948	tags=15%, list=7%, signal=14%	Cd44/Axl/Fgl2/Ptger4/Ly9/Gpr18/Adam8/Pglyrp1/Anxa1/Bcl2a1d/Clec4d/Il12b/Clec4e/Bcl2/Tnfsf8/B2m/Cd24a/Fanca/Tnfsf9/Slamf8/H2-M3/Batf/Rara/Adgrg3/Cdkn2a/Cd74/Flt3/Sema4a/Hlx/Hdac7/H2-Ab1/Rsad2/Zc3h12a/Flt3l/H2-Aa/Il1b/Rbpj/H2-DMa/Cd83/Gata3/Id2/Cd3g/Lgals1/Btnl1/Bcl3/Prelid1
CC	--	GO:0098636	protein complex involved in cell adhesion	35	0.522723	1.66938	0.0201097	0.138962	955	tags=29%, list=7%, signal=27%	Itgb7/Itgax/Itgal/Itga4/Itgb2l/Itga5/Tspan32/Itgb2/Itgb8/Itga1
BP	DW	GO:0061001	regulation of dendritic spine morphogenesis	45	-0.445915	-1.66889	0.00486618	0.0573467	833	tags=24%, list=6%, signal=23%	Ppp1r9a/Ngef/Dbn1/Stau2/Eef2k/Cdk5r1/Tiam1/Pdlim5/Tanc2/Sipa1l1/Srcin1
BP	--	GO:0060054	positive regulation of epithelial cell proliferation involved in wound healing	6	0.787998	1.66878	0.0176211	0.128852	717	tags=50%, list=5%, signal=47%	Mmp12/Jaml/Cldn1
BP	--	GO:0032757	positive regulation of interleukin-8 production	43	0.498004	1.6684	0.0205479	0.140145	1634	tags=28%, list=12%, signal=25%	Ptger4/Tlr2/F3/Cd14/Cd74/Tnf/Fcnb/Il1b/Camp/Serpine1/Ddx58/Ddit3
BP	--	GO:0010890	positive regulation of sequestering of triglyceride	6	0.787322	1.66735	0.0176211	0.128852	455	tags=33%, list=3%, signal=32%	Lpl/Plin2
MF	--	GO:0052739	phosphatidylserine 1-acylhydrolase activity	5	0.829543	1.66689	0.0221729	0.14609	1	tags=20%, list=0%, signal=20%	Lpl
MF	--	GO:0052740	1-acyl-2-lysophosphatidylserine acylhydrolase activity	5	0.829543	1.66689	0.0221729	0.14609	1	tags=20%, list=0%, signal=20%	Lpl
MF	--	GO:0042288	MHC class I protein binding	18	0.609024	1.66633	0.0153257	0.118888	1118	tags=33%, list=8%, signal=31%	Pilrb1/Pilra/Pilrb2/H2-T23/Tap1/H2-K1
BP	--	GO:0099010	modification of postsynaptic structure	20	-0.536528	-1.66615	0.0203666	0.139833	2792	tags=40%, list=20%, signal=32%	Cttn/Myh10/Stau1/Camkv/Cyfip1/Pfn2/Tiam1/Wasf1
BP	UP	GO:0050714	positive regulation of protein secretion	153	0.398878	1.66605	0.00140449	0.0339299	1193	tags=18%, list=9%, signal=16%	Fgr/Ezr/Ptger4/Igf1/Tlr2/Hcar2/Rgcc/Clec4e/Gpi1/Mif/Glrx/Cd14/Cd36/Sorl1/Cadm1/Tnf/H2-T23/Myom1/C1qtnf12/Hif1a/Pard6a/Sri/Atg7/Apbb1/Nadk/Ppia/Serp1
CC	--	GO:0005767	secondary lysosome	12	0.671042	1.66593	0.0261044	0.159835	936	tags=33%, list=7%, signal=31%	Adam8/Fth1/Irgm1/Ftl1
BP	--	GO:0051238	sequestering of metal ion	6	0.786621	1.66587	0.0176211	0.128852	936	tags=50%, list=7%, signal=47%	Fth1/Lcn2/Ftl1
BP	DW	GO:0021799	cerebral cortex radially oriented cell migration	31	-0.484635	-1.66583	0.00443459	0.0533889	4831	tags=65%, list=35%, signal=42%	Dab1/Ctnnb1/Mboat7/Fbxo45/Pafah1b1/Lrp8/Rnf7/Mdga1/Sun1/Cdk5/Adgrg1/Zmiz1/Dab2ip/Cul5/Pou3f3/Disc1/Fut10/Srgap2/Cdk5r1/P2ry12
BP	--	GO:2000193	positive regulation of fatty acid transport	16	0.622279	1.66572	0.0217391	0.145316	699	tags=25%, list=5%, signal=24%	Fabp3/Mif/Cyp4f18/Il1b
BP	--	GO:1902003	regulation of amyloid-beta formation	30	0.541203	1.66541	0.0219378	0.145834	1904	tags=33%, list=14%, signal=29%	Apoe/Igf1/Epha4/Sorl1/Tnf/Prnp/Pin1/App/Gsap/Clu
BP	--	GO:0036037	CD8-positive, alpha-beta T cell activation	24	0.568897	1.6654	0.0205993	0.14028	1498	tags=33%, list=11%, signal=30%	Gpr18/Lilrb4a/Bcl2/Tnfsf8/Cd274/H2-T23/Mapk8ip1/Socs1
BP	--	GO:0001660	fever generation	10	0.716345	1.66463	0.0172786	0.127497	699	tags=50%, list=5%, signal=48%	Il1rn/Ccl5/Tnf/Ptgs2/Il1b
BP	--	GO:0032700	negative regulation of interleukin-17 production	13	0.653721	1.66398	0.0235756	0.150773	960	tags=38%, list=7%, signal=36%	Arg2/Tlr2/Il12b/Il27ra/Prnp
BP	--	GO:0033559	unsaturated fatty acid metabolic process	58	0.466694	1.66372	0.0164474	0.123971	1698	tags=29%, list=12%, signal=26%	Fabp5/Anxa1/Mif/Cyp4f18/Cd74/Gstm7/Ptgs2/Il1b/Pdpn/Scd4/Ephx1/Aloxe3/Alox5/Decr2/Sphk1/Cyp1b1/Gpx1
BP	--	GO:0034447	very-low-density lipoprotein particle clearance	5	0.827941	1.66367	0.0221729	0.14609	1499	tags=60%, list=11%, signal=54%	Apoe/Apoc1/Lrpap1
BP	--	GO:2000391	positive regulation of neutrophil extravasation	7	0.756433	1.66358	0.0256959	0.158311	876	tags=57%, list=6%, signal=54%	Ptger4/Adam8/Il1r1/Ripor2
BP	--	GO:0002246	wound healing involved in inflammatory response	8	0.732332	1.6634	0.0232558	0.150521	1173	tags=38%, list=8%, signal=34%	Cd44/Hif1a/Hmox1
MF	--	GO:0030955	potassium ion binding	10	0.715793	1.66335	0.0194384	0.136976	1413	tags=50%, list=10%, signal=45%	Pkm/Kcna4/Atp1a1/Pdxk/Atp1b1
BP	--	GO:0032768	regulation of monooxygenase activity	31	0.536428	1.66327	0.0199637	0.138618	699	tags=23%, list=5%, signal=21%	Arg2/Apoe/S100a1/Atp2b4/Tnf/Cav1/Il1b
BP	UP	GO:0010632	regulation of epithelial cell migration	186	0.386632	1.66245	0.00269906	0.0405361	1173	tags=19%, list=8%, signal=18%	Cxcl13/Apoe/Anxa1/Mmp9/Igf1/Glipr2/Vegfa/Rgcc/Gpi1/Plk2/Cd63/Emp2/Ptk2/Thbs1/Adora2b/Atp2b4/Tnf/Amotl1/Tacstd2/Sema4a/Hdac7/Ptgs2/Zc3h12a/Coro1c/P2rx4/Gata3/Epb41l5/Hif1a/Flt4/Svbp/Akt3/Met/Hdac9/Serpine1/Jcad/Hmox1
BP	UP	GO:0042102	positive regulation of T cell proliferation	77	0.442053	1.66237	0.00475436	0.0562518	848	tags=18%, list=6%, signal=17%	Vcam1/Anxa1/Itgal/Igf1/Il12b/Ccl5/Tnfsf13b/Cd24a/Il27ra/Tnfsf9/Cd274/H2-T23/Il1b/Icosl
BP	--	GO:0090398	cellular senescence	57	0.467205	1.66191	0.0179153	0.130575	1082	tags=21%, list=8%, signal=20%	Arg2/Cdkn1a/Plk2/B2m/Cdkn2b/H2-M3/Cdkn2a/Nampt/Cav1/Id2/Ybx1/Akt3
BP	--	GO:0048548	regulation of pinocytosis	13	0.65277	1.66156	0.0235756	0.150773	818	tags=23%, list=6%, signal=22%	Axl/Cav1/Prom2
BP	UP	GO:0002700	regulation of production of molecular mediator of immune response	123	0.411434	1.66145	0.00443131	0.0533889	1558	tags=22%, list=11%, signal=20%	Tnfsfm13/Tlr2/Cd22/Tnfsf13/Gpi1/Mif/B2m/Il27ra/Il1r1/H2-M3/Cd36/Cd74/Scimp/Tnf/H2-T23/Rsad2/Il1b/Gata3/Trex1/Siglecg/Cd226/Hmox1/Arid5a/Ddx58/Mad2l2/Fcer1g/Exosc3
BP	UP	GO:0006919	activation of cysteine-type endopeptidase activity involved in apoptotic process	67	0.455043	1.66102	0.00983607	0.0889472	2103	tags=28%, list=15%, signal=24%	Xdh/S100a9/S100a8/Pmaip1/F3/Cdkn2a/Tnf/Stat1/Dap/Rack1/Hspd1/Atp2a3/Apaf1/Ret/Fam162a/Pdcd2/Bad/Bcl10/Ngfr
BP	--	GO:0150078	positive regulation of neuroinflammatory response	8	0.731086	1.66057	0.0232558	0.150521	1258	tags=38%, list=9%, signal=34%	Mmp8/Ctsc/Nupr1
BP	DW	GO:0048671	negative regulation of collateral sprouting	7	-0.748238	-1.65986	0.011215	0.0966659	742	tags=57%, list=5%, signal=54%	Ulk1/Spg20/Ulk2/Bcl11a
CC	UP	GO:0098797	plasma membrane protein complex	348	0.361109	1.65957	0.00120919	0.0339299	2267	tags=25%, list=16%, signal=22%	Itgb7/Vcam1/Atp1a3/H2-D1/Traf1/Itgax/Adam8/Itgal/Igf1/Tlr2/Itga4/H2-Q6/Itgb2l/H2-Q7/Alcam/Gnb4/B2m/Cacna1s/Il27ra/Kcnq3/Itga5/Scnn1a/H2-M3/Il18rap/Cd74/Gng5/Flot2/Gnb3/Grin2c/Calm3/Tspan32/Sntb2/H2-T23/H2-Ab1/Cav1/H2-DMb2/H2-Aa/Itgb2/Slc9a3r1/Coro1c/Itgb8/Aph1c/Kcna3/H2-DMa/H2-Eb1/H2-Q2/Cacna1a/Stac3/Cd3g/Sgip1/Gng12/Itga1/Kcnma1/Cdh4/H2-K1/Kcna4/Atp1a1/Calm1/Atp6v0d2/Fzd8/H2-Ob/Atp1b1/Ptk2b/Fcer…
BP	--	GO:0010818	T cell chemotaxis	18	0.606494	1.65941	0.0153257	0.118888	1286	tags=33%, list=9%, signal=30%	Cxcl13/Cxcl16/Cxcl10/Ccl5/Tnfsf14/Stk39
BP	--	GO:0045601	regulation of endothelial cell differentiation	32	0.529018	1.65931	0.0254545	0.157586	699	tags=19%, list=5%, signal=18%	Xdh/Jag1/Vegfa/Id1/Tnf/Il1b
BP	--	GO:0048290	isotype switching to IgA isotypes	9	0.726771	1.65852	0.0259179	0.159069	173	tags=22%, list=1%, signal=22%	Tnfsfm13/Tnfsf13
BP	--	GO:0010669	epithelial structure maintenance	14	-0.596729	-1.65777	0.0120482	0.101478	2381	tags=43%, list=17%, signal=36%	Sox9/Tlr4/Mks1/Ldb1/Slc22a5/Tlr9
BP	--	GO:1904706	negative regulation of vascular associated smooth muscle cell proliferation	13	0.651186	1.65753	0.0235756	0.150773	1892	tags=54%, list=14%, signal=47%	Cdkn1a/Sod2/Rgs5/Cdkn1b/Hmox1/Prkg1/Pdcd4
BP	--	GO:0009221	pyrimidine deoxyribonucleotide biosynthetic process	8	0.729705	1.65743	0.0232558	0.150521	811	tags=38%, list=6%, signal=35%	Cmpk2/Dut/Tyms
CC	DW	GO:0099060	integral component of postsynaptic specialization membrane	40	-0.455021	-1.65648	0.00478469	0.0565357	4214	tags=52%, list=30%, signal=37%	Gria2/Ptprs/Lrrtm2/Clstn3/Atp2b2/Shisa7/Ptprz1/Lrfn3/P2rx6/Adra2a/Nrcam/Ptprf/Gabra4/Nlgn2/Chrnb1/Efnb2/Grik5/Efnb3/Clstn1/Gria1/Lrrc4
BP	UP	GO:0032874	positive regulation of stress-activated MAPK cascade	138	0.40399	1.65589	0.0014556	0.0339299	1625	tags=19%, list=12%, signal=17%	Xdh/Mmp8/Il1rn/Traf1/Vegfa/Map4k1/Mlkl/Mdfic/Epha4/Scimp/Trpv4/Tnf/Zc3h12a/Il1b/Gadd45b/Flt4/Met/Lmnb1/Rell2/App/Fzd8/Mapk8ip1/Ptk2b/Sphk1/Eif2ak2/Taok3
BP	--	GO:1902950	regulation of dendritic spine maintenance	10	0.712494	1.65568	0.0194384	0.136976	3374	tags=70%, list=24%, signal=53%	Apoe/Prnp/App/Homer1/Cfl1/Fcgr2b/Fyn
BP	UP	GO:0010038	response to metal ion	201	0.381225	1.65534	0.00264901	0.0400541	1519	tags=18%, list=11%, signal=17%	Xdh/Iqgap1/Clic4/Prkaa2/Mmp9/Anxa5/Fn1/Gsn/Bcl2/Krt10/B2m/Crip1/Slc25a24/Thbs1/Ass1/Apobec1/Fxn/Cp/Mt2/Fabp4/Cav1/Sod1/Mt1/P2rx4/Pln/Aqp9/Id2/Prnp/Kcnma1/Cdkn1b/Hmox1/Mt3/App/Gatm/Alad/Haao/Homer1
BP	--	GO:0006692	prostanoid metabolic process	34	0.521272	1.6552	0.020073	0.138962	762	tags=21%, list=5%, signal=20%	Fabp5/Anxa1/Mif/Cd74/Ptgs2/Il1b/Pdpn
BP	--	GO:0006693	prostaglandin metabolic process	34	0.521272	1.6552	0.020073	0.138962	762	tags=21%, list=5%, signal=20%	Fabp5/Anxa1/Mif/Cd74/Ptgs2/Il1b/Pdpn
BP	--	GO:0010759	positive regulation of macrophage chemotaxis	23	0.574006	1.65518	0.0229008	0.149227	1058	tags=35%, list=8%, signal=32%	Ccl5/Csf1/Ptk2/Thbs1/Trpv4/C5ar1/Cx3cl1/Rarres2
BP	--	GO:1900222	negative regulation of amyloid-beta clearance	6	0.781411	1.65483	0.0264317	0.161285	1499	tags=50%, list=11%, signal=45%	Cyp51/Tnf/Lrpap1
BP	--	GO:0071839	apoptotic process in bone marrow cell	6	0.78137	1.65475	0.0264317	0.161285	1491	tags=50%, list=11%, signal=45%	Plk2/Flt3l/Hspd1
BP	--	GO:0050873	brown fat cell differentiation	46	0.485487	1.6544	0.0234506	0.150773	1360	tags=24%, list=10%, signal=22%	Lrg1/Pim1/Trpv4/Metrnl/Bmp7/Fabp4/Ptgs2/Plac8/Rarres2/Vstm2a/Cebpb
BP	--	GO:0030857	negative regulation of epithelial cell differentiation	36	0.512948	1.65438	0.0180832	0.131541	667	tags=17%, list=5%, signal=16%	Xdh/Jag1/Mmp9/Vegfa/Id1/Cav1
BP	--	GO:1903588	negative regulation of blood vessel endothelial cell proliferation involved in sprouting angiogenesis	5	0.823237	1.65422	0.0243902	0.152907	417	tags=40%, list=3%, signal=39%	Il12b/Thbs1
BP	--	GO:0002715	regulation of natural killer cell mediated immunity	35	0.517932	1.65408	0.0201097	0.138962	1618	tags=31%, list=12%, signal=28%	Il12b/H2-M3/Klrb1c/Il18rap/Cadm1/H2-T23/Tap1/Serpinb9/Cd226/Sh2d1b1/Igf2
BP	--	GO:0042269	regulation of natural killer cell mediated cytotoxicity	35	0.517932	1.65408	0.0201097	0.138962	1618	tags=31%, list=12%, signal=28%	Il12b/H2-M3/Klrb1c/Il18rap/Cadm1/H2-T23/Tap1/Serpinb9/Cd226/Sh2d1b1/Igf2
BP	UP	GO:0046632	alpha-beta T cell differentiation	91	0.426625	1.65354	0.00780031	0.0763853	923	tags=18%, list=7%, signal=17%	Ptger4/Ly9/Gpr18/Anxa1/Il12b/Bcl2/Tnfsf8/Batf/Rara/Sema4a/Hlx/Rsad2/Zc3h12a/Cd83/Gata3/Bcl3
MF	--	GO:0061783	peptidoglycan muralytic activity	5	0.82273	1.6532	0.0243902	0.152907	123	tags=40%, list=1%, signal=40%	Pglyrp1/Lyz2
BP	--	GO:0044851	hair cycle phase	12	0.665825	1.65298	0.0281124	0.167418	1035	tags=33%, list=7%, signal=31%	Myo5a/Ptgs2/Psen2/Mreg
BP	--	GO:0043516	regulation of DNA damage response, signal transduction by p53 class mediator	29	0.545687	1.65295	0.0202952	0.139595	454	tags=17%, list=3%, signal=17%	Cd44/Pmaip1/Mif/Cdkn2a/Cd74
BP	--	GO:0071404	cellular response to low-density lipoprotein particle stimulus	15	0.638168	1.6529	0.0204082	0.139833	1918	tags=47%, list=14%, signal=40%	Lpl/Ldlr/Cd36/Itgb2/Fcer1g/Cd9/Hmgcs1
BP	UP	GO:1902806	regulation of cell cycle G1/S phase transition	118	0.411954	1.65284	0.00296736	0.0439004	1632	tags=23%, list=12%, signal=20%	Cdkn1a/Anxa1/Rgcc/Gpnmb/Bcl2/Slfn1/Cdkn2b/Ccnd3/Atp2b4/Anp32b/Tjp3/Ube2e2/Ccl12/Psme1/Pdpn/E2f1/Id2/Tfdp1/Tcim/Zc3h12d/Cdkn1b/Ccnd2/Rpa2/Plpp2/Dgkz/Ino80/Psme2
BP	--	GO:0072683	T cell extravasation	12	0.665503	1.65218	0.0281124	0.167418	332	tags=25%, list=2%, signal=24%	Itgal/Ccl5/Il27ra
BP	UP	GO:0032479	regulation of type I interferon production	75	0.442513	1.6521	0.00642055	0.067422	1491	tags=19%, list=11%, signal=17%	Mmp12/Acod1/Gbp4/Irf7/Tlr2/Dhx58/Cd14/Flt3/Stat1/Hmgb2/Trex1/Zc3hav1/Ddx58/Hspd1
CC	--	GO:0031985	Golgi cisterna	54	0.468252	1.65162	0.0213465	0.144049	1270	tags=22%, list=9%, signal=20%	H2-D1/Lyz2/H2-Q6/Xylt1/H2-Q7/Acpp/Sorl1/Man2a1/H2-Q2/H2-K1/Nucb2/Chpf
BP	--	GO:0006123	mitochondrial electron transport, cytochrome c to oxygen	9	0.723654	1.6514	0.0280778	0.167418	2071	tags=56%, list=15%, signal=47%	Cox6a2/Cox6a1/Cox4i1/Cox5a/Cox7c
BP	--	GO:0019646	aerobic electron transport chain	9	0.723654	1.6514	0.0280778	0.167418	2071	tags=56%, list=15%, signal=47%	Cox6a2/Cox6a1/Cox4i1/Cox5a/Cox7c
BP	UP	GO:0008645	hexose transmembrane transport	83	0.433093	1.65136	0.00946372	0.08668	757	tags=18%, list=5%, signal=17%	C3/Fabp5/Igf1/Mif/Enpp1/Trib3/Slc2a10/Ace/Klf15/Slc2a1/Tnf/Pea15a/Il1b/Slc2a3/C1qtnf12
BP	UP	GO:1904659	glucose transmembrane transport	83	0.433093	1.65136	0.00946372	0.08668	757	tags=18%, list=5%, signal=17%	C3/Fabp5/Igf1/Mif/Enpp1/Trib3/Slc2a10/Ace/Klf15/Slc2a1/Tnf/Pea15a/Il1b/Slc2a3/C1qtnf12
BP	UP	GO:0002253	activation of immune response	214	0.376083	1.6511	0.00129702	0.0339299	2112	tags=24%, list=15%, signal=21%	Ifi204/Ezr/Lgals3/Rftn1/C3/Bcl2a1d/Tlr2/Cd22/Ifi211/Rgcc/Ifi208/Pram1/Zbp1/Bcl2/Cfb/Fpr2/Mndal/Ifi209/Fpr1/Fcnb/Zc3h12a/Clec2i/Il1b/Lat2/Psen2/C5ar1/Ifi205/Gata3/Icosl/A2m/Btnl1/Prnp/Trex1/Cd226/C4b/Masp1/Mill2/Fcer1g/Dennd1b/Dgkz/C1qbp/Cmklr1/Myo1g/Prkcb/Plekha1/Cd3e/Cd28/Itk/Fyb/Pde4b/Bcl10/C1qb
BP	--	GO:0034390	smooth muscle cell apoptotic process	22	0.580539	1.65066	0.0230769	0.149813	2130	tags=36%, list=15%, signal=31%	Igf1/Il12b/Cdkn2a/Sod2/Rbpj/Gapdh/Pdcd4/Arrb2
BP	--	GO:0034391	regulation of smooth muscle cell apoptotic process	22	0.580539	1.65066	0.0230769	0.149813	2130	tags=36%, list=15%, signal=31%	Igf1/Il12b/Cdkn2a/Sod2/Rbpj/Gapdh/Pdcd4/Arrb2
BP	--	GO:0009143	nucleoside triphosphate catabolic process	12	0.664805	1.65045	0.0301205	0.174258	1788	tags=50%, list=13%, signal=44%	Enpp1/Dut/Smpdl3a/Samhd1/Entpd3/Nudt1
BP	--	GO:0033627	cell adhesion mediated by integrin	58	0.462939	1.65033	0.0180921	0.131541	734	tags=19%, list=5%, signal=18%	Itgb7/Cxcl13/Itga4/Ccl5/Itgb2l/Cd24a/Itga5/Vtn/Ptk2/Itgb2/Itgb8
BP	--	GO:2000425	regulation of apoptotic cell clearance	7	0.750347	1.6502	0.0256959	0.158311	638	tags=29%, list=5%, signal=27%	C3/Cd300lf
BP	--	GO:0035672	oligopeptide transmembrane transport	6	0.779153	1.65005	0.0330396	0.184218	266	tags=33%, list=2%, signal=33%	Slc7a11/Slc15a2
BP	DW	GO:0097503	sialylation	8	-0.71838	-1.6497	0.0094518	0.08668	2396	tags=62%, list=17%, signal=52%	St6galnac3/St6galnac6/St6galnac4/St3gal2/St6gal1
BP	--	GO:0048298	positive regulation of isotype switching to IgA isotypes	7	0.750003	1.64944	0.0256959	0.158311	173	tags=29%, list=1%, signal=28%	Tnfsfm13/Tnfsf13
BP	--	GO:0010700	negative regulation of norepinephrine secretion	5	-0.80906	-1.64894	0.0199637	0.138618	2184	tags=60%, list=16%, signal=51%	Ptgs1/Ptger3/P2ry12
BP	--	GO:0055094	response to lipoprotein particle	25	0.557725	1.64884	0.0204461	0.139985	1596	tags=32%, list=11%, signal=28%	Lpl/Apoe/Ldlr/Cd36/Itgb2/Cd68/Fcer1g/Cd9
BP	--	GO:1903428	positive regulation of reactive oxygen species biosynthetic process	52	0.468663	1.64762	0.0227642	0.148668	699	tags=19%, list=5%, signal=18%	Mmp8/Tlr2/H2-M3/Cd36/Ass1/Sod2/Tnf/Ptgs2/Itgb2/Il1b
BP	--	GO:0010934	macrophage cytokine production	15	0.636101	1.64754	0.0204082	0.139833	454	tags=27%, list=3%, signal=26%	Tlr2/H2-M3/Cd36/Cd74
BP	--	GO:0043313	regulation of neutrophil degranulation	8	0.725259	1.64733	0.02537	0.157409	1169	tags=50%, list=8%, signal=46%	Pram1/Cd177/Itgb2/Bcr
BP	--	GO:2000726	negative regulation of cardiac muscle cell differentiation	17	-0.566443	-1.64732	0.0167715	0.125942	1765	tags=41%, list=13%, signal=36%	Gsk3a/Rgs4/Fzd7/Yy1/Rgs2/Pak1/Sox6
BP	--	GO:0035744	T-helper 1 cell cytokine production	7	0.749019	1.64728	0.0256959	0.158311	1361	tags=71%, list=10%, signal=65%	Il12b/Il1r1/Il18rap/Il1b/Arid5a
BP	UP	GO:0001525	angiogenesis	421	0.352346	1.64709	0.00118064	0.0339299	1698	tags=20%, list=12%, signal=18%	Chil1/Lgals3/Lrg1/Clic4/C3/Itgax/Adam8/Anxa1/Mmp9/Anxa2/Cxcr2/Il12b/Vegfa/F3/Rgcc/Fn1/Cxcl10/Ccl5/Plk2/Flt1/Id1/S100a1/Hpse/Emp2/Itga5/H2-M3/Cd36/Rnf213/Ptk2/Ace/Thbs1/Mmp19/Pkm/Atp2b4/Tnf/Amotl1/Pik3cb/Stat1/Ngp/Sema4a/Hdac7/Ptgs2/Zc3h12a/Cav1/Itgb2/Il1b/Ccl12/Rbpj/Itgb8/Camp/Arhgap24/C5ar1/Hif1a/Tnfaip2/Cx3cl1/Sox17/Kctd10/Flt4/Akt3/Hdac9/Ephb2/Serpine1/Alox5/Jcad/Prok2/Hmox1/Enpp2/Cxcr4/Mfge8/…
MF	--	GO:0016641	oxidoreductase activity, acting on the CH-NH2 group of donors, oxygen as acceptor	10	0.708759	1.647	0.0215983	0.144957	643	tags=30%, list=5%, signal=29%	Vcam1/Il4i1/Ddo
BP	--	GO:2000416	regulation of eosinophil migration	5	0.819547	1.6468	0.0266075	0.16191	96	tags=40%, list=1%, signal=40%	Ptger4/Adam8
BP	UP	GO:2001242	regulation of intrinsic apoptotic signaling pathway	146	0.398017	1.6465	0.001443	0.0339299	2235	tags=25%, list=16%, signal=22%	Cd44/S100a9/Mmp9/S100a8/Mif/Bcl2/Cd74/Sod2/Plaur/Ptgs2/Cav1/Sod1/Slc9a3r1/Tpt1/Hif1a/Plekhf1/Hells/Rack1/Nupr1/Gsdme/Bub1/Rrn3/Mapk8ip1/Ndufa13/Ddit3/Gpx1/Parl/Cdkn2d/Rps7/Bcl2l2/Clu/Fis1/Rpl11/Bad/Herpud1/Becn1/Rpl26
CC	--	GO:0034045	phagophore assembly site membrane	11	-0.63744	-1.64596	0.0135659	0.109522	1667	tags=36%, list=12%, signal=32%	Wdr45b/Ulk1/Rb1cc1/Ulk2
BP	UP	GO:0010035	response to inorganic substance	353	0.357925	1.64588	0.00121507	0.0339299	1519	tags=18%, list=11%, signal=17%	Xdh/Axl/Iqgap1/Clic4/Prkaa2/Anxa1/Mmp9/Anxa5/Fn1/Gsn/Hp/Selenom/Bcl2/Krt10/B2m/Crip1/Glrx/Kcnq3/Slc25a24/Cd36/Thbs1/Lcn2/Ass1/Cdkn2a/Apobec1/Txn1/Sod2/Atp2b4/Tnf/Fxn/Cp/Mt2/Fabp4/Zc3h12a/Selenow/Cav1/Sod1/Mt1/P2rx4/Rad51/Pln/Aqp9/Id2/Prnp/Trex1/Kcnma1/Cdkn1b/Met/Pycr1/Hmox1/Zfand1/Rack1/Ucp2/Mt3/Gapdh/Prdx1/App/Gatm/Timeless/Alad/Ptk2b/Haao/Sphk1/Homer1
BP	--	GO:0002322	B cell proliferation involved in immune response	5	-0.807553	-1.64587	0.0199637	0.138618	2252	tags=80%, list=16%, signal=67%	Tlr4/Abl1/Cd180/Plcl2
BP	--	GO:0061052	negative regulation of cell growth involved in cardiac muscle cell development	10	-0.652031	-1.64566	0.0148423	0.116557	1765	tags=50%, list=13%, signal=44%	Gsk3a/Rgs4/Yy1/Rgs2/Pak1
BP	UP	GO:0002793	positive regulation of peptide secretion	173	0.388617	1.64541	0.00276625	0.0414511	1193	tags=17%, list=9%, signal=16%	Fgr/Ezr/S100a9/Ptger4/S100a8/Igf1/Tlr2/Hcar2/Rgcc/Clec4e/Gpi1/Mif/Glrx/Cd14/Cd36/Sorl1/Cadm1/Tnf/H2-T23/Myom1/C1qtnf12/Hif1a/Pard6a/Sri/Atg7/Apbb1/Nadk/Ppia/Serp1
BP	--	GO:0071941	nitrogen cycle metabolic process	8	0.724049	1.64458	0.02537	0.157409	1377	tags=38%, list=10%, signal=34%	Arg2/Ass1/Suox
BP	--	GO:0051883	killing of cells in other organism involved in symbiotic interaction	15	0.634934	1.64452	0.022449	0.147256	1313	tags=40%, list=9%, signal=36%	Trem1/Trem3/Camp/Cxcl1/Romo1/Gapdh
BP	UP	GO:1901653	cellular response to peptide	249	0.368999	1.64446	0.00125313	0.0339299	1743	tags=19%, list=12%, signal=17%	Lpl/Vim/Vcam1/Atp1a3/Myo5a/Igf1/Anxa5/Itga4/Socs2/Insig1/Enpp1/Fpr2/Trib3/Bcar3/Cd36/Ptk2/Ccnd3/Epha4/Ghr/Sorl1/Pkm/Eif4ebp1/Stat1/Kl/Cav1/Rpl23/Il1b/C1qtnf12/Cacna1a/Cpeb2/Prnp/Ybx1/Rarres2/Akt3/Hdac9/Nucb2/Mgarp/Pdk4/App/Timeless/Socs1/Eprs/Igf2/Casp4/Cpeb1/Prkcb/Gkap1
BP	UP	GO:1900046	regulation of hemostasis	64	0.456713	1.64443	0.0116473	0.0988637	1596	tags=28%, list=11%, signal=25%	S100a9/Apoe/Anxa2/Anxa5/Hpse/Cd36/Thbs1/Comp/Cav1/Pdpn/Gp1ba/Vkorc1/Ephb2/Serpine1/Fcer1g/Prkg1/Cd34/Cd9
MF	--	GO:0005179	hormone activity	32	0.524211	1.64423	0.0272727	0.164727	2470	tags=41%, list=18%, signal=34%	Retnlg/Igf1/Metrnl/Inhba/C1qtnf12/Pdyn/Nmb/Igf2/Ttr/Ecrg4/Insl3/Calca/Insl6
MF	--	GO:0030550	acetylcholine receptor inhibitor activity	11	0.675516	1.64377	0.0288066	0.17031	856	tags=45%, list=6%, signal=43%	Ly6a/Ly6c2/Ly6i/Ly6c1/Ly6e
BP	--	GO:0046823	negative regulation of nucleocytoplasmic transport	21	0.589051	1.6434	0.0252427	0.157147	470	tags=24%, list=3%, signal=23%	Gbp4/Mdfic/Cd36/Ufm1/Txn1
BP	--	GO:0002712	regulation of B cell mediated immunity	51	0.468184	1.64298	0.0228013	0.148693	1558	tags=22%, list=11%, signal=19%	C3/Tnfsfm13/Tnfsf13/Il27ra/Tnf/H2-T23/Lta/Cd226/Mad2l2/Fcer1g/Exosc3
BP	--	GO:0002889	regulation of immunoglobulin mediated immune response	51	0.468184	1.64298	0.0228013	0.148693	1558	tags=22%, list=11%, signal=19%	C3/Tnfsfm13/Tnfsf13/Il27ra/Tnf/H2-T23/Lta/Cd226/Mad2l2/Fcer1g/Exosc3
BP	--	GO:0045761	regulation of adenylate cyclase activity	18	-0.553886	-1.64297	0.01875	0.134569	1347	tags=39%, list=10%, signal=35%	Cacna1c/Orai1/Gabbr1/Cacna1d/Gng7/P2ry13/Akap6
BP	UP	GO:0008643	carbohydrate transport	116	0.410711	1.64282	0.00451807	0.0543207	772	tags=16%, list=6%, signal=16%	Ezr/Slc45a3/C3/Fabp5/Igf1/Slc2a6/Mif/Enpp1/Trib3/Slc2a10/Ace/Klf15/Slc2a1/Tnf/Pea15a/Il1b/Slc2a3/C1qtnf12/Aqp9
BP	--	GO:0015809	arginine transport	10	0.706857	1.64259	0.0215983	0.144957	1614	tags=40%, list=12%, signal=35%	Arg2/Slc7a1/Slc11a1/Slc7a2
BP	UP	GO:0031214	biomineral tissue development	106	0.415359	1.64168	0.00462963	0.0552155	1470	tags=23%, list=11%, signal=20%	Fgr/Fam20c/Igf1/Spp1/Ank/Enpp1/Sgms2/Rflnb/Srgn/Tuft1/Bmp7/Comp/Kl/Ptgs2/Isg15/Hif1a/Aspn/Alox5/Bmpr1b/Cebpb/Klf10/Ptk2b/Ifitm5/Dicer1
BP	UP	GO:0110148	biomineralization	106	0.415359	1.64168	0.00462963	0.0552155	1470	tags=23%, list=11%, signal=20%	Fgr/Fam20c/Igf1/Spp1/Ank/Enpp1/Sgms2/Rflnb/Srgn/Tuft1/Bmp7/Comp/Kl/Ptgs2/Isg15/Hif1a/Aspn/Alox5/Bmpr1b/Cebpb/Klf10/Ptk2b/Ifitm5/Dicer1
BP	--	GO:0006801	superoxide metabolic process	52	0.466777	1.64099	0.0227642	0.148668	2169	tags=33%, list=16%, signal=28%	Sh3pxd2b/Fpr2/Acp5/Cd177/Cd36/Sod2/Tnf/Immp2l/Sod1/Itgb2/Cxcl1/Prdx1/App/Hvcn1/Dhfr/Ncf4/Cyba
BP	UP	GO:0050818	regulation of coagulation	66	0.451188	1.6409	0.00986842	0.0889472	1596	tags=27%, list=11%, signal=24%	S100a9/Apoe/Anxa2/Anxa5/Hpse/Cd36/Thbs1/Cav1/Pdpn/Psen2/Gp1ba/Vkorc1/Ephb2/Serpine1/Fcer1g/Prkg1/Cd34/Cd9
BP	--	GO:1902254	negative regulation of intrinsic apoptotic signaling pathway by p53 class mediator	20	0.592202	1.64088	0.0215264	0.144957	454	tags=15%, list=3%, signal=15%	Cd44/Mif/Cd74
BP	--	GO:1901522	positive regulation of transcription from RNA polymerase II promoter involved in cellular response to chemical stimulus	21	0.587972	1.64039	0.0252427	0.157147	846	tags=19%, list=6%, signal=18%	Rxrg/Vegfa/Rbpj/Hif1a
BP	--	GO:1900086	positive regulation of peptidyl-tyrosine autophosphorylation	5	0.815979	1.63963	0.0310421	0.176951	411	tags=60%, list=3%, signal=58%	Iqgap1/Vegfa/Ace
BP	--	GO:0043030	regulation of macrophage activation	48	0.475794	1.63949	0.0249169	0.155662	1614	tags=21%, list=12%, signal=18%	Cst7/Mmp8/Ldlr/Thbs1/Ctsc/Cx3cl1/Adgrf5/Sphk1/Hspd1/Slc7a2
BP	--	GO:0071715	icosanoid transport	26	0.55348	1.63922	0.0185185	0.13323	894	tags=23%, list=6%, signal=22%	Anxa1/Mif/Cyp4f18/Ace/Il1b/Atp5j
BP	--	GO:1901571	fatty acid derivative transport	26	0.55348	1.63922	0.0185185	0.13323	894	tags=23%, list=6%, signal=22%	Anxa1/Mif/Cyp4f18/Ace/Il1b/Atp5j
BP	--	GO:1902644	tertiary alcohol metabolic process	12	-0.61761	-1.63922	0.0119048	0.100571	1812	tags=42%, list=13%, signal=36%	Cbr4/Akr1b8/Wnt4/H6pd/Cyp11a1
BP	--	GO:1900017	positive regulation of cytokine production involved in inflammatory response	18	0.599026	1.63898	0.0210728	0.143068	539	tags=17%, list=4%, signal=16%	Clec7a/Tarm1/Tnf
BP	--	GO:1902259	regulation of delayed rectifier potassium channel activity	11	-0.634616	-1.63867	0.0135659	0.109522	1997	tags=45%, list=14%, signal=39%	Kcnrg/Kcns1/Kcnab1/Ank3/Akap6
BP	UP	GO:0030282	bone mineralization	82	0.430208	1.63739	0.00789889	0.0767379	1464	tags=24%, list=10%, signal=22%	Fgr/Fam20c/Igf1/Ank/Enpp1/Sgms2/Rflnb/Srgn/Bmp7/Comp/Kl/Ptgs2/Isg15/Hif1a/Aspn/Alox5/Bmpr1b/Klf10/Ptk2b/Ifitm5
BP	--	GO:0090199	regulation of release of cytochrome c from mitochondria	42	0.490222	1.63715	0.0206897	0.140681	3350	tags=52%, list=24%, signal=40%	Mmp9/Igf1/Lmna/Plaur/Fxn/Prelid1/Pdcd5/Pam16/Gpx1/Parl/Bcl2l2/Fam162a/Bad/Bnip3/Arrb2/Cideb/Wdr35/Moap1/Bmf/Higd1a/Bak1/Tnfsf10
BP	UP	GO:1901652	response to peptide	316	0.360709	1.63678	0.00124069	0.0339299	1390	tags=16%, list=10%, signal=14%	Lpl/Vim/Vcam1/Atp1a3/Myo5a/Jag1/Anxa1/Mmp9/Igf1/Anxa5/Itga4/Socs2/Insig1/Enpp1/Fpr2/Trib3/Bcar3/Cd36/Ptk2/Ccnd3/Epha4/Klf15/Ghr/Adora2b/Trpv4/Sorl1/Pkm/Eif4ebp1/Stat1/Nfkbia/Kl/Cav1/Rpl23/Il1b/C1qtnf12/Stat2/Cacna1a/Cpeb2/Prnp/Ybx1/Rarres2/Akt3/Hdac9/Nucb2/Mgarp/Pdk4/App/Gatm/Timeless
BP	--	GO:2001026	regulation of endothelial cell chemotaxis	14	0.636883	1.63568	0.0277778	0.166873	1083	tags=36%, list=8%, signal=33%	Cxcl13/Vegfa/Thbs1/P2rx4/Met
BP	--	GO:0032613	interleukin-10 production	45	0.482009	1.63529	0.0287648	0.17028	1566	tags=24%, list=11%, signal=22%	Mmp8/Ptger4/Tlr2/Il12b/Cd274/Isg15/Cd83/Bcl3/Fcer1g/Hspd1/Cd34
BP	--	GO:0002507	tolerance induction	24	0.558477	1.63489	0.0262172	0.160415	629	tags=21%, list=5%, signal=20%	Pdcd1/Acod1/H2-M3/Cd274/H2-T23
BP	--	GO:0042640	anagen	10	0.70341	1.63458	0.0215983	0.144957	1035	tags=40%, list=7%, signal=37%	Myo5a/Ptgs2/Psen2/Mreg
BP	UP	GO:0045833	negative regulation of lipid metabolic process	75	0.437767	1.63438	0.00642055	0.067422	1578	tags=25%, list=11%, signal=23%	Apoe/Hcar2/Insig1/Dgat2/Trib3/Sik1/Dbi/Apobec1/Sorl1/Tnf/Sod1/Il1b/Apoc1/Pde8b/Atg7/Atp1a1/Fmc1/Sphk1/Crtc3
BP	UP	GO:0015749	monosaccharide transmembrane transport	85	0.428448	1.63438	0.0111111	0.0964063	757	tags=18%, list=5%, signal=17%	C3/Fabp5/Igf1/Mif/Enpp1/Trib3/Slc2a10/Ace/Klf15/Slc2a1/Tnf/Pea15a/Il1b/Slc2a3/C1qtnf12
BP	--	GO:2000644	regulation of receptor catabolic process	11	0.671574	1.63417	0.0308642	0.176727	109	tags=18%, list=1%, signal=18%	Apoe/Anxa2
BP	--	GO:0030216	keratinocyte differentiation	64	0.453823	1.63402	0.0133111	0.108628	2016	tags=28%, list=14%, signal=24%	Clic4/Anxa1/St14/Krt10/Madcam1/Sfn/Ptgs2/Nme2/Rbpj/Etv4/Bcr/Grhl1/Tgm1/Fosl2/Sav1/Macroh2a2/Ugcg/Zfp36l1
MF	--	GO:0004602	glutathione peroxidase activity	17	0.598916	1.63239	0.032381	0.182577	1698	tags=47%, list=12%, signal=41%	Prdx6/Gpx7/Gstm7/Mgst1/Gstk1/Gpx8/Gstp2/Gpx1
MF	--	GO:0008970	phospholipase A1 activity	6	0.770596	1.63193	0.0352423	0.191356	1	tags=17%, list=0%, signal=17%	Lpl
BP	--	GO:0034374	low-density lipoprotein particle remodeling	7	0.741859	1.63153	0.0321199	0.181357	246	tags=29%, list=2%, signal=28%	Apoe/Pla2g7
BP	--	GO:0046006	regulation of activated T cell proliferation	34	0.513704	1.63117	0.0237226	0.151179	1679	tags=29%, list=12%, signal=26%	Igf1/Il12b/Cd24a/Il27ra/Tnfsf9/Cd274/Icosl/Prnp/Igf2/Lrrc32
MF	UP	GO:0015078	proton transmembrane transporter activity	75	0.436877	1.63106	0.00642055	0.067422	2691	tags=40%, list=19%, signal=32%	Slc45a3/Cox6a2/AA467197/Slc15a2/Cox8b/Cox6a1/Atp5g1/Atp5j/Cox4i1/Cox8a/Slc11a1/Cox6c/Ndufa4l2/Atp6v0d2/Atp5d/Cox10/Atp6v0c/Atp2a3/Cox5a/Hvcn1/Cox7c/Tmco3/Atp5j2/Atp5g2/Cox7a2l/Atp6v0e/Atp6v1c2/Slc9a4/Atp5o/Cox7a2
BP	UP	GO:0001649	osteoblast differentiation	139	0.397937	1.6304	0.00145349	0.0339299	1683	tags=20%, list=12%, signal=18%	Ifi204/Ptger4/Fam20c/Pdlim7/Jag1/Igf1/Vegfa/Spp1/Lmna/Id3/Sh3pxd2b/Id1/Limd1/Ptk2/Bmp7/Tnf/Hdac7/Ltf/Id2/Noct/Id4/Bmpr1b/Cebpb/Gli3/H3f3b/Satb2/Igf2/Wnt11
CC	--	GO:0070820	tertiary granule	7	0.741209	1.6301	0.0321199	0.181357	1254	tags=43%, list=9%, signal=39%	Adam8/Cd177/Slc11a1
BP	--	GO:0090317	negative regulation of intracellular protein transport	37	0.501693	1.63008	0.0230906	0.149813	470	tags=16%, list=3%, signal=16%	Gbp4/Insig1/Mdfic/Cd36/Ufm1/Txn1
BP	--	GO:0032735	positive regulation of interleukin-12 production	31	0.525692	1.62999	0.0235935	0.150773	554	tags=23%, list=4%, signal=22%	Tlr2/Il12b/Tnfsf9/H2-M3/Cd36/Scimp/Flt3
BP	--	GO:0050482	arachidonic acid secretion	13	0.640311	1.62985	0.0333988	0.184949	1613	tags=38%, list=12%, signal=34%	Anxa1/Mif/Ace/Atp5j/Nmb
BP	--	GO:1903963	arachidonate transport	13	0.640311	1.62985	0.0333988	0.184949	1613	tags=38%, list=12%, signal=34%	Anxa1/Mif/Ace/Atp5j/Nmb
BP	--	GO:0002374	cytokine secretion involved in immune response	6	0.769382	1.62936	0.0374449	0.198057	216	tags=50%, list=2%, signal=49%	Tlr2/Trem1/Trem3
BP	--	GO:1902430	negative regulation of amyloid-beta formation	14	0.634164	1.6287	0.0337302	0.185746	1904	tags=43%, list=14%, signal=37%	Apoe/Igf1/Sorl1/Prnp/Pin1/Clu
BP	--	GO:1902668	negative regulation of axon guidance	18	-0.549045	-1.62862	0.0229167	0.149227	912	tags=28%, list=7%, signal=26%	Sema6c/Sema6d/Sema4g/Wnt3/Sema4b
BP	UP	GO:0070304	positive regulation of stress-activated protein kinase signaling cascade	140	0.396596	1.62846	0.00289436	0.0428915	1625	tags=19%, list=12%, signal=17%	Xdh/Mmp8/Il1rn/Traf1/Vegfa/Map4k1/Mlkl/Mdfic/Epha4/Scimp/Trpv4/Tnf/Zc3h12a/Il1b/Gadd45b/Flt4/Met/Lmnb1/Rell2/App/Fzd8/Mapk8ip1/Ptk2b/Sphk1/Eif2ak2/Taok3
MF	UP	GO:0019838	growth factor binding	111	0.410201	1.62821	0.0046225	0.0552155	1238	tags=19%, list=9%, signal=17%	Il1rn/Cxcl13/Igfbp6/Il3ra/Vegfa/Flt1/Il1r1/Cd36/Thbs1/Ghr/Flt3/Htra4/Kl/Htra3/Rps19/A2m/Flt4/Hspa9/Rpl37/Il1r2/Sec61b
BP	--	GO:0051643	endoplasmic reticulum localization	6	0.768763	1.62805	0.0374449	0.198057	1355	tags=33%, list=10%, signal=30%	Myo5a/Polr2m
BP	--	GO:0097755	positive regulation of blood vessel diameter	52	0.462971	1.62761	0.0243902	0.152907	1698	tags=29%, list=12%, signal=25%	Apoe/Ptk2/Adora2b/Sod2/Tnf/Sod1/P2rx4/Scpep1/Hif1a/Itga1/Kcnma1/Cx3cl1/Mkks/Prkg1/Gpx1
BP	--	GO:0002691	regulation of cellular extravasation	31	0.524739	1.62703	0.0235935	0.150773	1169	tags=23%, list=8%, signal=21%	Ptger4/Adam8/Itga4/Il27ra/Il1r1/Ripor2/Bcr
BP	--	GO:0071391	cellular response to estrogen stimulus	14	0.633513	1.62703	0.0337302	0.185746	2984	tags=50%, list=21%, signal=39%	Rara/Sra1/Arid5a/Naip2/Sfr1/Trim24/Pelp1
BP	--	GO:1902991	regulation of amyloid precursor protein catabolic process	35	0.509447	1.62698	0.0219378	0.145834	1904	tags=31%, list=14%, signal=27%	Apoe/Igf1/Epha4/Flot2/Sorl1/Tnf/Prnp/Pin1/App/Gsap/Clu
BP	--	GO:1905666	regulation of protein localization to endosome	12	0.655186	1.62657	0.0361446	0.194716	512	tags=25%, list=4%, signal=24%	Ezr/Vegfa/Sorl1
MF	--	GO:0031682	G-protein gamma-subunit binding	6	0.76798	1.62639	0.0374449	0.198057	3058	tags=67%, list=22%, signal=52%	Gnb4/Gnb3/Gnb1/Gnb5
BP	--	GO:0043931	ossification involved in bone maturation	17	0.596638	1.62619	0.0342857	0.187993	419	tags=18%, list=3%, signal=17%	Igf1/Xylt1/Rflnb
BP	--	GO:1904667	negative regulation of ubiquitin protein ligase activity	9	0.712237	1.62535	0.0302376	0.174695	2852	tags=67%, list=20%, signal=53%	Cdkn2a/Rpl23/Mad2l2/Rps7/Rpl11/Rpl5
CC	UP	GO:0000323	lytic vacuole	385	0.349884	1.62503	0.0011976	0.0339299	1524	tags=19%, list=11%, signal=17%	Cst7/Rab7b/Myo5a/Apoe/Ifitm3/Plbd1/Adam8/Anxa1/Anxa2/Fth1/Cxcr2/Slc2a6/Prdx6/Ldlr/Napsa/Dram1/Hpse/Acp5/Cd63/Dpp7/Acpp/Ace/Pld3/Ass1/Cd74/Rragd/Srgn/Stx3/Il4i1/Mcoln3/Galc/H2-DMb2/Sod1/H2-Aa/Il1b/Glb1/Mt1/Kxd1/Tmbim1/H2-DMa/H2-Eb1/Psen2/Irgm1/Ifi30/Bri3/Kif2a/Tinagl1/Ctsz/Npc2/Ctsb/Ftl1/Ctsc/Cd300ld3/Mreg/Plekhf1/Tmem150b/Zc3hav1/Gabarap/Slc11a1/Gm2a/Marchf9/Cxcr4/Atp6v0d2/App/Cd68/Borcs8/H2-Ob/S…
CC	UP	GO:0005764	lysosome	385	0.349884	1.62503	0.0011976	0.0339299	1524	tags=19%, list=11%, signal=17%	Cst7/Rab7b/Myo5a/Apoe/Ifitm3/Plbd1/Adam8/Anxa1/Anxa2/Fth1/Cxcr2/Slc2a6/Prdx6/Ldlr/Napsa/Dram1/Hpse/Acp5/Cd63/Dpp7/Acpp/Ace/Pld3/Ass1/Cd74/Rragd/Srgn/Stx3/Il4i1/Mcoln3/Galc/H2-DMb2/Sod1/H2-Aa/Il1b/Glb1/Mt1/Kxd1/Tmbim1/H2-DMa/H2-Eb1/Psen2/Irgm1/Ifi30/Bri3/Kif2a/Tinagl1/Ctsz/Npc2/Ctsb/Ftl1/Ctsc/Cd300ld3/Mreg/Plekhf1/Tmem150b/Zc3hav1/Gabarap/Slc11a1/Gm2a/Marchf9/Cxcr4/Atp6v0d2/App/Cd68/Borcs8/H2-Ob/S…
BP	--	GO:0006591	ornithine metabolic process	7	0.738717	1.62462	0.0406852	0.20733	1808	tags=29%, list=13%, signal=25%	Arg2/Aldh18a1
BP	--	GO:0061419	positive regulation of transcription from RNA polymerase II promoter in response to hypoxia	6	0.76714	1.62461	0.0396476	0.204748	846	tags=50%, list=6%, signal=47%	Vegfa/Rbpj/Hif1a
BP	--	GO:0043403	skeletal muscle tissue regeneration	30	0.527883	1.62442	0.0219378	0.145834	2136	tags=30%, list=15%, signal=25%	Anxa1/Igf1/Pkm/Ptgfrn/Dicer1/Cd9/Gpx1/Spaar/Plau
BP	DW	GO:0060997	dendritic spine morphogenesis	60	-0.409263	-1.62329	0.0025974	0.0394746	1219	tags=25%, list=9%, signal=23%	Ctnnd2/Zfp365/Ppp1r9a/Wasl/Ngef/Dbn1/Dlg4/Stau2/Eef2k/Cdk5r1/Tiam1/Pdlim5/Tanc2/Sipa1l1/Srcin1
BP	UP	GO:2000181	negative regulation of blood vessel morphogenesis	97	0.414954	1.62323	0.00772798	0.0758434	620	tags=14%, list=4%, signal=14%	Xdh/Ptger4/Il12b/Rgcc/Cxcl10/Plk2/H2-M3/Cd36/Thbs1/Atp2b4/Tnf/Stat1/Ngp/Sema4a
MF	--	GO:0005044	scavenger receptor activity	29	0.535806	1.62302	0.0202952	0.139595	1655	tags=34%, list=12%, signal=30%	Cxcl16/Lgals3bp/Enpp1/Vtn/Cd36/Msr1/Tinagl1/Enpp2/Prg4/Sbspon
BP	--	GO:0045006	DNA deamination	6	0.766303	1.62284	0.0396476	0.204748	1558	tags=67%, list=11%, signal=59%	Apobec1/Apobec3/Cdadc1/Exosc3
BP	UP	GO:0002262	myeloid cell homeostasis	159	0.387064	1.6228	0.0013986	0.0339299	1468	tags=19%, list=11%, signal=17%	Cd44/Axl/Anxa1/Lilrb4a/Hcar2/Cxcr2/Vegfa/Gpi1/Slc7a11/B2m/Cd24a/Pik3cb/Stat1/Inhba/Sod1/Hmgb2/Isg15/Gata3/Hif1a/Id2/Rps19/Kitl/Hspa9/Adgrf5/Hmox1/Prdx1/Alas1/Rps17/Fcer1g/Klf13
BP	--	GO:0015919	peroxisomal membrane transport	18	-0.546875	-1.62218	0.025	0.156072	2842	tags=50%, list=20%, signal=40%	Pex7/Abcd2/Pex12/Pex26/Pex10/Abcd3/Pex1/Abcd4/Pex5l
BP	--	GO:0090279	regulation of calcium ion import	26	0.547715	1.62215	0.0222222	0.146091	1519	tags=35%, list=11%, signal=31%	Lgals3/Ace/Ccl12/Pln/Psen2/Prnp/Serpine1/Cxcr4/Homer1
CC	DW	GO:0099634	postsynaptic specialization membrane	63	-0.399408	-1.62206	0.00501253	0.0587609	3000	tags=35%, list=21%, signal=28%	Ptprz1/Lrfn3/Mpp2/Actn2/P2rx6/Adra2a/Scrib/Rapsn/Nrcam/Ptprf/Gabra4/Nlgn2/Chrnb1/Efnb2/Dlg4/Grik5/Efnb3/Tiam1/Clstn1/Gria1/Rgs7bp/Lrrc4
MF	--	GO:1990948	ubiquitin ligase inhibitor activity	6	0.765853	1.62189	0.0396476	0.204748	2852	tags=83%, list=20%, signal=66%	Cdkn2a/Rpl23/Rps7/Rpl11/Rpl5
MF	--	GO:0019841	retinol binding	6	0.765829	1.62183	0.0396476	0.204748	2651	tags=67%, list=19%, signal=54%	Crabp2/Rbp1/C8g/Rbp4
BP	--	GO:0030878	thyroid gland development	11	-0.628087	-1.62181	0.0135659	0.109522	4283	tags=64%, list=31%, signal=44%	Braf/Thra/Mapk1/Map2k2/Smad3/Hhex/Map2k1
BP	UP	GO:0032091	negative regulation of protein binding	93	0.417335	1.62175	0.00936037	0.086087	2152	tags=27%, list=15%, signal=23%	Cdkn1a/Itga4/B2m/Slpi/Id1/Ifit2/Ace/Cdkn2a/Sorl1/Cav1/Psen2/Aurkb/Ctsz/Epb41l5/Ripor2/Met/Rack1/Pin1/Lrpap1/Atp2a3/Dtnbp1/Aurka/Stmn1/Arrb2/Mitd1
BP	--	GO:2000427	positive regulation of apoptotic cell clearance	6	0.765757	1.62168	0.0396476	0.204748	638	tags=33%, list=5%, signal=32%	C3/Cd300lf
BP	--	GO:0006857	oligopeptide transport	10	0.697357	1.62051	0.0215983	0.144957	701	tags=30%, list=5%, signal=29%	Slc7a11/Slc15a2/Slc9a3r1
CC	UP	GO:0042383	sarcolemma	119	0.403402	1.62025	0.00592593	0.0640018	1175	tags=17%, list=8%, signal=16%	Ezr/Vcam1/Atp1a3/Anxa1/Anxa2/Anxa5/Plec/Cacna1s/Cd36/Ptk2/Ahnak/Slc2a1/Atp2b4/Cav1/Ctsb/Sri/Kcnj12/Col6a3/Alox5/Atp1a1
BP	--	GO:0071402	cellular response to lipoprotein particle stimulus	27	0.545293	1.62018	0.0277264	0.166677	1596	tags=30%, list=11%, signal=26%	Lpl/Apoe/Ldlr/Cd36/Itgb2/Cd68/Fcer1g/Cd9
BP	--	GO:0044091	membrane biogenesis	38	0.494293	1.61983	0.028169	0.167643	1092	tags=21%, list=8%, signal=19%	Rftn1/Anxa2/Emp2/Flot2/S100a10/Cav1/Clec2i/Ephb2
BP	UP	GO:0050920	regulation of chemotaxis	169	0.38406	1.61976	0.00277393	0.0414511	1472	tags=22%, list=11%, signal=20%	Cxcl14/Cxcl13/Gpr18/Cxcr2/Vegfa/Fn1/Cxcl10/Ccl5/Pla2g7/Mif/Csf1/Bst1/Fpr2/Slamf8/Ptk2/Thbs1/Cd74/Trpv4/Stx3/Sell/Sema4a/Tnfsf14/Il1b/Ccl12/P2rx4/Robo2/C5ar1/Ripor2/Cx3cl1/Rarres2/Met/Serpine1/Stk39/Cxcr4/App/Ptk2b/Rac2
BP	UP	GO:0048872	homeostasis of number of cells	274	0.361306	1.6197	0.00124844	0.0339299	1468	tags=18%, list=11%, signal=16%	Cd44/Axl/Bcl2a1a/Anxa1/Lilrb4a/Hcar2/Pmaip1/Cxcr2/Vegfa/Tnfsf13b/Gpi1/Afdn/Slc7a11/Mif/Csf1/Bcl2/B2m/Chst3/Cd24a/Pirb/Lmo1/Col14a1/Cd74/Flt3/Pik3cb/Stat1/Inhba/Flt3l/Sod1/Hmgb2/Isg15/Gata3/Hif1a/Id2/Rps19/Ccnb2/Kitl/Akt3/Prdx5/Hspa9/Adgrf5/Bcr/Hmox1/Prdx1/Alas1/Rps17/Rrn3/Fcer1g/Klf13
BP	--	GO:0007530	sex determination	12	-0.610083	-1.61924	0.015873	0.121029	2381	tags=50%, list=17%, signal=42%	Sox9/Insr/Rsl1/Rtf2/Wnt4/Zfp57
BP	--	GO:2000392	regulation of lamellipodium morphogenesis	9	0.709486	1.61907	0.0302376	0.174695	1884	tags=56%, list=13%, signal=48%	Cd44/Coro1c/Pdpn/Enpp2/Vil1
BP	--	GO:1905208	negative regulation of cardiocyte differentiation	20	-0.521339	-1.61898	0.0264766	0.161338	1765	tags=35%, list=13%, signal=31%	Gsk3a/Rgs4/Fzd7/Yy1/Rgs2/Pak1/Sox6
BP	--	GO:0033762	response to glucagon	5	-0.794316	-1.61889	0.0199637	0.138618	832	tags=60%, list=6%, signal=56%	Cry1/Creb1/Adcy8
BP	--	GO:0002043	blood vessel endothelial cell proliferation involved in sprouting angiogenesis	14	0.630071	1.61818	0.0337302	0.185746	2598	tags=57%, list=19%, signal=47%	Il12b/Vegfa/Thbs1/Jcad/Hmox1/Ppp1r16b/Ngfr/Gata2
MF	--	GO:0008432	JUN kinase binding	15	0.624765	1.61818	0.0306122	0.175736	1680	tags=47%, list=12%, signal=41%	Ptk2/Tgif1/Lmnb1/Mapk8ip1/Mad2l2/Daxx/Kif5b
BP	UP	GO:0010827	regulation of glucose transmembrane transport	68	0.439912	1.61773	0.0113269	0.0975362	757	tags=18%, list=5%, signal=17%	C3/Fabp5/Igf1/Mif/Enpp1/Trib3/Ace/Klf15/Tnf/Pea15a/Il1b/C1qtnf12
BP	--	GO:0033600	negative regulation of mammary gland epithelial cell proliferation	6	0.763809	1.61756	0.0396476	0.204748	926	tags=50%, list=7%, signal=47%	Cdkn2a/Gata3/Etv4
BP	--	GO:0060039	pericardium development	21	0.579683	1.61726	0.0271845	0.164528	762	tags=24%, list=5%, signal=23%	Vcam1/Itga4/Bmp7/Heg1/Pdpn
BP	UP	GO:0097191	extrinsic apoptotic signaling pathway	195	0.373621	1.61667	0.00266312	0.0401314	1181	tags=15%, list=8%, signal=14%	Lgals3/Bcl2a1a/Traf1/Bcl2a1d/Igf1/Bcl2a1c/Trps1/Vegfa/Lmna/Bcl2/Thbs1/Lcn2/G0s2/Siglec1/Tnf/Pea15a/Inhba/Cav1/Hmgb2/Il1b/Krt18/Tmbim1/Psen2/Tradd/Kitl/Cx3cl1/Bcl2a1b/Serpine1/Hmox1/Gabarap
BP	--	GO:0010758	regulation of macrophage chemotaxis	31	0.521389	1.61664	0.0254083	0.157409	1664	tags=39%, list=12%, signal=34%	Ccl5/Mif/Csf1/Slamf8/Ptk2/Thbs1/Trpv4/C5ar1/Cx3cl1/Rarres2/Ptk2b/Cmklr1
CC	--	GO:0098576	lumenal side of membrane	14	0.629435	1.61655	0.0337302	0.185746	1118	tags=29%, list=8%, signal=26%	H2-D1/H2-Q7/H2-T23/H2-K1
BP	UP	GO:0042274	ribosomal small subunit biogenesis	70	0.438557	1.61627	0.0113636	0.0977585	3404	tags=43%, list=24%, signal=33%	Rpsa/Rps5/Rps15/Rps28/Rpl38/Rps25/Rps19/Tsr1/Helb/Wdr3/Rps8/Rps16/Rps17/Nop9/Npm1/Rps7/Rps2/Rps6/Rpp40/Rps14/Pwp2/Nol11/Rps27/Rps27l/Ngdn/Rrs1/Mrps7/Utp25/Gtf2h5/Rps10
CC	--	GO:0033178	proton-transporting two-sector ATPase complex, catalytic domain	13	0.63489	1.61605	0.0373281	0.197982	4165	tags=69%, list=30%, signal=49%	Atp5d/Atp6v1b2/Atp6v1c2/Atp5o/Atp6v1f/Atp6v1c1/Atp5e/Atp5a1/Atp5c1
CC	--	GO:0071556	integral component of lumenal side of endoplasmic reticulum membrane	11	0.663877	1.61545	0.0390947	0.203362	1118	tags=36%, list=8%, signal=33%	H2-D1/H2-Q7/H2-T23/H2-K1
CC	--	GO:0098553	lumenal side of endoplasmic reticulum membrane	11	0.663877	1.61545	0.0390947	0.203362	1118	tags=36%, list=8%, signal=33%	H2-D1/H2-Q7/H2-T23/H2-K1
BP	--	GO:0048550	negative regulation of pinocytosis	5	0.803766	1.61509	0.037694	0.198447	818	tags=40%, list=6%, signal=38%	Cav1/Prom2
BP	--	GO:0016264	gap junction assembly	9	0.707623	1.61482	0.0323974	0.182577	699	tags=44%, list=5%, signal=42%	Ace/Pkp2/Cav1/Il1b
BP	--	GO:0036265	RNA (guanine-N7)-methylation	5	0.803597	1.61475	0.037694	0.198447	2419	tags=80%, list=17%, signal=66%	Mettl1/Wdr4/Trmt112/Bud23
BP	--	GO:0150094	amyloid-beta clearance by cellular catabolic process	6	0.762414	1.6146	0.0396476	0.204748	393	tags=33%, list=3%, signal=32%	Ldlr/Cd36
CC	--	GO:0000276	mitochondrial proton-transporting ATP synthase complex, coupling factor F(o)	10	0.694474	1.61381	0.0259179	0.159069	4036	tags=90%, list=29%, signal=64%	Atp5g1/Atp5j/Atp5j2/Atp5g2/Atp5o/Atp5l/Atp5k/Atp5pb/Atp5h
BP	--	GO:0010718	positive regulation of epithelial to mesenchymal transition	37	0.496457	1.61307	0.026643	0.16191	762	tags=22%, list=5%, signal=20%	Jag1/Glipr2/Rgcc/Gcnt2/Bmp7/Bambi/Il1b/Pdpn
BP	--	GO:1901741	positive regulation of myoblast fusion	17	0.591798	1.61299	0.0342857	0.187993	1111	tags=29%, list=8%, signal=27%	Ehd1/Tnfsf14/Flt3l/Ripor2/Cxcl9
BP	--	GO:0060180	female mating behavior	7	0.733379	1.61288	0.0471092	0.224141	538	tags=43%, list=4%, signal=41%	Fuom/Thrb/Ncoa1
MF	--	GO:0008821	crossover junction endodeoxyribonuclease activity	5	-0.791063	-1.61226	0.0199637	0.138618	441	tags=60%, list=3%, signal=58%	Slx4/Slx1b/Rad51c
BP	--	GO:1905907	negative regulation of amyloid fibril formation	5	0.802271	1.61209	0.037694	0.198447	1904	tags=80%, list=14%, signal=69%	Apoe/Ldlr/Hspg2/Clu
BP	--	GO:0086012	membrane depolarization during cardiac muscle cell action potential	11	-0.624267	-1.61195	0.0155039	0.11916	3424	tags=73%, list=24%, signal=55%	Gja5/Scn1b/Cacnb2/Cacna1c/Cacna1d/Trpm4/Ank3/Slmap
MF	--	GO:0004128	cytochrome-b5 reductase activity, acting on NAD(P)H	6	0.76113	1.61188	0.0396476	0.204748	563	tags=33%, list=4%, signal=32%	Cyb5r3/Cyb5r1
BP	--	GO:0071295	cellular response to vitamin	11	0.662395	1.61184	0.0390947	0.203362	124	tags=18%, list=1%, signal=18%	Postn/Pim1
BP	--	GO:0097152	mesenchymal cell apoptotic process	6	0.761011	1.61163	0.0396476	0.204748	846	tags=50%, list=6%, signal=47%	Syne1/Bmp7/Hif1a
BP	--	GO:0045657	positive regulation of monocyte differentiation	8	0.709441	1.6114	0.0317125	0.179397	2016	tags=50%, list=14%, signal=43%	Csf1/Cd74/Dcstamp/Zfp36l1
BP	UP	GO:0040013	negative regulation of locomotion	243	0.362967	1.61136	0.00127065	0.0339299	1169	tags=16%, list=8%, signal=15%	Il1rn/Ptger4/Cxcl13/Clic4/Gpr18/Apoe/Jag1/Rap2b/Rgcc/Afdn/Mif/Dlg5/Bcl2/Cd63/Il27ra/Slamf8/Ptk2/Thbs1/Cd74/Atp2b4/Tnf/Pkp2/Spint2/Tacstd2/Sema4a/Slc9a3r1/Coro1c/Ccl12/Ptpru/Rbpj/Robo2/Gata3/Ripor2/Cx3cl1/Fbln1/Svbp/Serpine1/Bcr
MF	--	GO:0048019	receptor antagonist activity	7	0.732429	1.61079	0.0471092	0.224141	1499	tags=57%, list=11%, signal=51%	Il1rn/Ccl5/Dkk2/Lrpap1
BP	UP	GO:0045927	positive regulation of growth	223	0.364985	1.60997	0.00260417	0.03951	1328	tags=17%, list=10%, signal=15%	Ezr/Ptger4/Rftn1/C3/Apoe/Igf1/Pim1/Vegfa/Fn1/Cxcl16/Shtn1/Afdn/Csf1/Sh3pxd2b/Bcl2/Ptk2/Ntn1/Ghr/Flt3/Fxn/Sfn/Hlx/Crabp2/Rbpj/Atp5g1/Sgip1/Rpl4/Cdh4/Flt4/Serpine1/Mkks/Serp1/Zfpm2/N6amt1/Mmp14/Pin1/Cxcr4
BP	--	GO:0030224	monocyte differentiation	22	0.566057	1.60949	0.0288462	0.17031	2064	tags=36%, list=15%, signal=31%	Il3ra/Vegfa/Csf1/Cd74/Dcstamp/Zbtb46/Zfp36l1/Sp3
BP	--	GO:1903131	mononuclear cell differentiation	22	0.566057	1.60949	0.0288462	0.17031	2064	tags=36%, list=15%, signal=31%	Il3ra/Vegfa/Csf1/Cd74/Dcstamp/Zbtb46/Zfp36l1/Sp3
MF	--	GO:1901567	fatty acid derivative binding	28	0.537137	1.60885	0.0240741	0.152167	1622	tags=29%, list=12%, signal=25%	S100a9/S100a8/Soat2/Dbi/Stx3/Soat1/Acot7/Scp2
BP	--	GO:1903980	positive regulation of microglial cell activation	7	0.731025	1.6077	0.0492505	0.230851	988	tags=29%, list=7%, signal=27%	Mmp8/Ctsc
BP	UP	GO:0050731	positive regulation of peptidyl-tyrosine phosphorylation	151	0.384316	1.6074	0.00421348	0.0530165	1435	tags=17%, list=10%, signal=16%	Cd44/Iqgap1/Ptger4/Igf1/Il12b/Vegfa/Ccl5/Mif/Osm/Cd24a/Itga5/Vtn/Cd36/Ace/Epha4/Ghr/Cd74/Tnf/Il11/Prnp/Tnfrsf18/Kitl/Enpp2/App/Sh2d1b1/Ptk2b
BP	DW	GO:0007368	determination of left/right symmetry	89	-0.374316	-1.60726	0.0112045	0.0966659	3328	tags=39%, list=24%, signal=30%	Pkd1l1/Vangl2/Dll1/Smo/Mef2c/Kdm2a/Ttc25/Dnaic1/Mmp21/Nphp3/Tgfbr2/Dand5/Rttn/Foxj1/Nek8/Rpgrip1l/Ahi1/Smad3/Smad2/1700007K13Rik/Mks1/Disp1/Gm572/Nodal/Cluap1/Ift88/Pskh1/Ift52/Ift172/Acvr1/C2cd3/Ift74/Eng/Invs/Anks6
BP	--	GO:0021561	facial nerve development	6	-0.753609	-1.60678	0.0164234	0.123971	87	tags=67%, list=1%, signal=66%	Sema3f/Egr2/Nrp1/Plxna4
BP	--	GO:0021610	facial nerve morphogenesis	6	-0.753609	-1.60678	0.0164234	0.123971	87	tags=67%, list=1%, signal=66%	Sema3f/Egr2/Nrp1/Plxna4
CC	--	GO:0020005	symbiont-containing vacuole membrane	7	0.730575	1.60671	0.0492505	0.230851	630	tags=43%, list=5%, signal=41%	Gbp2/Iigp1/Gbp6
MF	DW	GO:0017124	SH3 domain binding	108	-0.359879	-1.60663	0.00842697	0.0800611	3516	tags=40%, list=25%, signal=30%	Adam17/Espn/Evl/Cntnap1/Abi3/Arhgap27/Adam10/Reps1/Dnm2/Dnm1/Casp9/Grb2/Rufy1/Abi2/Sirpa/Usp8/Qk/Dab2ip/Elmo3/Khdrbs1/Wasf2/Cbl/Lyn/Plscr3/Sh3bgrl2/Arhgap31/Sh3gl1/Prkce/Inpp5d/Abl1/Prrt2/Afap1/Fut8/Dock1/Hip1r/Dock3/Mapt/Dennd1a/Elmo1/Grik5/Khdrbs3/Tom1l1/Arhgap17
BP	--	GO:0002763	positive regulation of myeloid leukocyte differentiation	52	0.45697	1.60651	0.0243902	0.152907	1025	tags=21%, list=7%, signal=20%	Il12b/Ccl5/Csf1/Ppargc1b/Cd101/Cd74/Tnf/Id2/Evi2b/Dcstamp/Kitl
BP	--	GO:0032429	regulation of phospholipase A2 activity	6	0.758344	1.60598	0.0396476	0.204748	99	tags=17%, list=1%, signal=17%	Anxa1
BP	--	GO:0070509	calcium ion import	55	0.452757	1.60564	0.0295567	0.171888	1519	tags=25%, list=11%, signal=23%	Lgals3/Trpc4/Mcub/Cacna1s/Ace/Trpv4/Ccl12/Pln/Psen2/Cacna1a/Prnp/Serpine1/Cxcr4/Homer1
BP	--	GO:0051702	interaction with symbiont	66	0.441489	1.60562	0.0164474	0.123971	1698	tags=23%, list=12%, signal=20%	Apoe/Anxa2/Trem1/Fn1/Ccl5/Trem3/Zc3h12a/Camp/Ltf/Cxcl1/Romo1/Gapdh/Hspd1/Stom/Gpx1
BP	UP	GO:0043588	skin development	161	0.382622	1.60531	0.0027933	0.0414628	1497	tags=20%, list=11%, signal=18%	Clic4/Myo5a/Anxa1/Trps1/St14/Bcl2/Krt10/Hpse/Madcam1/Slc2a10/Dbi/Asprv1/Tnf/Sfn/Inhba/Comp/Ptgs2/Nme2/Cldn1/Rbpj/Psen2/Tradd/Etv4/Aloxe3/Mreg/Met/Bcr/Grhl1/Tgm1/Fosl2/Dicer1/Sav1
BP	--	GO:0006145	purine nucleobase catabolic process	5	0.798843	1.6052	0.037694	0.198447	7	tags=20%, list=0%, signal=20%	Xdh
BP	--	GO:0010831	positive regulation of myotube differentiation	24	0.548283	1.60505	0.0299625	0.173787	1257	tags=29%, list=9%, signal=27%	Bcl2/Ehd1/Tnfsf14/Flt3l/Ripor2/Cxcl9/Mmp14
BP	--	GO:0033151	V(D)J recombination	11	-0.621495	-1.60479	0.0155039	0.11916	3897	tags=73%, list=28%, signal=52%	Xrcc4/Xrcc6/Tcf3/Lig4/Dcaf1/Prkdc/Dclre1c/Atm
BP	--	GO:0050650	chondroitin sulfate proteoglycan biosynthetic process	17	0.588652	1.60442	0.0342857	0.187993	2715	tags=47%, list=19%, signal=38%	Igf1/Xylt1/Chst3/Pxylp1/Chpf/Chst13/B3gat3/Slc35d1
BP	UP	GO:0008202	steroid metabolic process	198	0.370071	1.60392	0.00266312	0.0401314	1633	tags=21%, list=12%, signal=19%	Apoe/Prkaa2/Igf1/Spp1/Cyb5r3/Insig1/Ldlr/Dgat2/Ch25h/Thrb/Aplp2/Soat2/Cyp51/Tspo/Sqle/Adora2b/Gnb3/Tnf/Cyb5r1/Sod1/Il1b/Tiparp/Npc2/Apoc1/Pde8b/Kcnma1/Hsd17b7/Atp1a1/Stard4/Mt3/Bmpr1b/Akr1c13/Fdxr/App/Soat1/Sec14l2/Prkg1/Igf2/Lss/Scp2/Cyp1b1
BP	--	GO:0032727	positive regulation of interferon-alpha production	20	0.578842	1.60386	0.0234834	0.150773	1491	tags=35%, list=11%, signal=31%	Mmp12/Irf7/Flt3/Stat1/Zc3hav1/Ddx58/Hspd1
BP	UP	GO:0050678	regulation of epithelial cell proliferation	269	0.358515	1.60386	0.00125628	0.0339299	2169	tags=23%, list=16%, signal=20%	Xdh/Mmp12/Lrg1/Apoe/Igf1/Itga4/Il12b/Vegfa/F3/Rgcc/Ccl5/Jaml/B2m/Flt1/Id1/Cdkn2b/Thbs1/Cdkn2a/Adora2b/Tnf/Sgpp2/Sfn/Stat1/Tacstd2/Cav1/Hmgb2/Nme2/Ccl12/Cldn1/Ift122/C5ar1/Gpbar1/Gata3/Etv4/Cdkn1b/Flt4/Akt3/Ccnd2/Alox5/Jcad/Hmox1/Nupr1/Tgm1/Nme1/Fmc1/Sav1/Ppp1r16b/Igf2/Aldh1a2/Gpx1/Klf9/Npm1/Aimp1/B4galt1/Zfp36l1/Bad/Ngfr/Plau/Scn5a/Tnfaip3/Cyba
BP	--	GO:0042364	water-soluble vitamin biosynthetic process	5	0.79813	1.60377	0.0399113	0.205063	1651	tags=80%, list=12%, signal=71%	Gsto1/Rfk/Pdxk/Akr1a1
BP	--	GO:2001238	positive regulation of extrinsic apoptotic signaling pathway	56	0.452482	1.60352	0.0263591	0.161173	2532	tags=29%, list=18%, signal=23%	Trps1/Thbs1/G0s2/Siglec1/Tnf/Pea15a/Inhba/Cav1/Psen2/Bmpr1b/Bcl2l14/Ret/Tnfsf12/Bcl10/Wwox/Skil
BP	--	GO:0042730	fibrinolysis	10	0.690003	1.60342	0.0280778	0.167418	1125	tags=40%, list=8%, signal=37%	Anxa2/Thbs1/Gp1ba/Serpine1
BP	UP	GO:0051271	negative regulation of cellular component movement	244	0.36092	1.60341	0.00126904	0.0339299	1169	tags=16%, list=8%, signal=15%	Il1rn/Ptger4/Cxcl13/Clic4/Gpr18/Apoe/Jag1/Rap2b/Rgcc/Afdn/Mif/Dlg5/Bcl2/Cd63/Il27ra/Slamf8/Ptk2/Thbs1/Cd74/Atp2b4/Tnf/Pkp2/Spint2/Tacstd2/Sema4a/Slc9a3r1/Coro1c/Ccl12/Ptpru/Rbpj/Gata3/Ripor2/Cx3cl1/Cdkn1b/Fbln1/Svbp/Serpine1/Bcr
BP	--	GO:0010573	vascular endothelial growth factor production	32	0.511157	1.60328	0.0290909	0.170488	2201	tags=41%, list=16%, signal=34%	C3/Hpse/Adora2b/Tnf/Ptgs2/Il1b/C5ar1/Hif1a/Flt4/Cyp1b1/Ccr2/Sars/Ndrg2
BP	--	GO:0002524	hypersensitivity	11	0.65883	1.60316	0.0432099	0.214392	1453	tags=36%, list=10%, signal=33%	C3/H2-T23/Ephb6/Fcer1g
BP	--	GO:0001844	protein insertion into mitochondrial membrane involved in apoptotic signaling pathway	5	0.79748	1.60246	0.0399113	0.205063	134	tags=20%, list=1%, signal=20%	Pmaip1
BP	--	GO:0006956	complement activation	30	0.520622	1.60208	0.023766	0.151179	2829	tags=50%, list=20%, signal=40%	C3/Rgcc/Cfb/Fcnb/Il1b/A2m/C4b/Masp1/C1qbp/C1qb/C1qa/C1ra/C8g/Phb/C2
MF	--	GO:0050321	tau-protein kinase activity	12	-0.603506	-1.60179	0.0218254	0.145411	3727	tags=67%, list=27%, signal=49%	Prkaa1/Sik3/Phkg1/Cdk5/Csnk1d/Mark3/Gsk3a/Ttbk1
BP	--	GO:0086010	membrane depolarization during action potential	16	-0.556875	-1.60093	0.0181452	0.131819	3424	tags=50%, list=24%, signal=38%	Gja5/Scn1b/Cacnb2/Cacna1c/Cacna1d/Trpm4/Ank3/Slmap
BP	--	GO:0072675	osteoclast fusion	6	0.755919	1.60085	0.0396476	0.204748	921	tags=33%, list=7%, signal=31%	Adam8/Dcstamp
BP	UP	GO:0002698	negative regulation of immune effector process	110	0.404917	1.60077	0.00465116	0.0553982	2295	tags=27%, list=16%, signal=23%	Fgl2/Lgals3/Pglyrp1/Anxa1/Cd22/Dhx58/Slamf8/H2-M3/Tnf/H2-T23/Hlx/Tap1/Zc3h12a/Rps19/A2m/Siglecg/Serpinb9/Bcr/Hmox1/Mill2/Sh2d1b1/C1qbp/Igf2/Clec4g/Pcbp2/Ccr2/Arrb2/Tnfaip3/Irak3/Cd84
BP	--	GO:0033273	response to vitamin	21	0.573572	1.60021	0.0271845	0.164528	2206	tags=33%, list=16%, signal=28%	Postn/Pim1/Spp1/Rbp1/Eif2ak2/Cdkn2d/Pemt
BP	--	GO:0032693	negative regulation of interleukin-10 production	14	0.622911	1.5998	0.0396825	0.204748	517	tags=21%, list=4%, signal=21%	Mmp8/Il12b/Cd274
MF	--	GO:0004601	peroxidase activity	31	0.515947	1.59977	0.0254083	0.157409	1801	tags=42%, list=13%, signal=37%	Prdx6/Gpx7/Gstm7/Mgst1/Txndc17/Ptgs2/Gstk1/Prdx5/Gpx8/Gstp2/Prdx1/Gpx1/Selenof
BP	--	GO:0045124	regulation of bone resorption	36	0.496016	1.59977	0.0289331	0.170488	284	tags=17%, list=2%, signal=16%	Ptger4/Adam8/Fcgr4/Vegfa/Spp1/Ppargc1b
BP	--	GO:0030193	regulation of blood coagulation	63	0.445202	1.5997	0.0182421	0.132084	1596	tags=27%, list=11%, signal=24%	S100a9/Apoe/Anxa2/Anxa5/Hpse/Cd36/Thbs1/Cav1/Pdpn/Gp1ba/Vkorc1/Ephb2/Serpine1/Fcer1g/Prkg1/Cd34/Cd9
BP	--	GO:1900025	negative regulation of substrate adhesion-dependent cell spreading	12	0.644294	1.59952	0.0381526	0.200529	1055	tags=33%, list=8%, signal=31%	Postn/Tacstd2/Coro1c/Fbln1
MF	--	GO:0016799	hydrolase activity, hydrolyzing N-glycosyl compounds	31	0.51586	1.5995	0.0254083	0.157409	1042	tags=26%, list=7%, signal=24%	Tlr2/Bst1/Il1r1/Il18rap/Man2a1/Ung/Il1rap/Art2b
BP	DW	GO:0055026	negative regulation of cardiac muscle tissue development	34	-0.456668	-1.59938	0.00660793	0.0683481	3068	tags=41%, list=22%, signal=32%	Dll1/Jarid2/Vgll4/Tgfbr2/Gsk3a/Rgs4/Fzd7/Meis1/Yy1/Apc/Rgs2/Pak1/Sox6/Hdac2
BP	--	GO:1905521	regulation of macrophage migration	42	0.478769	1.5989	0.0241379	0.152181	1664	tags=36%, list=12%, signal=32%	Ccl5/Mif/Csf1/Slamf8/Ptk2/Thbs1/Trpv4/P2rx4/C5ar1/Cx3cl1/Rarres2/Mmp14/Ptk2b/Cd9/Cmklr1
BP	--	GO:0045923	positive regulation of fatty acid metabolic process	28	0.5338	1.59885	0.0240741	0.152167	1206	tags=21%, list=9%, signal=20%	Slc45a3/Anxa1/Cd74/Ptgs2/Il1b/Nucb2
BP	--	GO:0030210	heparin biosynthetic process	5	-0.784257	-1.59839	0.0199637	0.138618	1398	tags=60%, list=10%, signal=54%	Xylt2/Slc10a7/Glce
MF	--	GO:0035174	histone serine kinase activity	5	0.795344	1.59817	0.0399113	0.205063	1809	tags=60%, list=13%, signal=52%	Prkaa2/Aurkb/Aurka
MF	DW	GO:0001228	DNA-binding transcription activator activity, RNA polymerase II-specific	340	-0.305138	-1.59814	0.00552486	0.0611776	3790	tags=38%, list=27%, signal=29%	Esrra/Nfic/Gabpa/Mitf/Cebpa/Mef2d/Rreb1/Zfp24/Meis3/Zfp668/Rel/Mafb/Zfp60/Nfyb/Zfp267/Atf3/Tcf3/Tfeb/Sox30/Sox18/Gmeb1/Glis3/Nfat5/Zfp112/Arid3a/Elk3/Nr3c1/Fubp3/Plag1/Mef2c/Pparg/Smad6/Zfp11/Zfp473/Zfp760/Zfp580/Spi1/Pou6f1/Nfyc/Pou3f1/Mzf1/Esrrg/Nfatc3/Atmin/Foxj3/Heyl/Zfp639/Zeb2/Sox9/Tead2/Sp1/Hltf/E4f1/Clock/Zfp458/Zfp759/Foxj1/Kmt2d/Zfp750/Myc/Zfp35/Pou5f2/Pou3f3/Tead3/Egr3/Smad3/Mybl2/Smad…
BP	--	GO:0045932	negative regulation of muscle contraction	28	0.533519	1.59801	0.0240741	0.152167	1022	tags=29%, list=7%, signal=27%	Ptger4/Arg2/Adora2b/Ptgs2/Zc3h12a/Sod1/Sri/Kcnma1
BP	UP	GO:2001236	regulation of extrinsic apoptotic signaling pathway	136	0.391215	1.59783	0.0058309	0.0635138	1173	tags=15%, list=8%, signal=14%	Lgals3/Traf1/Igf1/Trps1/Vegfa/Lmna/Bcl2/Thbs1/G0s2/Siglec1/Tnf/Pea15a/Inhba/Cav1/Hmgb2/Il1b/Tmbim1/Psen2/Cx3cl1/Serpine1/Hmox1
BP	--	GO:0000056	ribosomal small subunit export from nucleus	7	0.726431	1.5976	0.0513919	0.234391	3199	tags=71%, list=23%, signal=55%	Rps15/Nop9/Npm1/Xpo1/Ran
BP	--	GO:0009066	aspartate family amino acid metabolic process	28	0.533358	1.59753	0.0240741	0.152167	643	tags=18%, list=5%, signal=17%	Asns/Adssl1/Gcat/Ass1/Ddo
BP	UP	GO:0043583	ear development	146	0.386154	1.59743	0.004329	0.0533889	1470	tags=21%, list=11%, signal=19%	Ifi204/Cxcl14/Jag1/Igf1/Insig1/Bcl2/Ntn1/Epha4/Anp32b/H2-T23/Mcoln3/Sod1/Slc9a3r1/Rbpj/Sdc4/Rpl38/H2-DMa/Gata3/Ripor2/Frem2/Kcnma1/Tmie/Cdkn1b/Ephb2/H2-K1/Bcr/Gsdme/Alms1/Gli3/Dicer1
BP	--	GO:0050886	endocrine process	52	0.454372	1.59738	0.0260163	0.159404	838	tags=17%, list=6%, signal=16%	Rab11fip1/Hcar2/Mif/Selenom/Ace/Inhba/Niban2/Il1b/Gata3
CC	--	GO:0097386	glial cell projection	26	0.539288	1.59719	0.0240741	0.152167	242	tags=12%, list=2%, signal=11%	Ezr/Lgals3/Slc7a11
BP	--	GO:0071677	positive regulation of mononuclear cell migration	23	0.553817	1.59697	0.0324427	0.182717	1349	tags=30%, list=10%, signal=28%	Lgals3/Cxcl10/Ccl5/Pla2g7/Fpr2/Serpine1/App
MF	--	GO:0031730	CCR5 chemokine receptor binding	7	0.726124	1.59692	0.0513919	0.234391	598	tags=43%, list=4%, signal=41%	Ccl5/Stat1/Nes
BP	--	GO:0070102	interleukin-6-mediated signaling pathway	16	-0.555464	-1.59687	0.0221774	0.14609	3911	tags=69%, list=28%, signal=50%	Stat3/Ptpn2/Cebpa/Ctr9/St18/Il6ra/Spi1/Src/Fer/Il6st/Gab1
BP	--	GO:0098974	postsynaptic actin cytoskeleton organization	15	-0.560845	-1.59643	0.0273438	0.164821	2600	tags=67%, list=19%, signal=54%	Rock2/Arhgef7/Abi2/Myh10/Farp1/Wasf2/Ppp1r9a/Wasl/Dbn1/Sipa1l1
BP	--	GO:0099188	postsynaptic cytoskeleton organization	15	-0.560845	-1.59643	0.0273438	0.164821	2600	tags=67%, list=19%, signal=54%	Rock2/Arhgef7/Abi2/Myh10/Farp1/Wasf2/Ppp1r9a/Wasl/Dbn1/Sipa1l1
BP	--	GO:0032615	interleukin-12 production	49	0.461457	1.59643	0.03	0.173787	2281	tags=33%, list=16%, signal=27%	Tlr2/Il12b/Acp5/Tnfsf9/H2-M3/Cd36/Thbs1/Scimp/Flt3/Hspd1/C1qbp/Cmklr1/Mast2/Arrb2/Irak3/Il23a
BP	--	GO:0032655	regulation of interleukin-12 production	48	0.462956	1.59525	0.0332226	0.184546	2281	tags=33%, list=16%, signal=28%	Tlr2/Il12b/Acp5/Tnfsf9/H2-M3/Cd36/Thbs1/Scimp/Flt3/Hspd1/C1qbp/Cmklr1/Mast2/Arrb2/Irak3/Il23a
CC	--	GO:0016469	proton-transporting two-sector ATPase complex	39	0.479539	1.59525	0.0346021	0.188732	4165	tags=59%, list=30%, signal=42%	Atp5g1/Atp5j/Atp6v0d2/Atp5d/Atp6v0c/Atp6v1b2/Atp5mpl/Atp5j2/Atp5g2/Atp6v0e/Atp6v1c2/Atp5o/Atp5l/Atp5k/Atp6v1f/Atp5md/Atp5pb/Atp6v1d/Atp6v1c1/Atp5h/Atp5e/Atp5a1/Atp5c1
BP	--	GO:0038083	peptidyl-tyrosine autophosphorylation	33	0.504998	1.59481	0.0291439	0.170488	667	tags=18%, list=5%, signal=17%	Iqgap1/Fgr/Vegfa/Ptk2/Ace/Cav1
BP	--	GO:2000045	regulation of G1/S transition of mitotic cell cycle	102	0.404513	1.59471	0.0123077	0.10329	1632	tags=23%, list=12%, signal=20%	Cdkn1a/Anxa1/Rgcc/Gpnmb/Bcl2/Slfn1/Cdkn2b/Ccnd3/Anp32b/Tjp3/Ube2e2/Ccl12/Psme1/Pdpn/E2f1/Id2/Tfdp1/Zc3h12d/Ccnd2/Rpa2/Dgkz/Ino80/Psme2
MF	--	GO:0004806	triglyceride lipase activity	11	0.655288	1.59455	0.0473251	0.224638	1	tags=9%, list=0%, signal=9%	Lpl
BP	--	GO:0018095	protein polyglutamylation	13	-0.587822	-1.59423	0.0243408	0.152907	2283	tags=46%, list=16%, signal=39%	Lrrc49/Ttll9/Ttll4/Ttll6/Ttll11/Ttll13
BP	--	GO:0010574	regulation of vascular endothelial growth factor production	29	0.526246	1.59407	0.0221402	0.14609	2201	tags=41%, list=16%, signal=35%	C3/Hpse/Adora2b/Ptgs2/Il1b/C5ar1/Hif1a/Flt4/Cyp1b1/Ccr2/Sars/Ndrg2
BP	--	GO:0000470	maturation of LSU-rRNA	28	0.532193	1.59404	0.0240741	0.152167	2785	tags=46%, list=20%, signal=37%	Nhp2/Rpl35/Rpl7a/Rrp15/Npm1/Nsa2/Znhit3/Pes1/Gtpbp4/Rpl10a/Rpl7/Mak16/Mrpl1
CC	UP	GO:0098858	actin-based cell projection	161	0.379915	1.59395	0.0027933	0.0414628	1062	tags=15%, list=8%, signal=14%	Cd44/Ezr/Vcam1/Clic4/Myo5a/Lyz2/Myo10/Shtn1/Fat1/Cd24a/Acpp/Epha4/Scimp/Trpv4/Slc9a3r1/Pdpn/Iqgap2/Prom2/Rhoc/Ripor2/Prom1/Kitl/Apbb1/Icam2
BP	--	GO:0021631	optic nerve morphogenesis	5	0.793177	1.59381	0.0421286	0.211345	1531	tags=60%, list=11%, signal=53%	Ephb2/Gli3/Chrnb2
BP	--	GO:0070207	protein homotrimerization	11	0.654333	1.59222	0.0493827	0.230887	388	tags=27%, list=3%, signal=27%	Mif/Mlkl/H2-M3
BP	--	GO:0051127	positive regulation of actin nucleation	13	-0.587068	-1.59218	0.0243408	0.152907	2645	tags=69%, list=19%, signal=56%	Trim27/Abi2/Whamm/Nckap1/Wasf2/Cyfip1/Wasl/Fchsd2/Wasf1
BP	--	GO:1904177	regulation of adipose tissue development	8	0.700969	1.59216	0.0359408	0.194066	512	tags=38%, list=4%, signal=36%	Lmna/Sh3pxd2b/Sorl1
MF	--	GO:0005384	manganese ion transmembrane transporter activity	8	-0.693254	-1.592	0.0170132	0.126968	980	tags=50%, list=7%, signal=47%	Tmem165/Slc39a8/Mmgt2/Atp2c1
BP	--	GO:0031630	regulation of synaptic vesicle fusion to presynaptic active zone membrane	9	-0.657785	-1.59172	0.0241187	0.152167	1303	tags=56%, list=9%, signal=50%	Vamp1/Prrt2/Cplx1/Syt1/Grik5
MF	--	GO:0001161	intronic transcription regulatory region sequence-specific DNA binding	10	-0.63057	-1.59149	0.0241187	0.152167	3306	tags=50%, list=24%, signal=38%	Thra/Ncoa2/Zc3h8/Rxra/Hivep1
BP	--	GO:0015693	magnesium ion transport	10	-0.630352	-1.59094	0.0241187	0.152167	2674	tags=50%, list=19%, signal=40%	Nipal3/Nipa1/Nipa2/Cnnm2/Mmgt2
MF	--	GO:0005540	hyaluronic acid binding	15	0.614092	1.59054	0.0387755	0.202766	1585	tags=33%, list=11%, signal=30%	Cd44/Habp4/Hmmr/Lyve1/C1qbp
BP	--	GO:0060986	endocrine hormone secretion	34	0.50085	1.59035	0.0291971	0.170575	838	tags=21%, list=6%, signal=19%	Rab11fip1/Hcar2/Selenom/Inhba/Niban2/Il1b/Gata3
CC	UP	GO:0016324	apical plasma membrane	231	0.358564	1.59024	0.00254453	0.038737	1866	tags=22%, list=13%, signal=19%	Cd44/Ezr/Jag1/Prkaa2/Anxa1/Plec/Fn1/Cyp4f18/Fat1/Slc15a2/Emp2/Scnn1a/Ptk2/Stx3/Slc2a1/Amotl1/Anxa4/Tjp3/Cav1/Lmo7/Slc9a3r1/Cldn1/Pdpn/Psen2/Prom2/Pard6a/Ripor2/Ctsb/Prom1/Kcnma1/Lzts1/Atp1a1/Slc7a1/Crb3/Stk39/Atp6v0d2/Slc16a3/Atp1b1/Slc38a3/Bst2/Cd34/Cd9/Slc22a4/Akr1a1/Podxl/Plet1/Atp6v1b2/Slc3a2/Upk1a/Naaladl1/Hvcn1
BP	--	GO:0010889	regulation of sequestering of triglyceride	10	0.684271	1.5901	0.0345572	0.188732	455	tags=20%, list=3%, signal=19%	Lpl/Plin2
MF	--	GO:0030295	protein kinase activator activity	62	0.441233	1.58981	0.0213115	0.143965	799	tags=18%, list=6%, signal=17%	Iqgap1/Cdkn1a/Igf1/Pim1/Rgcc/Ccl5/Cd24a/Prkag2/Cks1b/Tpx2/Ltf
BP	--	GO:0002718	regulation of cytokine production involved in immune response	68	0.432258	1.58958	0.0177994	0.129836	1453	tags=26%, list=10%, signal=24%	Tlr2/Mif/B2m/Il1r1/H2-M3/Cd36/Cd74/Scimp/Tnf/H2-T23/Rsad2/Il1b/Gata3/Cd226/Hmox1/Arid5a/Ddx58/Fcer1g
CC	UP	GO:0030139	endocytic vesicle	167	0.377014	1.58928	0.00278164	0.0414628	2292	tags=25%, list=16%, signal=21%	Vim/Rab7b/H2-D1/Adam8/Fth1/Capg/Stx11/H2-Q7/Gsn/Rab11fip4/Ehd1/B2m/Scimp/Flot2/Rab20/H2-T23/Tap1/Irgm1/Sgip1/Ftl1/H2-K1/Slc11a1/Stx8/Itsn1/Sphk1/Kif5b/Myo1e/Gipc1/Anxa11/Ffar4/Rab7/Snx3/Zyx/Trf/Rab11fip3/Ngfr/Arrb2/Becn1/Eps15/Ap2b1/Tapbp
BP	--	GO:1904464	regulation of matrix metallopeptidase secretion	7	0.722562	1.58909	0.0513919	0.234391	114	tags=29%, list=1%, signal=28%	Ptger4/Tlr2
BP	--	GO:1990773	matrix metallopeptidase secretion	7	0.722562	1.58909	0.0513919	0.234391	114	tags=29%, list=1%, signal=28%	Ptger4/Tlr2
BP	--	GO:1902563	regulation of neutrophil activation	12	0.640074	1.58905	0.0441767	0.216129	1169	tags=42%, list=8%, signal=38%	Pram1/Cd177/Tnf/Itgb2/Bcr
BP	--	GO:0060346	bone trabecula formation	7	0.722466	1.58888	0.0513919	0.234391	284	tags=29%, list=2%, signal=28%	Vegfa/Ppargc1b
BP	--	GO:0031585	regulation of inositol 1,4,5-trisphosphate-sensitive calcium-release channel activity	6	0.750247	1.58884	0.0462555	0.221734	67	tags=17%, list=0%, signal=17%	Myo5a
CC	--	GO:0000137	Golgi cis cisterna	12	0.639767	1.58829	0.0441767	0.216129	166	tags=17%, list=1%, signal=16%	Lyz2/Xylt1
MF	--	GO:0051537	2 iron, 2 sulfur cluster binding	23	0.55079	1.58824	0.0362595	0.194716	2560	tags=35%, list=18%, signal=28%	Xdh/Fxn/Cisd3/Uqcrfs1/Fdx2/Aox2/Cmah/Isca2
MF	--	GO:0015923	mannosidase activity	15	-0.557914	-1.58808	0.0292969	0.170823	3316	tags=60%, list=24%, signal=46%	Edem1/Man1b1/Edem3/Man1a2/Maneal/Manba/Man1c1/Man2a2/Man1a
BP	--	GO:0045682	regulation of epidermis development	52	0.45163	1.58774	0.0276423	0.166396	2150	tags=31%, list=15%, signal=26%	Krt10/Hpse/Tnf/Sfn/Inhba/Nme2/Tradd/Etv4/Maff/Grhl1/Macroh2a2/Nab1/Nab2/Zfp36l1/Ngfr/Smad4
BP	UP	GO:0007204	positive regulation of cytosolic calcium ion concentration	212	0.362145	1.58768	0.00261097	0.039546	1953	tags=24%, list=14%, signal=21%	Ptger4/Cxcl13/Gpr18/Myo5a/Cd52/Cxcr2/Cxcl10/Gsto1/Diaph1/Bcl2/Cd24a/Fpr2/Gpr65/Cd36/Cxcl2/Dbi/Fpr1/Trpv4/Grin2c/Gstm7/Fkbp1b/Erc1/Cxcr1/Cav1/Il1b/P2rx4/Pln/Cacna1a/C5ar1/Ccrl2/Prnp/Sri/Cx3cl1/Cxcl1/Eif5a/Akap5/Cxcr4/Clec4b1/Ptk2b/Prkg1/Tac4/Nmb/Ddit3/Ccr8/Cmklr1/Cxcl3/Selenot/Tex101/Fis1/Ffar4
BP	UP	GO:0010657	muscle cell apoptotic process	79	0.418632	1.58767	0.0110759	0.0963978	2828	tags=34%, list=20%, signal=27%	Igf1/Cxcr2/Il12b/Bcl2/Cdkn2a/Sod2/Zc3h12a/Cav1/Rbpj/Hmox1/Eif5a/Nupr1/Gapdh/Ptk2b/Dicer1/Apaf1/Acot1/Npm1/Pdcd4/Bnip3/Arrb2/Smad4/Lifr/Gnb1/Tigar/Capn2/Rps6ka2
MF	--	GO:0004571	mannosyl-oligosaccharide 1,2-alpha-mannosidase activity	7	-0.715658	-1.58759	0.0224299	0.147239	3316	tags=86%, list=24%, signal=65%	Edem1/Man1b1/Edem3/Man1a2/Man1c1/Man1a
MF	--	GO:0017034	Rap guanyl-nucleotide exchange factor activity	5	-0.778907	-1.58749	0.0217786	0.145316	812	tags=80%, list=6%, signal=75%	Rapgef2/Rapgef1/Rap1a/Rapgef5
BP	UP	GO:1901568	fatty acid derivative metabolic process	79	0.418563	1.5874	0.0110759	0.0963978	1935	tags=25%, list=14%, signal=22%	Fabp5/Anxa1/Tlr2/Dpep2/Mif/Cyp4f18/Dgat2/Cd74/Ptgs2/Il1b/Pdpn/Ephx1/Aloxe3/Alox5/Acot7/Sphk1/Cyp1b1/Gpx1/Acsl5/Cyp2a4
BP	--	GO:0050435	amyloid-beta metabolic process	44	0.469134	1.58686	0.0288136	0.17031	2157	tags=30%, list=15%, signal=25%	Apoe/Igf1/Ace/Epha4/Sorl1/Tnf/Psen2/Prnp/Pin1/App/Gsap/Clu/Becn1
CC	--	GO:0097550	transcription preinitiation complex	9	-0.655687	-1.58664	0.0278293	0.166958	1843	tags=33%, list=13%, signal=29%	Brf2/Gtf2b/Gtf2h3
BP	--	GO:0042982	amyloid precursor protein metabolic process	56	0.447612	1.58626	0.0280066	0.167418	1904	tags=25%, list=14%, signal=22%	Apoe/Igf1/Epha4/Flot2/Sorl1/Tnf/Psen2/Prnp/Tmcc2/Pin1/App/Soat1/Gsap/Clu
BP	UP	GO:0010660	regulation of muscle cell apoptotic process	76	0.422367	1.58603	0.00950872	0.0869137	2150	tags=28%, list=15%, signal=24%	Igf1/Cxcr2/Il12b/Bcl2/Cdkn2a/Sod2/Zc3h12a/Cav1/Rbpj/Hmox1/Eif5a/Nupr1/Gapdh/Ptk2b/Dicer1/Acot1/Npm1/Pdcd4/Bnip3/Arrb2/Smad4
BP	--	GO:0071865	regulation of apoptotic process in bone marrow cell	5	0.789198	1.58582	0.0443459	0.216129	1491	tags=60%, list=11%, signal=54%	Plk2/Flt3l/Hspd1
BP	--	GO:0071866	negative regulation of apoptotic process in bone marrow cell	5	0.789198	1.58582	0.0443459	0.216129	1491	tags=60%, list=11%, signal=54%	Plk2/Flt3l/Hspd1
MF	--	GO:0030548	acetylcholine receptor regulator activity	16	0.592204	1.58522	0.0454545	0.2186	890	tags=38%, list=6%, signal=35%	Ly6a/Ly6c2/Ly6i/Ly6c1/Ly6e/Lypd6b
MF	--	GO:0099602	neurotransmitter receptor regulator activity	16	0.592204	1.58522	0.0454545	0.2186	890	tags=38%, list=6%, signal=35%	Ly6a/Ly6c2/Ly6i/Ly6c1/Ly6e/Lypd6b
BP	--	GO:1903003	positive regulation of protein deubiquitination	7	0.720762	1.58513	0.0513919	0.234391	1601	tags=57%, list=11%, signal=51%	Tank/Tnip1/Zc3h12a/Nop53
MF	UP	GO:0019887	protein kinase regulator activity	141	0.385454	1.58507	0.00577201	0.0631808	1826	tags=23%, list=13%, signal=21%	Iqgap1/Cdkn1a/Igf1/Pim1/Rgcc/Ccl5/Cd24a/Pkib/Prkag2/Cdkn2b/Trib3/Ccnd3/Cdkn2a/Cks1b/Prkar2b/Tpx2/Ltf/Prkar1b/Ccnb2/Cdkn1b/Ccng1/Ccnd2/Rack1/Ccnf/Dus2/Rplp1/Cdc37/Rac2/Daxx/Igf2/Wnt11/Npm1/Cdkn2d
MF	--	GO:0001618	virus receptor activity	17	0.581525	1.58499	0.0419048	0.210849	3275	tags=59%, list=23%, signal=45%	Cd300lf/Cldn1/Cd300ld/Cldn9/Pvr/Cd209a/Siva1/Dpp4/Bsg/Cd81
MF	--	GO:0140272	exogenous protein binding	17	0.581525	1.58499	0.0419048	0.210849	3275	tags=59%, list=23%, signal=45%	Cd300lf/Cldn1/Cd300ld/Cldn9/Pvr/Cd209a/Siva1/Dpp4/Bsg/Cd81
BP	--	GO:0034205	amyloid-beta formation	36	0.49141	1.58491	0.0361664	0.194716	1904	tags=28%, list=14%, signal=24%	Apoe/Igf1/Epha4/Sorl1/Tnf/Prnp/Pin1/App/Gsap/Clu
BP	UP	GO:0002768	immune response-regulating cell surface receptor signaling pathway	161	0.377645	1.58443	0.0027933	0.0414628	2086	tags=25%, list=15%, signal=21%	Ezr/Lgals3/Rftn1/Bcl2a1d/Tlr2/Clec4d/Cd22/Clec4e/Pram1/Bcl2/Fpr2/H2-M3/Fpr1/Fcnb/Zc3h12a/Clec2i/Lat2/Psen2/C5ar1/Gata3/Icosl/Btla/Btnl1/Prnp/Cd226/Mill2/Sh2d1b1/Fcer1g/Dennd1b/Dgkz/Cmklr1/Myo1g/Prkcb/Plekha1/Cd3e/Cd28/Itk/Fyb/Pde4b/Bcl10
BP	--	GO:0044848	biological phase	29	0.523051	1.58439	0.0221402	0.14609	1749	tags=31%, list=13%, signal=27%	Myo5a/Ptgs2/Spo11/Psen2/Trex1/Mreg/Dek/Terf1/Cdc20
BP	UP	GO:0051051	negative regulation of transport	379	0.34194	1.58424	0.00121212	0.0339299	1329	tags=16%, list=10%, signal=15%	Il1rn/Lgals3/Ptger4/Rab11fip1/Fabp5/Gbp4/Apoe/Anxa1/Mmp9/Anxa5/Tlr2/Cd22/Il12b/Rgcc/Gsto1/Insig1/Cyp4f18/Bcl2/Enpp1/Osm/Mdfic/Cd36/Ace/Thbs1/Cyp51/Cd74/Ufm1/Srgn/Txn1/Tnf/Gstm7/Pea15a/Fkbp1b/Cd300lf/Ptgs2/Rsad2/Cav1/Pim3/Il1b/Slc9a3r1/Il11/Pln/Eny2/Prom2/Atp5j/Apoc1/Siglecg/Pde8b/Sri/Cx3cl1/Atg7/Hdac9/Ephb2/Ankrd13b/Bcr/Hmox1/Nucb2/Rack1/Ucp2/Akap5/Stk39/Nlrp12
BP	--	GO:0032754	positive regulation of interleukin-5 production	11	0.651032	1.58419	0.0493827	0.230887	950	tags=36%, list=7%, signal=34%	Crlf2/Rara/Gata3/Il1rap
BP	--	GO:0034635	glutathione transport	5	0.788293	1.584	0.0443459	0.216129	701	tags=40%, list=5%, signal=38%	Slc7a11/Slc9a3r1
BP	--	GO:0042939	tripeptide transport	5	0.788293	1.584	0.0443459	0.216129	701	tags=40%, list=5%, signal=38%	Slc7a11/Slc9a3r1
CC	--	GO:0000439	transcription factor TFIIH core complex	10	-0.627091	-1.58271	0.025974	0.159255	884	tags=30%, list=6%, signal=28%	Ercc2/Gtf2h3/Gtf2h2
BP	--	GO:0032878	regulation of establishment or maintenance of cell polarity	25	0.535305	1.58256	0.0334572	0.185157	1640	tags=32%, list=12%, signal=28%	Igf1/Shtn1/Gsn/Flot2/Gata3/Ripor2/Ptk2b/Arfgef1
BP	--	GO:0002886	regulation of myeloid leukocyte mediated immunity	53	0.449716	1.58244	0.0294599	0.171549	3368	tags=47%, list=24%, signal=36%	Fgr/C3/Pram1/Cd177/Adora2b/H2-T23/Itgb2/Bcr/Hmox1/Cxcl1/Ddx58/Fcer1g/Rac2/Ddx21/Ccr2/Cd84/Dnase1l3/Gata2/Tyrobp/Pld2/Vamp8/Dnase1/Rabgef1/Stxbp2/Foxf1
BP	--	GO:0030220	platelet formation	17	-0.54413	-1.58243	0.0251572	0.156834	6157	tags=76%, list=44%, signal=43%	Wdr1/Zfpm1/Mpig6b/Nbeal2/Ptpn6/Cib1/Zfp385a/Mef2c/Clec1b/Actn1/Ep300/Prkdc/Tal1
BP	--	GO:0036344	platelet morphogenesis	17	-0.54413	-1.58243	0.0251572	0.156834	6157	tags=76%, list=44%, signal=43%	Wdr1/Zfpm1/Mpig6b/Nbeal2/Ptpn6/Cib1/Zfp385a/Mef2c/Clec1b/Actn1/Ep300/Prkdc/Tal1
BP	--	GO:2000646	positive regulation of receptor catabolic process	7	0.719507	1.58237	0.0513919	0.234391	81	tags=14%, list=1%, signal=14%	Apoe
BP	--	GO:0034134	toll-like receptor 2 signaling pathway	14	0.616071	1.58223	0.0416667	0.210362	114	tags=14%, list=1%, signal=14%	Acod1/Tlr2
MF	--	GO:0097602	cullin family protein binding	22	-0.498695	-1.58178	0.026971	0.163457	3971	tags=55%, list=28%, signal=39%	Dcun1d5/Klhl3/Kctd17/Rnf7/Klhl21/Kctd6/Kctd2/Dcun1d2/Dcun1d4/Dcun1d3/Klhl36/Kctd21
MF	--	GO:0070513	death domain binding	10	0.680531	1.58141	0.0367171	0.195906	1242	tags=40%, list=9%, signal=36%	Bcl2/Dap/Tradd/Rack1
BP	--	GO:0016926	protein desumoylation	9	-0.653509	-1.58138	0.0315399	0.178647	2994	tags=67%, list=21%, signal=52%	Senp7/Senp2/Senp1/Uspl1/Senp5/Senp8
MF	--	GO:0016929	SUMO-specific protease activity	9	-0.653509	-1.58138	0.0315399	0.178647	2994	tags=67%, list=21%, signal=52%	Senp7/Senp2/Senp1/Uspl1/Senp5/Senp8
BP	--	GO:0031952	regulation of protein autophosphorylation	40	0.472348	1.5809	0.0376712	0.198447	667	tags=18%, list=5%, signal=17%	Iqgap1/Rap2b/Vegfa/Gpnmb/Enpp1/Ace/Cav1
BP	UP	GO:0002764	immune response-regulating signaling pathway	164	0.375309	1.58057	0.00277008	0.0414511	2086	tags=25%, list=15%, signal=22%	Ezr/Lgals3/Rftn1/Bcl2a1d/Tlr2/Clec4d/Cd22/Clec4e/Pram1/Bcl2/Fpr2/H2-M3/Fpr1/Fcnb/Zc3h12a/Clec2i/Lat2/Psen2/C5ar1/Gata3/Icosl/Btla/Btnl1/Prnp/Cd226/Mill2/Sh2d1b1/Fcer1g/Dennd1b/Ctsh/Dgkz/Cmklr1/Myo1g/Prkcb/Plekha1/Cd3e/Cd28/Itk/Fyb/Pde4b/Bcl10
BP	--	GO:0043249	erythrocyte maturation	11	-0.612042	-1.58038	0.0213178	0.143965	2525	tags=45%, list=18%, signal=37%	Brd1/L3mbtl3/Maea/Ercc2/Tal1
BP	--	GO:0010595	positive regulation of endothelial cell migration	83	0.414335	1.57983	0.0141956	0.113375	1173	tags=24%, list=8%, signal=22%	Anxa1/Igf1/Vegfa/Gpi1/Plk2/Thbs1/Adora2b/Amotl1/Hdac7/Ptgs2/Zc3h12a/P2rx4/Gata3/Hif1a/Flt4/Akt3/Met/Hdac9/Jcad/Hmox1
BP	--	GO:2001244	positive regulation of intrinsic apoptotic signaling pathway	60	0.437742	1.5794	0.0275527	0.165968	3483	tags=45%, list=25%, signal=34%	S100a9/S100a8/Cav1/Sod1/Slc9a3r1/Plekhf1/Rack1/Nupr1/Gsdme/Bub1/Ddit3/Rps7/Clu/Fis1/Rpl11/Bad/Becn1/Rpl26/Skil/Plscr1/Mcl1/Ubb/Rps3/Lck/Styxl1/Spop/Septin4
BP	DW	GO:0021696	cerebellar cortex morphogenesis	32	-0.454231	-1.57928	0.0110619	0.0963978	3068	tags=47%, list=22%, signal=37%	Kndc1/Atp2b2/Dll1/Smo/Cdk5/Pcnt/Ldb1/Sptbn2/Zfp365/Whrn/Faim2/Ulk1/Map2k1/Cend1/Prox1
BP	UP	GO:0051090	regulation of DNA-binding transcription factor activity	327	0.346066	1.57928	0.0012285	0.0339299	1664	tags=18%, list=12%, signal=17%	Bhlhe40/Acod1/Rab7b/Traf1/Hmgn3/Adam8/Tlr2/Pim1/Vegfa/Rgcc/Id3/Enpp1/Ppargc1b/Id1/Fanca/Nlrc5/Trim25/Cd36/Sik1/Adgrg3/Cdkn2a/Il18rap/Flot2/Hr/Tnf/Anxa4/Dap/Nfkbia/Trim30b/Zc3h12a/Cav1/Itgb2/Il1b/Ltf/Tradd/Id2/Tfdp1/Il1rap/Prnp/Sri/Cx3cl1/Tacc3/Trim30a/Hmox1/Nupr1/Nlrp12/App/Ddx58/Mad2l2/Sphk1/Sav1/Fosl1/Tbx6/Rwdd3/Trim12a/Eif2ak2/Crtc3/Cyp1b1/Ddit3/Cmklr1
BP	--	GO:0061032	visceral serous pericardium development	6	0.745692	1.57919	0.0528634	0.238301	762	tags=50%, list=5%, signal=47%	Vcam1/Itga4/Pdpn
MF	--	GO:0034185	apolipoprotein binding	17	0.579287	1.57889	0.0438095	0.216046	1	tags=6%, list=0%, signal=6%	Lpl
BP	--	GO:0018149	peptide cross-linking	15	0.609545	1.57876	0.0387755	0.202766	1784	tags=40%, list=13%, signal=35%	Anxa1/Fn1/Thbs1/Mamdc2/Tgm1/F13a1
BP	--	GO:0072073	kidney epithelium development	90	0.406487	1.57873	0.0170807	0.126968	978	tags=16%, list=7%, signal=15%	Cd44/Arg2/Jag1/Cxcr2/Vegfa/Bcl2/Epha4/Rara/Klf15/Bmp7/Tacstd2/Robo2/Gata3/Prom1
BP	--	GO:0048799	animal organ maturation	21	0.565734	1.57835	0.0291262	0.170488	1969	tags=33%, list=14%, signal=29%	Igf1/Xylt1/Rflnb/Gata3/Aldh1a2/Ret/Fat4
MF	--	GO:0004708	MAP kinase kinase activity	11	-0.611214	-1.57824	0.0213178	0.143965	2696	tags=45%, list=19%, signal=37%	Map2k4/Mapk1/Map2k2/Map3k7/Map2k1
MF	--	GO:0044323	retinoic acid-responsive element binding	6	0.745179	1.5781	0.0528634	0.238301	898	tags=50%, list=6%, signal=47%	Rxrg/Rara/Nr2f1
CC	UP	GO:0001726	ruffle	134	0.386659	1.5776	0.00580552	0.0634697	1884	tags=22%, list=13%, signal=19%	Iqgap1/Fgr/Ezr/Myo5a/Pdlim7/Anxa2/Myo10/Gsn/Diaph1/Gas7/S100a6/Wwc1/Itga5/Scimp/Trpv4/Nme2/Pdpn/Epb41l5/Sh3yl1/Jcad/Ddx58/Nme1/Cdc37/Eef1a1/Atp6v1b2/S100b/Plekha1/Cspg4/Vil1
CC	DW	GO:0098982	GABA-ergic synapse	56	-0.40085	-1.57728	0.00759494	0.0756598	4538	tags=48%, list=32%, signal=33%	Efna5/Plcb1/Clcn3/Lrrtm2/Epha3/Clstn3/Atp2b2/Ctbp1/Arhgef7/Mdga1/Gabrd/Cspg5/Slc6a1/Adra2a/Slc6a17/Gphn/Nr3c2/Gabra4/Nlgn2/Gabbr1/Sv2a/Gucy1a1/Dag1/Pak1/Abhd6/Clstn1/Bsn
BP	--	GO:0002693	positive regulation of cellular extravasation	23	0.546897	1.57701	0.0362595	0.194716	876	tags=22%, list=6%, signal=20%	Ptger4/Adam8/Itga4/Il1r1/Ripor2
BP	--	GO:0043276	anoikis	26	0.532467	1.57699	0.0259259	0.159069	1229	tags=31%, list=9%, signal=28%	Bcl2/Itga5/Ptk2/Sik1/Cav1/E2f1/Tfdp1/Pdk4
BP	UP	GO:0055088	lipid homeostasis	115	0.394495	1.57697	0.00758725	0.0756598	1087	tags=15%, list=8%, signal=14%	Lpl/Apoe/Prkaa2/Fabp3/Insig1/Ldlr/Dgat2/Ehd1/Cd24a/Soat2/Pkp2/Fabp4/Cav1/Npc2/Rbp1/Atg7/Hdac9
CC	--	GO:0044300	cerebellar mossy fiber	5	-0.773647	-1.57677	0.0217786	0.145316	2255	tags=80%, list=16%, signal=67%	Dab2ip/Bin1/Syde1/Dlg4
MF	--	GO:0042287	MHC protein binding	27	0.530511	1.57626	0.0314233	0.178326	1118	tags=26%, list=8%, signal=24%	Pilrb1/Pilra/Cd74/Pilrb2/H2-T23/Tap1/H2-K1
BP	--	GO:0010968	regulation of microtubule nucleation	5	0.784429	1.57624	0.0443459	0.216129	76	tags=20%, list=1%, signal=20%	Eml2
BP	UP	GO:0016052	carbohydrate catabolic process	112	0.395516	1.57617	0.00612557	0.0658392	1752	tags=25%, list=13%, signal=22%	Chil3/Aoah/Prkaa2/Igf1/Pfkp/Slc2a6/Gpi1/Mif/Prkag2/Pkm/Amy1/Glb1/Pygl/Hif1a/Trex1/Eno1/Tpi1/Nupr1/Gm2a/Gapdh/App/Gusb/Aldoa/Eno1b/Dhdh/Prxl2c/Akr1a1/Ddit4
BP	UP	GO:2001237	negative regulation of extrinsic apoptotic signaling pathway	77	0.419049	1.57586	0.00950872	0.0869137	1173	tags=18%, list=8%, signal=17%	Lgals3/Igf1/Vegfa/Lmna/Bcl2/Tnf/Pea15a/Hmgb2/Il1b/Tmbim1/Psen2/Cx3cl1/Serpine1/Hmox1
BP	--	GO:1903792	negative regulation of anion transport	27	0.53033	1.57572	0.0314233	0.178326	1526	tags=33%, list=11%, signal=30%	Il1rn/Apoe/Cyp4f18/Thbs1/Tnf/Il1b/Atp5j/Stk39/Prkg1
BP	--	GO:0034142	toll-like receptor 4 signaling pathway	30	0.512039	1.57566	0.0292505	0.170775	799	tags=23%, list=6%, signal=22%	Acod1/Rab7b/Cd14/Scimp/Nfkbia/Tnip3/Ltf
BP	UP	GO:0033138	positive regulation of peptidyl-serine phosphorylation	79	0.415315	1.57509	0.0110759	0.0963978	735	tags=15%, list=5%, signal=14%	Cd44/Vegfa/Mif/Bcl2/Osm/Bcar3/Txn1/Atp2b4/Tnf/Ptgs2/Cav1/Il11
BP	--	GO:0051964	negative regulation of synapse assembly	5	0.783851	1.57507	0.0443459	0.216129	396	tags=40%, list=3%, signal=39%	Tlr2/Ptk2
BP	UP	GO:1902107	positive regulation of leukocyte differentiation	143	0.382556	1.57492	0.00437318	0.0533889	1498	tags=20%, list=11%, signal=18%	Axl/Adam8/Anxa1/Il12b/Ccl5/Csf1/Ppargc1b/Tnfsf9/H2-M3/Rara/Cd101/Cd74/Tnf/Hlx/Flt3l/H2-Aa/Il1b/H2-DMa/Cd83/Gata3/Id2/Evi2b/Dcstamp/Kitl/Mmp14/Klf10/Gli3/Socs1
MF	--	GO:0032051	clathrin light chain binding	5	-0.772448	-1.57432	0.0235935	0.150773	2445	tags=60%, list=17%, signal=50%	Nsg2/Cltc/Hip1r
BP	--	GO:0051307	meiotic chromosome separation	19	-0.514	-1.57401	0.035124	0.191063	2151	tags=32%, list=15%, signal=27%	Eme2/Top2b/Ncapd3/Ncaph/Espl1/Sycp3
MF	--	GO:0035256	G protein-coupled glutamate receptor binding	13	0.618256	1.57371	0.0451866	0.217899	1519	tags=38%, list=11%, signal=34%	Calm3/Slc9a3r1/Prnp/Calm1/Homer1
MF	--	GO:0016667	oxidoreductase activity, acting on a sulfur group of donors	49	0.454871	1.57364	0.0316667	0.179251	895	tags=20%, list=6%, signal=19%	Gsto1/Sh3bgrl3/Glrx/Msrb1/Txn1/Srxn1/Txndc17/Gstk1/Ifi30/Gsr
BP	--	GO:0002369	T cell cytokine production	33	0.498262	1.57354	0.0309654	0.176923	1460	tags=33%, list=10%, signal=30%	Il12b/B2m/Crlf2/Il1r1/Il18rap/Rsad2/Il1b/Gata3/Slc11a1/Arid5a/Dennd1b
BP	--	GO:0032653	regulation of interleukin-10 production	43	0.469681	1.57351	0.0256849	0.158311	1566	tags=23%, list=11%, signal=21%	Mmp8/Ptger4/Tlr2/Il12b/Cd274/Cd83/Bcl3/Fcer1g/Hspd1/Cd34
BP	--	GO:0006690	icosanoid metabolic process	64	0.43697	1.57334	0.0199667	0.138618	1698	tags=25%, list=12%, signal=22%	Fabp5/Anxa1/Tlr2/Dpep2/Mif/Cyp4f18/Cd74/Ptgs2/Il1b/Pdpn/Ephx1/Aloxe3/Alox5/Sphk1/Cyp1b1/Gpx1
BP	UP	GO:1901343	negative regulation of vasculature development	106	0.398039	1.57322	0.00925926	0.0855983	620	tags=14%, list=4%, signal=14%	Xdh/Ptger4/Il12b/Rgcc/Cxcl10/Plk2/H2-M3/Cd36/Thbs1/Bmp7/Atp2b4/Tnf/Stat1/Ngp/Sema4a
MF	--	GO:0047499	calcium-independent phospholipase A2 activity	7	0.715326	1.57318	0.0599572	0.257774	246	tags=29%, list=2%, signal=28%	Prdx6/Pla2g7
BP	--	GO:0061687	detoxification of inorganic compound	5	0.782857	1.57308	0.0443459	0.216129	1277	tags=60%, list=9%, signal=55%	Mt2/Mt1/Mt3
BP	--	GO:0097501	stress response to metal ion	5	0.782857	1.57308	0.0443459	0.216129	1277	tags=60%, list=9%, signal=55%	Mt2/Mt1/Mt3
BP	--	GO:1904996	positive regulation of leukocyte adhesion to vascular endothelial cell	18	0.574917	1.57302	0.0421456	0.211345	1160	tags=22%, list=8%, signal=20%	Itga4/Tnf/Itgb2/Alox5
BP	DW	GO:0021575	hindbrain morphogenesis	43	-0.425671	-1.57291	0.00717703	0.0727576	3827	tags=44%, list=27%, signal=32%	Kndc1/Atp2b2/Gnpat/Hes1/Dll1/Smo/Cdk5/Pcnt/Ldb1/Abl1/Sptbn2/Zfp365/Whrn/Dlc1/Faim2/Ulk1/Map2k1/Cend1/Prox1
BP	--	GO:0021697	cerebellar cortex formation	23	-0.489448	-1.5729	0.0292887	0.170823	1454	tags=48%, list=10%, signal=43%	Kndc1/Atp2b2/Dll1/Cdk5/Ldb1/Whrn/Faim2/Ulk1/Map2k1/Cend1/Prox1
BP	--	GO:0006119	oxidative phosphorylation	89	0.406352	1.57266	0.0139535	0.111842	3817	tags=48%, list=27%, signal=35%	Cox6a2/Tnf/Fxn/Ndufv3/Pde2a/Cox6a1/Atp5j/Cox4i1/Nupr1/Atp5d/Uqcrfs1/Cox5a/Sdhaf2/Cox7c/Uqcrq/Ndufa10/Atp5j2/Uqcrh/Cyc1/Cox7a2l/Ndufa12/Ndufb9/Slc25a23/Uqcr10/Uqcc2/Ndufa8/Atp5o/Cox7a2/Gadd45gip1/Cdk1/Dnajc15/Atp5l/Ndufa7/Sdhc/Stoml2/Ndufb6/Ndufb8/Ndufv2/Atp5pb/Cox5b/Chchd10/Uqcrb/Ndufs6
BP	--	GO:0019934	cGMP-mediated signaling	20	0.567441	1.57227	0.0332681	0.184569	1590	tags=40%, list=11%, signal=36%	Apoe/Cd36/Thbs1/Adora2b/Pde2a/Ptk2b/Prkg1/Npr1
BP	--	GO:1902730	positive regulation of proteoglycan biosynthetic process	5	0.782428	1.57221	0.0443459	0.216129	675	tags=40%, list=5%, signal=38%	Slc2a10/Pxylp1
BP	--	GO:0006929	substrate-dependent cell migration	25	0.531789	1.57216	0.0371747	0.197325	1055	tags=28%, list=8%, signal=26%	Adam8/Fn1/Shtn1/Ntn1/Spag6l/Epb41l5/Fbln1
BP	--	GO:0030330	DNA damage response, signal transduction by p53 class mediator	54	0.445554	1.57156	0.0328407	0.184028	454	tags=13%, list=3%, signal=13%	Cd44/Cdkn1a/Pmaip1/Mif/Batf/Cdkn2a/Cd74
MF	DW	GO:0001216	DNA-binding transcription activator activity	343	-0.300456	-1.57139	0.00564972	0.0619944	3790	tags=38%, list=27%, signal=28%	Esrra/Nfic/Gabpa/Mitf/Cebpa/Mef2d/Rreb1/Zfp24/Meis3/Zfp668/Rel/Mafb/Zfp60/Nfyb/Zfp267/Atf3/Tcf3/Tfeb/Sox30/Sox18/Gmeb1/Glis3/Nfat5/Zfp112/Arid3a/Elk3/Nr3c1/Fubp3/Plag1/Mef2c/Pparg/Smad6/Zfp11/Zfp473/Zfp760/Zfp580/Spi1/Pou6f1/Nfyc/Pou3f1/Mzf1/Esrrg/Nfatc3/Atmin/Foxj3/Heyl/Zfp639/Zeb2/Sox9/Tead2/Sp1/Hltf/E4f1/Clock/Zfp458/Zfp759/Foxj1/Kmt2d/Zfp750/Myc/Zfp35/Pou5f2/Pou3f3/Tead3/Egr3/Smad3/Mybl2/Smad…
BP	--	GO:0048820	hair follicle maturation	18	0.574303	1.57134	0.0440613	0.216129	1035	tags=28%, list=7%, signal=26%	Myo5a/Ptgs2/Rbpj/Psen2/Mreg
BP	DW	GO:0009799	specification of symmetry	96	-0.360836	-1.57058	0.0111421	0.0964063	3328	tags=38%, list=24%, signal=29%	Pkd1l1/Vangl2/Dll1/Smo/Mef2c/Kdm2a/Ttc25/Dnaic1/Mmp21/Nphp3/Tgfbr2/Dand5/Rttn/Foxj1/Nek8/Rpgrip1l/Ahi1/Smad3/Smad2/1700007K13Rik/Mks1/Disp1/Gm572/Nodal/Nbl1/Cluap1/Ift88/Pskh1/Ift52/Ift172/Acvr1/C2cd3/Ift74/Eng/Invs/Anks6
BP	DW	GO:0009855	determination of bilateral symmetry	96	-0.360836	-1.57058	0.0111421	0.0964063	3328	tags=38%, list=24%, signal=29%	Pkd1l1/Vangl2/Dll1/Smo/Mef2c/Kdm2a/Ttc25/Dnaic1/Mmp21/Nphp3/Tgfbr2/Dand5/Rttn/Foxj1/Nek8/Rpgrip1l/Ahi1/Smad3/Smad2/1700007K13Rik/Mks1/Disp1/Gm572/Nodal/Nbl1/Cluap1/Ift88/Pskh1/Ift52/Ift172/Acvr1/C2cd3/Ift74/Eng/Invs/Anks6
BP	--	GO:2001267	regulation of cysteine-type endopeptidase activity involved in apoptotic signaling pathway	16	0.586724	1.57055	0.0494071	0.230887	885	tags=25%, list=6%, signal=23%	Mmp9/Gsn/Plaur/Prr7
BP	--	GO:0036302	atrioventricular canal development	5	0.781549	1.57045	0.0443459	0.216129	2332	tags=60%, list=17%, signal=50%	Rbpj/Smad4/Chd7
BP	--	GO:1905005	regulation of epithelial to mesenchymal transition involved in endocardial cushion formation	5	-0.770216	-1.56977	0.0235935	0.150773	2429	tags=80%, list=17%, signal=66%	Tgfbr2/Tgfbr1/Acvr1/Eng
BP	--	GO:1905007	positive regulation of epithelial to mesenchymal transition involved in endocardial cushion formation	5	-0.770216	-1.56977	0.0235935	0.150773	2429	tags=80%, list=17%, signal=66%	Tgfbr2/Tgfbr1/Acvr1/Eng
MF	--	GO:0002054	nucleobase binding	5	0.781203	1.56975	0.0443459	0.216129	2243	tags=80%, list=16%, signal=67%	Dpys/Pygl/Pnp2/Dpyd
BP	--	GO:0033033	negative regulation of myeloid cell apoptotic process	16	0.586313	1.56945	0.0494071	0.230887	1453	tags=38%, list=10%, signal=34%	Cxcr2/Ccl5/Mif/Bcl2/Kitl/Fcer1g
BP	--	GO:0030202	heparin metabolic process	7	-0.707457	-1.5694	0.0242991	0.152907	1398	tags=43%, list=10%, signal=39%	Xylt2/Slc10a7/Glce
BP	--	GO:0007569	cell aging	97	0.401171	1.56932	0.015456	0.11916	1219	tags=20%, list=9%, signal=18%	Arg2/Cdkn1a/Plk2/Mif/Lmna/Bcl2/B2m/Cdkn2b/H2-M3/Cdkn2a/Nampt/Cav1/Sod1/Id2/Mir671/Ybx1/Akt3/Serpine1/Romo1
BP	--	GO:2000434	regulation of protein neddylation	5	0.780969	1.56928	0.0443459	0.216129	3056	tags=80%, list=22%, signal=63%	Cdkn2a/Rpl11/Rpl5/Cops9
MF	--	GO:0097493	structural molecule activity conferring elasticity	5	0.780913	1.56917	0.0443459	0.216129	401	tags=40%, list=3%, signal=39%	Emilin2/Ahnak
BP	--	GO:0032891	negative regulation of organic acid transport	20	0.566299	1.56911	0.0332681	0.184569	1526	tags=40%, list=11%, signal=36%	Il1rn/Cyp4f18/Thbs1/Tnf/Il1b/Atp5j/Stk39/Prkg1
BP	--	GO:0014052	regulation of gamma-aminobutyric acid secretion	5	-0.769754	-1.56883	0.0235935	0.150773	3223	tags=100%, list=23%, signal=77%	Slc6a1/P2rx7/Gabbr1/Sv2a
BP	--	GO:0033005	positive regulation of mast cell activation	21	0.562307	1.56878	0.0330097	0.184166	1453	tags=29%, list=10%, signal=26%	Fgr/Cd300lb/Crlf2/Adora2b/Cd226/Fcer1g
CC	--	GO:0045263	proton-transporting ATP synthase complex, coupling factor F(o)	11	0.644668	1.5687	0.0534979	0.239587	4036	tags=82%, list=29%, signal=58%	Atp5g1/Atp5j/Atp5j2/Atp5g2/Atp5o/Atp5l/Atp5k/Atp5pb/Atp5h
BP	--	GO:0071353	cellular response to interleukin-4	27	0.527859	1.56838	0.0314233	0.178326	3371	tags=48%, list=24%, signal=37%	Cd300lf/Gata3/Nfil3/Dcstamp/Rplp0/Rpl3/Alad/Rufy4/Rps2/Impdh2/Pml/Hspa5/Parp14
BP	--	GO:0042987	amyloid precursor protein catabolic process	45	0.461738	1.56652	0.0321489	0.181405	1904	tags=27%, list=14%, signal=23%	Apoe/Igf1/Epha4/Flot2/Sorl1/Tnf/Psen2/Prnp/Pin1/App/Gsap/Clu
BP	--	GO:0002578	negative regulation of antigen processing and presentation	7	0.712299	1.56652	0.0599572	0.257774	1405	tags=57%, list=10%, signal=51%	Fgl2/Thbs1/Cd68/H2-Ob
CC	--	GO:0099061	integral component of postsynaptic density membrane	30	-0.458937	-1.5665	0.0131868	0.108363	4214	tags=70%, list=30%, signal=49%	Adam22/Chrm1/Lrrc4c/Lrfn1/Cnih2/Gria2/Ptprs/Lrrtm2/Clstn3/Atp2b2/Ptprz1/Lrfn3/Adra2a/Nrcam/Ptprf/Efnb2/Grik5/Efnb3/Clstn1/Gria1/Lrrc4
BP	UP	GO:0018212	peptidyl-tyrosine modification	259	0.351788	1.56649	0.00125945	0.0339299	1092	tags=14%, list=8%, signal=13%	Cd44/Iqgap1/Fgr/Ptger4/Igf1/Rap2b/Il12b/Vegfa/Ccl5/Il12rb2/Mif/Bst1/Osm/Flt1/Aplp2/Cd24a/Itga5/Vtn/Cd36/Ptk2/Ace/Epha4/Ghr/Cd74/Tpst1/Tnf/Cav1/Itgb2/Il11/Psen2/Prnp/Tnfrsf18/Kitl/Flt4/Ephb2
BP	--	GO:0010829	negative regulation of glucose transmembrane transport	23	0.543204	1.56637	0.0362595	0.194716	699	tags=26%, list=5%, signal=25%	Fabp5/Enpp1/Ace/Tnf/Pea15a/Il1b
BP	UP	GO:0019932	second-messenger-mediated signaling	296	0.346564	1.56621	0.00123457	0.0339299	1697	tags=21%, list=12%, signal=19%	Adgre5/Vcam1/Ptger4/Myo5a/Apoe/Itgal/Igf1/Cd22/Cxcr2/Vegfa/Cxcl10/Gsto1/Bst1/Cd24a/Fpr2/Gpr65/Cd36/Thbs1/Adgrg3/Adora2b/Calml4/Calm3/Prkar2b/Atp2b4/Tnf/Gstm7/Fkbp1b/Pebp1/Cxcr1/Chrm3/Mt2/Adgre4/Slc9a3r1/Nme2/Mt1/Lat2/P2rx4/Pln/Pde2a/Prkar1b/Ccrl2/Prnp/Siglecg/Sri/Nucb2/Calm1/Akap5/Alms1/Gapdh/Cxcr4/App/Camta1/Atp1b1/Ptk2b/S1pr5/Sphk1/Prkg1/Crtc3/Cnr2/Npr1/Ccr8/Cmklr1/Adgrg6
BP	UP	GO:0050673	epithelial cell proliferation	315	0.344946	1.56599	0.00123609	0.0339299	2169	tags=23%, list=16%, signal=19%	Xdh/Mmp12/Lrg1/Apoe/Igf1/Itga4/Il12b/Vegfa/F3/Rgcc/Ccl5/Jaml/B2m/Flt1/Id1/Cdkn2b/Thbs1/Cdkn2a/Adora2b/Tnf/Sgpp2/Pik3cb/Sfn/Stat1/Tacstd2/Cav1/Hmgb2/Serpinb1a/Nme2/Ccl12/Cldn1/Ift122/C5ar1/Gpbar1/Gata3/Id2/Etv4/Cdkn1b/Flt4/Akt3/Ccnd2/Alox5/Jcad/Prok2/Hmox1/Fabp7/Nupr1/Alms1/Tgm1/Cebpb/Nme1/Fmc1/Sav1/Cd34/Ppp1r16b/Tcf19/Igf2/Aldh1a2/Gpx1/Klf9/Npm1/Bcl2l2/Aimp1/B4galt1/Zfp36l1/Bad/Ngfr/Plau/Scn5a/Tn…
BP	--	GO:0034219	carbohydrate transmembrane transport	86	0.407627	1.56567	0.0139969	0.112089	757	tags=17%, list=5%, signal=17%	C3/Fabp5/Igf1/Mif/Enpp1/Trib3/Slc2a10/Ace/Klf15/Slc2a1/Tnf/Pea15a/Il1b/Slc2a3/C1qtnf12
BP	--	GO:0032350	regulation of hormone metabolic process	31	0.504871	1.56543	0.0290381	0.170488	1618	tags=32%, list=12%, signal=29%	Igf1/Slco1c1/Gnb3/Cacna1a/Gata3/Hif1a/Pde8b/Kcnma1/Atp1a1/Igf2
BP	--	GO:0048670	regulation of collateral sprouting	17	-0.538264	-1.56537	0.0293501	0.171021	742	tags=29%, list=5%, signal=28%	Ulk1/Spg20/Ulk2/Bcl11a/Wnt3
BP	--	GO:1905523	positive regulation of macrophage migration	29	0.516722	1.56521	0.0258303	0.158919	1664	tags=38%, list=12%, signal=33%	Ccl5/Csf1/Ptk2/Thbs1/Trpv4/P2rx4/C5ar1/Cx3cl1/Rarres2/Mmp14/Cmklr1
MF	--	GO:0005212	structural constituent of eye lens	10	0.673476	1.56502	0.0453564	0.218438	689	tags=20%, list=5%, signal=19%	Vim/Crybg3
BP	--	GO:0051125	regulation of actin nucleation	26	-0.473916	-1.565	0.0238095	0.151179	2645	tags=46%, list=19%, signal=37%	Trim27/Abi2/Whamm/Nckap1/Coro1b/Wasf2/Cyfip1/Hip1r/Wasl/Ap1ar/Fchsd2/Wasf1
BP	--	GO:0055022	negative regulation of cardiac muscle tissue growth	26	-0.473856	-1.5648	0.0238095	0.151179	2926	tags=42%, list=21%, signal=34%	Jarid2/Vgll4/Tgfbr2/Gsk3a/Rgs4/Meis1/Yy1/Apc/Rgs2/Pak1/Hdac2
BP	--	GO:0061117	negative regulation of heart growth	26	-0.473856	-1.5648	0.0238095	0.151179	2926	tags=42%, list=21%, signal=34%	Jarid2/Vgll4/Tgfbr2/Gsk3a/Rgs4/Meis1/Yy1/Apc/Rgs2/Pak1/Hdac2
BP	--	GO:0021612	facial nerve structural organization	5	-0.767777	-1.5648	0.0254083	0.157409	87	tags=80%, list=1%, signal=80%	Sema3f/Egr2/Nrp1/Plxna4
MF	--	GO:0030228	lipoprotein particle receptor activity	14	0.609131	1.56441	0.0496032	0.231268	973	tags=29%, list=7%, signal=27%	Cxcl16/Ldlr/Cd36/Olr1
MF	--	GO:0005159	insulin-like growth factor receptor binding	12	0.630144	1.5644	0.0522088	0.236545	1618	tags=33%, list=12%, signal=29%	Igf1/Socs2/Socs1/Igf2
BP	--	GO:1903935	response to sodium arsenite	5	0.778535	1.56439	0.0443459	0.216129	1617	tags=40%, list=12%, signal=35%	Zc3h12a/Daxx
BP	--	GO:0034392	negative regulation of smooth muscle cell apoptotic process	9	0.685203	1.56366	0.049676	0.231416	2130	tags=44%, list=15%, signal=38%	Igf1/Rbpj/Gapdh/Arrb2
BP	--	GO:0060143	positive regulation of syncytium formation by plasma membrane fusion	24	0.534077	1.56347	0.0374532	0.198057	1111	tags=25%, list=8%, signal=23%	Ehd1/Tnfsf14/Flt3l/Ripor2/Dcstamp/Cxcl9
BP	UP	GO:0006869	lipid transport	251	0.35107	1.56339	0.00125786	0.0339299	1389	tags=18%, list=10%, signal=16%	Fabp5/Apoe/Anxa1/Anxa2/Spp1/Fabp3/Slco1c1/Mif/Cyp4f18/Atp10a/Ldlr/Selenom/Soat2/Cd36/Ace/Thbs1/Dbi/Plin2/Tspo/Slc2a1/Tnf/Msr1/Inhba/Nfkbia/Fabp4/Cav1/Abca8b/Gltp/Il1b/Slc9a3r1/Osbpl3/Stard6/Aqp9/Npc2/Atp5j/Apoc1/Prelid1/Xkr6/Plscr2/Nucb2/Stard4/Gm2a/Atp10b/Soat1
BP	--	GO:0010820	positive regulation of T cell chemotaxis	13	0.614146	1.56325	0.0491159	0.230735	2891	tags=54%, list=21%, signal=43%	Cxcl13/Ccl5/Tnfsf14/Stk39/Ccr2/Wnt5a/Ccl27a
BP	--	GO:1903969	regulation of response to macrophage colony-stimulating factor	5	0.77792	1.56316	0.0443459	0.216129	256	tags=40%, list=2%, signal=39%	Tlr2/Csf1
BP	--	GO:1903972	regulation of cellular response to macrophage colony-stimulating factor stimulus	5	0.77792	1.56316	0.0443459	0.216129	256	tags=40%, list=2%, signal=39%	Tlr2/Csf1
BP	UP	GO:0050680	negative regulation of epithelial cell proliferation	113	0.391522	1.56315	0.00763359	0.0756598	1258	tags=18%, list=9%, signal=16%	Xdh/Apoe/Il12b/Rgcc/B2m/Flt1/Cdkn2b/Thbs1/Cdkn2a/Tnf/Sfn/Stat1/Cav1/Ccl12/Ift122/Gata3/Etv4/Cdkn1b/Alox5/Nupr1
BP	UP	GO:0043524	negative regulation of neuron apoptotic process	128	0.385717	1.56299	0.00733138	0.0739024	1491	tags=20%, list=11%, signal=18%	Axl/Apoe/Adam8/Vegfa/Gpi1/Bcl2/Fpr2/Optn/Sod2/Nes/Sod1/Ccl12/Mt1/Cacna1a/C5ar1/Hif1a/Btg2/Cx3cl1/Hmox1/Mt3/Pin1/Cebpb/Ptk2b/Itsn1/Hspd1
BP	--	GO:0030517	negative regulation of axon extension	31	-0.454639	-1.56272	0.0133038	0.108628	912	tags=26%, list=7%, signal=24%	Sema6c/Ccr5/Map2/Cdk5r1/Sema6d/Sema4g/Wnt3/Sema4b
BP	--	GO:0060754	positive regulation of mast cell chemotaxis	5	0.777697	1.56271	0.0443459	0.216129	194	tags=40%, list=1%, signal=39%	Vegfa/Ccl5
MF	--	GO:0050840	extracellular matrix binding	43	0.466439	1.56265	0.0256849	0.158311	893	tags=23%, list=6%, signal=22%	Lgals3/Anxa2/Vegfa/Spp1/Tgfbi/Vtn/Rpsa/Thbs1/Tinagl1/Lgals1
BP	--	GO:0032656	regulation of interleukin-13 production	17	0.573286	1.56254	0.047619	0.224649	950	tags=29%, list=7%, signal=27%	Arg2/Rara/H2-T23/Gata3/Il1rap
MF	--	GO:0043024	ribosomal small subunit binding	15	0.603169	1.56225	0.0428571	0.213473	2655	tags=53%, list=19%, signal=43%	Pim1/Eif4b/Ung/Cpeb2/Nme1/Npm1/Mtif3/Eif1
BP	DW	GO:0016925	protein sumoylation	39	-0.430779	-1.56186	0.00943396	0.0866744	1075	tags=23%, list=8%, signal=21%	Cbx4/Arnt/Trpm4/Pias4/Pias2/Hmg20a/Pias3/Bcl11a/Rasd2
MF	--	GO:0120170	intraciliary transport particle B binding	7	-0.703979	-1.56168	0.0299065	0.173583	2051	tags=57%, list=15%, signal=49%	Ttc30b/Ttc30a2/Ttc26/Kifap3
BP	--	GO:0032305	positive regulation of icosanoid secretion	13	0.613383	1.5613	0.0491159	0.230735	699	tags=23%, list=5%, signal=22%	Mif/Cyp4f18/Il1b
MF	--	GO:0016684	oxidoreductase activity, acting on peroxide as acceptor	35	0.488861	1.56123	0.0365631	0.195552	1801	tags=37%, list=13%, signal=32%	Prdx6/Gpx7/Gstm7/Mgst1/Txndc17/Ptgs2/Gstk1/Prdx5/Gpx8/Gstp2/Prdx1/Gpx1/Selenof
BP	--	GO:0045945	positive regulation of transcription by RNA polymerase III	9	-0.645125	-1.56109	0.0371058	0.197272	3710	tags=78%, list=27%, signal=57%	Cebpa/Brf1/Rptor/Ice1/Zc3h8/Ell/Ice2
BP	--	GO:0032634	interleukin-5 production	13	0.613191	1.56082	0.0510806	0.233874	950	tags=31%, list=7%, signal=29%	Crlf2/Rara/Gata3/Il1rap
BP	--	GO:0032674	regulation of interleukin-5 production	13	0.613191	1.56082	0.0510806	0.233874	950	tags=31%, list=7%, signal=29%	Crlf2/Rara/Gata3/Il1rap
BP	--	GO:0032650	regulation of interleukin-1 alpha production	8	0.687016	1.56047	0.0570825	0.249796	2275	tags=62%, list=16%, signal=52%	Ptger4/Cx3cl1/Il1r2/Panx1/Casp1
BP	--	GO:0034121	regulation of toll-like receptor signaling pathway	59	0.436526	1.56015	0.0295082	0.171718	2536	tags=34%, list=18%, signal=28%	Acod1/Rab7b/Irf7/Tlr2/Cd36/Cd300lf/Rsad2/Cav1/Ltf/Cd300ld3/Trim30a/Ptgs2os/App/Arrb2/Tnfaip3/Cyba/Mfhas1/Irak3/Sarm1/Appl1
BP	--	GO:0060312	regulation of blood vessel remodeling	7	0.709063	1.5594	0.0620985	0.262676	1169	tags=43%, list=8%, signal=39%	Tmbim1/Flt4/Bcr
MF	--	GO:0046875	ephrin receptor binding	29	-0.461067	-1.55912	0.0217391	0.145316	4564	tags=69%, list=33%, signal=47%	Efna4/Efna5/Pik3cg/Anks1b/Anks1/Efna1/Nck1/Cdk5/Grb2/Src/Cbl/Lyn/Abl1/Chn1/Efnb2/Ngef/Cdk5r1/Efnb3/Tiam1/Sipa1l1
BP	--	GO:0048662	negative regulation of smooth muscle cell proliferation	40	0.465703	1.55867	0.0410959	0.208302	2201	tags=30%, list=16%, signal=25%	Cdkn1a/Il12b/Sod2/Cav1/Rgs5/Cdkn1b/Hmox1/Prkg1/Npr1/Pdcd4/Tnfaip3/Ndrg2
BP	--	GO:0048146	positive regulation of fibroblast proliferation	57	0.438104	1.55839	0.0325733	0.183105	2353	tags=30%, list=17%, signal=25%	Cdkn1a/Igf1/Anxa2/Fn1/Mif/Cd74/Tgif1/E2f1/Fbln1/Serpine1/Fosl2/Sphk1/Ngfr/Dhx9/Rps3a1/Ccna2/Rnaseh2b
BP	UP	GO:0098742	cell-cell adhesion via plasma-membrane adhesion molecules	114	0.38983	1.558	0.00762195	0.0756598	1098	tags=20%, list=8%, signal=19%	Il1rn/Vcam1/Itgal/Itga4/Jaml/Alcam/Emb/Cd24a/Cd177/Itga5/Pcdhga4/Sell/Cadm1/Pik3cb/Cldn1/Robo2/Esam/Lgals1/Il1rap/Cx3cl1/Cdh4/Ntng2/Milr1
BP	--	GO:0042104	positive regulation of activated T cell proliferation	23	0.54029	1.55796	0.0362595	0.194716	848	tags=26%, list=6%, signal=25%	Igf1/Il12b/Cd24a/Il27ra/Tnfsf9/Icosl
BP	--	GO:0019065	receptor-mediated endocytosis of virus by host cell	7	0.708316	1.55776	0.0620985	0.262676	2439	tags=57%, list=17%, signal=47%	Siglec1/Cav1/Eps15/Tpcn2
BP	--	GO:0075509	endocytosis involved in viral entry into host cell	7	0.708316	1.55776	0.0620985	0.262676	2439	tags=57%, list=17%, signal=47%	Siglec1/Cav1/Eps15/Tpcn2
MF	--	GO:0045295	gamma-catenin binding	10	-0.617041	-1.55735	0.0278293	0.166958	1521	tags=30%, list=11%, signal=27%	Apc2/Fer/Apc
BP	--	GO:0001960	negative regulation of cytokine-mediated signaling pathway	43	0.464776	1.55708	0.0291096	0.170488	1189	tags=16%, list=9%, signal=15%	Mmp12/Il1rn/Nlrc5/Cav1/Samhd1/Trex1/Il1r2
BP	--	GO:0001657	ureteric bud development	58	0.436609	1.55647	0.0328947	0.184028	838	tags=16%, list=6%, signal=15%	Cd44/Arg2/Vegfa/Bcl2/Rara/Bmp7/Tacstd2/Robo2/Gata3
BP	--	GO:0072163	mesonephric epithelium development	58	0.436609	1.55647	0.0328947	0.184028	838	tags=16%, list=6%, signal=15%	Cd44/Arg2/Vegfa/Bcl2/Rara/Bmp7/Tacstd2/Robo2/Gata3
BP	--	GO:0072164	mesonephric tubule development	58	0.436609	1.55647	0.0328947	0.184028	838	tags=16%, list=6%, signal=15%	Cd44/Arg2/Vegfa/Bcl2/Rara/Bmp7/Tacstd2/Robo2/Gata3
BP	--	GO:0006975	DNA damage induced protein phosphorylation	6	-0.729944	-1.55633	0.0291971	0.170575	1450	tags=50%, list=10%, signal=45%	Abl1/Cry1/Atm
BP	--	GO:0046503	glycerolipid catabolic process	43	0.464531	1.55626	0.0291096	0.170488	1285	tags=19%, list=9%, signal=17%	Lpl/Prdx6/Pla2g7/Ldlr/Sorl1/Ddhd2/Abhd16b/Enpp2
BP	UP	GO:0043542	endothelial cell migration	169	0.368983	1.55618	0.00554785	0.0611776	1173	tags=18%, list=8%, signal=17%	Cxcl13/Apoe/Adam8/Anxa1/Igf1/Vegfa/Rgcc/Gpi1/Plk2/Emp2/Ptk2/Thbs1/Adora2b/Atp2b4/Tnf/Amotl1/Sema4a/Hdac7/Ptgs2/Zc3h12a/Itgb2/P2rx4/Gata3/Hif1a/Flt4/Svbp/Akt3/Met/Hdac9/Jcad/Hmox1
MF	--	GO:0016805	dipeptidase activity	10	0.669662	1.55615	0.0475162	0.224638	411	tags=30%, list=3%, signal=29%	Naalad2/Dpep2/Ace
BP	--	GO:0002377	immunoglobulin production	104	0.393503	1.55578	0.0152672	0.11864	1088	tags=17%, list=8%, signal=16%	Fgl2/Tnfsfm13/Cd22/Tnfsf13/Tnfsf13b/Gpi1/Crlf2/Il27ra/Batf/Tnf/H2-T23/H2-Ab1/Icosl/Samhd1/Ung/Trex1/Siglecg/Traf3ip2
BP	--	GO:0009110	vitamin biosynthetic process	15	0.600563	1.5555	0.044898	0.217091	1651	tags=47%, list=12%, signal=41%	Gsto1/Tnf/Il1b/Vkorc1/Rfk/Pdxk/Akr1a1
BP	--	GO:1901163	regulation of trophoblast cell migration	12	0.626501	1.55535	0.0542169	0.2412	144	tags=17%, list=1%, signal=17%	Mmp12/Vegfa
CC	--	GO:0030175	filopodium	80	0.40997	1.55518	0.014218	0.113452	1349	tags=21%, list=10%, signal=19%	Ezr/Vcam1/Myo5a/Myo10/Shtn1/Fat1/Acpp/Epha4/Scimp/Trpv4/Pdpn/Iqgap2/Ripor2/Kitl/Apbb1/Akap5/App
CC	--	GO:0034364	high-density lipoprotein particle	17	0.570314	1.55444	0.0514286	0.234439	1904	tags=35%, list=14%, signal=31%	Apoe/Saa3/Pla2g7/Apoc1/App/Clu
BP	--	GO:0072578	neurotransmitter-gated ion channel clustering	13	0.610419	1.55376	0.0530452	0.238349	242	tags=23%, list=2%, signal=23%	Apoe/Lhfpl4/Slc7a11
MF	--	GO:0000900	translation repressor activity, mRNA regulatory element binding	13	0.610377	1.55365	0.0530452	0.238349	2022	tags=38%, list=14%, signal=33%	Rara/Tyms/Cpeb2/Cpeb1/Dhfr
BP	UP	GO:0007568	aging	169	0.36835	1.55351	0.00554785	0.0611776	1761	tags=21%, list=13%, signal=19%	Arg2/Apoe/Cdkn1a/Mmp9/Plk2/Mif/Lmna/Bcl2/B2m/Cdkn2b/Ifi27l2a/H2-M3/Cdkn2a/Sod2/Nampt/Comp/Kl/Cav1/Sod1/Id2/Mir671/Prnp/Trex1/Ybx1/Akt3/Hdac9/Serpine1/Serp1/Romo1/App/Cd68/Rad54l/Scp2/Arntl/Smc6/Npm1
BP	--	GO:2001243	negative regulation of intrinsic apoptotic signaling pathway	84	0.406327	1.55337	0.0141287	0.112942	1904	tags=23%, list=14%, signal=20%	Cd44/Mmp9/Mif/Bcl2/Cd74/Sod2/Plaur/Ptgs2/Tpt1/Hif1a/Hells/Rrn3/Mapk8ip1/Ndufa13/Gpx1/Parl/Cdkn2d/Bcl2l2/Clu
BP	--	GO:0048260	positive regulation of receptor-mediated endocytosis	50	0.44671	1.55287	0.031405	0.178326	2130	tags=32%, list=15%, signal=27%	C3/Anxa2/Vegfa/B2m/Cd63/Vtn/Syne1/Bicd1/Sgip1/Serpine1/App/Rab21/Dtnbp1/Clu/Trf/Arrb2
BP	UP	GO:1903707	negative regulation of hemopoiesis	131	0.382343	1.55281	0.010219	0.091073	2016	tags=21%, list=14%, signal=18%	Cd44/Fgl2/Pglyrp1/Anxa1/Pilrb1/H2-M3/Rara/Cdkn2a/Cd74/Flt3/Nfkbia/Hlx/Zc3h12a/Clec2i/Nme2/Id2/Hspa9/Nme1/Ptk2b/Gli3/Klf13/Socs1/Zbtb46/Tmem176a/H4c14/Tmem178/Zfp36l1
BP	--	GO:0051764	actin crosslink formation	10	0.668161	1.55267	0.0518359	0.235334	116	tags=20%, list=1%, signal=20%	Baiap2l2/Gas2l3
BP	UP	GO:0010952	positive regulation of peptidase activity	146	0.375284	1.55246	0.00577201	0.0631808	2103	tags=24%, list=15%, signal=21%	Xdh/S100a9/S100a8/Pmaip1/F3/Cyfip2/Gsn/Tank/Epha4/Cdkn2a/Tnf/Stat1/Dap/Psme1/Prr7/Prelid1/Rack1/Mbp/Pdcd5/App/Hspd1/Ctsh/Ndufa13/Atp2a3/Apaf1/Psme2/Ctsd/Fis1/Ret/Fam162a/Tbc1d10a/Pdcd2/Bad/Bcl10/Ngfr
BP	--	GO:0050995	negative regulation of lipid catabolic process	20	0.560203	1.55222	0.037182	0.197325	1578	tags=40%, list=11%, signal=36%	Hcar2/Dbi/Sorl1/Tnf/Il1b/Apoc1/Fmc1/Crtc3
BP	--	GO:0090185	negative regulation of kidney development	7	0.705719	1.55205	0.0620985	0.262676	838	tags=57%, list=6%, signal=54%	Mmp9/Bmp7/Tacstd2/Gata3
BP	--	GO:0022900	electron transport chain	71	0.419106	1.55197	0.0193548	0.136683	3817	tags=48%, list=27%, signal=35%	Cox6a2/Sod2/Ndufv3/Immp2l/Cox6a1/Cox4i1/Uqcrfs1/Cox5a/Sdhaf2/Cox7c/Uqcrq/Ndufa10/Uqcrh/Ndufb3/Cyc1/Ndufaf2/Ndufa12/Ndufb9/Uqcr10/Ndufa8/Cdk1/Dnajc15/Ndufa7/Sdhc/Gpd1/Ndufb6/Ndufb8/Ndufv2/Cyb561/Sdhb/Cox5b/Slc25a22/Uqcrb/Ndufs6
MF	--	GO:0051011	microtubule minus-end binding	11	-0.601037	-1.55196	0.0290698	0.170488	3653	tags=45%, list=26%, signal=34%	Tubgcp2/Numa1/Camsap2/Tubgcp6/Tubgcp5
BP	--	GO:0001541	ovarian follicle development	43	0.463221	1.55187	0.0291096	0.170488	2150	tags=30%, list=15%, signal=26%	Ptger4/Vegfa/Bcl2/Inhba/Immp2l/Sod1/Spo11/Kitl/Bmpr1b/Cebpb/Foxo3/Arrb2/Smad4
BP	--	GO:0072674	multinuclear osteoclast differentiation	8	0.683187	1.55177	0.0655391	0.270826	921	tags=25%, list=7%, signal=23%	Adam8/Dcstamp
BP	--	GO:0001885	endothelial cell development	57	0.436236	1.55175	0.034202	0.18788	1698	tags=26%, list=12%, signal=23%	Ezr/Clic4/Vegfa/Afdn/Id1/Tnf/Heg1/Tjp3/Il1b/Cldn1/Pde2a/Met/Notch4/Ppp1r16b/Gpx1
MF	--	GO:0008144	drug binding	75	0.415619	1.55169	0.0176565	0.128899	2406	tags=33%, list=17%, signal=28%	Ace/Rara/Lcn2/Nampt/Fkbp1b/Chrm3/Nme2/P2rx4/Pde2a/Pygl/Tyms/Dck/Ppia/Gstp2/Pdxk/Cxcr4/Atp1b1/Chrnb2/Eef1a1/Hmgcs1/Dhfr/Pnp2/Ppil1/Fkbp1a/Fkbp5
BP	--	GO:0045576	mast cell activation	53	0.440957	1.55162	0.0343699	0.188339	1609	tags=28%, list=12%, signal=25%	Fgr/Cd300lb/Crlf2/Adora2b/Ndrg1/Cd300lf/Lat2/Cd48/Cd226/Milr1/Hmox1/Fcer1g/Rac2/Cnr2/Tac4
CC	DW	GO:0045211	postsynaptic membrane	188	-0.318194	-1.55094	0.00392157	0.0505729	3115	tags=35%, list=22%, signal=27%	Gabrd/Adam10/Ptprz1/Ntrk2/Lrfn3/Mpp2/Dnm2/Dnm1/Cspg5/Slc6a1/Cntn2/Ache/Actn2/P2rx6/Adra2a/Itgb1/Kctd12/Adgrl2/Slc6a9/Sspn/Farp1/Scrib/Abhd17c/Itgb3/Rapsn/Gphn/Nrcam/Ptprf/Arrb1/Crkl/Slc8a1/Gabra4/Rph3a/Grik4/Nbea/Nlgn2/P2rx1/Chrnb1/Cacna1c/Prrt2/Gabbr1/Efnb2/Lin7b/Ddn/Kcnc2/Nrgn/Srgap2/Faim2/Dbn1/Dlgap1/Dlg4/Pdlim4/Dag1/Igsf21/Ank3/Grik5/Abhd6/Snta1/Efnb3/Tiam1/Clstn1/Gria1/Sema4b/Rgs7bp/Lrrc4
MF	UP	GO:0001664	G protein-coupled receptor binding	186	0.360644	1.5507	0.00674764	0.0687955	2130	tags=26%, list=15%, signal=23%	Cxcl14/Cxcl13/Atp1a3/C3/Cxcl16/Cxcl10/Ccl5/Ace/Cxcl2/Fpr1/Calm3/Rtp4/Bambi/Bicd1/Stat1/Ccl6/Fcnb/Nes/Slc9a3r1/Ccl12/Pdyn/Ccrl2/Prnp/Cx3cl1/Cxcl9/Prok2/Ccl17/Cxcl1/Calm1/Akap5/App/Sav1/Homer1/C1qbp/Tac4/Ccl22/Nmb/Tsnax/Znrf3/Wnt11/Cxcl3/Palm/Clic6/Dnajc14/Tulp3/Nars/Gna14/Gnai1/Arrb2
BP	UP	GO:0018108	peptidyl-tyrosine phosphorylation	256	0.347989	1.55024	0.00251572	0.0383639	1092	tags=13%, list=8%, signal=12%	Cd44/Iqgap1/Fgr/Ptger4/Igf1/Rap2b/Il12b/Vegfa/Ccl5/Il12rb2/Mif/Bst1/Osm/Flt1/Aplp2/Cd24a/Itga5/Vtn/Cd36/Ptk2/Ace/Epha4/Ghr/Cd74/Tnf/Cav1/Itgb2/Il11/Psen2/Prnp/Tnfrsf18/Kitl/Flt4/Ephb2
BP	--	GO:0009265	2'-deoxyribonucleotide biosynthetic process	10	0.667086	1.55017	0.0518359	0.235334	811	tags=30%, list=6%, signal=28%	Cmpk2/Dut/Tyms
BP	--	GO:0046385	deoxyribose phosphate biosynthetic process	10	0.667086	1.55017	0.0518359	0.235334	811	tags=30%, list=6%, signal=28%	Cmpk2/Dut/Tyms
BP	--	GO:2000191	regulation of fatty acid transport	25	0.524316	1.55007	0.0390335	0.203362	2211	tags=36%, list=16%, signal=30%	Fabp3/Mif/Cyp4f18/Thbs1/Il1b/Atp5j/Eprs/Acsl5/Irs2
BP	--	GO:0008625	extrinsic apoptotic signaling pathway via death domain receptors	66	0.426152	1.54984	0.0213816	0.144177	1323	tags=20%, list=9%, signal=18%	Lgals3/Trps1/Bcl2/Thbs1/Tnf/Pea15a/Hmgb2/Tmbim1/Psen2/Serpine1/Hmox1/Gabarap/Bmpr1b
BP	--	GO:0001823	mesonephros development	59	0.433483	1.54928	0.0327869	0.183958	838	tags=15%, list=6%, signal=14%	Cd44/Arg2/Vegfa/Bcl2/Rara/Bmp7/Tacstd2/Robo2/Gata3
BP	--	GO:0015985	energy coupled proton transport, down electrochemical gradient	21	0.555216	1.549	0.0330097	0.184166	4165	tags=76%, list=30%, signal=54%	Atp5g1/Atp5j/Atp5d/Atp5j2/Cyc1/Atp5g2/Atp5o/Atp5l/Stoml2/Atp5k/Atp5pb/Cox5b/Atp5h/Atp5e/Atp5a1/Atp5c1
BP	--	GO:0015986	ATP synthesis coupled proton transport	21	0.555216	1.549	0.0330097	0.184166	4165	tags=76%, list=30%, signal=54%	Atp5g1/Atp5j/Atp5d/Atp5j2/Cyc1/Atp5g2/Atp5o/Atp5l/Stoml2/Atp5k/Atp5pb/Cox5b/Atp5h/Atp5e/Atp5a1/Atp5c1
BP	--	GO:0060355	positive regulation of cell adhesion molecule production	5	0.770862	1.54897	0.0509978	0.233874	667	tags=40%, list=5%, signal=38%	Glrx/Cav1
MF	UP	GO:0019207	kinase regulator activity	172	0.365633	1.54837	0.0055325	0.0611776	1826	tags=22%, list=13%, signal=19%	Iqgap1/Cdkn1a/Igf1/Pim1/Socs2/Rgcc/Ccl5/Cd24a/Pkib/Prkag2/Cdkn2b/Trib3/Ccnd3/Rara/Cdkn2a/Cks1b/Prkar2b/Tpx2/Ltf/Prkar1b/Ccnb2/Cdkn1b/Ccng1/Ccnd2/Rack1/Ccnf/Dus2/Rplp1/Cdc37/Rac2/Itsn1/Socs1/Daxx/Igf2/Wnt11/Npm1/Cdkn2d
MF	UP	GO:0051015	actin filament binding	162	0.36855	1.54814	0.00558659	0.0614529	2298	tags=25%, list=16%, signal=21%	Iqgap1/Ezr/Myo5a/Gas2l3/Capg/Tpm4/Myo10/Adssl1/Shtn1/Gsn/Afdn/Vill/Gas7/Trpv4/Syne1/Pstpip1/Coro1c/Arpc1b/Myom1/Iqgap2/Svil/Coro6/Neb/Fmnl2/Panx1/Eef2/Myo1g/Marcksl1/Myo1e/Vil1/Myh3/Arpc5/Frg1/Cfl1/Cotl1/Tagln3/Tmod4/Actr3/Tmod1/Arpc2
BP	--	GO:0002420	natural killer cell mediated cytotoxicity directed against tumor cell target	7	0.703883	1.54801	0.0620985	0.262676	1048	tags=29%, list=7%, signal=26%	Il12b/Cd226
BP	--	GO:0002858	regulation of natural killer cell mediated cytotoxicity directed against tumor cell target	7	0.703883	1.54801	0.0620985	0.262676	1048	tags=29%, list=7%, signal=26%	Il12b/Cd226
BP	UP	GO:0050730	regulation of peptidyl-tyrosine phosphorylation	209	0.354538	1.548	0.00528402	0.0609819	1025	tags=13%, list=7%, signal=13%	Cd44/Iqgap1/Ptger4/Igf1/Rap2b/Il12b/Vegfa/Ccl5/Mif/Bst1/Osm/Aplp2/Cd24a/Itga5/Vtn/Cd36/Ace/Epha4/Ghr/Cd74/Tnf/Cav1/Itgb2/Il11/Psen2/Prnp/Tnfrsf18/Kitl
BP	--	GO:0055093	response to hyperoxia	6	0.730663	1.54736	0.0528634	0.238301	1038	tags=67%, list=7%, signal=62%	Sod2/Cav1/Pdpn/Atg7
BP	UP	GO:0045637	regulation of myeloid cell differentiation	179	0.3617	1.54732	0.00672948	0.0687675	1530	tags=19%, list=11%, signal=17%	Rab7b/Jag1/Adam8/Il12b/Pilrb1/Ccl5/Csf1/Ppargc1b/B2m/Prxl2a/Rara/Cd101/Cd74/Tnf/Stat1/Inhba/Nfkbia/Clec2i/Hmgb2/Nme2/Isg15/Hif1a/Id2/Evi2b/Dcstamp/Rbp1/Kitl/Hspa9/Cebpb/Klf10/Nme1/Ptk2b/Klf13/Rarg
BP	--	GO:0035924	cellular response to vascular endothelial growth factor stimulus	46	0.453975	1.54701	0.0335008	0.185284	1166	tags=20%, list=8%, signal=18%	Xdh/Anxa1/Il12b/Vegfa/Flt1/Cd63/Atp2b4/Flt4/Jcad
BP	--	GO:1905288	vascular associated smooth muscle cell apoptotic process	10	0.665695	1.54693	0.0539957	0.24097	1892	tags=40%, list=14%, signal=35%	Igf1/Sod2/Gapdh/Pdcd4
BP	--	GO:1905459	regulation of vascular associated smooth muscle cell apoptotic process	10	0.665695	1.54693	0.0539957	0.24097	1892	tags=40%, list=14%, signal=35%	Igf1/Sod2/Gapdh/Pdcd4
MF	--	GO:0016810	hydrolase activity, acting on carbon-nitrogen (but not peptide) bonds	94	0.398148	1.54683	0.0217729	0.145316	647	tags=11%, list=5%, signal=10%	Naalad2/Arg2/Dpys/Pglyrp1/Padi4/Apobec1/Mthfd2/Apobec3/Padi3/Hdac7
MF	--	GO:0003743	translation initiation factor activity	42	0.463137	1.5467	0.0344828	0.188494	2121	tags=31%, list=15%, signal=26%	Eif1a/Eif4b/Eif3f/Eif5b/Eif3h/Eif3b/Eif3k/Eif2s2/Eif3i/Eif4e3/Eif3a/Eif3c/Mtif3
BP	--	GO:1903078	positive regulation of protein localization to plasma membrane	52	0.439947	1.54666	0.0341463	0.18769	1262	tags=21%, list=9%, signal=19%	Ezr/Lgals3/Myo5a/Stx3/Atp2b4/Tnf/Stac3/Prnp/Ephb2/Rack1/Akap5
BP	--	GO:0051280	negative regulation of release of sequestered calcium ion into cytosol	8	0.680939	1.54666	0.0697674	0.28075	1020	tags=50%, list=7%, signal=46%	Gsto1/Gstm7/Fkbp1b/Sri
BP	--	GO:0051001	negative regulation of nitric-oxide synthase activity	7	0.703269	1.54666	0.0620985	0.262676	1582	tags=57%, list=11%, signal=51%	Arg2/Atp2b4/Cav1/Cnr2
BP	UP	GO:0042254	ribosome biogenesis	277	0.343997	1.54646	0.00123916	0.0339299	3070	tags=33%, list=22%, signal=26%	Isg20/Nop10/Rpsa/Rps5/Cdkn2a/Rps15/Npm3/Rps28/Rpl14/Rpl38/Fbl/Rps25/Rpl23a/Rps19/Shq1/Nhp2/Rpl35/Lsg1/Tsr1/Rpl24/Rplp0/Helb/Wdr3/Rpl7a/Ppan/Wdr43/Rbis/Rpl3/Rps8/Rrp15/Rps16/Rps17/Rrn3/Ipo9/Utp14b/Nvl/Exosc3/C1qbp/Nop53/Nop9/Nop58/Npm1/Ddx21/Drosha/Nsa2/Znhit3/Rps7/Pes1/Eri1/Mphosph10/Rpp30/Rpl11/Utp15/Frg1/Rps2/Rpl26/Trmt112/Gtpbp4/Mphosph6/Chd7/Rps6/Rpl10a/Bud23/Rpp40/Rps14/Rpl7/Pwp2/Nsun4/Pdcd1…
MF	UP	GO:0002020	protease binding	120	0.384641	1.54592	0.00591716	0.0639846	1670	tags=23%, list=12%, signal=21%	Anxa2/F3/Fn1/Mif/Ldlr/Bcl2/Cd177/Il1r1/Lcn2/Flot2/Sell/Cstb/Tnf/Comp/Cast/Cstdc4/A2m/Prnp/Serpinb9/Sri/Serpine1/Adamtsl4/Mbp/Panx1/Hspd1/Aldoa/Serpinb6a/Hspg2
BP	--	GO:0009593	detection of chemical stimulus	24	0.527969	1.54558	0.0430712	0.214209	526	tags=17%, list=4%, signal=16%	Clec7a/Tlr2/Sod2/Rtp4
BP	--	GO:0090335	regulation of brown fat cell differentiation	21	0.553888	1.5453	0.0330097	0.184166	1210	tags=29%, list=9%, signal=26%	Pim1/Trpv4/Metrnl/Bmp7/Ptgs2/Vstm2a
BP	--	GO:0030032	lamellipodium assembly	55	-0.396353	-1.54508	0.0152672	0.11864	3772	tags=40%, list=27%, signal=29%	Fscn1/Ablim1/Arhgef7/Fgd4/Ablim2/Nck1/Bin3/Dnm2/Itgb1/Arhgef4/Whamm/Nckap1/Wasf2/Fer/Vav2/Cyfip1/S1pr1/Srgap2/Ajuba/Twf2/Vcl/P2ry12
BP	--	GO:0070977	bone maturation	18	0.564567	1.5447	0.0498084	0.231429	419	tags=17%, list=3%, signal=16%	Igf1/Xylt1/Rflnb
BP	--	GO:0032368	regulation of lipid transport	90	0.39771	1.54464	0.0217391	0.145316	948	tags=17%, list=7%, signal=16%	Apoe/Anxa2/Spp1/Fabp3/Mif/Cyp4f18/Thbs1/Dbi/Tnf/Nfkbia/Cav1/Il1b/Atp5j/Apoc1/Prelid1
CC	--	GO:0060076	excitatory synapse	45	-0.412638	-1.54435	0.0145985	0.115456	2513	tags=40%, list=18%, signal=33%	P2rx6/Ntm/Plcb4/Slc6a9/Palld/Ptprf/Nlgn2/Rapgef4/Syt1/Sptbn2/Itga3/Cyfip1/Dbn1/Dlg4/Adcy8/Bsn/Gria1/Lrrc4
BP	--	GO:0098869	cellular oxidant detoxification	19	0.561528	1.54394	0.0444015	0.216129	2022	tags=42%, list=14%, signal=36%	Prdx6/Cd36/Sod2/Tnf/Sod1/Prdx1/Selenot/Dhfr
BP	--	GO:0036135	Schwann cell migration	8	0.679645	1.54372	0.0697674	0.28075	5	tags=12%, list=0%, signal=13%	Vim
MF	--	GO:0005201	extracellular matrix structural constituent	83	0.404862	1.54371	0.0189274	0.13504	1344	tags=19%, list=10%, signal=18%	Postn/Emilin2/Igfbp6/Fn1/Tgfbi/Vtn/Ntn1/Thbs1/Col14a1/Comp/Tinagl1/Aspn/Fbln1/Col6a3/Col9a3/Mfge8
BP	--	GO:0045773	positive regulation of axon extension	42	0.462242	1.54371	0.0344828	0.188494	1046	tags=21%, list=7%, signal=20%	Apoe/Vegfa/Fn1/Shtn1/Ntn1/Fxn/Atp5g1/Rpl4/Cdh4
BP	--	GO:1903238	positive regulation of leukocyte tethering or rolling	7	0.701889	1.54363	0.0620985	0.262676	2077	tags=29%, list=15%, signal=24%	Itga4/Ccr2
BP	UP	GO:0046034	ATP metabolic process	206	0.354264	1.54341	0.00394737	0.0505729	3191	tags=36%, list=23%, signal=29%	Fam20c/Prkaa2/Igf1/Cox6a2/Pfkp/Slc2a6/Gpi1/Mif/Enpp1/Prkag2/Tspo/Ldhd/Pkm/Tnf/Fxn/Ndufv3/Pde2a/Cox6a1/Atp5g1/Hif1a/Atp5j/Trex1/Cox4i1/Eno1/Tpi1/Nupr1/Gapdh/App/Atp5d/Atp1b1/Aldoa/Eno1b/Uqcrfs1/Prxl2c/Atp6v1b2/Ddit4/Cox5a/Ak3/Gale/Sdhaf2/Myh3/Bad/Cox7c/Uqcrq/Ndufa10/Atp5j2/Ldha/Uqcrh/Cyc1/Atp5g2/Cox7a2l/Ndufa12/Ndufb9/Slc25a23/Uqcr10/Uqcc2/Pgam1/Ndufa8/Atp5o/Cox7a2/Gadd45gip1/Eno2/Tigar/Cdk1/Dnajc…
BP	--	GO:0035754	B cell chemotaxis	5	0.767885	1.54299	0.0532151	0.238488	1435	tags=60%, list=10%, signal=54%	Cxcl13/Ch25h/Ptk2b
BP	--	GO:0035987	endodermal cell differentiation	18	0.56387	1.54279	0.0498084	0.231429	1071	tags=28%, list=8%, signal=26%	Fn1/Itga5/Vtn/Inhba/Sox17
MF	--	GO:0055056	D-glucose transmembrane transporter activity	5	0.767536	1.54229	0.0532151	0.238488	719	tags=60%, list=5%, signal=57%	Slc2a10/Slc2a1/Slc2a3
BP	--	GO:0002686	negative regulation of leukocyte migration	37	0.4746	1.54205	0.0426288	0.21293	1169	tags=22%, list=8%, signal=20%	Ptger4/Gpr18/Mif/Il27ra/Slamf8/Ccl12/Ripor2/Bcr
BP	--	GO:0071640	regulation of macrophage inflammatory protein 1 alpha production	6	0.728134	1.54201	0.0550661	0.243916	481	tags=33%, list=3%, signal=32%	Arg2/Trpv4
BP	--	GO:1902230	negative regulation of intrinsic apoptotic signaling pathway in response to DNA damage	24	0.526705	1.54188	0.0430712	0.214209	841	tags=17%, list=6%, signal=16%	Cd44/Mif/Cd74/Tpt1
BP	--	GO:0070942	neutrophil mediated cytotoxicity	10	0.663521	1.54188	0.0561555	0.246781	1184	tags=30%, list=8%, signal=27%	Trem1/Trem3/Cxcl1
BP	--	GO:0035418	protein localization to synapse	74	-0.371439	-1.54174	0.0133333	0.108628	2156	tags=27%, list=15%, signal=23%	Scrib/Rapsn/Gphn/Rab27b/Nlgn2/Terf2/Rapgef4/Cplx1/Nptn/Rap1a/Mapt/Dbn1/Dlgap1/Dlg4/Stau2/Dag1/Map1a/Map2k1/Clstn1/Bsn
MF	--	GO:0005452	inorganic anion exchanger activity	8	-0.671322	-1.54164	0.026465	0.161338	745	tags=25%, list=5%, signal=24%	Slc4a4/Slc4a1
BP	UP	GO:0043433	negative regulation of DNA-binding transcription factor activity	130	0.378884	1.5416	0.00874636	0.0818748	1664	tags=21%, list=12%, signal=18%	Bhlhe40/Acod1/Pim1/Id3/Id1/Nlrc5/Sik1/Adgrg3/Cdkn2a/Hr/Anxa4/Dap/Nfkbia/Zc3h12a/Id2/Prnp/Sri/Tacc3/Hmox1/Nupr1/Nlrp12/Mad2l2/Tbx6/Rwdd3/Cyp1b1/Ddit3/Cmklr1
CC	--	GO:0070652	HAUS complex	7	0.70084	1.54132	0.0642398	0.267548	1137	tags=29%, list=8%, signal=26%	Haus8/Haus3
BP	--	GO:0043574	peroxisomal transport	21	-0.490567	-1.54078	0.0308008	0.176568	2842	tags=43%, list=20%, signal=34%	Pex7/Abcd2/Pex12/Pex26/Pex10/Abcd3/Pex1/Abcd4/Pex5l
BP	UP	GO:0045580	regulation of T cell differentiation	132	0.378504	1.54072	0.0115942	0.0985071	948	tags=14%, list=7%, signal=13%	Cd44/Fgl2/Adam8/Anxa1/Fanca/Tnfsf9/H2-M3/Rara/Cdkn2a/Cd74/Hlx/Zc3h12a/H2-Aa/Il1b/H2-DMa/Cd83/Gata3/Prelid1
BP	--	GO:0009595	detection of biotic stimulus	29	0.50857	1.54052	0.0332103	0.184546	963	tags=17%, list=7%, signal=16%	Clec7a/Pglyrp1/Tlr2/Tspo/Trex1
BP	--	GO:0046660	female sex differentiation	84	0.402892	1.54023	0.0156986	0.120316	1360	tags=20%, list=10%, signal=18%	Axl/Ptger4/Vegfa/Bcl2/Fanca/Inhba/Immp2l/Sod1/Spo11/Tiparp/Kitl/Serpine1/Zfpm2/Col9a3/Nupr1/Bmpr1b/Cebpb
BP	--	GO:0044539	long-chain fatty acid import into cell	16	0.575349	1.5401	0.0612648	0.261326	2211	tags=44%, list=16%, signal=37%	Fabp3/Cd36/Thbs1/Slc2a1/Eprs/Acsl5/Irs2
BP	--	GO:0140354	lipid import into cell	16	0.575349	1.5401	0.0612648	0.261326	2211	tags=44%, list=16%, signal=37%	Fabp3/Cd36/Thbs1/Slc2a1/Eprs/Acsl5/Irs2
BP	--	GO:0003159	morphogenesis of an endothelium	15	0.594513	1.53983	0.0530612	0.238349	1328	tags=27%, list=10%, signal=24%	Itgax/Cxcl10/Rbpj/Cxcr4
BP	--	GO:0061154	endothelial tube morphogenesis	15	0.594513	1.53983	0.0530612	0.238349	1328	tags=27%, list=10%, signal=24%	Itgax/Cxcl10/Rbpj/Cxcr4
BP	--	GO:0090208	positive regulation of triglyceride metabolic process	20	0.555659	1.53963	0.0450098	0.217163	1926	tags=30%, list=14%, signal=26%	Ldlr/Dgat2/Cd36/Ctdnep1/Acsl5/Pnpla2
MF	--	GO:0070122	isopeptidase activity	5	-0.755367	-1.53951	0.0362976	0.194716	2910	tags=80%, list=21%, signal=63%	Senp2/Senp1/Uspl1/Ggt5
BP	UP	GO:0008610	lipid biosynthetic process	443	0.327565	1.53929	0.00116959	0.0339299	1622	tags=17%, list=12%, signal=16%	Lpl/Slc45a3/Myo5a/C3/Fabp5/Apoe/Prkaa2/Anxa1/Igf1/St8sia6/Fabp3/Cyb5r3/Insig1/Mif/Ldlr/Dgat2/Ch25h/Sgms2/Fpr2/Prkag2/Agpat4/Trib3/Pgap1/Sik1/Cyp51/Dbi/Cd74/Gpat3/Tspo/Sqle/Adora2b/Ctdnep1/Cers4/Tnf/Gstm7/Cyb5r1/Pik3cb/B4galnt1/B3gnt5/Ptgs2/Sod1/Il1b/Hacd2/Scd4/Pdss1/Degs1/Sh3yl1/Mecr/Dctn6/Aloxe3/Trex1/Rbp1/Pigs/Pde8b/Atg7/Hsd17b7/Adgrf5/Alox5/Atp1a1/Acss2/Stard4/Pdk4/Decr2/Bmpr1b/Idi1/Lpcat4/App…
BP	--	GO:0006165	nucleoside diphosphate phosphorylation	83	0.403639	1.53905	0.0189274	0.13504	1873	tags=28%, list=13%, signal=24%	Prkaa2/Igf1/Pfkp/Slc2a6/Gpi1/Cmpk2/Mif/Prkag2/Pkm/Nme2/Hif1a/Trex1/Eno1/Tpi1/Nupr1/Gapdh/App/Nme1/Aldoa/Eno1b/Prxl2c/Ddit4/Gale
CC	--	GO:0030992	intraciliary transport particle B	20	-0.495521	-1.53881	0.0366599	0.195754	2051	tags=60%, list=15%, signal=51%	Traf3ip1/Ift22/Rabl2/Ift81/Ttc30b/Ttc30a2/Cluap1/Ttc26/Ift88/Ift52/Ift172/Ift74
MF	--	GO:0045322	unmethylated CpG binding	8	-0.669923	-1.53843	0.0283554	0.168528	3387	tags=62%, list=24%, signal=47%	Kmt2b/Kdm2a/Kdm2b/Fbxl19/Tlr9
MF	--	GO:0030276	clathrin binding	51	-0.40388	-1.53829	0.0154639	0.11916	4929	tags=51%, list=35%, signal=33%	Syt13/Clint1/Syt8/Syt12/Tom1l2/Snap91/Epn1/Smap1/Lrp1/Aftph/Gpr107/Ap1g1/Clta/Ncald/Ldlrap1/Nsg2/Clba1/Tom1/Arrb1/Cltc/Syt1/Epn3/Syt6/Hip1r/Syt3/Tom1l1
BP	--	GO:0060068	vagina development	8	0.67722	1.53822	0.0697674	0.28075	21	tags=12%, list=0%, signal=12%	Axl
BP	UP	GO:0051047	positive regulation of secretion	291	0.34086	1.53814	0.00246914	0.0378476	2275	tags=22%, list=16%, signal=19%	Fgr/Ezr/Lgals3/S100a9/Ptger4/S100a8/Igf1/Tlr2/Hcar2/Spp1/Rgcc/Clec4e/Gpi1/Mif/Cyp4f18/Cd177/Glrx/Cd14/Cd36/Adora2b/Sorl1/Cadm1/Tnf/Erc1/H2-T23/Itgb2/Il1b/Sdc4/Myom1/C1qtnf12/Hif1a/Pard6a/Sri/Atg7/Apbb1/Nadk/Ppia/Serp1/Nucb2/Gapdh/Panx1/Fcer1g/Itsn1/Sphk1/Chrnb2/Cd34/Tac4/Nmb/Kif5b/Dtnbp1/Selenot/Ffar4/Sdc1/Aimp1/Rab7/Rab2b/Bad/Smad4/Cyba/Ecrg4/Irs2/Chmp2a/Casp1
MF	--	GO:0030291	protein serine/threonine kinase inhibitor activity	29	0.507737	1.538	0.0332103	0.184546	1049	tags=28%, list=8%, signal=26%	Cdkn1a/Pkib/Prkag2/Cdkn2b/Cdkn2a/Prkar2b/Prkar1b/Cdkn1b
BP	UP	GO:0043269	regulation of ion transport	477	0.325841	1.53799	0.00116009	0.0339299	1544	tags=17%, list=11%, signal=16%	Il1rn/Lgals3/Arg2/Clic4/Myo5a/Apoe/Mmp9/Igf1/Fxyd5/Kcnh7/Trpc4/Cxcl10/Ccl5/Fabp3/Gsto1/Diaph1/Mif/Cyp4f18/Bcl2/B2m/Cacna1s/S100a1/Cd63/Glrx/Kcnq3/Ahnak/Ace/Sik1/Thbs1/Dbi/Tspo/Atp2b4/Tnf/Arc/Gstm7/Fkbp1b/Chrm3/Ptgs2/Cav1/Il1b/Slc9a3r1/Ccl12/P2rx4/Pln/Kcna3/Psen2/Rasgrf2/Cacna1a/Stac3/Atp5j/Mllt6/Prelid1/Prnp/Sri/Kcnma1/Cx3cl1/Trpm5/Kcnj12/Akt3/Ephb2/Rab3b/Serpine1/Kcna4/Alox5/Kcnj13/Cox17/Atp1a1/…
BP	UP	GO:0044843	cell cycle G1/S phase transition	177	0.361113	1.53771	0.00680272	0.0692779	1632	tags=20%, list=12%, signal=18%	Gpr132/Cdkn1a/Anxa1/Rgcc/Plk2/Gpnmb/Bcl2/Slfn1/Cdkn2b/Ccnd3/Cdkn2a/Atp2b4/Eif4ebp1/Anp32b/Inhba/Tjp3/Ube2e2/Ccl12/Psme1/Pdpn/E2f1/Id2/Tfdp1/Tcim/Zc3h12d/Cdkn1b/Ccnd2/Rbbp8/Id4/Rpa2/Plpp2/Dgkz/Ino80/Tcf19/Psme2
MF	--	GO:0019209	kinase activator activity	69	0.416385	1.53766	0.0272436	0.164662	1683	tags=23%, list=12%, signal=20%	Iqgap1/Cdkn1a/Igf1/Pim1/Rgcc/Ccl5/Cd24a/Prkag2/Cks1b/Tpx2/Ltf/Rplp1/Itsn1/Daxx/Igf2/Wnt11
BP	--	GO:1902033	regulation of hematopoietic stem cell proliferation	9	0.673762	1.53755	0.0647948	0.269105	2027	tags=67%, list=15%, signal=57%	Pim1/Ace/Kitl/Cxcl1/Eif2ak2/Pdcd2
BP	--	GO:1902004	positive regulation of amyloid-beta formation	17	0.56409	1.53747	0.0571429	0.249889	1904	tags=35%, list=14%, signal=31%	Apoe/Epha4/Tnf/App/Gsap/Clu
CC	--	GO:0005839	proteasome core complex	18	0.56177	1.53704	0.0498084	0.231429	4397	tags=67%, list=31%, signal=46%	Psmb8/Psma2/Psmb6/Psmb1/Psmb2/Psma7/Psmb10/Psmb9/Psmb5/Psma8/Psma6/Psma5
BP	--	GO:0070940	dephosphorylation of RNA polymerase II C-terminal domain	5	-0.754124	-1.53698	0.0362976	0.194716	282	tags=80%, list=2%, signal=78%	Ctdp1/Rpap2/Rprd1b/Rprd1a
CC	--	GO:0042405	nuclear inclusion body	11	0.631519	1.53671	0.063786	0.266279	10	tags=9%, list=0%, signal=9%	Ifi204
BP	UP	GO:0002064	epithelial cell development	174	0.362195	1.53665	0.00547945	0.0611776	1765	tags=21%, list=13%, signal=18%	Vim/Ezr/Clic4/Jag1/St14/Vegfa/Afdn/Fat1/Krt10/Id1/Rara/Tnf/Heg1/Sfn/Spint2/Tjp3/Sod1/Il1b/Slc9a3r1/Rilpl2/Cldn1/Pde2a/Epb41l5/Hif1a/Ripor2/Met/Adamtsl4/Cxcr4/Fosl2/Dicer1/Rarg/Notch4/Ppp1r16b/Gpx1/Arntl/Myo1e
BP	--	GO:1903035	negative regulation of response to wounding	63	0.427632	1.53656	0.0315091	0.178647	1596	tags=24%, list=11%, signal=21%	Apoe/Anxa2/Anxa5/Xylt1/Cd24a/Thbs1/Epha4/Tnf/Gp1ba/Siglecg/Serpine1/Alox5/Prkg1/Cd34/Cd9
MF	--	GO:0005114	type II transforming growth factor beta receptor binding	8	0.67645	1.53647	0.0718816	0.285004	2	tags=12%, list=0%, signal=13%	Cd44
BP	--	GO:1900015	regulation of cytokine production involved in inflammatory response	39	0.461767	1.53613	0.0432526	0.214485	1189	tags=18%, list=9%, signal=16%	Clec7a/Tarm1/Pld3/Tnf/Zc3h12a/Alox5/Il1r2
BP	--	GO:0002011	morphogenesis of an epithelial sheet	47	0.449397	1.53595	0.035	0.190504	762	tags=13%, list=5%, signal=12%	Cd44/Mmp12/Jag1/Bmp7/Arhgap24/Pdpn
MF	--	GO:0042834	peptidoglycan binding	7	0.69822	1.53556	0.0685225	0.278095	114	tags=29%, list=1%, signal=28%	Pglyrp1/Tlr2
BP	--	GO:0043383	negative T cell selection	12	0.618448	1.53536	0.0682731	0.278095	4179	tags=75%, list=30%, signal=53%	Cd74/Gli3/Cd3e/Cd28/Zap70/Mink1/Ptprc/Spn/Ccr7
BP	--	GO:0045060	negative thymic T cell selection	12	0.618448	1.53536	0.0682731	0.278095	4179	tags=75%, list=30%, signal=53%	Cd74/Gli3/Cd3e/Cd28/Zap70/Mink1/Ptprc/Spn/Ccr7
BP	--	GO:0040015	negative regulation of multicellular organism growth	14	0.597805	1.53532	0.0575397	0.250764	1272	tags=29%, list=9%, signal=26%	Socs2/Fxn/Plac8/Alms1
MF	--	GO:0015095	magnesium ion transmembrane transporter activity	11	-0.594533	-1.53517	0.0310078	0.176923	2674	tags=45%, list=19%, signal=37%	Nipal3/Nipa1/Nipa2/Cnnm2/Mmgt2
BP	--	GO:0060379	cardiac muscle cell myoblast differentiation	6	0.724805	1.53496	0.0572687	0.250072	720	tags=17%, list=5%, signal=16%	Rbpj
BP	--	GO:2001053	regulation of mesenchymal cell apoptotic process	5	0.763835	1.53485	0.0554324	0.244809	846	tags=60%, list=6%, signal=56%	Syne1/Bmp7/Hif1a
BP	--	GO:0007035	vacuolar acidification	19	0.558202	1.5348	0.0444015	0.216129	1524	tags=26%, list=11%, signal=23%	Clic4/Dmxl2/Slc11a1/Atp6v0d2/Atp6v0c
BP	--	GO:0030203	glycosaminoglycan metabolic process	66	0.422008	1.53477	0.0279605	0.167418	1351	tags=18%, list=10%, signal=17%	Cd44/Ptger4/Pglyrp1/Xylt1/Chst3/Ccnd3/Pxylp1/Il1b/Mamdc2/Habp4/Chpf/Lyve1
BP	--	GO:0043923	positive regulation by host of viral transcription	16	-0.533767	-1.5345	0.0403226	0.206143	4773	tags=75%, list=34%, signal=49%	Jun/Ctdp1/Snw1/Nucks1/Smarcb1/Chd1/Zfp639/Sp1/Tfap4/Ep300/Gtf2b/Rrp1b
BP	--	GO:2000480	negative regulation of cAMP-dependent protein kinase activity	8	0.675522	1.53436	0.0718816	0.285004	913	tags=38%, list=7%, signal=35%	Pkib/Prkar2b/Prkar1b
BP	--	GO:0090025	regulation of monocyte chemotaxis	23	0.532038	1.53417	0.0381679	0.200529	2378	tags=48%, list=17%, signal=40%	Cxcl10/Ccl5/Pla2g7/Fpr2/Slamf8/Serpine1/App/Ccr2/Slit2/Dusp1/Ccr1
MF	--	GO:0004679	AMP-activated protein kinase activity	6	0.724391	1.53408	0.0572687	0.250072	324	tags=33%, list=2%, signal=33%	Prkaa2/Prkag2
MF	--	GO:0005506	iron ion binding	87	0.398189	1.53398	0.0154799	0.11916	2320	tags=30%, list=17%, signal=25%	Xdh/Fth1/Cyp4f18/Ch25h/Acp5/Cyp51/Lcn2/Fxn/Ltf/Scd4/Aloxe3/Ethe1/Ftl1/Alox5/Rrm2/Alkbh2/Haao/Cyp1b1/Plod2/Trf/Fbxl5/Aox2/Dpyd/P3h3/Jmjd6/P4htm
BP	--	GO:0050832	defense response to fungus	20	0.553594	1.53391	0.0450098	0.217163	1349	tags=35%, list=10%, signal=32%	Camp/Ltf/Rarres2/Cxcl1/Gapdh/Leap2/App
BP	--	GO:0051771	negative regulation of nitric-oxide synthase biosynthetic process	6	0.724196	1.53367	0.0594714	0.256427	38	tags=17%, list=0%, signal=17%	Ptger4
BP	--	GO:0007256	activation of JNKK activity	6	-0.719243	-1.53351	0.040146	0.205358	687	tags=50%, list=5%, signal=48%	Mapkbp1/Map3k12/Map3k13
CC	--	GO:0031209	SCAR complex	10	-0.607332	-1.53284	0.038961	0.203362	2874	tags=60%, list=21%, signal=48%	Nckap1l/Abi2/Nckap1/Wasf2/Cyfip1/Wasf1
BP	--	GO:0046850	regulation of bone remodeling	43	0.457502	1.53271	0.0359589	0.194066	284	tags=14%, list=2%, signal=14%	Ptger4/Adam8/Fcgr4/Vegfa/Spp1/Ppargc1b
BP	--	GO:0035690	cellular response to drug	44	0.453102	1.53263	0.0355932	0.192559	1125	tags=23%, list=8%, signal=21%	Cd69/Prkaa2/Slamf8/Ncoa1/Il1b/Pde2a/Gstm1/Prnp/Rnf149/Serpine1
BP	--	GO:0055078	sodium ion homeostasis	28	0.511576	1.53228	0.0351852	0.191163	1413	tags=25%, list=10%, signal=23%	Ptger4/Atp1a3/Scnn1a/Ace/Mllt6/Atp1a1/Atp1b1
BP	UP	GO:0071902	positive regulation of protein serine/threonine kinase activity	232	0.345716	1.5321	0.00382653	0.0498717	1625	tags=18%, list=12%, signal=16%	Il1rn/Iqgap1/Igfbp6/Adam8/Igf1/Pim1/Vegfa/Rgcc/Map4k1/Mif/Flt1/Cd24a/Mlkl/Mdfic/Ccnd3/Thbs1/Epha4/Ghr/Cd74/Cks1b/Atp2b4/Tnf/Sod1/Il1b/Ltf/Avpi1/Itga1/Tcim/Gadd45b/Kitl/Cdkn1b/Met/Ccnd2/Prok2/Stk39/App/Fzd8/Ptk2b/Eif2ak2/Map3k6/Taok3
CC	--	GO:0098839	postsynaptic density membrane	49	-0.402576	-1.53198	0.0199005	0.138618	3000	tags=35%, list=21%, signal=27%	Ptprz1/Lrfn3/Mpp2/Actn2/Adra2a/Scrib/Nrcam/Ptprf/Efnb2/Dlg4/Grik5/Efnb3/Tiam1/Clstn1/Gria1/Rgs7bp/Lrrc4
BP	--	GO:0061318	renal filtration cell differentiation	11	0.62943	1.53162	0.063786	0.266279	2321	tags=45%, list=17%, signal=38%	Jag1/Klf15/Prom1/Myo1e/Notch2
BP	--	GO:0072112	glomerular visceral epithelial cell differentiation	11	0.62943	1.53162	0.063786	0.266279	2321	tags=45%, list=17%, signal=38%	Jag1/Klf15/Prom1/Myo1e/Notch2
BP	--	GO:0072311	glomerular epithelial cell differentiation	11	0.62943	1.53162	0.063786	0.266279	2321	tags=45%, list=17%, signal=38%	Jag1/Klf15/Prom1/Myo1e/Notch2
MF	--	GO:0033691	sialic acid binding	8	0.674272	1.53152	0.0718816	0.285004	1411	tags=50%, list=10%, signal=45%	Cd22/Fcnb/Siglecg/Siglecf
BP	--	GO:0060452	positive regulation of cardiac muscle contraction	5	-0.751352	-1.53133	0.0399274	0.205063	918	tags=60%, list=7%, signal=56%	Smtn/Trpm4/Rgs2
MF	--	GO:0016530	metallochaperone activity	5	0.761992	1.53115	0.0554324	0.244809	2456	tags=80%, list=18%, signal=66%	Fxn/Cox17/Trf/Atox1
MF	--	GO:0015035	protein disulfide oxidoreductase activity	16	0.571987	1.5311	0.0632411	0.265222	715	tags=25%, list=5%, signal=24%	Sh3bgrl3/Glrx/Txn1/Gstk1
BP	--	GO:0032729	positive regulation of interferon-gamma production	61	0.424077	1.53023	0.0311987	0.177644	2281	tags=36%, list=16%, signal=30%	Il12b/Il12rb2/Il27ra/Tnfsf9/Il1r1/Cd14/H2-M3/Tnf/Flt3/Il1b/Bcl3/Lta/Cd226/Slc11a1/App/Arid5a/Hspd1/Cd3e/Pde4b/Ccr2/Cd2/Il23a
BP	--	GO:0043280	positive regulation of cysteine-type endopeptidase activity involved in apoptotic process	108	0.386434	1.53012	0.0170279	0.126968	2103	tags=24%, list=15%, signal=21%	Xdh/S100a9/S100a8/Pmaip1/F3/Gsn/Cdkn2a/Tnf/Stat1/Dap/Prr7/Rack1/Pdcd5/App/Hspd1/Ndufa13/Atp2a3/Apaf1/Ctsd/Fis1/Ret/Fam162a/Pdcd2/Bad/Bcl10/Ngfr
BP	--	GO:0034144	negative regulation of toll-like receptor 4 signaling pathway	7	0.695684	1.52998	0.0728051	0.286754	58	tags=29%, list=0%, signal=28%	Acod1/Rab7b
BP	--	GO:0002534	cytokine production involved in inflammatory response	40	0.45712	1.52994	0.0445205	0.216228	1189	tags=18%, list=9%, signal=16%	Clec7a/Tarm1/Pld3/Tnf/Zc3h12a/Alox5/Il1r2
MF	--	GO:0016595	glutamate binding	6	-0.717279	-1.52932	0.040146	0.205358	839	tags=33%, list=6%, signal=31%	Gclc/Gad1
BP	--	GO:0032274	gonadotropin secretion	8	0.673262	1.52923	0.0718816	0.285004	2150	tags=38%, list=15%, signal=32%	Inhba/Niban2/Smad4
BP	--	GO:0071608	macrophage inflammatory protein-1 alpha production	7	0.695293	1.52912	0.0728051	0.286754	481	tags=29%, list=3%, signal=28%	Arg2/Trpv4
CC	--	GO:1990454	L-type voltage-gated calcium channel complex	5	-0.749977	-1.52852	0.0399274	0.205063	2405	tags=80%, list=17%, signal=66%	Cacnb2/Nos1ap/Cacna1c/Cacna1d
BP	--	GO:1904415	regulation of xenophagy	8	0.672945	1.52851	0.0739958	0.289019	404	tags=25%, list=3%, signal=24%	Tlr2/Optn
BP	--	GO:1904417	positive regulation of xenophagy	8	0.672945	1.52851	0.0739958	0.289019	404	tags=25%, list=3%, signal=24%	Tlr2/Optn
BP	--	GO:1903818	positive regulation of voltage-gated potassium channel activity	6	-0.716884	-1.52848	0.040146	0.205358	1272	tags=50%, list=9%, signal=45%	Amigo1/Kcnc2/Akap6
BP	--	GO:0021795	cerebral cortex cell migration	41	-0.416627	-1.52796	0.0189573	0.13504	5751	tags=71%, list=41%, signal=42%	Rac1/Syne2/Egfr/Nr2e1/Pex5/Psen1/Dab1/Ctnnb1/Mboat7/Fbxo45/Pafah1b1/Lrp8/Fgfr1/Rnf7/Mdga1/Sun1/Cdk5/Adgrg1/Zmiz1/Dab2ip/Cul5/Pou3f3/Disc1/Cx3cr1/Efhc1/Fut10/Srgap2/Cdk5r1/P2ry12
BP	--	GO:0010633	negative regulation of epithelial cell migration	56	0.431033	1.52751	0.0345964	0.188732	705	tags=16%, list=5%, signal=15%	Cxcl13/Apoe/Rgcc/Cd63/Thbs1/Atp2b4/Tnf/Tacstd2/Coro1c
BP	--	GO:0035812	renal sodium excretion	12	0.615253	1.52743	0.0722892	0.285858	922	tags=25%, list=7%, signal=23%	Ptger4/Ace/Mllt6
BP	--	GO:0033632	regulation of cell-cell adhesion mediated by integrin	12	0.61521	1.52732	0.0722892	0.285858	311	tags=25%, list=2%, signal=24%	Cxcl13/Ccl5/Cd24a
BP	--	GO:0046461	neutral lipid catabolic process	25	0.516499	1.52696	0.0390335	0.203362	1263	tags=20%, list=9%, signal=18%	Lpl/Ldlr/Sorl1/Ddhd2/Abhd16b
BP	--	GO:0046464	acylglycerol catabolic process	25	0.516499	1.52696	0.0390335	0.203362	1263	tags=20%, list=9%, signal=18%	Lpl/Ldlr/Sorl1/Ddhd2/Abhd16b
BP	--	GO:0040014	regulation of multicellular organism growth	65	0.422954	1.52692	0.0332226	0.184546	1618	tags=25%, list=12%, signal=22%	Ezr/Socs2/Csf1/Sh3pxd2b/Bcl2/Ghr/Flt3/Fxn/Sod1/Plac8/Sgip1/Mkks/Alms1/App/Daxx/Igf2
BP	UP	GO:2001234	negative regulation of apoptotic signaling pathway	190	0.353776	1.52686	0.00805369	0.0776729	1904	tags=19%, list=14%, signal=17%	Cd44/Lgals3/Mmp9/Igf1/Vegfa/Mif/Lmna/Bcl2/Cd74/Sod2/Plaur/Tnf/Fxn/Pea15a/Ptgs2/Hmgb2/Il1b/Tmbim1/Psen2/Tpt1/Hif1a/Prelid1/Cx3cl1/Serpine1/Hmox1/Hells/Rrn3/Mapk8ip1/Ndufa13/Pam16/Gpx1/Parl/Cdkn2d/Acaa2/Bcl2l2/Clu
MF	--	GO:0008379	thioredoxin peroxidase activity	6	0.720973	1.52684	0.061674	0.262123	1801	tags=50%, list=13%, signal=44%	Prdx5/Prdx1/Selenof
BP	--	GO:0032963	collagen metabolic process	81	0.402657	1.5263	0.0192	0.13605	1536	tags=20%, list=11%, signal=18%	Vim/Mmp8/Mmp12/Mmp9/Rgcc/Fn1/Id1/Mmp19/Adora2b/Hif1a/Ctsb/Prdx5/Serpine1/Mmp14/Tram2/Serpinb7
BP	--	GO:0043388	positive regulation of DNA binding	49	0.441136	1.52612	0.0383333	0.201043	1417	tags=20%, list=10%, signal=18%	Mmp8/Mmp9/Igf1/Txn1/Plaur/Niban2/Hmgb2/Gata3/Calm1/Nme1
BP	UP	GO:0043406	positive regulation of MAP kinase activity	179	0.356727	1.52605	0.00672948	0.0687675	1625	tags=18%, list=12%, signal=16%	Il1rn/Iqgap1/Igfbp6/Adam8/Igf1/Vegfa/Map4k1/Mif/Flt1/Cd24a/Mlkl/Mdfic/Thbs1/Epha4/Ghr/Cd74/Tnf/Sod1/Il1b/Avpi1/Itga1/Gadd45b/Kitl/Met/Prok2/Stk39/App/Fzd8/Ptk2b/Eif2ak2/Map3k6/Taok3
BP	--	GO:0035767	endothelial cell chemotaxis	22	0.536686	1.52597	0.0384615	0.201478	1083	tags=23%, list=8%, signal=21%	Cxcl13/Vegfa/Thbs1/P2rx4/Met
BP	--	GO:0051092	positive regulation of NF-kappaB transcription factor activity	125	0.377348	1.52587	0.0132159	0.108363	2310	tags=27%, list=17%, signal=23%	Rab7b/Traf1/Adam8/Tlr2/Trim25/Cd36/Il18rap/Flot2/Tnf/Trim30b/Cav1/Itgb2/Il1b/Ltf/Tradd/Il1rap/Cx3cl1/Trim30a/App/Sphk1/Trim12a/Eif2ak2/Prkcb/Npm1/Clu/Trim37/Lrrfip2/Ripk4/Bcl10/Dhx9/Irak3/Trim12c/Cd84/Lrrfip1
BP	--	GO:0002042	cell migration involved in sprouting angiogenesis	46	0.447727	1.52572	0.0368509	0.196286	1173	tags=22%, list=8%, signal=20%	Anxa1/Vegfa/Plk2/Thbs1/Hdac7/Ptgs2/Akt3/Hdac9/Jcad/Hmox1
MF	--	GO:0001085	RNA polymerase II transcription factor binding	43	-0.412747	-1.52515	0.0167464	0.12586	1335	tags=28%, list=10%, signal=25%	Spen/Trp53/Ep300/Nfatc1/Pias4/Mta2/Mef2a/Kdm1a/Pias2/Pias3/Sall1/Tal1
BP	--	GO:0016601	Rac protein signal transduction	38	-0.422787	-1.52515	0.0230415	0.149813	2835	tags=34%, list=20%, signal=27%	Rhoh/Dnm2/Abi2/Nckap1/Wasf2/Garre1/Stmn3/Cyfip1/Elmo1/Cadm4/Tiam1/Arhgap17/Wasf1
BP	UP	GO:0033674	positive regulation of kinase activity	403	0.327866	1.52477	0.00118483	0.0339299	1625	tags=16%, list=12%, signal=14%	Chil1/Il1rn/Axl/Iqgap1/Fgr/Igfbp6/Adam8/Cdkn1a/Igf1/Pim1/Il12b/Vegfa/Rgcc/Map4k1/Mif/Csf1/Flt1/Cd24a/Fpr2/Prkag2/Emp2/Mlkl/Mdfic/Ptk2/Ccnd3/Ace/Thbs1/Epha4/Ghr/Cd74/Cks1b/Atp2b4/Tnf/Flt3/Tpx2/Clspn/Sod1/Il1b/Sdc4/Ltf/Avpi1/Itga1/Prnp/Tcim/Gadd45b/Kitl/Cdkn1b/Flt4/Met/Ephb2/Ephb6/Ccnd2/Prok2/Slc11a1/Stk39/App/Fzd8/Ptk2b/Socs1/Eif2ak2/Dgkz/Map3k6/Daxx/Taok3
BP	--	GO:0032823	regulation of natural killer cell differentiation	14	0.593683	1.52473	0.0595238	0.256529	681	tags=21%, list=5%, signal=20%	Axl/Pglyrp1/Flt3l
BP	--	GO:0075522	IRES-dependent viral translational initiation	9	0.668134	1.5247	0.0691145	0.278867	1987	tags=44%, list=14%, signal=38%	Eif3f/Eif3b/Eif3a/Pcbp2
CC	--	GO:0016528	sarcoplasm	62	0.423159	1.52468	0.0344262	0.188494	1020	tags=18%, list=7%, signal=17%	Xdh/Plec/Fabp3/Gsn/Cacna1s/S100a1/Thbs1/Gstm7/Fkbp1b/Pln/Sri
BP	UP	GO:1901699	cellular response to nitrogen compound	461	0.323936	1.5243	0.00117096	0.0339299	2211	tags=21%, list=16%, signal=18%	Lpl/Vim/Ezr/Vcam1/Atp1a3/Myo5a/Igf1/Anxa5/Tlr2/Itga4/Socs2/Ly6a/Ly6c2/Diaph1/Insig1/Enpp1/Fpr2/Trib3/Kcnq3/Ly6i/Bcar3/Ly6c1/Cd36/Ptk2/Ccnd3/Thbs1/Epha4/Ghr/Rragd/Sorl1/Pkm/Atp2b4/Tnf/Eif4ebp1/Gstm7/Stat1/Chrm3/Kl/Cav1/Rpl23/Il1b/Slc9a3r1/P2rx4/Rad51/C1qtnf12/Pde2a/Atp5g1/Cacna1a/Ly6e/Cpeb2/Prnp/Trex1/Ybx1/Rarres2/Akt3/Hdac9/Zc3hav1/Nucb2/Mgarp/Pdk4/App/Castor1/Cebpb/Timeless/Ddx58/Socs1/Chrnb2/Ep…
BP	--	GO:0046456	icosanoid biosynthetic process	32	0.485826	1.52383	0.0363636	0.194836	1490	tags=25%, list=11%, signal=22%	Fabp5/Anxa1/Mif/Cd74/Ptgs2/Il1b/Alox5/Sphk1
BP	--	GO:0046598	positive regulation of viral entry into host cell	9	0.667745	1.52382	0.0691145	0.278867	3123	tags=56%, list=22%, signal=43%	Cd74/Lgals1/Trim30a/Trim21/Bsg
BP	--	GO:0075294	positive regulation by symbiont of entry into host	9	0.667745	1.52382	0.0691145	0.278867	3123	tags=56%, list=22%, signal=43%	Cd74/Lgals1/Trim30a/Trim21/Bsg
CC	UP	GO:0005925	focal adhesion	142	0.369812	1.52365	0.00868307	0.0814533	1102	tags=15%, list=8%, signal=14%	Itgb7/Iqgap1/Ezr/Pdlim7/Plec/Itgb2l/Gsn/Limd1/Itga5/Ptk2/Tns1/Trpv4/Cav1/Itgb2/Sdc4/Itgb8/Arhgap24/Epb41l5/Itga1/Rexo2/Sorbs3/Efs
MF	--	GO:0004563	beta-N-acetylhexosaminidase activity	6	0.71941	1.52353	0.0704846	0.282098	1290	tags=33%, list=9%, signal=30%	Chil3/Gm2a
BP	UP	GO:0019722	calcium-mediated signaling	159	0.363362	1.52342	0.00839161	0.0798102	1664	tags=23%, list=12%, signal=20%	Vcam1/Myo5a/Itgal/Igf1/Cd22/Cxcr2/Gsto1/Bst1/Cd24a/Fpr2/Calml4/Calm3/Atp2b4/Tnf/Gstm7/Fkbp1b/Cxcr1/Chrm3/Lat2/P2rx4/Pln/Ccrl2/Prnp/Siglecg/Sri/Calm1/Akap5/Alms1/Cxcr4/App/Camta1/Atp1b1/Ptk2b/Sphk1/Ccr8/Cmklr1
BP	UP	GO:0006631	fatty acid metabolic process	271	0.340302	1.5233	0.00251572	0.0383639	1235	tags=14%, list=9%, signal=13%	Lpl/Slc45a3/Myo5a/C3/Fabp5/Aoah/Prkaa2/Anxa1/Fabp3/Insig1/Mif/Cyp4f18/Dgat2/Prkag2/Trib3/Cd36/Dbi/Cd74/Prkar2b/Gstm7/Fabp4/Ptgs2/Cav1/Il1b/Hacd2/Pdpn/Scd4/Degs1/Ephx1/Mecr/Aloxe3/Trex1/Ankrd23/Alox5/Alkbh7/Acss2/Nucb2/Pdk4/Decr2
BP	UP	GO:0008544	epidermis development	186	0.354219	1.52308	0.00674764	0.0687955	1497	tags=19%, list=11%, signal=18%	Clic4/Myo5a/Jag1/Anxa1/Trps1/St14/Bcl2/Krt10/Hpse/Madcam1/Dbi/Cdkn2a/Tnf/Sfn/Inhba/Ptgs2/Mcoln3/Sod1/Slc9a3r1/Nme2/Rbpj/Psen2/Tradd/Ripor2/Etv4/Tfdp1/Ybx1/Kcnma1/Mreg/Maff/Bcr/Grhl1/Tgm1/Fosl2/Dicer1/Sav1
BP	--	GO:0042246	tissue regeneration	47	0.445477	1.52255	0.035	0.190504	1730	tags=26%, list=12%, signal=22%	Cdkn1a/Anxa1/Igf1/Pkm/Ptgfrn/Cdkn1b/Serpine1/Dicer1/Cd9/Ninj1/Gpx1/Spaar
BP	--	GO:0035821	modulation of process of other organism	79	0.401307	1.52196	0.0268987	0.163242	1055	tags=18%, list=8%, signal=16%	S100a9/Apoe/Mmp9/Anxa2/Ccl5/Slpi/Tnip1/Zc3h12a/Camp/Ltf/Irgm1/Serpinb9/Atg7/Fbln1
BP	UP	GO:1902532	negative regulation of intracellular signal transduction	441	0.32402	1.52185	0.00117096	0.0339299	2376	tags=23%, list=17%, signal=19%	Cd44/Xdh/Ezr/Apoe/Prkaa2/Mmp9/Igf1/Cd22/Dhx58/Gsto1/Mif/Dlg5/Bcl2/Tank/Limd1/Wwc1/H2-M3/Optn/Thbs1/Adgrg3/Cd74/Sod2/Sorl1/Bmp7/Plaur/Atp2b4/Heg1/Gstm7/Stat1/Fkbp1b/Pebp1/Tnip1/Hdac7/Ptgs2/Zc3h12a/Cav1/Tnip3/Il1b/Slc9a3r1/Arhgap24/Pde2a/Cgnl1/Dok2/Tpt1/Hif1a/Ripor2/Prnp/Siglecg/Sri/Rnf149/Fbln1/Kctd10/Met/Ephb2/Nucb2/Hells/Rack1/Pin1/Nlrp12/Castor1/Rrn3/Mapk8ip1/Eif3a/Minar1/Ndufa13/Dgkz/Crtc3/C1q…
CC	--	GO:0098936	intrinsic component of postsynaptic membrane	91	-0.352467	-1.52178	0.0138504	0.111115	3115	tags=44%, list=22%, signal=34%	Gria2/Clcn3/Ptprs/Lrrtm2/Slc6a3/Clstn3/Atp2b2/Ntrk3/Shisa7/Gabrd/Ptprz1/Lrfn3/Mpp2/Cspg5/Slc6a1/Cntn2/P2rx6/Adra2a/Itgb1/Adgrl2/Slc6a9/Nrcam/Ptprf/Slc8a1/Gabra4/Grik4/Nlgn2/P2rx1/Chrnb1/Cacna1c/Gabbr1/Efnb2/Dlg4/Grik5/Abhd6/Efnb3/Clstn1/Gria1/Rgs7bp/Lrrc4
MF	--	GO:0005501	retinoid binding	17	0.558319	1.52174	0.0685714	0.278095	3014	tags=59%, list=22%, signal=46%	Fabp5/Rara/Crabp2/Rbp1/Aldh1a2/Igf2r/C8g/Rbp4/Lcn12/Nr2f2
BP	--	GO:1903748	negative regulation of establishment of protein localization to mitochondrion	8	-0.662256	-1.52082	0.0359168	0.194066	2473	tags=50%, list=18%, signal=41%	Dnaja1/4930550C14Rik/Bag3/Mapt
CC	UP	GO:0005773	vacuole	458	0.323065	1.52075	0.00116822	0.0339299	2537	tags=25%, list=18%, signal=21%	Cst7/Rab7b/Myo5a/Apoe/Ifitm3/Peg3/Plbd1/Adam8/Anxa1/Anxa2/Fth1/Cxcr2/Slc2a6/Prdx6/Ldlr/Napsa/Dram1/Hpse/Acp5/Cd63/Dpp7/Acpp/Ace/Pld3/Ass1/Cd74/Rragd/Srgn/Stx3/Il4i1/Mcoln3/Galc/H2-DMb2/Sod1/H2-Aa/Il1b/Glb1/Mt1/Kxd1/Tmbim1/H2-DMa/H2-Eb1/Psen2/Irgm1/Ifi30/Bri3/Kif2a/Glb1l2/Tinagl1/Ctsz/Npc2/Ctsb/Ftl1/Ctsc/Cd300ld3/Mreg/Entpd4b/Plekhf1/Tmem150b/Zc3hav1/Gabarap/Slc11a1/Gm2a/Marchf9/Cxcr4/Atp6v0d2/App…
BP	--	GO:2000114	regulation of establishment of cell polarity	20	0.548826	1.52069	0.0450098	0.217163	2132	tags=40%, list=15%, signal=34%	Shtn1/Gsn/Flot2/Gata3/Ripor2/Ptk2b/Arfgef1/Cfl1
BP	--	GO:0042796	snRNA transcription by RNA polymerase III	8	-0.662039	-1.52032	0.0359168	0.194066	2495	tags=50%, list=18%, signal=41%	Ice1/Zc3h8/Ell/Ice2
BP	--	GO:0106014	regulation of inflammatory response to wounding	6	0.717856	1.52024	0.0704846	0.282098	1160	tags=50%, list=8%, signal=46%	Cd24a/Siglecg/Alox5
BP	--	GO:0045980	negative regulation of nucleotide metabolic process	18	-0.512347	-1.51976	0.04375	0.215872	722	tags=17%, list=5%, signal=16%	Entpd1/Cbfa2t3/Slc4a1
BP	--	GO:1900543	negative regulation of purine nucleotide metabolic process	18	-0.512347	-1.51976	0.04375	0.215872	722	tags=17%, list=5%, signal=16%	Entpd1/Cbfa2t3/Slc4a1
BP	--	GO:0045815	positive regulation of gene expression, epigenetic	26	-0.460157	-1.51956	0.0324675	0.182741	5378	tags=62%, list=38%, signal=38%	Wbp2/Sertad1/Cdca4/Chek1/Zmiz2/Ctnnb1/Sertad2/Atad2b/Nr3c1/H1f1/Zmiz1/H1f5/Ep300/Smarcd1/H1f6/Sphk2
BP	--	GO:0030502	negative regulation of bone mineralization	12	0.612045	1.51946	0.0742972	0.289184	1435	tags=42%, list=10%, signal=37%	Enpp1/Rflnb/Srgn/Hif1a/Ptk2b
BP	--	GO:0002158	osteoclast proliferation	5	0.756169	1.51945	0.0687361	0.278095	681	tags=40%, list=5%, signal=38%	Csf1/Flt3l
BP	--	GO:0072385	minus-end-directed organelle transport along microtubule	5	0.756135	1.51938	0.0687361	0.278095	1035	tags=40%, list=7%, signal=37%	Bicd1/Mreg
BP	--	GO:0140212	regulation of long-chain fatty acid import into cell	8	0.668896	1.51931	0.0761099	0.292595	2211	tags=62%, list=16%, signal=53%	Fabp3/Thbs1/Eprs/Acsl5/Irs2
BP	--	GO:0044070	regulation of anion transport	90	0.391046	1.51876	0.0248447	0.15532	1804	tags=22%, list=13%, signal=19%	Il1rn/Arg2/Apoe/Fabp3/Mif/Cyp4f18/Thbs1/Dbi/Tnf/Il1b/Atp5j/Prelid1/Prnp/Stk39/Cebpb/Slc38a3/Prkg1/Eprs/Acsl5/Dtnbp1
BP	--	GO:0006957	complement activation, alternative pathway	5	0.755767	1.51864	0.0687361	0.278095	300	tags=40%, list=2%, signal=39%	C3/Cfb
CC	UP	GO:0045121	membrane raft	299	0.335678	1.51835	0.00123457	0.0339299	1538	tags=19%, list=11%, signal=17%	Iqgap1/Ezr/Rftn1/H2-D1/Anxa2/Tlr2/Rap2b/Trpc4/Ldlr/Hpse/Cd24a/Emp2/Cd177/Kcnq3/Cd14/Cd36/Ahnak/Flot2/Slc2a1/Prkar2b/S100a10/Tnf/Arc/Myof/Ptgs2/Cav1/Itgb2/Slc9a3r1/Coro1c/Slc2a3/Lat2/Sdc4/Pdpn/Kcna3/Pde2a/Psen2/Prom2/Tradd/Ctsb/Itga1/Prnp/Cd48/Kcnma1/Tuba1c/Eno1/Hmox1/Atp1a1/Akap5/App/Atp1b1/Ptk2b/Fcer1g/Plpp2/Hspd1/Chrnb2/Eno1b
MF	--	GO:0043546	molybdopterin cofactor binding	6	0.716882	1.51818	0.0704846	0.282098	7	tags=17%, list=0%, signal=17%	Xdh
BP	--	GO:0048841	regulation of axon extension involved in axon guidance	22	-0.478587	-1.518	0.0414938	0.209965	912	tags=27%, list=7%, signal=26%	Sema6c/Sema6d/Sema4g/Wnt3/Plxna4/Sema4b
BP	--	GO:0003382	epithelial cell morphogenesis	33	0.480634	1.51787	0.0400729	0.205337	1083	tags=27%, list=8%, signal=25%	Clic4/St14/Fat1/Id1/Heg1/Spint2/Rilpl2/Epb41l5/Met
CC	--	GO:0005885	Arp2/3 protein complex	10	0.652842	1.51707	0.0669546	0.274371	3751	tags=80%, list=27%, signal=59%	Arpc1b/Arpc5/Actr3/Arpc2/Arpc3/Arpc1a/Arpc5l/Actr3b
BP	--	GO:0010522	regulation of calcium ion transport into cytosol	71	0.40955	1.51659	0.0290323	0.170488	1435	tags=24%, list=10%, signal=22%	Myo5a/Cxcl10/Gsto1/Diaph1/Bcl2/Dbi/Gstm7/Fkbp1b/Cav1/P2rx4/Pln/Prnp/Sri/Cx3cl1/Akap5/Clec4b1/Ptk2b
BP	--	GO:0002761	regulation of myeloid leukocyte differentiation	104	0.383418	1.51591	0.0198473	0.138618	1417	tags=20%, list=10%, signal=18%	Adam8/Il12b/Pilrb1/Ccl5/Csf1/Ppargc1b/Prxl2a/Rara/Cd101/Cd74/Tnf/Clec2i/Nme2/Id2/Evi2b/Dcstamp/Rbp1/Kitl/Cebpb/Klf10/Nme1
BP	--	GO:0045820	negative regulation of glycolytic process	13	-0.558938	-1.51589	0.040568	0.207275	70	tags=23%, list=1%, signal=23%	Ncor1/Cbfa2t3/Slc4a1
BP	--	GO:0001767	establishment of lymphocyte polarity	9	0.664218	1.51577	0.0734341	0.287581	876	tags=33%, list=6%, signal=31%	Gsn/Flot2/Ripor2
BP	--	GO:0001768	establishment of T cell polarity	9	0.664218	1.51577	0.0734341	0.287581	876	tags=33%, list=6%, signal=31%	Gsn/Flot2/Ripor2
BP	--	GO:0051928	positive regulation of calcium ion transport	90	0.390261	1.51571	0.0248447	0.15532	1519	tags=22%, list=11%, signal=20%	Lgals3/Cxcl10/Ccl5/Gsto1/S100a1/Dbi/Tspo/Gstm7/Cav1/Ccl12/P2rx4/Stac3/Sri/Cx3cl1/Serpine1/Akap5/Cxcr4/Clec4b1/Atp1b1/Homer1
MF	--	GO:0030215	semaphorin receptor binding	15	-0.532475	-1.51567	0.0449219	0.217091	912	tags=27%, list=7%, signal=25%	Sema6c/Sema6d/Sema4g/Sema4b
BP	--	GO:0042635	positive regulation of hair cycle	6	0.715615	1.51549	0.0726872	0.28667	831	tags=50%, list=6%, signal=47%	Hpse/Tnf/Tradd
BP	--	GO:0051798	positive regulation of hair follicle development	6	0.715615	1.51549	0.0726872	0.28667	831	tags=50%, list=6%, signal=47%	Hpse/Tnf/Tradd
CC	--	GO:0008250	oligosaccharyltransferase complex	11	0.622632	1.51508	0.0699588	0.28075	3462	tags=64%, list=25%, signal=48%	Trex1/Ost4/Tmem258/Ddost/Dad1/Ostc/Stt3a
BP	--	GO:1905709	negative regulation of membrane permeability	7	0.688897	1.51505	0.0728051	0.286754	2075	tags=57%, list=15%, signal=49%	Heg1/Acaa2/Bcl2l2/Bnip3
BP	--	GO:1904754	positive regulation of vascular associated smooth muscle cell migration	15	0.584911	1.51496	0.0591837	0.255797	67	tags=13%, list=0%, signal=13%	Iqgap1/Myo5a
MF	--	GO:0030332	cyclin binding	28	0.505769	1.51489	0.0351852	0.191163	1242	tags=21%, list=9%, signal=20%	Cdkn1a/Mdfic/Herc6/Crabp2/Cdkn1b/Rack1
BP	--	GO:0022904	respiratory electron transport chain	69	0.410185	1.51477	0.0304487	0.175588	3817	tags=46%, list=27%, signal=34%	Cox6a2/Sod2/Ndufv3/Immp2l/Cox6a1/Cox4i1/Uqcrfs1/Cox5a/Sdhaf2/Cox7c/Uqcrq/Ndufa10/Uqcrh/Cyc1/Ndufaf2/Ndufa12/Ndufb9/Uqcr10/Ndufa8/Cdk1/Dnajc15/Ndufa7/Sdhc/Gpd1/Ndufb6/Ndufb8/Ndufv2/Sdhb/Cox5b/Slc25a22/Uqcrb/Ndufs6
BP	--	GO:0051284	positive regulation of sequestering of calcium ion	9	0.663758	1.51472	0.0734341	0.287581	1020	tags=44%, list=7%, signal=41%	Gsto1/Gstm7/Fkbp1b/Sri
BP	--	GO:0014066	regulation of phosphatidylinositol 3-kinase signaling	78	0.400916	1.51458	0.0300633	0.17404	701	tags=13%, list=5%, signal=12%	Fgr/Igf1/Ccl5/Osm/Flt1/Fpr2/Ptk2/Rara/Tnf/Slc9a3r1
MF	--	GO:0038024	cargo receptor activity	55	0.426978	1.51421	0.0426929	0.213131	1655	tags=25%, list=12%, signal=23%	Cxcl16/Lgals3bp/Ldlr/Enpp1/Fpr2/Vtn/Cd36/Msr1/Itgb2/Tinagl1/Olr1/Enpp2/Prg4/Sbspon
CC	UP	GO:0098857	membrane microdomain	300	0.334672	1.514	0.00123762	0.0339299	1538	tags=19%, list=11%, signal=17%	Iqgap1/Ezr/Rftn1/H2-D1/Anxa2/Tlr2/Rap2b/Trpc4/Ldlr/Hpse/Cd24a/Emp2/Cd177/Kcnq3/Cd14/Cd36/Ahnak/Flot2/Slc2a1/Prkar2b/S100a10/Tnf/Arc/Myof/Ptgs2/Cav1/Itgb2/Slc9a3r1/Coro1c/Slc2a3/Lat2/Sdc4/Pdpn/Kcna3/Pde2a/Psen2/Prom2/Tradd/Ctsb/Itga1/Prnp/Cd48/Kcnma1/Tuba1c/Eno1/Hmox1/Atp1a1/Akap5/App/Atp1b1/Ptk2b/Fcer1g/Plpp2/Hspd1/Chrnb2/Eno1b
CC	--	GO:0031258	lamellipodium membrane	8	0.66639	1.51362	0.0761099	0.292595	762	tags=25%, list=5%, signal=24%	Cd44/Pdpn
BP	--	GO:0048254	snoRNA localization	5	0.753203	1.51349	0.0687361	0.278095	1867	tags=60%, list=13%, signal=52%	Fbl/Nop58/Znhit3
BP	--	GO:1900076	regulation of cellular response to insulin stimulus	73	0.406643	1.51347	0.0302548	0.174695	1743	tags=19%, list=12%, signal=17%	Lpl/Myo5a/Enpp1/Ccnd3/Sorl1/Il1b/C1qtnf12/Ybx1/Rarres2/Nucb2/Socs1/Igf2/Prkcb/Gkap1
BP	--	GO:0009219	pyrimidine deoxyribonucleotide metabolic process	11	0.621848	1.51317	0.0699588	0.28075	811	tags=27%, list=6%, signal=26%	Cmpk2/Dut/Tyms
BP	--	GO:0061436	establishment of skin barrier	14	0.589157	1.51311	0.0634921	0.265919	2431	tags=64%, list=17%, signal=53%	Sfn/Cldn1/Aloxe3/Met/Grhl1/Ugcg/Stmn1/Elovl1/Lsr
BP	--	GO:0051481	negative regulation of cytosolic calcium ion concentration	10	-0.599399	-1.51282	0.0463822	0.222222	1932	tags=50%, list=14%, signal=43%	Smad3/Slc8a1/Smpd3/Il6st/Gtf2i
BP	--	GO:0006968	cellular defense response	12	0.60935	1.51277	0.0763052	0.29291	2086	tags=50%, list=15%, signal=43%	Cxcr2/B2m/Ccl17/Ptk2b/Ccr2/Bcl10
BP	--	GO:0032594	protein transport within lipid bilayer	9	0.662744	1.5124	0.0734341	0.287581	713	tags=33%, list=5%, signal=32%	Rftn1/Cd24a/Rilpl2
BP	--	GO:0048096	chromatin-mediated maintenance of transcription	13	-0.557644	-1.51238	0.0425963	0.212888	5085	tags=69%, list=36%, signal=44%	Sertad1/Cdca4/Chek1/Zmiz2/Ctnnb1/Sertad2/Nr3c1/Zmiz1/Smarcd1
BP	--	GO:0051894	positive regulation of focal adhesion assembly	23	0.524466	1.51233	0.0419847	0.211013	1285	tags=26%, list=9%, signal=24%	Iqgap1/Vegfa/S100a10/Sdc4/Epb41l5/Enpp2
CC	--	GO:0000506	glycosylphosphatidylinositol-N-acetylglucosaminyltransferase (GPI-GnT) complex	7	-0.681688	-1.51223	0.0448598	0.217026	2152	tags=43%, list=15%, signal=36%	Pigh/Pigc/Pigq
BP	--	GO:0043537	negative regulation of blood vessel endothelial cell migration	29	0.499156	1.512	0.0405904	0.207275	539	tags=17%, list=4%, signal=17%	Apoe/Rgcc/Thbs1/Atp2b4/Tnf
BP	--	GO:0010950	positive regulation of endopeptidase activity	137	0.369301	1.51179	0.0145138	0.115031	2103	tags=24%, list=15%, signal=21%	Xdh/S100a9/S100a8/Pmaip1/F3/Cyfip2/Gsn/Epha4/Cdkn2a/Tnf/Stat1/Dap/Psme1/Prr7/Prelid1/Rack1/Mbp/Pdcd5/App/Hspd1/Ndufa13/Atp2a3/Apaf1/Psme2/Ctsd/Fis1/Ret/Fam162a/Tbc1d10a/Pdcd2/Bad/Bcl10/Ngfr
BP	--	GO:0006907	pinocytosis	23	0.524244	1.51169	0.0419847	0.211013	818	tags=17%, list=6%, signal=16%	Axl/Mapkapk3/Cav1/Prom2
BP	UP	GO:0051099	positive regulation of binding	170	0.357711	1.51117	0.00968188	0.0882085	1417	tags=18%, list=10%, signal=16%	Mmp8/Apoe/Mmp9/Igf1/Anxa2/Plk2/B2m/Trib3/Vtn/Ace/Epha4/Rara/Mbd2/Txn1/S100a10/Plaur/Bambi/Cav1/Niban2/Hmgb2/Gata3/Epb41l5/Ripor2/Met/Ephb6/Eno1/Calm1/Pin1/App/Nme1
BP	UP	GO:0006364	rRNA processing	196	0.349024	1.51113	0.008	0.0774901	3115	tags=34%, list=22%, signal=27%	Isg20/Nop10/Cdkn2a/Rps15/Npm3/Rps28/Rpl14/Fbl/Rps19/Shq1/Nhp2/Rpl35/Tsr1/Helb/Wdr3/Rpl7a/Wdr43/Rps8/Rrp15/Rps16/Rps17/Utp14b/Nvl/Exosc3/Nop53/Nop9/Npm1/Ddx21/Nsa2/Znhit3/Rps7/Pes1/Eri1/Mphosph10/Rpp30/Rpl11/Utp15/Frg1/Rpl26/Trmt112/Gtpbp4/Mphosph6/Chd7/Rps6/Rpl10a/Bud23/Rpp40/Rps14/Rpl7/Pwp2/Nsun4/Pdcd11/Rpl27/Mak16/Nol11/Pop4/Kat2b/Mrpl1/Rpl5/Ngdn/Wdr18/Esf1/Exosc8/Exosc7/Rrs1/Wdr55/Ddx27
BP	--	GO:0032276	regulation of gonadotropin secretion	5	0.751991	1.51105	0.0687361	0.278095	2150	tags=40%, list=15%, signal=34%	Inhba/Smad4
BP	--	GO:0043488	regulation of mRNA stability	88	0.391497	1.51089	0.0202492	0.139571	2285	tags=23%, list=16%, signal=19%	Vim/Vegfa/Apobec1/Zc3h12a/Csdc2/E2f1/Noct/Ybx1/Zc3h12d/Dcp2/Tbrg4/Slc11a1/Dicer1/Dnd1/Npm1/Mapkapk2/Zfp36l1/Dhx9/Tent5a/Pcbp4
BP	--	GO:0071280	cellular response to copper ion	11	0.620827	1.51069	0.0699588	0.28075	1617	tags=45%, list=12%, signal=40%	Mt2/Mt1/Prnp/Mt3/Daxx
BP	--	GO:1903059	regulation of protein lipidation	6	0.713174	1.51032	0.0748899	0.290623	3413	tags=83%, list=24%, signal=63%	Dbi/Rabl3/Gba/Svip/Rab3gap2
BP	--	GO:0014883	transition between fast and slow fiber	6	-0.708318	-1.51022	0.0456204	0.219279	1548	tags=33%, list=11%, signal=30%	Ppp3ca/Nfatc1
BP	--	GO:1903510	mucopolysaccharide metabolic process	51	0.430305	1.51006	0.0390879	0.203362	1270	tags=18%, list=9%, signal=16%	Cd44/Ptger4/Xylt1/Chst3/Ccnd3/Il1b/Mamdc2/Habp4/Chpf
BP	--	GO:0006044	N-acetylglucosamine metabolic process	11	0.620564	1.51005	0.0720165	0.285412	303	tags=18%, list=2%, signal=18%	Chst2/Chst3
BP	--	GO:1901889	negative regulation of cell junction assembly	26	0.509804	1.50987	0.037037	0.197024	1257	tags=27%, list=9%, signal=25%	Tlr2/Ptk2/Ace/Tnf/Il1b/Coro1c/Mmp14
BP	--	GO:0090026	positive regulation of monocyte chemotaxis	17	0.553951	1.50984	0.072381	0.286094	1349	tags=35%, list=10%, signal=32%	Cxcl10/Ccl5/Pla2g7/Fpr2/Serpine1/App
MF	--	GO:0003887	DNA-directed DNA polymerase activity	22	-0.475982	-1.50974	0.0435685	0.215333	2971	tags=36%, list=21%, signal=29%	Pold3/Tent4b/Polq/Pold1/Poll/Pola2/Polg2/Polm
BP	--	GO:0051121	hepoxilin metabolic process	6	0.712771	1.50947	0.0748899	0.290623	1160	tags=50%, list=8%, signal=46%	Gstm7/Aloxe3/Alox5
BP	--	GO:0051122	hepoxilin biosynthetic process	6	0.712771	1.50947	0.0748899	0.290623	1160	tags=50%, list=8%, signal=46%	Gstm7/Aloxe3/Alox5
BP	--	GO:0046939	nucleotide phosphorylation	85	0.395502	1.5087	0.0222222	0.146091	1873	tags=27%, list=13%, signal=24%	Prkaa2/Igf1/Pfkp/Slc2a6/Gpi1/Cmpk2/Mif/Prkag2/Pkm/Nme2/Hif1a/Trex1/Eno1/Tpi1/Nupr1/Gapdh/App/Nme1/Aldoa/Eno1b/Prxl2c/Ddit4/Gale
CC	--	GO:0031588	nucleotide-activated protein kinase complex	10	0.649206	1.50862	0.0734341	0.287581	324	tags=20%, list=2%, signal=20%	Prkaa2/Prkag2
BP	--	GO:0002726	positive regulation of T cell cytokine production	15	0.582416	1.5085	0.0612245	0.261326	1361	tags=40%, list=10%, signal=36%	B2m/Il1r1/Rsad2/Il1b/Gata3/Arid5a
BP	--	GO:1900047	negative regulation of hemostasis	35	0.472189	1.50799	0.047532	0.224638	1596	tags=29%, list=11%, signal=25%	Apoe/Anxa2/Anxa5/Thbs1/Comp/Gp1ba/Serpine1/Prkg1/Cd34/Cd9
BP	--	GO:1905774	regulation of DNA helicase activity	5	-0.739724	-1.50763	0.0417423	0.210625	781	tags=40%, list=6%, signal=38%	Pot1a/Gtf2h2
BP	--	GO:0070167	regulation of biomineral tissue development	67	0.412815	1.50688	0.0377049	0.198447	1470	tags=27%, list=11%, signal=24%	Fam20c/Ank/Enpp1/Sgms2/Rflnb/Srgn/Bmp7/Comp/Kl/Isg15/Hif1a/Aspn/Alox5/Bmpr1b/Cebpb/Ptk2b/Ifitm5/Dicer1
BP	--	GO:0110149	regulation of biomineralization	67	0.412815	1.50688	0.0377049	0.198447	1470	tags=27%, list=11%, signal=24%	Fam20c/Ank/Enpp1/Sgms2/Rflnb/Srgn/Bmp7/Comp/Kl/Isg15/Hif1a/Aspn/Alox5/Bmpr1b/Cebpb/Ptk2b/Ifitm5/Dicer1
BP	--	GO:0030150	protein import into mitochondrial matrix	16	0.562899	1.50677	0.0810277	0.300437	3856	tags=62%, list=28%, signal=45%	Romo1/Pam16/Grpel1/Timm21/Timm50/Tomm40l/Tomm7/Dnajc15/Dnajc19/Timm23
BP	UP	GO:0015849	organic acid transport	215	0.342846	1.50667	0.00646831	0.0678074	1804	tags=21%, list=13%, signal=19%	Il1rn/Arg2/Fabp5/Apoe/Anxa1/Trpc4/Fabp3/Slco1c1/Slc7a11/Emb/Mif/Cyp4f18/Cd36/Ace/Thbs1/Plin2/Slc2a1/Tnf/Slc6a15/Fabp4/Il1b/Slc9a3r1/Sfxn3/Aqp9/Cacna1a/Slc25a2/Atp5j/Slc7a10/Slc36a4/Slc7a1/Slc11a1/Stk39/Slc16a3/Slc38a3/Slc1a4/Prkg1/Lrrc8c/Eprs/Nmb/Slc7a2/Slc22a4/Stra6l/Slc3a2/Gipc1/Acsl5/Dtnbp1
BP	--	GO:0044030	regulation of DNA methylation	19	-0.491978	-1.50657	0.0433884	0.21492	5873	tags=68%, list=42%, signal=40%	Dnmt1/Tet1/Mphosph8/Dnmt3a/Brca1/Prmt5/Zmpste24/Spi1/Myc/Gsk3a/Rlf/Pik3ca/Rsl1
BP	UP	GO:0030855	epithelial cell differentiation	393	0.324278	1.50646	0.00119617	0.0339299	2016	tags=21%, list=14%, signal=19%	Vim/Xdh/Ezr/Fam20c/Clic4/Jag1/Anxa1/Mmp9/Igf1/St14/Vegfa/Afdn/Fat1/Id3/Dlg5/Krt10/Thrb/Id1/Cd63/Madcam1/Rara/Klf15/Bmp7/Plaur/Tnf/Heg1/Sfn/Spint2/Tjp3/Ptgs2/Mcoln3/Cav1/Sod1/Il1b/Slc9a3r1/Nme2/Rilpl2/Cldn1/Rbpj/Pdpn/Pde2a/Gata3/Epb41l5/Hif1a/Id2/Ripor2/Etv4/Prom1/Kcnma1/Cdkn1b/Sox17/Met/Serpine1/Maff/Prok2/Bcr/Adamtsl4/Grhl1/Crb3/Tgm1/Cxcr4/Fosl2/Cebpb/Dicer1/Sav1/Apold1/Rarg/Notch4/Ppp1r16b/Tagl…
BP	--	GO:0010867	positive regulation of triglyceride biosynthetic process	15	0.581568	1.5063	0.0632653	0.265222	516	tags=20%, list=4%, signal=19%	Ldlr/Dgat2/Ctdnep1
BP	--	GO:0002532	production of molecular mediator involved in inflammatory response	62	0.417985	1.50604	0.0360656	0.194524	1942	tags=23%, list=14%, signal=20%	Clec7a/Tarm1/Slamf8/Pld3/Tnf/Zc3h12a/Rps19/Serpine1/Alox5/Il1r2/Fcer1g/Slc7a2/Pdcd4/Per1
[truncated: 8,653 more rows]

## Sheet: GSEARA
Dataset EV2: Gene Set Enrichment Analysis (GSEA) Reactome comparing DEGs of FACS sorted microglia obtained from OLD vs. YOUNG SHAM-OPERATED female mice (4 days after sham-operation)
[truncated: 95 more rows]
