# Supplementary material for: Aged lipid‐laden microglia display impaired responses to stroke
Source: EMBO Mol Med. 2022 Dec 21;15(2):e17175. doi: 10.15252/emmm.202217175 (PMC9906381; doi:10.15252/emmm.202217175)
Supplement: Supplementary file 6 — Dataset EV3 [file EMMM-15-e17175-s001.xlsx]

## Sheet: GSEAGO
Dataset EV3: Gene Set Enrichment Analysis (GSEA) using Gene Ontology dataset comparing DEGs of FACS sorted bodipy+ microglia obtained from OLD vs. YOUNG ISCHEMIC male mice (4 days after ischemia)
GSE209732
GROUPS: MICROGLIA (BODIPY+) OF 'OLD' vs. 'YOUNG' ISCHEMIC MALE MICE
Ontology	flagg	ID	Description	setSize	enrichmentScore	NES	pvalue	qvalues	rank	leading_edge	core_enrichment
CC	UP	GO:0098798	mitochondrial protein complex	242	0.587838	2.84691	0.0020284	0.09447	3517	tags=64%, list=24%, signal=49%	Mrps25/AA467197/Mrpl40/Mrps16/Mrps18a/Cox6a2/Timm17a/Mrpl47/Pam16/Mrpl21/Bax/Mrpl45/Mrpl27/Mrpl33/Mrpl14/Mrpl2/Ndufb4c/Mrpl58/Ndufs6/Ndufs5/Mrps18c/Mrpl54/Suclg1/Dap3/Ndufv2/Mrpl22/Mrpl35/Mrpl55/Ndufb9/Tomm5/Mrpl16/Ndufa5/Ndufb8/Atp5g1/Mrps10/Ndufa8/Ndufb6/Mrpl13/Mrps15/Mrpl18/Atp5g2/Atp5j2/Ndufb7/Atp5o/Mrpl37/Chchd6/Uqcrb/Ndufb10/Micos13/Mrpl11/Ndufb4/Ndufs4/Timm23/Grpel1/Atp5l/Mrpl20/Ndufa10/Nd…
MF	UP	GO:0003735	structural constituent of ribosome	144	0.625019	2.81322	0.00198413	0.09447	3584	tags=67%, list=24%, signal=51%	Mrps25/Rps8/Mrps16/Mrps18a/Rps27l/Mrpl47/Mrpl21/Rpl38/Mrpl27/Mrpl33/Mrpl14/Mrpl2/Rpl3/Rps6/Mrps18c/Mrpl54/Dap3/Mrpl22/Mrpl35/Rps13/Mrpl55/Rpl19/Rpl23a/Rpl24/Mrpl16/Mrps10/Mrpl13/Rpl29/Mrps15/Mrpl18/Rpsa/Rpl27/Mrpl37/Mrpl11/Mrpl20/Rps19/Mrpl28/Mrpl41/Rps5/Mrpl30/Mrpl57/Rps14/Mrpl51/Mrps9/Rpl17/Mrpl10/Mrpl23/Rpl28/Mrps23/Mrpl46/Rpl8/Rpl14/Mrpl15/Mrpl39/Fau/Rpl13/Mrps24/Mrps11/Mrps7/Mrps30/Mrps34/Rp…
CC	UP	GO:0044391	ribosomal subunit	174	0.614309	2.81057	0.00204082	0.09447	3584	tags=64%, list=24%, signal=49%	Rack1/Mrps25/Rps8/Mrpl40/Mrps16/Mrps18a/Rps27l/Mrpl47/Mrpl21/Mrpl45/Rpl38/Mrpl27/Mrpl33/Mrpl14/Mrpl2/Mrpl58/Rpl3/Rps6/Mrps18c/Mrpl54/Dap3/Isg15/Mrpl22/Mrpl35/Rps13/Mrpl55/Rpl19/Rpl23a/Rpl24/Mrpl16/Mrps10/Mrpl13/Rpl29/Mrps15/Mrpl18/Rpsa/Rpl27/Mrpl37/Mrpl11/Mrpl20/Rps19/Mrpl28/Mrpl42/Mrpl41/Rps5/Mrpl30/Mrpl57/Rps14/Zcchc17/Mrpl51/Mrps9/Rpl17/Mrpl10/Mrpl23/Mpv17l2/Rpl28/Mrps23/Mrpl46/Rpl8/Mrps27/Rpl…
CC	UP	GO:0098800	inner mitochondrial membrane protein complex	112	0.636984	2.78588	0.00191571	0.09447	3273	tags=67%, list=22%, signal=52%	AA467197/Cox6a2/Timm17a/Pam16/Ndufb4c/Ndufs6/Ndufs5/Ndufv2/Ndufb9/Ndufa5/Ndufb8/Atp5g1/Ndufa8/Ndufb6/Atp5g2/Atp5j2/Ndufb7/Atp5o/Chchd6/Uqcrb/Ndufb10/Micos13/Ndufb4/Ndufs4/Timm23/Grpel1/Atp5l/Ndufa10/Ndufa13/Uqcrq/Cox6a1/Chchd3/Uqcrc2/Dnajc15/Ndufa12/Ndufs7/Ndufc2/Ndufa11/Sdhb/Ndufa3/Cox7c/Smdt1/Ndufs3/Atp5j/Ndufc1/Timm22/Sdhd/Atp5h/Romo1/Atp5md/Atp5k/Dnajc19/Ndufb5/Atp5pb/Phb/Mcub/Micos10/Cyc1/Ti…
CC	UP	GO:0000313	organellar ribosome	90	0.664414	2.77656	0.00197628	0.09447	3904	tags=78%, list=27%, signal=57%	Mrps25/Mrpl40/Mrps16/Mrps18a/Mrpl47/Mrpl21/Mrpl45/Mrpl27/Mrpl33/Mrpl14/Mrpl2/Mrpl58/Mrps18c/Mrpl54/Dap3/Mrpl22/Mrpl35/Mrpl55/Mrpl16/Mrps10/Mrpl13/Mrps15/Mrpl18/Mrpl37/Mrpl11/Mrpl20/Mrpl28/Mrpl42/Mrpl41/Mrpl30/Mrpl57/Mrpl51/Mrps9/Mrpl10/Mrpl23/Mpv17l2/Mrps23/Mrpl46/Mrps27/Mrpl15/Mrpl39/Mrps24/Mrps11/Mrps7/Mrps30/Mrps34/Mrps17/Mrpl52/Mrps12/Mrpl53/Mrpl32/Ndufa7/Mrpl24/Chchd1/Mrpl4/Mrpl12/Mrpl1/Mrps…
CC	UP	GO:0005761	mitochondrial ribosome	90	0.664414	2.77656	0.00197628	0.09447	3904	tags=78%, list=27%, signal=57%	Mrps25/Mrpl40/Mrps16/Mrps18a/Mrpl47/Mrpl21/Mrpl45/Mrpl27/Mrpl33/Mrpl14/Mrpl2/Mrpl58/Mrps18c/Mrpl54/Dap3/Mrpl22/Mrpl35/Mrpl55/Mrpl16/Mrps10/Mrpl13/Mrps15/Mrpl18/Mrpl37/Mrpl11/Mrpl20/Mrpl28/Mrpl42/Mrpl41/Mrpl30/Mrpl57/Mrpl51/Mrps9/Mrpl10/Mrpl23/Mpv17l2/Mrps23/Mrpl46/Mrps27/Mrpl15/Mrpl39/Mrps24/Mrps11/Mrps7/Mrps30/Mrps34/Mrps17/Mrpl52/Mrps12/Mrpl53/Mrpl32/Ndufa7/Mrpl24/Chchd1/Mrpl4/Mrpl12/Mrpl1/Mrps…
CC	UP	GO:0005840	ribosome	208	0.560804	2.65695	0.00204082	0.09447	3584	tags=60%, list=24%, signal=46%	Larp1/Rack1/Mrps25/Rps8/Mrpl40/Mrps16/Mrps18a/Eef2/Rps27l/Mrpl47/Ppargc1a/Mrpl21/Mrpl45/Rpl38/Mrpl27/Mrpl33/Mrpl14/Mrpl2/Mrpl58/Rpl3/Rps6/Mrps18c/Mrpl54/Dap3/Isg15/Mrpl22/Mrpl35/Rps13/Mrpl55/Rpl19/Rpl23a/Rpl24/Mrpl16/Mrps10/Mrpl13/Rpl29/Mrps15/Mrpl18/Rpsa/Rpl27/Mrpl37/Aurkaip1/Mrpl11/Mrpl20/Eif2ak2/Rps19/Mrpl28/Mrpl42/Mrpl41/Rps5/Mrpl30/Mrpl57/Rps14/Zcchc17/Mrpl51/Mrps9/Rpl17/Mrpl10/Mrpl23/Mpv17l…
CC	UP	GO:0070469	respirasome	71	0.660354	2.63757	0.00199601	0.09447	3256	tags=70%, list=22%, signal=55%	AA467197/Cox6a2/Cox8b/Ndufb4c/Ndufs6/Ndufs5/Cox7a2/Ndufv2/Ndufb9/Ndufa5/Ndufb8/Ndufa8/Ndufb6/Ndufb7/Uqcrb/Ndufb10/Ndufb4/Ndufs4/Ndufa10/Ndufa13/Uqcrq/Cox6a1/Higd1a/Uqcrc2/Ndufa12/Ndufs7/Ndufc2/Ndufa11/Sdhb/Ndufa3/Cox7c/Ndufs3/Ndufc1/Uqcr11/Sdhd/Ndufb5/Cyc1/Ttc19/Ndufb2/Cox5a/Ndufa9/Dmac1/Cox7a1/Uqcrc1/Ndufs2/Ndufa7/Ndufs8/Ndufv3/Ndufb3/Wdr93
CC	UP	GO:0005746	mitochondrial respirasome	65	0.662815	2.60703	0.00198413	0.09447	3411	tags=72%, list=23%, signal=56%	AA467197/Cox6a2/Ndufb4c/Ndufs6/Ndufs5/Cox7a2/Ndufv2/Ndufb9/Ndufa5/Ndufb8/Ndufa8/Ndufb6/Ndufb7/Uqcrb/Ndufb10/Ndufb4/Ndufs4/Ndufa10/Ndufa13/Uqcrq/Cox6a1/Uqcrc2/Ndufa12/Ndufs7/Ndufc2/Ndufa11/Sdhb/Ndufa3/Cox7c/Ndufs3/Ndufc1/Sdhd/Ndufb5/Cyc1/Ndufb2/Cox5a/Ndufa9/Dmac1/Cox7a1/Uqcrc1/Ndufs2/Ndufa7/Ndufs8/Ndufv3/Ndufb3/Wdr93/Ndufa6
CC	UP	GO:0015934	large ribosomal subunit	108	0.598658	2.59417	0.00194553	0.09447	3584	tags=62%, list=24%, signal=47%	Mrpl40/Mrps18a/Mrpl47/Mrpl21/Mrpl45/Rpl38/Mrpl27/Mrpl33/Mrpl14/Mrpl2/Mrpl58/Rpl3/Mrpl54/Mrpl22/Mrpl35/Mrpl55/Rpl19/Rpl23a/Rpl24/Mrpl16/Mrpl13/Rpl29/Mrpl18/Rpl27/Mrpl37/Mrpl11/Mrpl20/Mrpl28/Mrpl42/Mrpl41/Mrpl30/Mrpl57/Zcchc17/Mrpl51/Rpl17/Mrpl10/Mrpl23/Mpv17l2/Rpl28/Mrpl46/Rpl8/Rpl14/Mrpl15/Mrpl39/Rpl13/Mrps30/Rpl31/Mrpl52/Rpl6/Rpl22/Rpl4/Mrpl53/Mrpl32/Rpl15/Mrpl24/Rpl9/Rps12/Mrpl4/Rpl7a/Rplp0/Rpl…
CC	UP	GO:0098803	respiratory chain complex	64	0.654523	2.58492	0.00194553	0.09447	3411	tags=72%, list=23%, signal=55%	AA467197/Cox6a2/Cox8b/Ndufb4c/Ndufs6/Ndufs5/Ndufv2/Ndufb9/Ndufa5/Ndufb8/Ndufa8/Ndufb6/Ndufb7/Uqcrb/Ndufb10/Ndufb4/Ndufs4/Ndufa10/Ndufa13/Uqcrq/Cox6a1/Uqcrc2/Ndufa12/Ndufs7/Ndufc2/Ndufa11/Sdhb/Ndufa3/Cox7c/Ndufs3/Ndufc1/Sdhd/Ndufb5/Cyc1/Ndufb2/Cox5a/Ndufa9/Dmac1/Uqcrc1/Ndufs2/Ndufa7/Ndufs8/Ndufv3/Ndufb3/Wdr93/Ndufa6
CC	UP	GO:0015935	small ribosomal subunit	71	0.645733	2.57917	0.00199601	0.09447	3540	tags=69%, list=24%, signal=53%	Rack1/Mrps25/Rps8/Mrps16/Mrps18a/Rps27l/Rps6/Mrps18c/Dap3/Isg15/Rps13/Mrps10/Mrps15/Rpsa/Rps19/Mrpl42/Rps5/Rps14/Mrps9/Mrps23/Mrps27/Fau/Mrps24/Mrps11/Mrps7/Mrps34/Rps3a1/Eif2a/Mrps17/Mrps12/Rps16/Rps18/Rps3/Rps25/Rps10/Rps12/Rps9/Rps15/Mrps26/Rps11/Mrps28/Mrps31/Rps17/Mrps22/Rps26/Hba-a1/Mrps21/Mrps14/Uba52
CC	UP	GO:0000315	organellar large ribosomal subunit	59	0.648572	2.5099	0.00195695	0.09447	3362	tags=69%, list=23%, signal=54%	Mrpl40/Mrps18a/Mrpl47/Mrpl21/Mrpl45/Mrpl27/Mrpl33/Mrpl14/Mrpl2/Mrpl58/Mrpl54/Mrpl22/Mrpl35/Mrpl55/Mrpl16/Mrpl13/Mrpl18/Mrpl37/Mrpl11/Mrpl20/Mrpl28/Mrpl42/Mrpl41/Mrpl30/Mrpl57/Mrpl51/Mrpl10/Mrpl23/Mpv17l2/Mrpl46/Mrpl15/Mrpl39/Mrps30/Mrpl52/Mrpl53/Mrpl32/Mrpl24/Mrpl4/Mrpl12/Mrpl1/Mrpl17
CC	UP	GO:0005762	mitochondrial large ribosomal subunit	59	0.648572	2.5099	0.00195695	0.09447	3362	tags=69%, list=23%, signal=54%	Mrpl40/Mrps18a/Mrpl47/Mrpl21/Mrpl45/Mrpl27/Mrpl33/Mrpl14/Mrpl2/Mrpl58/Mrpl54/Mrpl22/Mrpl35/Mrpl55/Mrpl16/Mrpl13/Mrpl18/Mrpl37/Mrpl11/Mrpl20/Mrpl28/Mrpl42/Mrpl41/Mrpl30/Mrpl57/Mrpl51/Mrpl10/Mrpl23/Mpv17l2/Mrpl46/Mrpl15/Mrpl39/Mrps30/Mrpl52/Mrpl53/Mrpl32/Mrpl24/Mrpl4/Mrpl12/Mrpl1/Mrpl17
CC	UP	GO:0005747	mitochondrial respiratory chain complex I	40	0.691685	2.45005	0.00192678	0.09447	3573	tags=85%, list=24%, signal=65%	Ndufb4c/Ndufs6/Ndufs5/Ndufv2/Ndufb9/Ndufa5/Ndufb8/Ndufa8/Ndufb6/Ndufb7/Ndufb10/Ndufb4/Ndufs4/Ndufa10/Ndufa13/Ndufa12/Ndufs7/Ndufc2/Ndufa11/Ndufa3/Ndufs3/Ndufc1/Ndufb5/Ndufb2/Ndufa9/Dmac1/Ndufs2/Ndufa7/Ndufs8/Ndufv3/Ndufb3/Wdr93/Ndufa6/Ndufv1
CC	UP	GO:0030964	NADH dehydrogenase complex	40	0.691685	2.45005	0.00192678	0.09447	3573	tags=85%, list=24%, signal=65%	Ndufb4c/Ndufs6/Ndufs5/Ndufv2/Ndufb9/Ndufa5/Ndufb8/Ndufa8/Ndufb6/Ndufb7/Ndufb10/Ndufb4/Ndufs4/Ndufa10/Ndufa13/Ndufa12/Ndufs7/Ndufc2/Ndufa11/Ndufa3/Ndufs3/Ndufc1/Ndufb5/Ndufb2/Ndufa9/Dmac1/Ndufs2/Ndufa7/Ndufs8/Ndufv3/Ndufb3/Wdr93/Ndufa6/Ndufv1
CC	UP	GO:0045271	respiratory chain complex I	40	0.691685	2.45005	0.00192678	0.09447	3573	tags=85%, list=24%, signal=65%	Ndufb4c/Ndufs6/Ndufs5/Ndufv2/Ndufb9/Ndufa5/Ndufb8/Ndufa8/Ndufb6/Ndufb7/Ndufb10/Ndufb4/Ndufs4/Ndufa10/Ndufa13/Ndufa12/Ndufs7/Ndufc2/Ndufa11/Ndufa3/Ndufs3/Ndufc1/Ndufb5/Ndufb2/Ndufa9/Dmac1/Ndufs2/Ndufa7/Ndufs8/Ndufv3/Ndufb3/Wdr93/Ndufa6/Ndufv1
BP	UP	GO:0010257	NADH dehydrogenase complex assembly	42	0.682704	2.44296	0.00191205	0.09447	3411	tags=74%, list=23%, signal=57%	Tmem126a/Ndufs6/Ndufs5/Ndufb9/Ndufa5/Ndufb8/Ndufa8/Ndufb6/Ndufb7/Ndufb10/Ndufs4/Ndufa10/Ndufa13/Ndufs7/Ndufc2/Ndufa11/Ndufa3/Ndufc1/Ndufaf3/Ndufaf6/Ndufaf8/Ndufb5/Ndufaf5/Ndufb2/Ndufa9/Dmac1/Tmem126b/Ndufs8/Ndufb3/Oxa1l/Ndufa6
BP	UP	GO:0032981	mitochondrial respiratory chain complex I assembly	42	0.682704	2.44296	0.00191205	0.09447	3411	tags=74%, list=23%, signal=57%	Tmem126a/Ndufs6/Ndufs5/Ndufb9/Ndufa5/Ndufb8/Ndufa8/Ndufb6/Ndufb7/Ndufb10/Ndufs4/Ndufa10/Ndufa13/Ndufs7/Ndufc2/Ndufa11/Ndufa3/Ndufc1/Ndufaf3/Ndufaf6/Ndufaf8/Ndufb5/Ndufaf5/Ndufb2/Ndufa9/Dmac1/Tmem126b/Ndufs8/Ndufb3/Oxa1l/Ndufa6
CC	UP	GO:0000314	organellar small ribosomal subunit	29	0.717452	2.34541	0.0019685	0.09447	3863	tags=86%, list=26%, signal=64%	Mrps25/Mrps16/Mrps18a/Mrps18c/Dap3/Mrps10/Mrps15/Mrpl42/Mrps9/Mrps23/Mrps27/Mrps24/Mrps11/Mrps7/Mrps34/Mrps17/Mrps12/Mrps26/Mrps28/Mrps31/Mrps22/Mrps21/Mrps14/Mrps18b/Mrps5
CC	UP	GO:0005763	mitochondrial small ribosomal subunit	29	0.717452	2.34541	0.0019685	0.09447	3863	tags=86%, list=26%, signal=64%	Mrps25/Mrps16/Mrps18a/Mrps18c/Dap3/Mrps10/Mrps15/Mrpl42/Mrps9/Mrps23/Mrps27/Mrps24/Mrps11/Mrps7/Mrps34/Mrps17/Mrps12/Mrps26/Mrps28/Mrps31/Mrps22/Mrps21/Mrps14/Mrps18b/Mrps5
BP	UP	GO:0033108	mitochondrial respiratory chain complex assembly	78	0.569234	2.32197	0.00197628	0.09447	3411	tags=59%, list=23%, signal=46%	Coa8/Cox17/Uqcc2/Tmem126a/Ndufs6/Ndufs5/Ndufb9/Ndufa5/Ndufb8/Ndufa8/Taco1/Ndufb6/Ndufb7/Uqcrb/Ndufb10/Ndufs4/Ndufa10/Ndufa13/Lyrm7/Cox14/Sdhaf4/Ndufs7/Ndufc2/Ndufa11/Ndufa3/Cox16/Ndufc1/Cox18/Ndufaf3/Coa3/Ndufaf6/Ndufaf8/Ndufb5/Ndufaf5/Ttc19/Ndufb2/Ndufa9/Dmac1/Tmem126b/Ndufs8/Ndufb3/Oxa1l/Pet100/Samm50/Sdhaf2/Ndufa6
BP	UP	GO:0006119	oxidative phosphorylation	89	0.554507	2.31728	0.0019685	0.09447	3573	tags=58%, list=24%, signal=44%	Cox6a2/Cox5b/Uqcc2/Cycs/Ndufs6/Cox7a2/Ndufv2/Ndufb9/Ndufb8/Ndufa8/Ndufb6/Atp5j2/Atp5o/Pde2a/Uqcrb/Atp5l/Park7/Ndufa10/Uqcrq/Cox6a1/Dnajc15/Ndufa12/Ndufc2/Cox7c/Slc25a23/Atp5j/Nupr1/Dnajc30/Iscu/Sdhd/Atp5h/Atp5pb/Cyc1/Cox5a/Fxn/Coq7/Cox7a1/Uqcrc1/Ndufs2/Antkmt/Ndufa7/Stoml2/Ndufs8/Ndufv3/Atp5c1/Chchd10/Nipsnap2/Mtch2/Sdhaf2/Atpsckmt/Surf1/Ndufv1
BP	UP	GO:0002478	antigen processing and presentation of exogenous peptide antigen	27	0.704893	2.27227	0.00195695	0.09447	3194	tags=67%, list=22%, signal=52%	Pikfyve/H2-Ab1/H2-Eb1/Cd74/H2-Aa/H2-T23/Ctss/Ifi30/Fcer1g/B2m/Clec4a2/Fcgr1/H2-DMb1/H2-M3/Fcgr2b/H2-DMb2/Mfsd6/H2-DMa
BP	UP	GO:0010499	proteasomal ubiquitin-independent protein catabolic process	21	0.748984	2.26786	0.00196078	0.09447	2916	tags=81%, list=20%, signal=65%	Psme4/Psmb8/Psmb3/Psmb10/Psmb4/Psmb9/Psma6/Psmb7/Psma2/Psma4/Psmb2/Psma3/Psmb1/Psma5/Psmb5/Psmb6/Psma7
BP	UP	GO:0019884	antigen processing and presentation of exogenous antigen	33	0.661454	2.23678	0.0019802	0.09447	3194	tags=61%, list=22%, signal=48%	Pikfyve/H2-Ab1/H2-Eb1/Cd74/H2-Aa/H2-T23/Psme2/Psme1/Ctss/Ifi30/Fcer1g/B2m/Clec4a2/Fcgr1/H2-DMb1/H2-M3/Fcgr2b/H2-DMb2/Mfsd6/H2-DMa
CC	UP	GO:0005839	proteasome core complex	18	0.762088	2.2307	0.00195695	0.09447	2916	tags=89%, list=20%, signal=71%	Psmb8/Psmb3/Psmb10/Psmb4/Psmb9/Psma6/Psmb7/Psma2/Psma4/Psmb2/Psma3/Psmb1/Psma5/Psmb5/Psmb6/Psma7
BP	UP	GO:0042775	mitochondrial ATP synthesis coupled electron transport	49	0.599694	2.22165	0.00189036	0.09447	3573	tags=63%, list=24%, signal=48%	Cox6a2/Cox5b/Cycs/Ndufs6/Ndufv2/Ndufb9/Ndufb8/Ndufa8/Ndufb6/Uqcrb/Park7/Ndufa10/Uqcrq/Cox6a1/Dnajc15/Ndufa12/Ndufc2/Cox7c/Iscu/Sdhd/Cyc1/Cox5a/Coq7/Uqcrc1/Ndufs2/Ndufa7/Ndufs8/Ndufv3/Mtch2/Sdhaf2/Ndufv1
BP	UP	GO:0048002	antigen processing and presentation of peptide antigen	54	0.582198	2.2159	0.00194175	0.09447	3194	tags=54%, list=22%, signal=42%	Pikfyve/H2-Ab1/H2-Eb1/Cd74/H2-Aa/Bag6/H2-T23/H2-T22/H2-M2/H2-D1/Ctss/Ifi30/Fcer1g/B2m/Clec4a2/Fcgr1/H2-DMb1/Gm11127/H2-M3/Slc11a1/Fcgr2b/Tapbpl/H2-DMb2/H2-Q7/H2-Q6/H2-T24/Calr/Mfsd6/H2-DMa
BP	UP	GO:0042773	ATP synthesis coupled electron transport	50	0.591066	2.20459	0.00189036	0.09447	3573	tags=62%, list=24%, signal=47%	Cox6a2/Cox5b/Cycs/Ndufs6/Ndufv2/Ndufb9/Ndufb8/Ndufa8/Ndufb6/Uqcrb/Park7/Ndufa10/Uqcrq/Cox6a1/Dnajc15/Ndufa12/Ndufc2/Cox7c/Iscu/Sdhd/Cyc1/Cox5a/Coq7/Uqcrc1/Ndufs2/Ndufa7/Ndufs8/Ndufv3/Mtch2/Sdhaf2/Ndufv1
BP	DW	GO:0051180	vitamin transport	27	-0.671987	-2.20384	0.00203666	0.09447	1721	tags=52%, list=12%, signal=46%	Folr1/Tcn2/Slc46a1/Slc5a6/Slc19a2/Slc52a2/Abcg2/Slc19a1/Slc19a3/Stra6/Slc2a1/Slc2a8/Slc2a3/Scarb1
CC	UP	GO:0022626	cytosolic ribosome	96	0.515682	2.18869	0.00192678	0.09447	3584	tags=56%, list=24%, signal=43%	Rack1/Rps8/Rps27l/Ppargc1a/Rpl38/Rpl3/Rps6/Isg15/Rps13/Rpl19/Rpl23a/Rpl24/Rpl29/Rpsa/Rpl27/Eif2ak2/Rps19/Rps5/Rps14/Zcchc17/Rpl17/Rpl28/Rpl8/Rpl14/Fau/Rpl13/Mrps11/Rps3a1/Eif2a/Rpl31/Rpl6/Rpl22/Rps16/Rpl4/Rps18/Rps3/Rps25/Rpl15/Rps10/Rpl9/Rps12/Rpl7a/Rplp0/Rps9/Rpl7l1/Rps15/Mrpl1/Rps11/Rps17/Rps26/Hba-a1/Rpl21/Uba52/Rpl7
MF	DW	GO:0090482	vitamin transmembrane transporter activity	18	-0.741685	-2.18784	0.00203666	0.09447	1721	tags=56%, list=12%, signal=49%	Slc5a6/Slc19a2/Slc52a2/Abcg2/Slc19a1/Slc19a3/Stra6/Slc2a1/Slc2a8/Slc2a3
CC	UP	GO:0022627	cytosolic small ribosomal subunit	42	0.606233	2.16932	0.00191205	0.09447	3540	tags=64%, list=24%, signal=49%	Rack1/Rps8/Rps27l/Rps6/Isg15/Rps13/Rpsa/Rps19/Rps5/Rps14/Fau/Mrps11/Rps3a1/Eif2a/Rps16/Rps18/Rps3/Rps25/Rps10/Rps12/Rps9/Rps15/Rps11/Rps17/Rps26/Hba-a1/Uba52
CC	UP	GO:0000502	proteasome complex	60	0.557986	2.16922	0.00194175	0.09447	3272	tags=65%, list=22%, signal=51%	Psme4/Psmb8/Psme1/Psmb3/Psmb10/Psmb4/Psmb9/Usp25/Psmc3/Psmd4/Psma6/Psmb7/Psma2/Psma4/Ube3a/Psmb2/Psmc5/Psmc4/Psma3/Psmf1/Rad23a/Psmb1/Psmd14/Psmc2/Psma5/Psmd9/Psmc1/Psmb5/Sem1/Psmd7/Psmc6/Psmd8/Psmb6/Psmd12/Psmd13/Psma7/Psmd11/Ecpas/Psmd6
MF	UP	GO:0070003	threonine-type peptidase activity	24	0.68838	2.16307	0.00198807	0.09447	3245	tags=75%, list=22%, signal=59%	Psmb8/Psmb3/Psmb10/Psmb4/Psmb9/Psma6/Psmb7/Psma2/Psma4/Psmb2/Psma3/Psmb1/Psma5/Psmb5/Psmb6/Psma7/Asrgl1/Prss50
BP	UP	GO:0032069	regulation of nuclease activity	23	0.691567	2.13854	0.00199203	0.09447	2859	tags=57%, list=19%, signal=46%	Sirt1/Terf2/Oas1a/Oas2/Oasl2/Oas1g/Oas1c/Oas1b/Oas3/Akt1/Pcna/Oasl1/Rps3
MF	UP	GO:0045182	translation regulator activity	111	0.488848	2.13221	0.0019084	0.09447	2535	tags=37%, list=17%, signal=31%	Larp1/Eif4ebp2/Samd4b/Pura/Purb/Eif4e3/Eif3a/Eif5b/Eef2/Rps27l/Eif4ebp1/Ctif/Eif3e/Eef1d/Eif3c/Mrpl58/Fxr1/Gtpbp2/Cpeb4/Eef1g/Eif3g/Eif2b3/Eif1ad/Eif2ak2/Eif5a2/Ireb2/Rps14/Eif3m/Eif4b/Eif6/Eif3k/Eif4e/Eif3h/Eif2s2/Eif2a/Eif2b2/Cnbp/Eif3f/Eif4g3/Eif5a/Rpl22
BP	UP	GO:0045947	negative regulation of translational initiation	14	0.783707	2.13151	0.00203666	0.09447	483	tags=36%, list=3%, signal=35%	Larp1/Eif4ebp2/Ago2/Tpr/Eif4ebp1
MF	DW	GO:0030215	semaphorin receptor binding	21	-0.690495	-2.12892	0.00203252	0.09447	2906	tags=57%, list=20%, signal=46%	Sema6d/Sema3e/Sema3a/Sema3g/Sema7a/Sh3bp1/Sema4d/Sema6b/Sema6c/Sema4c/Rit2/Sema3c
BP	UP	GO:0022900	electron transport chain	72	0.528652	2.12327	0.0019802	0.09447	3376	tags=53%, list=23%, signal=41%	Cox6a2/Cox5b/Ppargc1a/Cycs/Ndufs6/Ndufv2/Ndufb9/Ndufa5/Ndufb8/Ndufa8/Ndufb6/Uqcrb/Ndufs4/Park7/Ndufa10/Uqcrq/Cox6a1/Dnajc15/Ndufaf2/Ndufa12/Ndufc2/Sdhb/Cox7c/Slc25a12/Iscu/Sdhd/Cyc1/Cox5a/Coq7/Uqcrc1/Ndufs2/Ndufa7/Ndufs8/Ndufv3/Ndufb3/Wdr93/Mtch2/Sdhaf2
CC	UP	GO:0005838	proteasome regulatory particle	21	0.700424	2.12083	0.00196078	0.09447	3272	tags=76%, list=22%, signal=59%	Psmc3/Psmd4/Psmc5/Psmc4/Psmd14/Psmc2/Psmd9/Psmc1/Sem1/Psmd7/Psmc6/Psmd8/Psmd12/Psmd13/Psmd11/Psmd6
MF	UP	GO:0004298	threonine-type endopeptidase activity	20	0.706513	2.11698	0.00193798	0.09447	3245	tags=85%, list=22%, signal=66%	Psmb8/Psmb3/Psmb10/Psmb4/Psmb9/Psma6/Psmb7/Psma2/Psma4/Psmb2/Psma3/Psmb1/Psma5/Psmb5/Psmb6/Psma7/Prss50
BP	UP	GO:0015985	energy coupled proton transport, down electrochemical gradient	21	0.697052	2.11062	0.00196078	0.09447	3400	tags=81%, list=23%, signal=62%	Cox5b/Atp5g1/Atp5g2/Atp5j2/Atp5o/Atp5l/Atp5j/Dnajc30/Atp5h/Atp5k/Atp5pb/Cyc1/Antkmt/Stoml2/Atp5e/Atp5c1/Atpsckmt
BP	UP	GO:0015986	ATP synthesis coupled proton transport	21	0.697052	2.11062	0.00196078	0.09447	3400	tags=81%, list=23%, signal=62%	Cox5b/Atp5g1/Atp5g2/Atp5j2/Atp5o/Atp5l/Atp5j/Dnajc30/Atp5h/Atp5k/Atp5pb/Cyc1/Antkmt/Stoml2/Atp5e/Atp5c1/Atpsckmt
MF	DW	GO:0005201	extracellular matrix structural constituent	111	-0.483308	-2.10654	0.00209205	0.09447	3155	tags=46%, list=21%, signal=36%	Col4a1/Hspg2/Slit2/Hmcn1/Fbln2/Scara3/Nid1/Col13a1/Pxdn/Lamb1/Col11a1/Col8a1/Emilin1/Fbn2/Fbln1/Vwa1/Mfge8/Col7a1/Lama1/Col12a1/Col6a2/Npnt/Col4a2/Igfbp7/Dcn/Efemp2/Aspn/Col5a2/Efemp1/Lamb2/Col3a1/Comp/Col5a1/Col9a3/Col6a1/Prelp/Mfap4/Col1a2/Ltbp4/Col8a2/Lum/Creld1/Lama2/Col18a1/Col1a1/Tinagl1/Col9a2/Nid2/Lama5/Ogn/Spock2
CC	UP	GO:1990204	oxidoreductase complex	88	0.504445	2.1022	0.00194932	0.09447	3256	tags=53%, list=22%, signal=42%	Cyba/Ndufb4c/Ndufs6/Ndufs5/Ndufv2/Ndufb9/Ndufa5/Ndufb8/Ndufa8/Ndufb6/Ncf4/Ndufb7/Ncf2/Uqcrb/Ndufb10/Ndufb4/Ndufs4/Ndufa10/Ndufa13/Uqcrq/Bckdhb/Uqcrc2/Ndufa12/Ndufs7/Ndufc2/Ndufa11/Sdhb/Ndufa3/Ndufs3/Ndufc1/Sdhd/Pdhb/Etfb/Ndufb5/Cyc1/Ndufb2/Ndufa9/Dmac1/Uqcrc1/Ndufs2/Ndufa7/Ndufs8/Ndufv3/Ndufb3/Gmpr2/Gcsh/Wdr93
MF	UP	GO:0003954	NADH dehydrogenase activity	21	0.694249	2.10213	0.00196078	0.09447	3573	tags=86%, list=24%, signal=65%	Ndufv2/Ndufa5/Ndufb8/Ndufb7/Ndufs4/Ndufa10/Ndufa13/Ndufaf2/Ndufa12/Ndufs7/Ndufc2/Ndufs3/Ndufa9/Ndufs2/Ndufa7/Ndufs8/Wdr93/Ndufv1
BP	UP	GO:0022904	respiratory electron transport chain	69	0.528197	2.10042	0.00198413	0.09447	3376	tags=52%, list=23%, signal=40%	Cox6a2/Cox5b/Ppargc1a/Cycs/Ndufs6/Ndufv2/Ndufb9/Ndufa5/Ndufb8/Ndufa8/Ndufb6/Uqcrb/Ndufs4/Park7/Ndufa10/Uqcrq/Cox6a1/Dnajc15/Ndufaf2/Ndufa12/Ndufc2/Sdhb/Cox7c/Slc25a12/Iscu/Sdhd/Cyc1/Cox5a/Coq7/Uqcrc1/Ndufs2/Ndufa7/Ndufs8/Ndufv3/Mtch2/Sdhaf2
CC	UP	GO:0045263	proton-transporting ATP synthase complex, coupling factor F(o)	11	0.809556	2.09459	0.00199601	0.09447	2522	tags=82%, list=17%, signal=68%	Atp5g1/Atp5g2/Atp5j2/Atp5o/Atp5l/Atp5j/Atp5h/Atp5k/Atp5pb
MF	UP	GO:0030371	translation repressor activity	21	0.690565	2.09097	0.00196078	0.09447	1669	tags=33%, list=11%, signal=30%	Eif4ebp2/Samd4b/Pura/Purb/Eif4ebp1/Cpeb4/Ireb2
BP	UP	GO:0035456	response to interferon-beta	56	0.541939	2.08011	0.00190114	0.09447	2475	tags=50%, list=17%, signal=42%	Bst2/Ifitm3/Ifi211/Ifi209/Mndal/Trex1/Ifi203/Ifi206/Xaf1/Ifi47/Gm4841/Ifi205/Ifi213/Ifitm6/Ifi204/Tgtp2/Ndufa13/Ifit3/Ube2k/Ifit1/Gm4951/Irgm1/Gbp6/Tgtp1/Gbp3/Ifi214/Ifi208/Ifitm1
BP	DW	GO:0006335	DNA replication-dependent nucleosome assembly	30	-0.619744	-2.07215	0.00206186	0.09447	2615	tags=47%, list=18%, signal=38%	H4c17/H4c4/H4c18/Chaf1a/Ipo4/H3c4/Rbbp4/H3c2/H4c8/H3c1/H4c3/H3c6/H3c8/H3c11
BP	DW	GO:0034723	DNA replication-dependent nucleosome organization	30	-0.619744	-2.07215	0.00206186	0.09447	2615	tags=47%, list=18%, signal=38%	H4c17/H4c4/H4c18/Chaf1a/Ipo4/H3c4/Rbbp4/H3c2/H4c8/H3c1/H4c3/H3c6/H3c8/H3c11
MF	UP	GO:0008137	NADH dehydrogenase (ubiquinone) activity	20	0.691549	2.07214	0.00193798	0.09447	3573	tags=85%, list=24%, signal=64%	Ndufv2/Ndufa5/Ndufb8/Ndufb7/Ndufs4/Ndufa10/Ndufa13/Ndufaf2/Ndufa12/Ndufs7/Ndufc2/Ndufs3/Ndufs2/Ndufa7/Ndufs8/Wdr93/Ndufv1
MF	UP	GO:0050136	NADH dehydrogenase (quinone) activity	20	0.691549	2.07214	0.00193798	0.09447	3573	tags=85%, list=24%, signal=64%	Ndufv2/Ndufa5/Ndufb8/Ndufb7/Ndufs4/Ndufa10/Ndufa13/Ndufaf2/Ndufa12/Ndufs7/Ndufc2/Ndufs3/Ndufs2/Ndufa7/Ndufs8/Wdr93/Ndufv1
MF	UP	GO:0090079	translation regulator activity, nucleic acid binding	87	0.498875	2.06973	0.00198807	0.09447	2527	tags=37%, list=17%, signal=31%	Larp1/Pura/Purb/Eif4e3/Eif3a/Eif5b/Eef2/Rps27l/Ctif/Eif3e/Eef1d/Eif3c/Mrpl58/Gtpbp2/Cpeb4/Eef1g/Eif3g/Eif2b3/Eif1ad/Eif5a2/Eif3m/Eif4b/Eif6/Eif3k/Eif4e/Eif3h/Eif2s2/Eif2a/Eif2b2/Eif3f/Eif4g3/Eif5a
MF	DW	GO:0015291	secondary active transmembrane transporter activity	155	-0.452179	-2.06878	0.00197628	0.09447	3809	tags=46%, list=26%, signal=35%	Slco1a5/Slc16a6/Slc8a3/Clcn7/Tmco3/Slc35d2/Slc10a7/Slc8a1/Slc6a1/Ank/Slc25a22/Slc4a5/Slc24a4/Slc4a10/Slc12a8/Slc16a4/Slc9b2/Slco2b1/Slc25a10/Slc38a4/Slc8b1/Slc35e2/Slc38a3/Slc16a12/Slc12a4/Clcn3/Slc11a2/Slc12a7/Slc22a5/Slc33a1/Slc1a5/Slc1a1/Slc26a7/Slc6a20b/Slc45a3/Slc41a1/Slc9a5/Slc38a2/Slc5a6/Slco4a1/Slc16a1/Mfsd2a/Slc24a5/Slc16a8/Slc20a2/Slc26a6/Slc4a2/Slc15a4/Slc37a4/Slc7a6/Slc35c2/Slc2a4/Slc…
BP	DW	GO:0030199	collagen fibril organization	47	-0.555559	-2.06403	0.00209644	0.09447	2671	tags=51%, list=18%, signal=42%	Col13a1/Pxdn/Col11a1/Emilin1/Cyp1b1/P3h1/Lox/Aebp1/Fkbp10/Col5a2/Col3a1/Loxl3/Comp/Col5a1/Col1a2/Loxl1/Lum/Serpinh1/Colgalt1/Col1a1/P3h4/Adamts2/Mmp11/Foxc2
CC	UP	GO:0022624	proteasome accessory complex	23	0.661819	2.04655	0.00199203	0.09447	3272	tags=74%, list=22%, signal=58%	Psme1/Psmc3/Psmd4/Psmc5/Psmc4/Psmd14/Psmc2/Psmd9/Psmc1/Sem1/Psmd7/Psmc6/Psmd8/Psmd12/Psmd13/Psmd11/Psmd6
BP	UP	GO:0019886	antigen processing and presentation of exogenous peptide antigen via MHC class II	16	0.721462	2.04609	0.00197628	0.09447	3194	tags=75%, list=22%, signal=59%	Pikfyve/H2-Ab1/H2-Eb1/Cd74/H2-Aa/Ctss/Ifi30/Fcer1g/H2-DMb1/Fcgr2b/H2-DMb2/H2-DMa
BP	UP	GO:0060700	regulation of ribonuclease activity	11	0.790584	2.0455	0.00199601	0.09447	2768	tags=73%, list=19%, signal=59%	Oas1a/Oas2/Oasl2/Oas1g/Oas1c/Oas1b/Oas3/Oasl1
BP	UP	GO:0033632	regulation of cell-cell adhesion mediated by integrin	12	0.76945	2.03675	0.00202429	0.09447	1329	tags=67%, list=9%, signal=61%	Cxcl13/Wnk1/Skap1/Dpp4/Ccl5/Cd3e/Ada/Cd24a
BP	UP	GO:0002504	antigen processing and presentation of peptide or polysaccharide antigen via MHC class II	22	0.660162	2.036	0.0019305	0.09447	3194	tags=59%, list=22%, signal=46%	Pikfyve/H2-Ab1/H2-Eb1/Cd74/H2-Aa/Ctss/Ifi30/Fcer1g/H2-DMb1/Fcgr2b/Thbs1/H2-DMb2/H2-DMa
CC	DW	GO:0000786	nucleosome	61	-0.519461	-2.03487	0.00205339	0.09447	2615	tags=44%, list=18%, signal=37%	H4c17/H4c4/H2ac10/H4c18/Glyr1/H3c4/H2ac15/H2bc22/H1f1/H3c2/Sphk2/H2ac21/H2ac12/H2bu2/H2bc3/H1f3/H4c8/H1f2/H1f4/H3c1/H4c3/H2ac20/H3c6/H3c8/H1f5/H3c11/Tcf3
CC	UP	GO:0022625	cytosolic large ribosomal subunit	49	0.548388	2.03158	0.00189036	0.09447	4321	tags=63%, list=29%, signal=45%	Rpl38/Rpl3/Rpl19/Rpl23a/Rpl24/Rpl29/Rpl27/Zcchc17/Rpl17/Rpl28/Rpl8/Rpl14/Rpl13/Rpl31/Rpl6/Rpl22/Rpl4/Rpl15/Rpl9/Rps12/Rpl7a/Rplp0/Rpl7l1/Mrpl1/Rpl21/Uba52/Rpl7/Rpl12/Rpl13a/Rpl35a/Rpl26
BP	UP	GO:0035458	cellular response to interferon-beta	45	0.556989	2.03152	0.00191571	0.09447	2300	tags=51%, list=16%, signal=43%	Ifi211/Ifi209/Mndal/Trex1/Ifi203/Ifi206/Ifi47/Gm4841/Ifi205/Ifi213/Ifi204/Tgtp2/Ndufa13/Ifit3/Ube2k/Ifit1/Gm4951/Irgm1/Gbp6/Tgtp1/Gbp3/Ifi214/Ifi208
BP	UP	GO:0001771	immunological synapse formation	14	0.746793	2.03112	0.00203666	0.09447	1689	tags=50%, list=11%, signal=44%	Git1/Dlg1/Ccr7/Dock8/Lgals3/Dock2/Cd6
CC	UP	GO:0000276	mitochondrial proton-transporting ATP synthase complex, coupling factor F(o)	10	0.810089	2.03005	0.0020202	0.09447	2522	tags=90%, list=17%, signal=75%	Atp5g1/Atp5g2/Atp5j2/Atp5o/Atp5l/Atp5j/Atp5h/Atp5k/Atp5pb
MF	UP	GO:0016655	oxidoreductase activity, acting on NAD(P)H, quinone or similar compound as acceptor	28	0.623301	2.02853	0.00194553	0.09447	4196	tags=86%, list=29%, signal=61%	Ndufv2/Ndufa5/Ndufb8/Ndufb7/Ndufs4/Ndufa10/Ndufa13/Dcxr/Ndufaf2/Ndufa12/Ndufs7/Ndufc2/Ndufs3/Dhrs4/Ndufs2/Ndufa7/Ndufs8/Aifm2/Wdr93/Cbr1/Ndufv1/Ndufa2/Nqo1/Nqo2
MF	DW	GO:0051119	sugar transmembrane transporter activity	17	-0.689417	-2.01851	0.00199203	0.09447	1000	tags=29%, list=7%, signal=27%	Slc2a4/Slc2a1/Slc5a3/Slc2a8/Slc2a3
MF	UP	GO:0000340	RNA 7-methylguanosine cap binding	11	0.780089	2.01834	0.00199601	0.09447	202	tags=27%, list=1%, signal=27%	Larp1/Ago2/Eif4e3
BP	UP	GO:0031054	pre-miRNA processing	13	0.754163	2.01787	0.00205339	0.09447	450	tags=38%, list=3%, signal=37%	Ago2/Ago1/Ago4/Tut4/Dicer1
CC	DW	GO:0000788	nuclear nucleosome	30	-0.601899	-2.01248	0.00206186	0.09447	2615	tags=43%, list=18%, signal=36%	H4c17/H4c4/H4c18/H3c4/H3c2/H4c8/H1f4/H3c1/H4c3/H3c6/H3c8/H3c11/Tcf3
BP	UP	GO:0045333	cellular respiration	134	0.45365	2.01066	0.0019802	0.09447	3376	tags=45%, list=23%, signal=35%	Pik3ca/Nfatc3/Cox6a2/Cox5b/Ppargc1a/Bax/Bloc1s1/Cycs/Ndufs6/Trex1/Suclg1/Ndufv2/Mdh2/Ndufb9/Ndufa5/Ndufb8/Ndufa8/Ndufb6/Uqcrb/Ndufs4/Park7/Ndufa10/Lyrm7/Uqcrq/Cox6a1/Mdh1/Sdhaf4/Dnajc15/Ndufaf2/Ndufa12/Ndufs7/Ireb2/Ndufc2/Sdhb/Cox7c/Slc25a23/Slc25a12/Iscu/Sdhd/Prkaca/Pdhb/Nop53/Sucla2/Prelid1/Cyc1/Cox5a/Fxn/Coq7/Uqcrc1/Ndufs2/Ndufa7/Il4/Ndufs8/Pank2/Ndufv3/Cbfa2t3/Oxa1l/Idh2/Mtch2/Sdhaf2
CC	UP	GO:1905369	endopeptidase complex	66	0.511924	2.00954	0.0020202	0.09447	3272	tags=59%, list=22%, signal=46%	Psme4/Psmb8/Psme1/Psmb3/Psmb10/Psmb4/Psmb9/Usp25/Psmc3/Psmd4/Psma6/Psmb7/Psma2/Psma4/Ube3a/Psmb2/Psmc5/Psmc4/Psma3/Psmf1/Rad23a/Psmb1/Psmd14/Psmc2/Psma5/Psmd9/Psmc1/Psmb5/Sem1/Psmd7/Psmc6/Psmd8/Psmb6/Psmd12/Psmd13/Psma7/Psmd11/Ecpas/Psmd6
MF	DW	GO:0015145	monosaccharide transmembrane transporter activity	16	-0.697348	-1.99775	0.00201613	0.09447	1000	tags=31%, list=7%, signal=29%	Slc2a4/Slc2a1/Slc5a3/Slc2a8/Slc2a3
CC	UP	GO:0005744	TIM23 mitochondrial import inner membrane translocase complex	10	0.796982	1.99721	0.0020202	0.09447	2496	tags=70%, list=17%, signal=58%	Timm17a/Pam16/Timm23/Grpel1/Dnajc15/Romo1/Dnajc19
MF	DW	GO:0008028	monocarboxylic acid transmembrane transporter activity	39	-0.554255	-1.98828	0.00205339	0.09447	3809	tags=51%, list=26%, signal=38%	Slco1a5/Slc16a6/Slc10a7/Slc6a1/Slc16a4/Slco2b1/Slc38a3/Slc16a12/Slc5a6/Slc16a1/Mfsd2a/Abcg2/Slc16a8/Slc26a6/Slc16a11/Slco1c1/Slc16a13/Slc16a3/Slco1a4/Slc16a9
CC	UP	GO:1905368	peptidase complex	89	0.475604	1.98755	0.0019685	0.09447	3272	tags=52%, list=22%, signal=40%	Psme4/Psmb8/Psme1/Psmb3/Psmb10/Atxn7l3/Psmb4/Psmb9/Usp25/Taf12/Psmc3/Psmd4/Psma6/Taf9/Psmb7/Sgf29/Psma2/Psma4/Ube3a/Psmb2/Psmc5/Psmc4/Eny2/F7/Psma3/Psmf1/Rad23a/Psmb1/Psmd14/Psmc2/Psma5/Psmd9/Psmc1/Psmb5/Sec11c/Sem1/Psmd7/Psmc6/Psmd8/Psmb6/Psmd12/Psmd13/Psma7/Psmd11/Ecpas/Psmd6
BP	UP	GO:1900151	regulation of nuclear-transcribed mRNA catabolic process, deadenylation-dependent decay	18	0.678581	1.98627	0.00195695	0.09447	1253	tags=39%, list=9%, signal=36%	Ago2/Tent4b/Tent4a/Dhx36/Cnot1/Polr2g/Pabpc1
MF	DW	GO:0005355	glucose transmembrane transporter activity	14	-0.716909	-1.98604	0.00195695	0.09447	1000	tags=36%, list=7%, signal=33%	Slc2a4/Slc2a1/Slc5a3/Slc2a8/Slc2a3
MF	DW	GO:0015149	hexose transmembrane transporter activity	14	-0.716909	-1.98604	0.00195695	0.09447	1000	tags=36%, list=7%, signal=33%	Slc2a4/Slc2a1/Slc5a3/Slc2a8/Slc2a3
CC	DW	GO:0044815	DNA packaging complex	69	-0.493437	-1.98556	0.00200803	0.09447	2615	tags=41%, list=18%, signal=34%	H4c17/H4c4/H2ac10/H4c18/Glyr1/H3c4/Ncapd3/H2ac15/H2bc22/H1f1/H3c2/Sphk2/H2ac21/H2ac12/H2bu2/H2bc3/H1f3/H4c8/H1f2/H1f4/H3c1/H4c3/H2ac20/H3c6/H3c8/H1f5/H3c11/Tcf3
BP	--	GO:0002495	antigen processing and presentation of peptide antigen via MHC class II	21	0.655368	1.9844	0.00392157	0.130464	3194	tags=57%, list=22%, signal=45%	Pikfyve/H2-Ab1/H2-Eb1/Cd74/H2-Aa/Ctss/Ifi30/Fcer1g/H2-DMb1/Fcgr2b/H2-DMb2/H2-DMa
BP	DW	GO:1902668	negative regulation of axon guidance	24	-0.614503	-1.97049	0.00200401	0.09447	3016	tags=50%, list=21%, signal=40%	Slit2/Sema6d/Sema3e/Wnt5a/Sema3a/Sema3g/Sema7a/Sema4d/Sema6b/Sema6c/Sema4c/Sema3c
MF	UP	GO:0009055	electron transfer activity	55	0.516294	1.96916	0.00194175	0.09447	4920	tags=65%, list=33%, signal=44%	AA467197/Cox6a2/Cox8b/Cyba/Cycs/Fdx2/Cox7a2/Glrx/Sh3bgrl3/Uqcrq/Cox6a1/Ndufaf2/Ndufa12/Sdhb/Cox7c/Cyb5a/Uqcr11/Etfb/Cyc1/Cox5a/Cox7a1/Glrx2/Aifm2/Surf1/Cox6c/Steap4/Glrx3/Gsr/Etfa/Nqo2/Cox4i2/Uqcrfs1/Por/Cox8a/Sdhc/Cox10
MF	UP	GO:0008135	translation factor activity, RNA binding	69	0.49506	1.96864	0.00198413	0.09447	3036	tags=43%, list=21%, signal=35%	Eif4e3/Eif3a/Eif5b/Eef2/Eif3e/Eef1d/Eif3c/Mrpl58/Gtpbp2/Cpeb4/Eef1g/Eif3g/Eif2b3/Eif1ad/Eif5a2/Eif3m/Eif4b/Eif6/Eif3k/Eif4e/Eif3h/Eif2s2/Eif2a/Eif2b2/Eif3f/Eif4g3/Eif5a/Eef1b2/Eif3d/Eif2b1
BP	UP	GO:0002864	regulation of acute inflammatory response to antigenic stimulus	14	0.723738	1.96841	0.00203666	0.09447	3192	tags=79%, list=22%, signal=62%	H2-T23/Selenos/Ccr7/Park7/Pla2g2d/Fcer1a/Fcer1g/Fcgr1/Fcgr2b/Spn/C3
BP	UP	GO:0071440	regulation of histone H3-K14 acetylation	6	0.927314	1.96818	0.00208333	0.09447	594	tags=67%, list=4%, signal=64%	Gata3/Kat2b/Sirt1/Kmt2a
CC	UP	GO:0005743	mitochondrial inner membrane	384	0.381569	1.96193	0.00202429	0.09447	4146	tags=48%, list=28%, signal=36%	Slc25a28/AA467197/Cox6a2/Gatm/Timm17a/Cox5b/Cox8b/Coa8/Pam16/Abca8b/Uqcc2/Tmem126a/Ndufb4c/Ndufs6/Ndufs5/Cox7a2/Suclg1/Ndufv2/Mdh2/Rsad2/Vdac3/Ndufb9/Ndufa5/Ndufb8/Atp5g1/Ndufa8/Ndufb6/Atp5g2/Atp5j2/Ndufb7/Mpv17/Mpst/Atp5o/Eci1/Pde2a/Chchd6/Uqcrb/Ndufb10/Micos13/Ndufb4/Cyb5r3/Ndufs4/Timm23/Grpel1/Atp5l/Mpc2/Them4/Ndufa10/Ndufa13/Uqcrq/Lgals3/Cox6a1/Higd1a/Chchd3/Bckdhb/Uqcrc2/Parl/Dnajc15/Tamm41/…
CC	UP	GO:0016469	proton-transporting two-sector ATPase complex	40	0.552519	1.9571	0.00192678	0.09447	4629	tags=78%, list=31%, signal=53%	Atp6v1g1/Atp6v1f/Atp5g1/Atp5g2/Atp5j2/Atp6v1e1/Atp5o/Atp5l/Atp6v1d/Atp6v0e/Atp5j/Atp6v0b/Atp6v1c1/Atp5h/Atp5md/Atp5k/Atp5pb/Atp6v0e2/Atp6v0d2/Atp5e/Atp5c1/Atp6v1g2/Tmem199/Atp5mpl/Atp6v1h/Atp6v1b2/Atp6v1a/Atp5a1/Atp6v0c/Atp5b/Atp6v0d1
MF	UP	GO:0036041	long-chain fatty acid binding	18	0.668485	1.95672	0.00195695	0.09447	3394	tags=67%, list=23%, signal=51%	Gpr31b/Alox5ap/Pitpna/Fabp4/Scp2/Ppard/Ucp1/S100a8/S100a9/Cyp4f14/Stx3/Cd36
CC	UP	GO:0045259	proton-transporting ATP synthase complex	18	0.667931	1.9551	0.00195695	0.09447	3509	tags=72%, list=24%, signal=55%	Atp5g1/Atp5g2/Atp5j2/Atp5o/Atp5l/Atp5j/Atp5h/Atp5md/Atp5k/Atp5pb/Atp5e/Atp5c1/Atp5mpl
BP	UP	GO:0019882	antigen processing and presentation	90	0.467816	1.95499	0.00197628	0.09447	3194	tags=48%, list=22%, signal=38%	Pikfyve/H2-Ab1/H2-Eb1/Cd74/H2-Aa/Bag6/H2-T23/Psme2/Psmb8/Psme1/Ccr7/H2-T22/Psmb9/Trex1/H2-M2/H2-D1/Psap/Flt3/Ctss/Rab6a/Ifi30/Fcer1g/Atg5/B2m/Clec4a2/Wdfy4/Fcgr1/H2-DMb1/Gm11127/H2-M3/Slc11a1/Cd68/Fcgr2b/Thbs1/Tapbpl/H2-DMb2/Fgl2/H2-Q7/H2-Q6/H2-T24/Calr/Mfsd6/H2-DMa
BP	UP	GO:1990542	mitochondrial transmembrane transport	78	0.478743	1.95284	0.00197628	0.09447	4192	tags=55%, list=29%, signal=40%	Slc25a28/Timm17a/Cox5b/Pam16/Mrpl18/Atp5j2/Atp5o/Timm23/Grpel1/Atp5l/Mpc2/Dnajc15/Sfxn2/Smdt1/Slc25a23/Atp5j/Slc25a12/Dnajc30/Atp5h/Romo1/Dnajc19/Atp5pb/Mcub/Cyc1/Ucp1/Psen2/Micu2/Antkmt/Stoml2/Hspd1/Maip1/Tomm20/Atp5c1/Micu1/Sfxn5/Atpsckmt/Tomm7/Letm1/Tst/Slc25a37/Sfxn4/Atp5a1/Sfxn1
MF	UP	GO:0070697	activin receptor binding	6	0.919226	1.95102	0.00208333	0.09447	232	tags=33%, list=2%, signal=33%	Sav1/Synj2bp
BP	--	GO:0042776	mitochondrial ATP synthesis coupled proton transport	16	0.687748	1.95048	0.00592885	0.162539	3400	tags=81%, list=23%, signal=63%	Cox5b/Atp5j2/Atp5o/Atp5l/Atp5j/Dnajc30/Atp5h/Atp5pb/Cyc1/Antkmt/Stoml2/Atp5c1/Atpsckmt
BP	DW	GO:0048843	negative regulation of axon extension involved in axon guidance	23	-0.615678	-1.94838	0.002	0.09447	2906	tags=48%, list=20%, signal=38%	Sema6d/Sema3e/Wnt5a/Sema3a/Sema3g/Sema7a/Sema4d/Sema6b/Sema6c/Sema4c/Sema3c
BP	UP	GO:0006120	mitochondrial electron transport, NADH to ubiquinone	19	0.659449	1.94826	0.0019685	0.09447	3042	tags=74%, list=21%, signal=59%	Ndufs6/Ndufv2/Ndufb9/Ndufb8/Ndufa8/Ndufb6/Park7/Ndufa10/Dnajc15/Ndufc2/Iscu/Ndufs2/Ndufa7/Ndufs8
BP	--	GO:0030150	protein import into mitochondrial matrix	16	0.686324	1.94644	0.00592885	0.162539	3427	tags=56%, list=23%, signal=43%	Timm17a/Pam16/Timm23/Grpel1/Dnajc15/Romo1/Dnajc19/Tomm20/Tomm7
MF	--	GO:0045499	chemorepellent activity	27	-0.592699	-1.94381	0.00407332	0.130464	3016	tags=48%, list=21%, signal=38%	Slit2/Sema6d/Sema3e/Flrt2/Sema3a/Sema3g/Sema7a/Sema4d/Sema6b/Sema6c/Sema4c/Epha7/Sema3c
BP	DW	GO:0086100	endothelin receptor signaling pathway	6	-0.89337	-1.94213	0.00191571	0.09447	1356	tags=83%, list=9%, signal=76%	Ptk2b/Crkl/Edn1/Bcar3/Bcar1
MF	UP	GO:0005537	mannose binding	19	0.656484	1.9395	0.0019685	0.09447	2062	tags=47%, list=14%, signal=41%	Cd209d/Cd209a/Cd209e/Igf2r/Cd209f/Cd209b/Cd209c/Clec4n/Clec4a2
BP	--	GO:1903077	negative regulation of protein localization to plasma membrane	24	0.616634	1.93762	0.00397614	0.130464	956	tags=33%, list=7%, signal=31%	Rsc1a1/Ppfia1/Rhoq/Ppp2r5a/Picalm/Csk/Hectd1/Pkdcc
BP	DW	GO:0050919	negative chemotaxis	34	-0.556907	-1.93692	0.00202429	0.09447	3016	tags=47%, list=21%, signal=37%	Slit2/Sema6d/Sema3e/Wnt5a/Sema3a/Lgr4/Sema3g/Rtn4rl1/Itgb3/Robo1/Sema7a/Sema4d/Sema6b/Sema6c/Sema4c/Sema3c
MF	UP	GO:0003743	translation initiation factor activity	42	0.540499	1.9341	0.00191205	0.09447	2367	tags=45%, list=16%, signal=38%	Eif4e3/Eif3a/Eif5b/Eif3e/Eif3c/Eif3g/Eif2b3/Eif1ad/Eif3m/Eif4b/Eif6/Eif3k/Eif4e/Eif3h/Eif2s2/Eif2a/Eif2b2/Eif3f/Eif4g3
CC	UP	GO:0071007	U2-type catalytic step 2 spliceosome	26	0.605067	1.9308	0.00195695	0.09447	2492	tags=54%, list=17%, signal=45%	Prpf8/Ppie/Syf2/Snrpa1/Cwc15/Snrpb/Snrpd1/Plrg1/Crnkl1/Cdc5l/Bcas2/Snrnp40/Snw1/Snrpb2
MF	--	GO:0042605	peptide antigen binding	21	0.636285	1.92662	0.00392157	0.130464	3761	tags=67%, list=26%, signal=50%	H2-Ab1/H2-Aa/H2-T23/Maml1/H2-T22/H2-M2/H2-D1/Gm11127/H2-M3/H2-Q7/H2-Q6/H2-T24/Dhcr24/H2-Q2
BP	UP	GO:0043928	exonucleolytic catabolism of deadenylated mRNA	9	0.787118	1.92161	0.0019802	0.09447	2877	tags=78%, list=20%, signal=63%	Cnot6/Exosc3/Exosc7/Exosc8/Exosc9/Exosc2/Exosc5
CC	--	GO:0005852	eukaryotic translation initiation factor 3 complex	15	0.684658	1.91516	0.00603622	0.162539	3851	tags=80%, list=26%, signal=59%	Eif3a/Eif3e/Eif3c/Eif3j1/Eif3g/Eif3m/Eif3k/Eif3h/Eif3f/Eif3d/Eif3i/Eif3l
BP	DW	GO:0060602	branch elongation of an epithelium	17	-0.652614	-1.91076	0.00199203	0.09447	2588	tags=59%, list=18%, signal=49%	Fgfr2/Sox9/Wnt5a/Yap1/Rdh10/Fgf1/Med1/Spry1/Tgfb1/Six4
BP	DW	GO:0031086	nuclear-transcribed mRNA catabolic process, deadenylation-independent decay	6	-0.878212	-1.90918	0.00191571	0.09447	1264	tags=67%, list=9%, signal=61%	Zfp36/Edc3/Dcp1a/Edc4
CC	--	GO:0005583	fibrillar collagen trimer	10	-0.753458	-1.90876	0.00394477	0.130464	2578	tags=70%, list=18%, signal=58%	Col11a1/Col5a2/Col3a1/Col5a1/Col1a2/Lum/Col1a1
CC	--	GO:0098643	banded collagen fibril	10	-0.753458	-1.90876	0.00394477	0.130464	2578	tags=70%, list=18%, signal=58%	Col11a1/Col5a2/Col3a1/Col5a1/Col1a2/Lum/Col1a1
CC	--	GO:0005753	mitochondrial proton-transporting ATP synthase complex	17	0.668292	1.90788	0.006	0.162539	3509	tags=76%, list=24%, signal=58%	Atp5g1/Atp5g2/Atp5j2/Atp5o/Atp5l/Atp5j/Atp5h/Atp5md/Atp5k/Atp5pb/Atp5e/Atp5c1/Atp5mpl
BP	UP	GO:0002474	antigen processing and presentation of peptide antigen via MHC class I	33	0.563954	1.90707	0.0019802	0.09447	3118	tags=55%, list=21%, signal=43%	Bag6/H2-T23/H2-T22/H2-M2/H2-D1/Ifi30/Fcer1g/B2m/Clec4a2/Fcgr1/Gm11127/H2-M3/Tapbpl/H2-Q7/H2-Q6/H2-T24/Calr/Mfsd6
BP	--	GO:0019098	reproductive behavior	26	0.596534	1.90357	0.00391389	0.130464	1298	tags=31%, list=9%, signal=28%	Ncoa1/Ube2q1/Mbd2/Pten/Ncoa2/Thra/Crebrf/Thrb
BP	--	GO:0045746	negative regulation of Notch signaling pathway	30	-0.568768	-1.9017	0.00412371	0.130464	1439	tags=37%, list=10%, signal=33%	Numb/Cbfa2t2/Gdpd5/Zbtb7a/Neurl1a/Slc35c1/Nrarp/Gata2/Lfng/Tcim/Notch4
MF	DW	GO:0008514	organic anion transmembrane transporter activity	148	-0.417541	-1.9006	0.00199203	0.09447	3222	tags=36%, list=22%, signal=29%	Slc35d2/Slc10a7/Slc6a1/Slc43a1/Slc25a22/Slc4a5/Slc4a10/Slc16a4/Slco2b1/Slc25a10/Slc38a4/Slc38a3/Slc46a1/Abcc5/Slc16a12/Slc25a2/Slc33a1/Slc1a5/Slc1a1/Slc26a7/Slc6a20b/Slc38a2/Slc5a6/Slco4a1/Slc25a13/Slc16a1/Slc52a2/Mfsd2a/Abcg2/Slc25a42/Slc16a8/Slc26a6/Slc15a4/Slc37a4/Slc7a6/Slc6a9/Slc35d3/Slc35b2/Slc7a8/Slc19a1/Slc39a8/Slc16a11/Slc2a1/Slc2a8/Slco1c1/Slc16a13/Slc16a3/Slc47a1/Slc25a25/Slc38a10/Slc2…
BP	--	GO:0045876	positive regulation of sister chromatid cohesion	11	0.734252	1.89975	0.00598802	0.162539	1126	tags=36%, list=8%, signal=34%	Rad21/Nipbl/Nsmce2/Macroh2a1
BP	--	GO:0035461	vitamin transmembrane transport	14	-0.685551	-1.89917	0.00391389	0.130464	3160	tags=57%, list=21%, signal=45%	Folr1/Slc46a1/Slc5a6/Slc19a2/Slc19a1/Slc19a3/Stra6/Scarb1
MF	--	GO:0023023	MHC protein complex binding	12	0.716762	1.89729	0.00404858	0.130464	3908	tags=83%, list=27%, signal=61%	Cd8a/Cd74/Klrc1/H2-DMb1/Tapbpl/H2-DMb2/Klrd1/H2-DMa/Cd160/Cyrib
CC	--	GO:0008540	proteasome regulatory particle, base subcomplex	11	0.733147	1.89689	0.00798403	0.191953	2603	tags=73%, list=18%, signal=60%	Psmc3/Psmd4/Psmc5/Psmc4/Psmc2/Psmd9/Psmc1/Psmc6
MF	--	GO:0030020	extracellular matrix structural constituent conferring tensile strength	30	-0.566955	-1.89564	0.00412371	0.130464	2671	tags=53%, list=18%, signal=44%	Col13a1/Col11a1/Col8a1/Col7a1/Col12a1/Col6a2/Col4a2/Col5a2/Col3a1/Col5a1/Col9a3/Col6a1/Col1a2/Col18a1/Col1a1/Col9a2
BP	UP	GO:0035280	miRNA loading onto RISC involved in gene silencing by miRNA	7	0.853325	1.89429	0.00209644	0.09447	450	tags=57%, list=3%, signal=55%	Ago2/Ago1/Ago4/Dicer1
BP	UP	GO:0032926	negative regulation of activin receptor signaling pathway	8	0.803087	1.89343	0.00194553	0.09447	917	tags=38%, list=6%, signal=35%	Synj2bp/Ski/Lemd3
BP	--	GO:0045061	thymic T cell selection	24	0.601622	1.89045	0.00397614	0.130464	1817	tags=42%, list=12%, signal=37%	Gata3/Cd74/Card11/Cd3g/Ccr7/Srf/Cd3e/Dock2/Cd3d/Atg5
BP	DW	GO:0060452	positive regulation of cardiac muscle contraction	7	-0.834749	-1.88792	0.00190476	0.09447	744	tags=43%, list=5%, signal=41%	Smtn/Trpm4/Kcnq1
MF	UP	GO:0003823	antigen binding	41	0.52834	1.8858	0.00191571	0.09447	3942	tags=63%, list=27%, signal=47%	H2-Ab1/H2-Aa/Lck/H2-T23/Maml1/H2-T22/Jchain/H2-M2/H2-D1/Cd40/Cd48/Hnrnpm/Psap/Ppp2ca/Itga4/Gm11127/H2-M3/Ep300/H2-Q7/H2-Q6/H2-T24/Klrd1/Dhcr24/Fcna/H2-Q2/Ep400
CC	--	GO:0042611	MHC protein complex	20	0.628708	1.88384	0.00581395	0.162539	3194	tags=65%, list=22%, signal=51%	H2-Ab1/H2-Eb1/Cd74/H2-Aa/H2-T23/H2-D1/B2m/H2-DMb1/H2-M3/H2-DMb2/H2-Q7/H2-Q6/H2-DMa
MF	--	GO:0070577	lysine-acetylated histone binding	19	0.633466	1.87149	0.00393701	0.130464	2716	tags=53%, list=18%, signal=43%	Psme4/Pbrm1/Carm1/Kmt2a/Brd7/Atad2b/Mllt3/Smarca4/Thap7/Baz2a
MF	--	GO:0140033	acetylation-dependent protein binding	19	0.633466	1.87149	0.00393701	0.130464	2716	tags=53%, list=18%, signal=43%	Psme4/Pbrm1/Carm1/Kmt2a/Brd7/Atad2b/Mllt3/Smarca4/Thap7/Baz2a
MF	--	GO:0047555	3',5'-cyclic-GMP phosphodiesterase activity	11	0.7227	1.86986	0.00798403	0.191953	2318	tags=55%, list=16%, signal=46%	Pde1b/Pde1c/Pde2a/Pde6d/Pde8a/Pde10a
BP	DW	GO:2000321	positive regulation of T-helper 17 cell differentiation	5	-0.915149	-1.86817	0.00193798	0.09447	950	tags=80%, list=6%, signal=75%	Nfkbiz/Il23a/Nfkbid/Nlrp3
MF	UP	GO:0001730	2'-5'-oligoadenylate synthetase activity	6	0.880128	1.86803	0.00208333	0.09447	1768	tags=100%, list=12%, signal=88%	Oas1a/Oas2/Oasl2/Oas1g/Oas1b/Oas3
MF	DW	GO:0008509	anion transmembrane transporter activity	213	-0.389644	-1.86803	0.00194932	0.09447	3427	tags=34%, list=23%, signal=26%	Slc6a1/Clic3/Slc43a1/Ank/Slc25a22/Slc4a5/Slc24a4/Slc4a10/Slc12a8/Slc16a4/Slco2b1/Glrb/Slc25a10/Slc38a4/Slc38a3/Slc46a1/Abcc5/Slc16a12/Slc12a4/Clcn3/Slc25a2/Slc12a7/Slc33a1/Slc1a5/Slc1a1/Slc26a7/Slc6a20b/Slc9a5/Slc38a2/Slc5a6/Slco4a1/Pacc1/Slc25a13/Slc16a1/Slc52a2/Mfsd2a/Abcg2/Slc25a42/Slc24a5/Slc16a8/Slc26a6/Slc4a2/Slc15a4/Slc37a4/Slc7a6/Lrrc8a/Clic5/Slc6a9/Slc35d3/Slc35b2/Pcyox1/Slc7a8/Slc19a1/S…
MF	--	GO:0000339	RNA cap binding	14	0.686696	1.86767	0.00407332	0.130464	3025	tags=50%, list=21%, signal=40%	Larp1/Ago2/Eif4e3/Eif4e/Lsm1/Eif4g3/Eif3d
BP	--	GO:0051131	chaperone-mediated protein complex assembly	18	0.637998	1.86748	0.00587084	0.162539	2453	tags=50%, list=17%, signal=42%	Hsp90aa1/Pfdn6/Psmg1/Ptges3l/Hsp90ab1/Cct2/Hopx/Mkks/Stub1
MF	--	GO:0019865	immunoglobulin binding	18	0.637716	1.86665	0.00587084	0.162539	4640	tags=83%, list=32%, signal=57%	Jchain/Fcgr4/Lgals3/Fcer1a/Fcer1g/Fcgr1/Ambp/Gria1/Fcgr2b/Ms4a1/Ms4a2/Dlg4/Cd300lg/Vwf/Fcgrt
CC	UP	GO:0019866	organelle inner membrane	421	0.358168	1.86047	0.00200803	0.09447	4146	tags=46%, list=28%, signal=34%	Slc25a28/Sirt1/AA467197/Cox6a2/Gatm/Timm17a/Cox5b/Cox8b/Coa8/Pam16/Abca8b/Uqcc2/Tmem126a/Ndufb4c/Ndufs6/Ndufs5/Cox7a2/Suclg1/Ndufv2/Mdh2/Lemd3/Rsad2/Vdac3/Ndufb9/Ndufa5/Ndufb8/Atp5g1/Ndufa8/Ndufb6/Atp5g2/Atp5j2/Ndufb7/Mpv17/Mpst/Atp5o/Eci1/Pde2a/Chchd6/Uqcrb/Ndufb10/Micos13/Ndufb4/Cyb5r3/Ndufs4/Timm23/Grpel1/Atp5l/Mpc2/Them4/Ndufa10/Itpr1/Ndufa13/Uqcrq/Lgals3/Cox6a1/Higd1a/Chchd3/Bckdhb/Uqcrc2/Pa…
BP	--	GO:0015919	peroxisomal membrane transport	17	-0.635278	-1.86	0.00398406	0.130464	2169	tags=47%, list=15%, signal=40%	Pex12/Pex6/Pex5/Abcd4/Abcd3/Abcd2/Pex14/Pex10
BP	--	GO:1904376	negative regulation of protein localization to cell periphery	26	0.582587	1.85906	0.00587084	0.162539	956	tags=31%, list=7%, signal=29%	Rsc1a1/Ppfia1/Rhoq/Ppp2r5a/Picalm/Csk/Hectd1/Pkdcc
MF	--	GO:0051920	peroxiredoxin activity	8	0.78846	1.85894	0.00389105	0.130464	3117	tags=100%, list=21%, signal=79%	Prxl2b/Prdx5/Park7/Prdx2/Prdx1/Prdx3/Selenof/Prdx6
MF	DW	GO:0030021	extracellular matrix structural constituent conferring compression resistance	9	-0.762923	-1.85742	0.00201207	0.09447	1694	tags=67%, list=12%, signal=59%	Dcn/Aspn/Prelp/Lum/Ogn/Spock2
BP	--	GO:0060211	regulation of nuclear-transcribed mRNA poly(A) tail shortening	14	0.682731	1.85688	0.00407332	0.130464	1253	tags=43%, list=9%, signal=39%	Ago2/Tent4b/Tent4a/Cnot1/Polr2g/Pabpc1
CC	--	GO:0042613	MHC class II protein complex	9	0.760348	1.85626	0.00594059	0.162539	3194	tags=78%, list=22%, signal=61%	H2-Ab1/H2-Eb1/Cd74/H2-Aa/H2-DMb1/H2-DMb2/H2-DMa
BP	--	GO:0010586	miRNA metabolic process	23	0.599873	1.85499	0.00398406	0.130464	573	tags=35%, list=4%, signal=33%	Ago2/Tent4b/Rc3h2/Ago1/Ago4/Tut4/Dicer1/Ddx17
BP	--	GO:0001911	negative regulation of leukocyte mediated cytotoxicity	19	0.627848	1.8549	0.00787402	0.191953	2417	tags=42%, list=16%, signal=35%	Ppp3cb/Klrb1b/H2-T23/Il7r/Lgals9/Ceacam1/Sh2d1b1/H2-M3
BP	DW	GO:0031087	deadenylation-independent decapping of nuclear-transcribed mRNA	5	-0.908374	-1.85434	0.00193798	0.09447	1264	tags=80%, list=9%, signal=73%	Zfp36/Edc3/Dcp1a/Edc4
MF	--	GO:0070181	small ribosomal subunit rRNA binding	10	0.739066	1.85207	0.010101	0.22053	2859	tags=70%, list=19%, signal=56%	Mrps18a/Mrps18c/Rps13/Rps14/Mrps11/Utp23/Rps3
BP	--	GO:0016078	tRNA catabolic process	10	0.738777	1.85135	0.010101	0.22053	2975	tags=80%, list=20%, signal=64%	Exosc3/Exosc7/Exosc8/Exosc9/Exosc2/Slfn8/Exosc10/Pop1
BP	DW	GO:0060119	inner ear receptor cell development	42	-0.511278	-1.85021	0.00208768	0.09447	1144	tags=29%, list=8%, signal=26%	Fgfr1/Clic5/Fat4/Fzd2/Ush1g/Sdc4/Myo7a/Hes1/Vangl2/Atp8b1/Tprn/Naglu
CC	--	GO:1990124	messenger ribonucleoprotein complex	13	0.69104	1.84898	0.00616016	0.162539	3006	tags=62%, list=20%, signal=49%	Hnrnpa3/Cpeb4/Pabpc1/Pkp3/Lsm1/Pkp1/Hspa8/Lsm14a
BP	--	GO:0002524	hypersensitivity	12	0.698287	1.84838	0.00404858	0.130464	3192	tags=67%, list=22%, signal=52%	H2-T23/Ccr7/Fcer1a/Fcer1g/Fcgr1/Fcgr2b/Spn/C3
BP	DW	GO:0030198	extracellular matrix organization	238	-0.381087	-1.8479	0.0019685	0.09447	3460	tags=39%, list=24%, signal=30%	Bcl3/Kif9/Adamts5/Mmp17/Tnfrsf1a/Ets1/Col4a1/Nr2e1/Hspg2/Ccdc80/Adamts15/Mmp3/Fbln2/Tnf/Mmp16/Scara3/Nid1/Idua/Pomt1/Fscn1/Spint1/Col13a1/Flrt2/Pxdn/Lamb1/Col11a1/Fap/Sox9/Col8a1/Apbb2/Ddr1/Thsd4/Emilin1/Adamtsl3/Pmp22/Mmp15/Hpn/Cyp1b1/Fbln1/Vwa1/P3h1/Lox/Npnt/Aebp1/Col4a2/Fkbp10/Vit/Efemp2/Col5a2/Lamb2/Col3a1/Phldb2/Loxl3/Comp/Col5a1/Col9a3/Mia/Itgb3/Washc1/Phldb1/Serac1/Mfap4/Ramp2/Col1a2/Adamt…
CC	--	GO:0005665	RNA polymerase II, core complex	14	0.678433	1.84519	0.00407332	0.130464	2862	tags=64%, list=19%, signal=52%	Polr2j/Polr2f/Polr2g/Polr2e/Polr2k/Polr2a/Polr2c/Polr2i/Polr2d
BP	DW	GO:0043062	extracellular structure organization	239	-0.380551	-1.84203	0.00200401	0.09447	3460	tags=38%, list=24%, signal=30%	Bcl3/Kif9/Adamts5/Mmp17/Tnfrsf1a/Ets1/Col4a1/Nr2e1/Hspg2/Ccdc80/Adamts15/Mmp3/Fbln2/Tnf/Mmp16/Scara3/Nid1/Idua/Pomt1/Fscn1/Spint1/Col13a1/Flrt2/Pxdn/Lamb1/Col11a1/Fap/Sox9/Col8a1/Apbb2/Ddr1/Thsd4/Emilin1/Adamtsl3/Pmp22/Mmp15/Hpn/Cyp1b1/Fbln1/Vwa1/P3h1/Lox/Npnt/Aebp1/Col4a2/Fkbp10/Vit/Efemp2/Col5a2/Lamb2/Col3a1/Phldb2/Loxl3/Comp/Col5a1/Col9a3/Mia/Itgb3/Washc1/Phldb1/Serac1/Mfap4/Ramp2/Col1a2/Adamt…
BP	--	GO:0043633	polyadenylation-dependent RNA catabolic process	8	0.779511	1.83784	0.00583658	0.162539	2808	tags=88%, list=19%, signal=71%	Tent4b/Exosc3/Exosc7/Exosc8/Exosc9/Exosc2/Exosc10
BP	--	GO:0003401	axis elongation	28	-0.553634	-1.83658	0.00614754	0.162539	2594	tags=50%, list=18%, signal=41%	Ptk7/Fgfr2/Sox9/Wnt5a/Yap1/Rdh10/Fgf1/Sfrp1/Med1/Nkd1/Vangl2/Spry1/Tgfb1/Six4
MF	UP	GO:0061650	ubiquitin-like protein conjugating enzyme activity	38	0.521705	1.83604	0.00191571	0.09447	3481	tags=50%, list=24%, signal=38%	Ube2q1/Ube2m/Ube2o/Ube2r2/Ube2z/Ube2e1/Ube3c/Ube2l6/Ube2k/Ube2v1/Ube2n/Ube2s/Ufc1/Ube2i/Ube2e2/Ube2v2/Ube2b/Ube2q2/Birc6
BP	--	GO:0010829	negative regulation of glucose transmembrane transport	23	0.593084	1.834	0.00398406	0.130464	528	tags=17%, list=4%, signal=17%	Rsc1a1/Rhoq/Grk2/Ahi1
BP	DW	GO:0006334	nucleosome assembly	79	-0.444139	-1.83358	0.00198807	0.09447	2615	tags=34%, list=18%, signal=28%	H4c17/Sox9/H4c4/H4c18/Chaf1a/Tspyl4/Ipo4/H3c4/H2bc22/H2bc18/Rbbp4/H1f1/H3c2/Tspyl1/H2bu2/H2bc3/H1f3/H4c8/H1f2/H1f4/H3c1/H4c3/H3c6/H3c8/Sart3/H1f5/H3c11
BP	--	GO:0061437	renal system vasculature development	23	-0.579384	-1.83352	0.008	0.191953	3747	tags=43%, list=25%, signal=32%	Egr1/Bmp4/Bmp7/Osr1/Pdgfrb/Itgb3/Tek/Hes1/Gpr4/Foxc2
BP	--	GO:0061440	kidney vasculature development	23	-0.579384	-1.83352	0.008	0.191953	3747	tags=43%, list=25%, signal=32%	Egr1/Bmp4/Bmp7/Osr1/Pdgfrb/Itgb3/Tek/Hes1/Gpr4/Foxc2
BP	--	GO:1905476	negative regulation of protein localization to membrane	29	0.560755	1.83315	0.00393701	0.130464	956	tags=28%, list=7%, signal=26%	Rsc1a1/Ppfia1/Rhoq/Ppp2r5a/Picalm/Csk/Hectd1/Pkdcc
CC	--	GO:0042788	polysomal ribosome	28	0.562955	1.83214	0.00583658	0.162539	3457	tags=57%, list=24%, signal=44%	Larp1/Eef2/Rpl38/Rpl19/Rpl24/Rpl29/Rpl8/Eif3h/Rpl31/Nufip2/Rpl6/Rpl7a/Btf3/Abcf1/Larp4b/Rps26
BP	--	GO:0045920	negative regulation of exocytosis	28	0.562914	1.83201	0.00583658	0.162539	4811	tags=57%, list=33%, signal=39%	Bcr/Lgals9/Anxa1/Ccr2/Abr/Foxf1/Gnai2/Rab7/Braf/Tcp11/Rest/Pou5f1/Rap1b/Cd84/Snca/Cd300a
MF	DW	GO:0033300	dehydroascorbic acid transmembrane transporter activity	5	-0.896547	-1.8302	0.00193798	0.09447	629	tags=60%, list=4%, signal=57%	Slc2a1/Slc2a8/Slc2a3
BP	DW	GO:0070837	dehydroascorbic acid transport	5	-0.896547	-1.8302	0.00193798	0.09447	629	tags=60%, list=4%, signal=57%	Slc2a1/Slc2a8/Slc2a3
BP	--	GO:0070199	establishment of protein localization to chromosome	21	0.604347	1.82991	0.00392157	0.130464	2826	tags=52%, list=19%, signal=42%	Nipbl/Macroh2a1/Nabp2/Cct2/Cct7/Pih1d1/Cct5/Tcp1/Acd/Ruvbl2/Cct8
MF	--	GO:0046933	proton-transporting ATP synthase activity, rotational mechanism	14	0.671304	1.8258	0.00407332	0.130464	3187	tags=71%, list=22%, signal=56%	Atp5g1/Atp5g2/Atp5j2/Atp5o/Atp5l/Atp5j/Atp5h/Atp5pb/Atp5e/Atp5c1
BP	--	GO:0031342	negative regulation of cell killing	22	0.591646	1.82469	0.003861	0.130464	2937	tags=45%, list=20%, signal=36%	Ppp3cb/Klrb1b/H2-T23/Il7r/Lgals9/Hsp90ab1/Ceacam1/Sh2d1b1/H2-M3/Il4
MF	--	GO:0004032	alditol:NADP+ 1-oxidoreductase activity	10	0.727075	1.82202	0.0121212	0.243743	2992	tags=60%, list=20%, signal=48%	Akr1b7/Akr1c13/Akr1e1/Akr1a1/Akr1c12/Akr1b8
CC	--	GO:0070069	cytochrome complex	24	0.579623	1.82132	0.00596421	0.162539	4935	tags=75%, list=34%, signal=50%	AA467197/Cox6a2/Cox8b/Uqcrb/Uqcrq/Cox6a1/Uqcrc2/Cox7c/Cyc1/Cox5a/Uqcrc1/Uqcr10/Cox6b1/Cox4i2/Uqcrfs1/Cox8a/Cox10/Uqcc3
BP	--	GO:0043248	proteasome assembly	13	0.68019	1.81995	0.00616016	0.162539	3237	tags=69%, list=22%, signal=54%	Psmg1/Psmd4/Pomp/Psmd9/Sem1/Psmg4/Psmd13/Psmd11/Ecpas
MF	--	GO:0000146	microfilament motor activity	19	-0.607768	-1.81916	0.00404858	0.130464	2838	tags=42%, list=19%, signal=34%	Myo6/Myo1c/Myo15/Myo1d/Myh9/Myo7a/Myo19/Myo1e
MF	--	GO:0030898	actin-dependent ATPase activity	19	-0.607768	-1.81916	0.00404858	0.130464	2838	tags=42%, list=19%, signal=34%	Myo6/Myo1c/Myo15/Myo1d/Myh9/Myo7a/Myo19/Myo1e
BP	--	GO:0000492	box C/D snoRNP assembly	9	0.745095	1.81902	0.00594059	0.162539	2855	tags=78%, list=19%, signal=63%	Znhit3/Taf9/Znhit6/Pih1d1/Ruvbl1/Ruvbl2/Snu13
BP	--	GO:0045989	positive regulation of striated muscle contraction	10	-0.717703	-1.81818	0.00788955	0.191953	744	tags=30%, list=5%, signal=29%	Smtn/Trpm4/Kcnq1
BP	--	GO:0002431	Fc receptor mediated stimulatory signaling pathway	16	0.640859	1.8175	0.00790514	0.191953	3990	tags=56%, list=27%, signal=41%	Cd226/Csk/Cd47/Fcer1g/Fcgr2b/Ptprj/Rapgef1/Plscr1/Myo1g
MF	--	GO:0019843	rRNA binding	69	0.456216	1.81418	0.00396825	0.130464	3165	tags=51%, list=22%, signal=40%	Mrps18a/Eef2/Rpl3/Mrps18c/Nol12/Rps13/Rpl19/Rpl23a/Mrpl16/Taco1/Mrpl18/Mrpl11/Mrpl20/Rps5/Rps14/Rpl17/Ncl/Rpl8/Mrps27/Mrps11/Mrps7/Utp23/Mrps17/Rpf2/Nop53/Rpl6/Ddx21/Utp25/Rpl4/Rps18/Rps3/Gtf3a/Rpl9/Rplp0/Rps9
BP	DW	GO:2000318	positive regulation of T-helper 17 type immune response	8	-0.782765	-1.81382	0.00204918	0.09447	1596	tags=62%, list=11%, signal=56%	Prkcq/Nfkbiz/Il23a/Nfkbid/Nlrp3
CC	DW	GO:0062023	collagen-containing extracellular matrix	293	-0.364483	-1.81346	0.0019305	0.09447	3068	tags=35%, list=21%, signal=28%	Hspg2/Ccdc80/Rarres2/Il16/Adamts15/Slit2/Hmcn1/Plxna2/Fbln2/Sema6d/Nid1/Plxdc2/Matn3/Sparcl1/Rell2/Col13a1/Igf2/Pxdn/Fgfr2/Lamb1/Col11a1/Ctsl/Col8a1/Serpine2/Emilin1/Pmp22/Fbn2/Fbln1/Vwa1/Lgalsl/Coch/Frem1/Mfge8/Col7a1/Lama1/P3h1/Col12a1/Lox/Angpt4/Anxa11/Col6a2/Npnt/Col4a2/Igfbp7/Dcn/Vit/Efemp2/Omd/Aspn/Col5a2/Mamdc2/Efemp1/Lamb2/Col3a1/Colec12/Myoc/Comp/Col5a1/Col9a3/Col6a1/Prelp/Mfap4/Col1a2/A…
BP	DW	GO:0030517	negative regulation of axon extension	39	-0.505416	-1.81308	0.00205339	0.09447	3016	tags=38%, list=21%, signal=31%	Slit2/Sema6d/Sema3e/Ptprs/Wnt5a/Sema3a/Aatk/Sema3g/Sema7a/Cdk5r1/Sema4d/Sema6b/Sema6c/Sema4c/Sema3c
BP	DW	GO:0006171	cAMP biosynthetic process	8	-0.781641	-1.81121	0.00204918	0.09447	2474	tags=50%, list=17%, signal=42%	Adcy4/Adcy5/Adcy7/Adcy3
MF	--	GO:0005251	delayed rectifier potassium channel activity	16	-0.632009	-1.81056	0.00604839	0.162539	4251	tags=62%, list=29%, signal=44%	Kcne2/Kcne4/Kcnh1/Kcnb1/Kcnc2/Kcna7/Kcna3/Kcnh2/Kcna5/Kcnq1
BP	--	GO:0044648	histone H3-K4 dimethylation	5	0.893565	1.81054	0.00411523	0.130464	594	tags=60%, list=4%, signal=58%	Setd1a/Kmt2b/Kmt2a
MF	--	GO:0022884	macromolecule transmembrane transporter activity	15	0.646407	1.80816	0.0120724	0.243743	2361	tags=53%, list=16%, signal=45%	Hnrnpa3/Sec63/Timm17a/Abca1/Timm23/Sec61g/Timm22/Tomm22
BP	--	GO:0002883	regulation of hypersensitivity	11	0.698702	1.80777	0.011976	0.243743	3192	tags=73%, list=22%, signal=57%	H2-T23/Ccr7/Fcer1a/Fcer1g/Fcgr1/Fcgr2b/Spn/C3
CC	--	GO:0070761	pre-snoRNP complex	7	0.814106	1.80723	0.00419287	0.130988	1742	tags=57%, list=12%, signal=50%	Znhit3/Taf9/Znhit6/Pih1d1
BP	--	GO:1903859	regulation of dendrite extension	26	0.566344	1.80723	0.00587084	0.162539	2444	tags=38%, list=17%, signal=32%	Afdn/Rnf157/Rims1/Picalm/Spag9/Smurf1/Nedd4l/Sh3glb1/Rtn4/Itsn2
BP	--	GO:0072012	glomerulus vasculature development	22	-0.581479	-1.80718	0.00619835	0.162539	3747	tags=45%, list=25%, signal=34%	Egr1/Bmp4/Bmp7/Osr1/Pdgfrb/Itgb3/Tek/Hes1/Gpr4/Foxc2
BP	DW	GO:0001569	branching involved in blood vessel morphogenesis	38	-0.508043	-1.80405	0.00208333	0.09447	1260	tags=29%, list=9%, signal=27%	Edn1/Tek/Tbx1/Nrarp/Rbm15/Tgfbr2/Vangl2/Lef1/Foxc2/Cxcl12/Notch4
BP	--	GO:0051342	regulation of cyclic-nucleotide phosphodiesterase activity	5	0.890198	1.80372	0.00411523	0.130464	901	tags=60%, list=6%, signal=56%	Egln1/Rack1/Aip
BP	UP	GO:0017148	negative regulation of translation	118	0.410156	1.80201	0.00194553	0.09447	1923	tags=24%, list=13%, signal=21%	Larp1/Eif4ebp2/Ago2/Samd4b/Rock1/Rack1/Tpr/Cnot6l/Rock2/Ago1/Ago4/Eif4ebp1/Dhx36/Fxr1/Srp9/Cpeb4/Cnot1/Mrpl13/Tardbp/Mex3d/Mvk/Eif4enif1/Eif2ak2/Ireb2/Eif6/Ncl/Qk/Eif4e
BP	UP	GO:0002764	immune response-regulating signaling pathway	168	0.393193	1.80169	0.00205761	0.09447	3078	tags=37%, list=21%, signal=30%	Itk/Cd226/Ffar2/Dennd1b/Gata3/Cmklr1/Wnk1/Rc3h2/Skap1/Lck/Klrk1/Bag6/Card11/Ptpn22/Lat2/Bax/Ccr7/Csk/Rab29/Cacnb3/Cd3e/Lpxn/Themis/Ada/Stap1/Clec4d/Mill2/Fpr2/Cd40/Ctsh/Eif2b3/Cd47/Lgals3/Skint3/Ube2n/Fcer1g/Btla/Fpr1/Fyb/Kcnn4/Hras/Sh2d1b1/Eif2b2/Dusp22/H2-M3/Tespa1/Plcl2/Fcgr2b/Ms4a1/Ms4a2/Ptprj/Gps2/Psen2/Clec4e/Rapgef1/Rps3/Spn/Stoml2/Braf/Eif2b1/Nras/Prkcb
BP	--	GO:0035509	negative regulation of myosin-light-chain-phosphatase activity	6	0.848213	1.80029	0.00625	0.162539	352	tags=50%, list=2%, signal=49%	Rock1/Mprip/Rock2
CC	--	GO:0005786	signal recognition particle, endoplasmic reticulum targeting	8	0.76346	1.8	0.00583658	0.162539	2490	tags=75%, list=17%, signal=62%	Srp9/Srp19/Srp72/Srp14/Srp54c/Srp54a
BP	--	GO:0099515	actin filament-based transport	19	-0.601355	-1.79996	0.00607287	0.162539	2838	tags=47%, list=19%, signal=38%	Myo6/Myo1c/Myo15/Myrip/Myo1d/Sun2/Myo7a/Myo19/Myo1e
BP	--	GO:0002438	acute inflammatory response to antigenic stimulus	19	0.609086	1.79947	0.00984252	0.219271	3192	tags=68%, list=22%, signal=54%	H2-T23/Selenos/Ccr7/Cxcr2/Park7/Pla2g2d/Fcer1a/Cd6/Fcer1g/Fcgr1/Fcgr2b/Spn/C3
BP	--	GO:0046185	aldehyde catabolic process	10	0.717982	1.79924	0.0121212	0.243743	3879	tags=70%, list=26%, signal=52%	Esd/Park7/Akr1a1/Hoga1/Aldh3b1/Pnkd/Adh5
BP	DW	GO:0019800	peptide cross-linking via chondroitin 4-sulfate glycosaminoglycan	6	-0.826877	-1.79758	0.00191571	0.09447	1694	tags=50%, list=12%, signal=44%	Dcn/Mamdc2/Spock2
BP	--	GO:0043634	polyadenylation-dependent ncRNA catabolic process	7	0.80943	1.79685	0.00419287	0.130988	2808	tags=100%, list=19%, signal=81%	Tent4b/Exosc3/Exosc7/Exosc8/Exosc9/Exosc2/Exosc10
BP	UP	GO:0002768	immune response-regulating cell surface receptor signaling pathway	165	0.393291	1.79618	0.00206186	0.09447	3078	tags=37%, list=21%, signal=30%	Itk/Cd226/Ffar2/Dennd1b/Gata3/Cmklr1/Wnk1/Rc3h2/Skap1/Lck/Klrk1/Bag6/Card11/Ptpn22/Lat2/Bax/Ccr7/Csk/Rab29/Cacnb3/Cd3e/Lpxn/Themis/Ada/Stap1/Clec4d/Mill2/Fpr2/Cd40/Eif2b3/Cd47/Lgals3/Skint3/Ube2n/Fcer1g/Btla/Fpr1/Fyb/Kcnn4/Hras/Sh2d1b1/Eif2b2/Dusp22/H2-M3/Tespa1/Plcl2/Fcgr2b/Ms4a1/Ms4a2/Ptprj/Gps2/Psen2/Clec4e/Rapgef1/Rps3/Spn/Stoml2/Braf/Eif2b1/Nras/Prkcb
CC	--	GO:0005858	axonemal dynein complex	19	-0.599776	-1.79523	0.00607287	0.162539	2005	tags=37%, list=14%, signal=32%	Dnah12/Dnah6/Dnah5/Ccdc114/Dnaic2/Wdr63/Dnah10
CC	--	GO:0016272	prefoldin complex	6	0.8455	1.79453	0.00625	0.162539	2277	tags=100%, list=15%, signal=85%	Pfdn6/Pfdn2/Pfdn4/Pfdn1/Pdrg1/Pfdn5
CC	--	GO:0044615	nuclear pore nuclear basket	10	0.715835	1.79385	0.0121212	0.243743	1652	tags=40%, list=11%, signal=36%	Tpr/Nup98/Nup153/Eny2
CC	--	GO:1990111	spermatoproteasome complex	5	0.884467	1.79211	0.00411523	0.130464	750	tags=80%, list=5%, signal=76%	Psme4/Psmb8/Psmb10/Psmb9
BP	--	GO:0000288	nuclear-transcribed mRNA catabolic process, deadenylation-dependent decay	48	0.485502	1.79205	0.00761905	0.191953	2911	tags=42%, list=20%, signal=34%	Cnot6/Ago2/Samd4b/Tent4b/Rc3h2/Cnot6l/Tent4a/Dhx36/Cnot1/Exosc3/Polr2g/Pabpc1/Exosc7/Exosc8/Exosc9/Exosc2/Lsm1/Polr2d/Exosc5/Dcp2
BP	--	GO:0035507	regulation of myosin-light-chain-phosphatase activity	8	0.759991	1.79182	0.00583658	0.162539	352	tags=38%, list=2%, signal=37%	Rock1/Mprip/Rock2
BP	--	GO:0000289	nuclear-transcribed mRNA poly(A) tail shortening	25	0.562177	1.78896	0.00982318	0.219271	1253	tags=36%, list=9%, signal=33%	Cnot6/Ago2/Samd4b/Tent4b/Cnot6l/Tent4a/Cnot1/Polr2g/Pabpc1
BP	--	GO:0097484	dendrite extension	34	0.522961	1.78649	0.00393701	0.130464	2444	tags=35%, list=17%, signal=29%	Afdn/Rnf157/Rims1/Picalm/Llph/Spag9/Smurf1/Nedd4l/Cyfip2/Sh3glb1/Rtn4/Itsn2
BP	--	GO:0070459	prolactin secretion	5	0.88126	1.78561	0.00411523	0.130464	1601	tags=60%, list=11%, signal=53%	Ube2q1/Anxa5/Anxa1
CC	UP	GO:0005759	mitochondrial matrix	253	0.366061	1.78456	0.00203666	0.09447	3517	tags=42%, list=24%, signal=33%	Mrps25/Mrpl40/Mrps16/Mrps18a/Mrpl47/Fdps/Pam16/Pptc7/Mrpl21/Uqcc2/Mrpl45/Mrpl27/Mrpl33/Mrpl14/Mrpl2/Bloc1s1/Mrpl58/Mrps18c/Mrpl54/Suclg1/Dap3/Mdh2/Mrpl22/Mrpl35/Mrpl55/Nudt1/Mrpl16/Clpp/Mrps10/Mrpl13/Mrps15/Mrpl18/Pdpr/Mrpl37/Pde2a/Alkbh7/Mrpl11/Grpel1/Mrpl20/Park7/Lyrm7/Bckdhb/Mrpl28/Mrpl42/Mrpl41/Dnajc15/Mrpl30/Mrpl57/Gstk1/Mrpl51/Hspe1/Mrps9/Mrpl10/Mrpl23/Mpv17l2/Mrps23/Mrpl46/Mrps27/Mrpl15/Mr…
BP	DW	GO:0008354	germ cell migration	8	-0.769718	-1.78359	0.00204918	0.09447	236	tags=25%, list=2%, signal=25%	Tgfb1/Cxcl12
BP	--	GO:0009143	nucleoside triphosphate catabolic process	13	0.666545	1.78344	0.00821355	0.193292	3543	tags=62%, list=24%, signal=47%	Samhd1/Nudt1/Ada/Itpa/Smpdl3a/Nudt16/Entpd3/Dctpp1
BP	--	GO:0045924	regulation of female receptivity	6	0.839938	1.78273	0.00833333	0.194335	1298	tags=67%, list=9%, signal=61%	Ncoa1/Ncoa2/Thra/Thrb
BP	--	GO:0009060	aerobic respiration	61	0.455921	1.78036	0.00582524	0.162539	3528	tags=44%, list=24%, signal=34%	Cox6a2/Cox5b/Bloc1s1/Cycs/Suclg1/Mdh2/Uqcrb/Ndufs4/Cox6a1/Mdh1/Ndufs7/Ireb2/Sdhb/Cox7c/Sdhd/Pdhb/Nop53/Sucla2/Cox5a/Fxn/Ndufs8/Pank2/Cbfa2t3/Oxa1l/Idh2/Sdhaf2/Mtfr1l
BP	--	GO:0007617	mating behavior	19	0.6023	1.77942	0.015748	0.274378	1298	tags=32%, list=9%, signal=29%	Ncoa1/Ube2q1/Pten/Ncoa2/Thra/Thrb
BP	--	GO:0071027	nuclear RNA surveillance	12	0.671579	1.77768	0.0101215	0.22053	3455	tags=67%, list=23%, signal=51%	Exosc3/Exosc7/Exosc8/Exosc9/Exosc2/Exosc10/Exosc5/Prpf18
BP	--	GO:0071028	nuclear mRNA surveillance	12	0.671579	1.77768	0.0101215	0.22053	3455	tags=67%, list=23%, signal=51%	Exosc3/Exosc7/Exosc8/Exosc9/Exosc2/Exosc10/Exosc5/Prpf18
BP	--	GO:0043388	positive regulation of DNA binding	50	0.47654	1.77743	0.00567108	0.162539	2994	tags=48%, list=20%, signal=38%	Hipk1/Gata3/Hipk2/Nipbl/Jak2/Ski/Hipk3/Lamtor5/Edf1/Pax6/Calm1/Lgals9/Ddrgk1/Park7/Smarca4/Nme1/Rb1/Klf4/Txn1/Wapl/Acd/Trim28/Ep300/Brd4
CC	--	GO:0071005	U2-type precatalytic spliceosome	46	0.48376	1.77598	0.00764818	0.191953	3850	tags=59%, list=26%, signal=43%	Prpf8/Magohb/Mfap1a/Lsm3/Snrpa1/Lsm5/Snrpb/Snrpd1/Ik/Sf3a3/Snrnp200/Lsm8/Zmat2/Prpf31/Sart1/Lsm7/Snrpb2/Prpf38a/Txnl4a/Lsm4/Sf3b5/Snu13/Snrpd2/Smu1/Wbp4/Cwc27/Phf5a
CC	--	GO:0005844	polysome	62	0.453503	1.7755	0.00581395	0.162539	3584	tags=52%, list=24%, signal=39%	Larp1/Ago2/Ago1/Eef2/Rpl38/Fxr1/Rps6/Naa30/Rpl19/Rpl24/Rwdd1/Psma6/Rpl29/Drg1/Rpl17/Rpl8/Eif3h/Rpl31/Nufip2/Rpl6/Hdlbp/Rps3/Rps25/Upf2/Calr/Rpl7a/Btf3/Abcf1/Larp4b/Rps26/Fxr2/Rpl7
MF	--	GO:0061631	ubiquitin conjugating enzyme activity	35	0.515853	1.77508	0.00589391	0.162539	3481	tags=49%, list=24%, signal=37%	Ube2q1/Ube2m/Ube2o/Ube2r2/Ube2z/Ube2e1/Ube3c/Ube2l6/Ube2k/Ube2v1/Ube2n/Ube2s/Ube2e2/Ube2v2/Ube2b/Ube2q2/Birc6
MF	--	GO:0003688	DNA replication origin binding	21	-0.575466	-1.77426	0.00813008	0.193292	6011	tags=86%, list=41%, signal=51%	Mcm8/Mcm6/Kat7/Mcm9/Cdc45/Mcm7/Mcm4/Cdc6/Ddx11/Orc4/Orc5/Mcm5/Mcm2/Mcm10/Mcm3/Mcmdc2/Orc1/Dhx9
BP	UP	GO:0061013	regulation of mRNA catabolic process	111	0.406735	1.77406	0.0019084	0.09447	1882	tags=24%, list=13%, signal=21%	Larp1/Ago2/Samd4b/Rock1/Mapkapk2/Tent5a/Tent4b/Rc3h2/Cnot6l/Pum2/Tent4a/Rock2/Dicer1/Dhx36/Vegfa/Fxr1/Cnot1/Hnrnpa0/Polr2g/Tardbp/Mex3d/Hnrnpm/Pabpc1/Pabpc4/Pkp3/Nbas/Qk
BP	--	GO:0002327	immature B cell differentiation	8	0.752161	1.77336	0.00583658	0.162539	2364	tags=62%, list=16%, signal=52%	Foxp1/Irf2bp2/Fnip1/Cd24a/Atm
BP	--	GO:0006270	DNA replication initiation	30	-0.530367	-1.77331	0.00412371	0.130464	5550	tags=77%, list=38%, signal=48%	Kat7/Mcm9/Cdc45/Ccne2/Mcm7/Mcm4/Cdc6/Ticrr/Pola2/Ccne1/Orc4/Orc5/Mcm5/Mcm2/Ciz1/Mcm10/Cdt1/Mcm3/Rny3/Mcmdc2/Orc1/Wrnip1/Cdk2
BP	--	GO:0060368	regulation of Fc receptor mediated stimulatory signaling pathway	12	0.669716	1.77275	0.0101215	0.22053	2846	tags=42%, list=19%, signal=34%	Cd226/Csk/Cd47/Ptprj/Rapgef1
BP	--	GO:0061072	iris morphogenesis	5	0.873791	1.77047	0.00617284	0.162539	893	tags=60%, list=6%, signal=56%	Hipk1/Hipk2/Pax6
MF	--	GO:0030620	U2 snRNA binding	5	0.872525	1.76791	0.00823045	0.193292	988	tags=60%, list=7%, signal=56%	Prpf8/Isg20/Snrpa1
BP	--	GO:0046058	cAMP metabolic process	11	-0.686233	-1.76607	0.0139721	0.25894	2474	tags=45%, list=17%, signal=38%	Adcy4/Adcy5/Cacnb4/Adcy7/Adcy3
BP	UP	GO:0016072	rRNA metabolic process	203	0.374083	1.76587	0.00203666	0.09447	3662	tags=42%, list=25%, signal=32%	Kat2b/Tent4b/Utp20/Ebna1bp2/Rps8/Npm3/Dicer1/Ddx17/Nsa2/Lyar/Znhit3/Rpp30/Isg20/Tsr3/Rps6/Exosc3/Exosc1/Rpl27/Ngdn/Znhit6/Rps19/C1d/Exosc7/Rps14/Exosc8/Pih1d1/Rrp36/Eif6/Pelo/Ncl/Rpl14/Fcf1/Cdkn2a/Pdcd11/Exosc9/Mdn1/Exosc2/Nsun5/Mrps11/Mrto4/Utp23/Sart1/Nol8/Mak16/Rpusd1/Rpf2/Heatr1/Gtpbp4/Frg1/Nop53/Bud23/Ddx52/Nifk/Rps16/Slfn8/Ddx21/Utp25/Ddx10/Exosc10/Snu13/Exosc5/Pop4/Nop14/Mtrex/Dcaf13/Rrp9/…
MF	--	GO:0000900	translation repressor activity, mRNA regulatory element binding	13	0.659511	1.76462	0.0123203	0.245261	887	tags=23%, list=6%, signal=22%	Pura/Purb/Cpeb4
CC	--	GO:0033177	proton-transporting two-sector ATPase complex, proton-transporting domain	20	0.588856	1.76443	0.00968992	0.219174	2888	tags=65%, list=20%, signal=52%	Atp5g1/Atp5g2/Atp5j2/Atp5o/Atp5l/Atp6v0e/Atp5j/Atp6v0b/Atp5h/Atp5k/Atp5pb/Atp6v0e2/Atp6v0d2
BP	--	GO:0048841	regulation of axon extension involved in axon guidance	28	-0.531675	-1.76373	0.00614754	0.162539	2906	tags=43%, list=20%, signal=34%	Sema6d/Sema3e/Wnt5a/Sema3a/Sema3g/Sema7a/Sema4d/Sema6b/Sema6c/Sema4c/Sema3c/Cxcl12
MF	--	GO:0001618	virus receptor activity	17	0.617765	1.76364	0.014	0.25894	2209	tags=41%, list=15%, signal=35%	Cd55/Cd209a/Dpp4/Xpr1/Siva1/Ceacam1/Cd300ld
MF	--	GO:0140272	exogenous protein binding	17	0.617765	1.76364	0.014	0.25894	2209	tags=41%, list=15%, signal=35%	Cd55/Cd209a/Dpp4/Xpr1/Siva1/Ceacam1/Cd300ld
BP	--	GO:0043301	negative regulation of leukocyte degranulation	9	0.721689	1.76188	0.00792079	0.191953	2112	tags=56%, list=14%, signal=48%	Bcr/Lgals9/Ccr2/Abr/Foxf1
BP	--	GO:0006123	mitochondrial electron transport, cytochrome c to oxygen	9	0.721505	1.76143	0.00792079	0.191953	2697	tags=67%, list=18%, signal=54%	Cox6a2/Cox5b/Cycs/Cox6a1/Cox7c/Cox5a
BP	--	GO:0019646	aerobic electron transport chain	9	0.721505	1.76143	0.00792079	0.191953	2697	tags=67%, list=18%, signal=54%	Cox6a2/Cox5b/Cycs/Cox6a1/Cox7c/Cox5a
BP	--	GO:0002866	positive regulation of acute inflammatory response to antigenic stimulus	8	0.747064	1.76134	0.00583658	0.162539	3192	tags=88%, list=22%, signal=69%	H2-T23/Ccr7/Park7/Fcer1a/Fcer1g/Fcgr1/C3
BP	--	GO:0032252	secretory granule localization	17	0.616531	1.76011	0.014	0.25894	4790	tags=71%, list=33%, signal=48%	Rasgrp1/Kif5b/Uso1/Mapk8/Kif1c/Kif5a/Kif1b/Eipr1/Myo5a/Map2/Kif1a/Tanc2
BP	DW	GO:0001755	neural crest cell migration	41	-0.489057	-1.7601	0.00208333	0.09447	3744	tags=41%, list=25%, signal=31%	Bmp4/Bmp7/Kitl/Folr1/Sema6d/Sema3e/Sema3a/Edn3/Sema3g/Sema7a/Tbx1/Sema4d/Sema6b/Sema6c/Sema4c/Lama5/Sema3c
MF	--	GO:0015293	symporter activity	89	-0.417718	-1.75919	0.00404858	0.130464	3222	tags=40%, list=22%, signal=32%	Slc25a22/Slc4a5/Slc24a4/Slc4a10/Slc12a8/Slc16a4/Slc38a4/Slc38a3/Slc16a12/Slc12a4/Slc11a2/Slc12a7/Slc22a5/Slc33a1/Slc1a5/Slc1a1/Slc6a20b/Slc45a3/Slc38a2/Slc5a6/Slc16a1/Mfsd2a/Slc24a5/Slc16a8/Slc20a2/Slc15a4/Slc2a4/Slc6a9/Slc39a8/Slc16a11/Slc5a3/Slc12a9/Slc16a13/Slc16a3/Mfsd12/Slc16a9
BP	UP	GO:0022613	ribonucleoprotein complex biogenesis	380	0.343025	1.75853	0.00204499	0.09447	3633	tags=39%, list=25%, signal=30%	Cdc73/Kat2b/Ago2/Prpf8/Hsp90aa1/Pten/Tent4b/Utp20/Ebna1bp2/Rps8/Npm3/Eif3a/Ago1/Ago4/Dicer1/Rps27l/Srsf1/Ddx17/Setx/Luc7l3/Nsa2/Rpl38/Lyar/Znhit3/Rpp30/Isg20/Tsr3/Rpl3/Rps6/Brix1/Mrpl22/Srpk2/Isy1/Rpl23a/Rpl24/Noc2l/Exosc3/Taf9/Exosc1/Nol3/Rpsa/Rpl27/Snrpb/Ngdn/Mrpl11/Gemin7/Hsp90ab1/Mrpl20/Znhit6/Celf2/Snrpd1/Rps19/C1d/Exosc7/Sf3a3/Snrnp200/Nop16/Rps5/Rps14/Exosc8/Pih1d1/Crnkl1/Eif4b/Aatf/Rrp36/…
BP	--	GO:0060180	female mating behavior	8	0.745621	1.75794	0.00583658	0.162539	2246	tags=62%, list=15%, signal=53%	Ncoa1/Ncoa2/Thra/Thrb/Trpc2
BP	UP	GO:0022618	ribonucleoprotein complex assembly	157	0.384323	1.75772	0.002	0.09447	3259	tags=40%, list=22%, signal=32%	Cdc73/Ago2/Prpf8/Hsp90aa1/Eif3a/Ago1/Ago4/Dicer1/Rps27l/Srsf1/Setx/Luc7l3/Rpl38/Znhit3/Rpl3/Brix1/Srpk2/Isy1/Rpl23a/Rpl24/Taf9/Nol3/Rpsa/Snrpb/Mrpl11/Gemin7/Hsp90ab1/Mrpl20/Znhit6/Celf2/Snrpd1/Rps19/Sf3a3/Snrnp200/Rps5/Rps14/Pih1d1/Crnkl1/Eif4b/Eif6/Mdn1/Eif2s2/Prpf31/Gemin6/Mrps11/Mrps7/Mrto4/Ruvbl1/Rpf2/Atm/Nop53/Rpl6/Lsm4/Ruvbl2/Snu13/Polr2d/Rps25/Rps10/Eif3d/Ramac/Rplp0/Abt1/Rps15
BP	--	GO:0002675	positive regulation of acute inflammatory response	22	0.569921	1.75769	0.00965251	0.219174	2077	tags=45%, list=14%, signal=39%	Ffar2/H2-T23/Ccr7/Ccl5/Alox5ap/Park7/Fcer1a/Tnfrsf11a/Fcer1g/Fcgr1
CC	--	GO:0008278	cohesin complex	7	0.79125	1.75649	0.00628931	0.162794	911	tags=57%, list=6%, signal=54%	Smc1b/Rad21/Smc3/Rec8
BP	--	GO:0002863	positive regulation of inflammatory response to antigenic stimulus	13	0.656241	1.75587	0.0123203	0.245261	2077	tags=54%, list=14%, signal=46%	H2-T23/Ccr7/Cd24a/Park7/Fcer1a/Fcer1g/Fcgr1
MF	--	GO:0016675	oxidoreductase activity, acting on a heme group of donors	18	0.599659	1.75526	0.0156556	0.273247	4920	tags=78%, list=33%, signal=52%	AA467197/Cox6a2/Cox8b/Cox7a2/Cox6a1/Cox7c/Cox5a/Cox7a1/Surf1/Cox6c/Cox4i2/Por/Cox8a/Cox10
BP	UP	GO:0006402	mRNA catabolic process	190	0.374486	1.75286	0.002	0.09447	2915	tags=34%, list=20%, signal=28%	Larp1/Cnot6/Ago2/Samd4b/Rock1/Mapkapk2/Tent5a/Tent4b/Rc3h2/Cnot6l/Pum2/Tent4a/Rock2/Ago1/Ago4/Tut4/Dicer1/Rbm8a/Ctif/Eif3e/Dhx36/Magohb/Vegfa/Fxr1/Lsm3/Gtpbp2/Helz2/Cnot1/Hnrnpa0/Exosc3/Polr2g/Lsm5/Tardbp/Mex3d/Smg1/Hnrnpm/Pabpc1/Exosc7/Pym1/Pabpc4/Exosc8/Pkp3/Nbas/Pelo/Qk/Csde1/Exosc9/Exosc2/Magoh/Mrto4/Upf1/Lsm1/Pkp1/Atm/Lsm7/Ssb/Slc11a1/Lsm4/Angel2/Exosc10/Polr2d/Exosc5/Hnrnpd/Dcp2/Nudt16
BP	--	GO:0032534	regulation of microvillus assembly	6	-0.805956	-1.7521	0.00383142	0.130464	2698	tags=83%, list=18%, signal=68%	Fscn1/Rap1gap/Podxl/Klf5/Atp8b1
MF	--	GO:0004726	non-membrane spanning protein tyrosine phosphatase activity	8	0.743101	1.752	0.00583658	0.162539	2395	tags=75%, list=16%, signal=63%	Ptpn12/Ptpn22/Acp1/Ptpn4/Ptpn11/Dusp22
BP	--	GO:0033089	positive regulation of T cell differentiation in thymus	11	0.676994	1.7516	0.0139721	0.25894	966	tags=45%, list=7%, signal=43%	Bmi1/Rasgrp1/Zfp609/Il7r/Ada
BP	--	GO:0002861	regulation of inflammatory response to antigenic stimulus	26	0.54884	1.75138	0.0117417	0.242003	3192	tags=54%, list=22%, signal=42%	H2-T23/Selenos/Ccr7/Psmb4/Cd24a/Park7/Pla2g2d/Fcer1a/Fcer1g/Fcgr1/Gpx1/Fcgr2b/Spn/C3
MF	--	GO:0050786	RAGE receptor binding	9	0.717255	1.75106	0.00792079	0.191953	3932	tags=78%, list=27%, signal=57%	Fpr2/S100a13/Fpr1/S100a4/S100a8/S100a9/App
BP	--	GO:0036444	calcium import into the mitochondrion	12	0.661475	1.75094	0.01417	0.260143	3273	tags=58%, list=22%, signal=45%	Smdt1/Slc25a23/Mcub/Psen2/Micu2/Maip1/Micu1
BP	--	GO:0060122	inner ear receptor cell stereocilium organization	31	-0.518513	-1.74808	0.00411523	0.130464	1001	tags=26%, list=7%, signal=24%	Clic5/Fat4/Ush1g/Sdc4/Myo7a/Hes1/Vangl2/Tprn
BP	--	GO:2000463	positive regulation of excitatory postsynaptic potential	29	0.534458	1.74719	0.011811	0.242927	4037	tags=48%, list=27%, signal=35%	Afdn/Grk2/Pten/Rims1/Dvl1/Cacnb3/Prkcz/Shank1/Grin2a/Ssh1/Nlgn2/Dlg4/App/Shank2
BP	--	GO:0030050	vesicle transport along actin filament	17	-0.596425	-1.74625	0.0119522	0.243743	2838	tags=47%, list=19%, signal=38%	Myo6/Myo1c/Myo15/Myrip/Myo1d/Myo7a/Myo19/Myo1e
BP	--	GO:0010603	regulation of cytoplasmic mRNA processing body assembly	8	0.740622	1.74615	0.00583658	0.162539	1001	tags=38%, list=7%, signal=35%	Cnot6/Cnot6l/Cnot1
MF	--	GO:0015297	antiporter activity	58	-0.450245	-1.74581	0.00413223	0.130464	4397	tags=55%, list=30%, signal=39%	Atp1a3/Slc4a3/Tmem241/Slc26a10/Slc8a3/Clcn7/Tmco3/Slc35d2/Slc8a1/Slc24a4/Slc4a10/Slc9b2/Slc25a10/Slc8b1/Slc35e2/Slc38a3/Clcn3/Slc26a7/Slc41a1/Slc9a5/Slc24a5/Slc26a6/Slc4a2/Slc37a4/Slc7a6/Slc35c2/Slc35d3/Slc35c1/Slc19a1/Slc9a2/Slc9a8/Slc47a1
MF	--	GO:0046790	virion binding	8	0.740295	1.74538	0.0077821	0.191953	1659	tags=62%, list=11%, signal=55%	Nectin1/Hipk2/Anxa9/Siglec1/Ceacam1
BP	--	GO:0035082	axoneme assembly	59	-0.447029	-1.74473	0.00407332	0.130464	3934	tags=44%, list=27%, signal=32%	Spag17/Bbs2/Dnaaf2/Dnaaf4/Cfap43/Ccdc39/Dnaaf1/Hydin/Spag6l/Ccdc63/Ttc25/Zmynd10/Dnah5/Ccdc114/Cfap69/Dnaic2/Ttll5/Cep131/Rsph4a/Wdr63/Dnaaf5/Neurl1a/Armc2/Ttc26/Ak7/Foxj1
BP	--	GO:0051967	negative regulation of synaptic transmission, glutamatergic	6	-0.800927	-1.74116	0.00383142	0.130464	2130	tags=50%, list=14%, signal=43%	Adora1/Htr2a/Pla2g6
BP	--	GO:0072109	glomerular mesangium development	13	-0.639676	-1.7402	0.00970874	0.219174	3747	tags=54%, list=25%, signal=40%	Egr1/Bmp4/Bmp7/Pdgfrb/Itgb3/Gpr4/Foxc2
BP	--	GO:0042482	positive regulation of odontogenesis	7	-0.769048	-1.73932	0.00380952	0.130464	1260	tags=43%, list=9%, signal=39%	Edn1/Csf1/Tgfb1
MF	--	GO:0030235	nitric-oxide synthase regulator activity	8	0.736316	1.736	0.0077821	0.191953	3807	tags=88%, list=26%, signal=65%	Hsp90aa1/Calm1/Calm2/Akt1/Dynll1/Atp2b4/Calm3
CC	--	GO:0098644	complex of collagen trimers	14	-0.62629	-1.735	0.00978474	0.219271	3155	tags=64%, list=21%, signal=51%	Col4a1/Col11a1/Col4a2/Col5a2/Col3a1/Col5a1/Col1a2/Lum/Col1a1
MF	--	GO:0042287	MHC protein binding	26	0.54356	1.73453	0.0136986	0.25894	4691	tags=62%, list=32%, signal=42%	Cd74/Klra17/Klrk1/H2-T23/Pilrb2/Pilrb1/Tubb5/Pilra/Mfsd6/Klrd1/Cd244a/Cyrib/Atp5a1/Marchf8/Atp5b/Pdia3
BP	--	GO:0002902	regulation of B cell apoptotic process	20	0.578845	1.73443	0.0116279	0.241595	1361	tags=40%, list=9%, signal=36%	Pten/Cd74/Bax/Fnip1/Noc2l/Ada/Cd24a/Irs2
BP	UP	GO:0006364	rRNA processing	196	0.368963	1.73434	0.00199601	0.09447	3612	tags=42%, list=25%, signal=32%	Kat2b/Tent4b/Utp20/Ebna1bp2/Rps8/Npm3/Ddx17/Nsa2/Lyar/Znhit3/Rpp30/Isg20/Tsr3/Rps6/Exosc3/Exosc1/Rpl27/Ngdn/Znhit6/Rps19/C1d/Exosc7/Rps14/Exosc8/Pih1d1/Rrp36/Eif6/Ncl/Rpl14/Fcf1/Cdkn2a/Pdcd11/Exosc9/Mdn1/Exosc2/Nsun5/Mrps11/Mrto4/Utp23/Sart1/Nol8/Mak16/Rpusd1/Rpf2/Heatr1/Gtpbp4/Frg1/Nop53/Bud23/Ddx52/Nifk/Rps16/Ddx21/Utp25/Ddx10/Exosc10/Snu13/Exosc5/Pop4/Nop14/Mtrex/Dcaf13/Rrp9/Nhp2/Rpl7a/Esf1/Rr…
BP	--	GO:2001187	positive regulation of CD8-positive, alpha-beta T cell activation	8	0.73522	1.73342	0.0077821	0.191953	1659	tags=62%, list=11%, signal=55%	H2-T23/Ptpn22/Runx3/Cbfb/Ceacam1
BP	--	GO:0048846	axon extension involved in axon guidance	31	-0.514157	-1.7334	0.00411523	0.130464	3016	tags=42%, list=21%, signal=33%	Slit2/Sema6d/Sema3e/Wnt5a/Sema3a/Sema3g/Sema7a/Sema4d/Sema6b/Sema6c/Sema4c/Sema3c/Cxcl12
BP	--	GO:1902284	neuron projection extension involved in neuron projection guidance	31	-0.514157	-1.7334	0.00411523	0.130464	3016	tags=42%, list=21%, signal=33%	Slit2/Sema6d/Sema3e/Wnt5a/Sema3a/Sema3g/Sema7a/Sema4d/Sema6b/Sema6c/Sema4c/Sema3c/Cxcl12
BP	UP	GO:0043488	regulation of mRNA stability	90	0.414701	1.73302	0.00197628	0.09447	1244	tags=21%, list=8%, signal=19%	Larp1/Samd4b/Rock1/Mapkapk2/Tent5a/Tent4b/Rc3h2/Cnot6l/Pum2/Tent4a/Rock2/Dicer1/Dhx36/Vegfa/Fxr1/Hnrnpa0/Tardbp/Mex3d/Hnrnpm
BP	--	GO:1903306	negative regulation of regulated secretory pathway	21	0.57195	1.73182	0.00980392	0.219271	4299	tags=52%, list=29%, signal=37%	Bcr/Lgals9/Ccr2/Abr/Foxf1/Gnai2/Braf/Rest/Pou5f1/Rap1b/Cd84
BP	--	GO:0097048	dendritic cell apoptotic process	7	-0.765534	-1.73138	0.00571429	0.162539	1459	tags=43%, list=10%, signal=39%	Gas6/Cxcl12/Jak3
BP	--	GO:2000668	regulation of dendritic cell apoptotic process	7	-0.765534	-1.73138	0.00571429	0.162539	1459	tags=43%, list=10%, signal=39%	Gas6/Cxcl12/Jak3
MF	--	GO:0035198	miRNA binding	25	0.543439	1.72933	0.0176817	0.28533	450	tags=24%, list=3%, signal=23%	Ago2/Pum2/Ago1/Ago4/Tut4/Dicer1
BP	UP	GO:0071826	ribonucleoprotein complex subunit organization	164	0.37875	1.72859	0.00206612	0.09447	3032	tags=37%, list=21%, signal=30%	Cdc73/Ago2/Prpf8/Hsp90aa1/Eif3a/Ago1/Ago4/Kif5b/Dicer1/Rps27l/Srsf1/Setx/Luc7l3/Rpl38/Znhit3/Rpl3/Brix1/Srpk2/Isy1/Rpl23a/Rpl24/Taf9/Nol3/Rpsa/Snrpb/Mrpl11/Gemin7/Hsp90ab1/Mrpl20/Znhit6/Celf2/Snrpd1/Rps19/Sf3a3/Snrnp200/Rps5/Rps14/Pih1d1/Crnkl1/Eif4b/Eif6/Mdn1/Eif2s2/Prpf31/Gemin6/Mrps11/Mrps7/Mrto4/Ruvbl1/Rpf2/Atm/Nop53/Rpl6/Lsm4/Ruvbl2/Snu13/Polr2d/Rps25/Rps10/Eif3d/Ramac
BP	--	GO:0033077	T cell differentiation in thymus	81	0.420999	1.72854	0.00395257	0.130464	966	tags=22%, list=7%, signal=21%	Bmi1/Gata3/Bcl11b/Apc/Sos2/Sos1/Rasgrp1/Cd74/Zfp609/Card11/Cd3g/Fzd5/Ccr7/Srf/Rps6/Il7r/Cd3e/Ada
BP	--	GO:0070922	small RNA loading onto RISC	9	0.707718	1.72777	0.0178218	0.28533	450	tags=44%, list=3%, signal=43%	Ago2/Ago1/Ago4/Dicer1
CC	--	GO:0031305	integral component of mitochondrial inner membrane	43	0.477855	1.72726	0.00378072	0.130464	4437	tags=63%, list=30%, signal=44%	Timm17a/Chchd6/Micos13/Timm23/Mpc2/Chchd3/Sfxn2/Cox16/Smdt1/Mtln/Cox18/Coa3/Mcub/Micos10/Oxa1l/Chchd10/Sfxn5/Pet100/Ptpmt1/Tmem11/Slc25a19/Sfxn4/Ccdc51/Sfxn1/Sco1/Immt/Sfxn3
BP	--	GO:0014031	mesenchymal cell development	67	-0.428818	-1.72709	0.00591716	0.162539	3795	tags=37%, list=26%, signal=28%	Klhl12/Bmp4/Bmp7/Aldh1a2/Kitl/Folr1/Sema6d/Sema3e/Sox9/Kbtbd8/Sema3a/Rdh10/Edn3/Sema3g/Edn1/Sema7a/Tbx1/Hes1/Sema4d/Sema6b/Sema6c/Sema4c/Lama5/Foxc2/Sema3c
BP	--	GO:0031077	post-embryonic camera-type eye development	10	0.688575	1.72554	0.0181818	0.28533	2272	tags=60%, list=15%, signal=51%	Bcl11b/Bax/Fzd5/Vegfa/Klf4/Kdr
BP	--	GO:0003334	keratinocyte development	10	0.688492	1.72533	0.0181818	0.28533	1473	tags=40%, list=10%, signal=36%	Bcl11b/Krt10/Psap/Sfn
BP	--	GO:1903861	positive regulation of dendrite extension	23	0.557916	1.72525	0.0159363	0.276201	2444	tags=35%, list=17%, signal=29%	Afdn/Rnf157/Rims1/Picalm/Smurf1/Nedd4l/Sh3glb1/Itsn2
BP	UP	GO:0034249	negative regulation of cellular amide metabolic process	135	0.388078	1.72435	0.00197239	0.09447	1923	tags=24%, list=13%, signal=21%	Larp1/Eif4ebp2/Ago2/Samd4b/Rock1/Rack1/Tpr/Cnot6l/Rock2/Ago1/Ago4/Eif4ebp1/Dhx36/Sorl1/Fxr1/Srp9/Ormdl2/Cpeb4/Spon1/Pin1/Cnot1/Mrpl13/Olfm1/Tardbp/Mex3d/Mvk/Eif4enif1/Eif2ak2/Ireb2/Eif6/Ncl/Qk/Eif4e
BP	--	GO:0046598	positive regulation of viral entry into host cell	8	0.731272	1.72411	0.00972763	0.219174	1277	tags=50%, list=9%, signal=46%	Cd74/Trim30a/Trim21/Lgals1
BP	--	GO:0075294	positive regulation by symbiont of entry into host	8	0.731272	1.72411	0.00972763	0.219174	1277	tags=50%, list=9%, signal=46%	Cd74/Trim30a/Trim21/Lgals1
BP	--	GO:0035112	genitalia morphogenesis	9	0.705383	1.72207	0.019802	0.296235	1467	tags=44%, list=10%, signal=40%	Nipbl/Lrp6/Tcf7/Sycp2
MF	--	GO:0008312	7S RNA binding	7	0.775738	1.72206	0.00838574	0.194692	2490	tags=86%, list=17%, signal=71%	Srp9/Srp19/Srp72/Srp14/Srp54c/Srp54a
MF	DW	GO:0046943	carboxylic acid transmembrane transporter activity	105	-0.398461	-1.72182	0.00206186	0.09447	3523	tags=35%, list=24%, signal=27%	Slc10a7/Slc6a1/Slc43a1/Slc25a22/Slc16a4/Slco2b1/Slc25a10/Slc38a4/Slc38a3/Slc46a1/Slc16a12/Slc25a2/Slc1a5/Slc1a1/Slc26a7/Slc6a20b/Slc38a2/Slc5a6/Slc25a13/Slc16a1/Mfsd2a/Abcg2/Slc16a8/Slc26a6/Slc15a4/Slc7a6/Slc6a9/Slc7a8/Slc19a1/Slc16a11/Slco1c1/Slc16a13/Slc16a3/Slc47a1/Slc38a10/Slco1a4/Slc16a9
MF	DW	GO:0005342	organic acid transmembrane transporter activity	106	-0.395719	-1.72098	0.00205761	0.09447	3523	tags=35%, list=24%, signal=27%	Slc10a7/Slc6a1/Slc43a1/Slc25a22/Slc16a4/Slco2b1/Slc25a10/Slc38a4/Slc38a3/Slc46a1/Slc16a12/Slc25a2/Slc1a5/Slc1a1/Slc26a7/Slc6a20b/Slc38a2/Slc5a6/Slc25a13/Slc16a1/Mfsd2a/Abcg2/Slc16a8/Slc26a6/Slc15a4/Slc7a6/Slc6a9/Slc7a8/Slc19a1/Slc16a11/Slco1c1/Slc16a13/Slc16a3/Slc47a1/Slc38a10/Slco1a4/Slc16a9
BP	--	GO:0014032	neural crest cell development	63	-0.437749	-1.72045	0.00417537	0.130988	3795	tags=40%, list=26%, signal=30%	Klhl12/Bmp4/Bmp7/Aldh1a2/Kitl/Folr1/Sema6d/Sema3e/Sox9/Kbtbd8/Sema3a/Rdh10/Edn3/Sema3g/Edn1/Sema7a/Tbx1/Hes1/Sema4d/Sema6b/Sema6c/Sema4c/Lama5/Foxc2/Sema3c
BP	--	GO:0071044	histone mRNA catabolic process	12	0.649953	1.72044	0.0161943	0.27659	2911	tags=67%, list=20%, signal=54%	Tent4b/Tent4a/Upf1/Lsm1/Atm/Ssb/Exosc10/Dcp2
BP	--	GO:0002428	antigen processing and presentation of peptide antigen via MHC class Ib	17	0.602461	1.71995	0.018	0.28533	3070	tags=59%, list=21%, signal=47%	H2-T23/H2-T22/H2-M2/H2-D1/B2m/Gm11127/H2-M3/H2-Q7/H2-Q6/H2-T24
BP	--	GO:0021794	thalamus development	8	0.729298	1.71945	0.00972763	0.219174	1477	tags=38%, list=10%, signal=34%	Ncor1/Lrp6/Uqcrq
MF	--	GO:0061980	regulatory RNA binding	32	0.510894	1.71911	0.0137255	0.25894	450	tags=22%, list=3%, signal=21%	Mbd2/Ago2/Pum2/Ago1/Ago4/Tut4/Dicer1
BP	--	GO:0032494	response to peptidoglycan	12	-0.651854	-1.71882	0.0137795	0.25894	2049	tags=58%, list=14%, signal=50%	Irf5/Nod2/Ripk2/Card9/Tlr2/Rela/Nlrp3
BP	--	GO:0071029	nuclear ncRNA surveillance	6	0.809375	1.71786	0.0104167	0.222067	2808	tags=100%, list=19%, signal=81%	Exosc3/Exosc7/Exosc8/Exosc9/Exosc2/Exosc10
BP	--	GO:0071035	nuclear polyadenylation-dependent rRNA catabolic process	6	0.809375	1.71786	0.0104167	0.222067	2808	tags=100%, list=19%, signal=81%	Exosc3/Exosc7/Exosc8/Exosc9/Exosc2/Exosc10
BP	--	GO:0071038	nuclear polyadenylation-dependent tRNA catabolic process	6	0.809375	1.71786	0.0104167	0.222067	2808	tags=100%, list=19%, signal=81%	Exosc3/Exosc7/Exosc8/Exosc9/Exosc2/Exosc10
BP	--	GO:0071046	nuclear polyadenylation-dependent ncRNA catabolic process	6	0.809375	1.71786	0.0104167	0.222067	2808	tags=100%, list=19%, signal=81%	Exosc3/Exosc7/Exosc8/Exosc9/Exosc2/Exosc10
BP	DW	GO:0097252	oligodendrocyte apoptotic process	5	-0.841185	-1.71718	0.00193798	0.09447	1459	tags=60%, list=10%, signal=54%	Gas6/Igf1/Tnfrsf21
BP	--	GO:0009144	purine nucleoside triphosphate metabolic process	78	0.42081	1.71653	0.00395257	0.130464	3467	tags=46%, list=24%, signal=35%	Rhoq/Samhd1/Cox5b/Ppargc1a/Nme6/Nudt1/Ada/Atp5g1/Atp5g2/Atp5j2/Atp5o/Atp5l/Guk1/Ndufc2/Nme1/Atp5j/Dnajc30/Itpa/Atp5h/Atp5k/Atp5pb/Cyc1/Pid1/Nme7/Antkmt/Nudt16/Il4/Stoml2/Atp5e/Atp5c1/Nudt2/Aldoa/Ran/Atpsckmt/Ak2/Nme2
BP	UP	GO:0006413	translational initiation	95	0.405131	1.71646	0.00193424	0.09447	2455	tags=31%, list=17%, signal=26%	Larp1/Eif4ebp2/Uhmk1/Ago2/Eif4e3/Tpr/Rxra/Eif3a/Eif5b/Eif4ebp1/Ctif/Eif3e/Eif3c/Polr2g/Dnajc3/Eif3g/Eif2b3/Eif1ad/Eif3m/Eif4b/Eif6/Eif3k/Eif4e/Eif3h/Eif2s2/Eif2b2/Eif3f/Eif4g3/Eif4ebp3
BP	UP	GO:0002429	immune response-activating cell surface receptor signaling pathway	156	0.376151	1.71611	0.002	0.09447	3078	tags=35%, list=21%, signal=28%	Itk/Cd226/Ffar2/Dennd1b/Gata3/Cmklr1/Wnk1/Rc3h2/Skap1/Lck/Klrk1/Bag6/Card11/Ptpn22/Lat2/Bax/Ccr7/Csk/Rab29/Cacnb3/Cd3e/Lpxn/Themis/Ada/Stap1/Mill2/Fpr2/Eif2b3/Cd47/Lgals3/Skint3/Ube2n/Fcer1g/Fpr1/Fyb/Kcnn4/Hras/Eif2b2/Dusp22/Tespa1/Plcl2/Fcgr2b/Ms4a1/Ptprj/Gps2/Psen2/Rapgef1/Rps3/Spn/Stoml2/Braf/Eif2b1/Nras/Prkcb
MF	DW	GO:0043176	amine binding	5	-0.840514	-1.71581	0.00193798	0.09447	602	tags=40%, list=4%, signal=38%	Htr5b/Htr2a
BP	--	GO:0046835	carbohydrate phosphorylation	13	-0.630035	-1.71397	0.0194175	0.295103	3529	tags=62%, list=24%, signal=47%	Hk2/Itpk1/Ippk/Hk1/Gck/Gnptg/Tkfc/Fcsk
BP	--	GO:0038030	non-canonical Wnt signaling pathway via MAPK cascade	7	-0.757547	-1.71331	0.00952381	0.219174	2267	tags=86%, list=15%, signal=73%	Fzd7/Wnt5a/Fzd10/Myoc/Dvl3/Nkd1
CC	--	GO:0000124	SAGA complex	12	0.647095	1.71287	0.0161943	0.27659	1652	tags=42%, list=11%, signal=37%	Atxn7l3/Taf12/Taf9/Sgf29/Eny2
BP	--	GO:0016075	rRNA catabolic process	17	0.599895	1.71262	0.022	0.30461	2877	tags=59%, list=20%, signal=47%	Dicer1/Exosc3/Exosc7/Exosc8/Pelo/Exosc9/Exosc2/Slfn8/Exosc10/Exosc5
MF	--	GO:0003691	double-stranded telomeric DNA binding	9	0.700803	1.71089	0.0217822	0.30461	470	tags=22%, list=3%, signal=22%	Pura/Terf2
BP	--	GO:0071394	cellular response to testosterone stimulus	5	0.844377	1.71088	0.0123457	0.245273	995	tags=60%, list=7%, signal=56%	Sirt1/Rock2/Rwdd1
CC	--	GO:0016605	PML body	68	0.431152	1.70969	0.004	0.130464	2491	tags=32%, list=17%, signal=27%	Hipk1/Hipk2/Agap3/Sirt1/Ciita/Crebbp/N4bp1/Ski/Hipk3/Eif3e/Sp100/Nsmce2/Isg20/Smc6/Max/Park7/Rb1/Cdk9/Sumo2/Ube2i/Sumo3/Sumo1
CC	DW	GO:0031012	extracellular matrix	371	-0.337192	-1.70879	0.00196464	0.09447	3155	tags=32%, list=21%, signal=26%	Col4a1/Tgfbr3/Tril/Alpl/Hspg2/Ccdc80/Rarres2/Il16/Adamts15/Slit2/Mmp3/Hmcn1/Plxna2/Fbln2/Sema6d/Mmp16/Scara3/Nid1/Plxdc2/Matn3/Sparcl1/Rell2/Col13a1/Igf2/Pxdn/Fgfr2/Lamb1/Col11a1/Ctsl/Col8a1/Serpine2/Thsd4/Emilin1/Adamtsl3/Pmp22/Mmp15/Wnt5a/Fbn2/Fbln1/Vwa1/Lgalsl/Coch/Frem1/Mfge8/Col7a1/Lama1/P3h1/Col12a1/Lox/Angpt4/Ccn4/Anxa11/Col6a2/Npnt/Col4a2/Igfbp7/Dcn/Vit/Efemp2/Omd/Aspn/Fgf1/Col5a2/Mamdc2/…
BP	--	GO:0033032	regulation of myeloid cell apoptotic process	29	0.522677	1.70868	0.0137795	0.25894	2596	tags=48%, list=18%, signal=40%	Pik3cb/Sirt1/Pten/Thra/Selenos/Ccl5/Slc7a11/Cxcr2/Anxa1/Fcer1g/Cdkn2a/Tcp1/Il18/Fcgr2b
BP	--	GO:0007064	mitotic sister chromatid cohesion	22	0.553746	1.7078	0.015444	0.272036	1839	tags=36%, list=13%, signal=32%	Rad21/Nipbl/Pds5a/Nsmce2/Rec8/Macroh2a1/Pogz/Rb1
BP	--	GO:0031294	lymphocyte costimulation	29	0.522278	1.70737	0.0137795	0.25894	3382	tags=48%, list=23%, signal=37%	Pdcd1lg2/Card11/Ccr7/Dpp4/Cd3e/Lgals1/Cd24a/Tnfsf13b/Tnfsf4/Cd80/Spn/Il4/Tnfsf14/Cd160
MF	--	GO:0004129	cytochrome-c oxidase activity	17	0.597934	1.70702	0.022	0.30461	4920	tags=76%, list=33%, signal=51%	AA467197/Cox6a2/Cox8b/Cox7a2/Cox6a1/Cox7c/Cox5a/Cox7a1/Surf1/Cox6c/Cox4i2/Cox8a/Cox10
MF	--	GO:0015002	heme-copper terminal oxidase activity	17	0.597934	1.70702	0.022	0.30461	4920	tags=76%, list=33%, signal=51%	AA467197/Cox6a2/Cox8b/Cox7a2/Cox6a1/Cox7c/Cox5a/Cox7a1/Surf1/Cox6c/Cox4i2/Cox8a/Cox10
MF	--	GO:0016676	oxidoreductase activity, acting on a heme group of donors, oxygen as acceptor	17	0.597934	1.70702	0.022	0.30461	4920	tags=76%, list=33%, signal=51%	AA467197/Cox6a2/Cox8b/Cox7a2/Cox6a1/Cox7c/Cox5a/Cox7a1/Surf1/Cox6c/Cox4i2/Cox8a/Cox10
BP	UP	GO:0002757	immune response-activating signal transduction	157	0.373228	1.70698	0.002	0.09447	3078	tags=34%, list=21%, signal=27%	Itk/Cd226/Ffar2/Dennd1b/Gata3/Cmklr1/Wnk1/Rc3h2/Skap1/Lck/Klrk1/Bag6/Card11/Ptpn22/Lat2/Bax/Ccr7/Csk/Rab29/Cacnb3/Cd3e/Lpxn/Themis/Ada/Stap1/Mill2/Fpr2/Eif2b3/Cd47/Lgals3/Skint3/Ube2n/Fcer1g/Fpr1/Fyb/Kcnn4/Hras/Eif2b2/Dusp22/Tespa1/Plcl2/Fcgr2b/Ms4a1/Ptprj/Gps2/Psen2/Rapgef1/Rps3/Spn/Stoml2/Braf/Eif2b1/Nras/Prkcb
MF	--	GO:0019763	immunoglobulin receptor activity	7	0.768824	1.70671	0.0104822	0.222511	2649	tags=86%, list=18%, signal=70%	Fcgr4/Fcer1a/Fcer1g/Fcgr1/Fcgr2b/Ms4a2
CC	--	GO:0071011	precatalytic spliceosome	50	0.457201	1.7053	0.0113422	0.23975	3850	tags=56%, list=26%, signal=41%	Prpf8/Magohb/Mfap1a/Lsm3/Snrpa1/Lsm5/Snrpb/Snrpd1/Ik/Sf3a3/Snrnp200/Lsm8/Zmat2/Prpf31/Sart1/Lsm7/Snrpb2/Prpf38a/Txnl4a/Lsm4/Sf3b5/Snu13/Sf3b6/Snrpd2/Smu1/Wbp4/Cwc27/Phf5a
MF	--	GO:0004875	complement receptor activity	8	0.72312	1.70489	0.0136187	0.25894	1847	tags=38%, list=13%, signal=33%	Cmklr1/Fpr2/Fpr1
BP	--	GO:0002430	complement receptor mediated signaling pathway	8	0.723014	1.70464	0.0136187	0.25894	1847	tags=38%, list=13%, signal=33%	Cmklr1/Fpr2/Fpr1
BP	--	GO:0032511	late endosome to vacuole transport via multivesicular body sorting pathway	14	0.625998	1.70258	0.0203666	0.297789	3792	tags=64%, list=26%, signal=48%	Snf8/Chmp4c/Vps36/Tmem50b/Vta1/Chmp4b/Vps25/Tmem50a/Chmp5
BP	--	GO:0000470	maturation of LSU-rRNA	28	0.523109	1.70246	0.0136187	0.25894	3584	tags=54%, list=24%, signal=41%	Nsa2/Znhit3/Znhit6/Eif6/Mak16/Rpf2/Gtpbp4/Nifk/Snu13/Nhp2/Rpl7a/Rrp15/Rpl7l1/Mrpl1/Rpl7
BP	--	GO:0046931	pore complex assembly	22	0.551786	1.70176	0.015444	0.272036	1485	tags=36%, list=10%, signal=33%	Afdn/Tmem170/Nup98/Atp5g1/Atp5g2/Nup153/Bad/Nup205
BP	--	GO:0046543	development of secondary female sexual characteristics	10	-0.670721	-1.69916	0.0177515	0.28533	540	tags=50%, list=4%, signal=48%	Stat5b/Wnt5a/Med1/Tgfb1/Irf2bpl
BP	--	GO:0085029	extracellular matrix assembly	30	-0.508151	-1.69903	0.00824742	0.193292	2585	tags=50%, list=18%, signal=41%	Lamb1/Sox9/Thsd4/Emilin1/Lox/Fkbp10/Efemp2/Lamb2/Phldb2/Phldb1/Mfap4/Ramp2/Col1a2/Dag1/Tgfb1
CC	--	GO:0034362	low-density lipoprotein particle	12	0.641709	1.69862	0.0161943	0.27659	3932	tags=58%, list=27%, signal=43%	Selenos/Apof/Apob/Msr1/Pla2g7/Apoc2/App
BP	--	GO:0038094	Fc-gamma receptor signaling pathway	12	0.641311	1.69757	0.0161943	0.27659	2846	tags=58%, list=19%, signal=47%	Clec4d/Cd47/Fcer1g/Fcgr2b/Ptprj/Clec4e/Rapgef1
CC	UP	GO:0043209	myelin sheath	197	0.360403	1.69746	0.00198807	0.09447	4715	tags=48%, list=32%, signal=33%	Hsp90aa1/Dlg1/Pten/Sptan1/Rala/Itpr3/Ass1/Cox5b/Nefl/Cycs/Ndufv2/Mdh2/Calm1/Prxl2b/Tspan2/Car13/Uchl1/Atp5o/Calm2/Mobp/Stip1/Ndufa10/Cox6a1/Mdh1/Pitpna/Uqcrc2/Cct2/Ubb/Nme1/Ndufs3/Prkcz/Gstm1/Prdx2/Slc25a12/Septin7/Sod1/Cct5/Rtn4/Tcp1/Atp5h/Tagln3/Vdac2/Atp5pb/Sucla2/Hspa8/Phb/Gdi2/Gnb1/Cox5a/Ermn/Prdx1/Prdx3/Uqcrc1/Ppia/Hspd1/Atp5c1/Cdh1/Aldoa/Eno1/Mpp5/Hba-a1/Nme2/Snap25/Uba52/Septin8/Itpr2/Srd…
MF	--	GO:0016248	channel inhibitor activity	31	0.509031	1.69726	0.0135659	0.25894	2576	tags=45%, list=18%, signal=37%	Rsc1a1/Rack1/Wnk1/Vamp8/Nedd4l/Commd1/Itpr1/Vti1b/Fkbp1b/Pcsk9/Stx8/Slc30a1/Ensa/Mcub
BP	--	GO:0044154	histone H3-K14 acetylation	15	0.606665	1.69699	0.0160966	0.27659	2994	tags=60%, list=20%, signal=48%	Gata3/Kat2b/Sirt1/Brd1/Kmt2a/Brpf3/Meaf6/Phf14/Brd4
BP	--	GO:0036230	granulocyte activation	33	0.501828	1.69699	0.0138614	0.25894	1880	tags=33%, list=13%, signal=29%	Bcr/Pi4k2a/Ccl5/Cxcr2/Cd177/Dnase1l3/Fcgr4/Kars/Ccr2/Fcer1g/Abr
BP	--	GO:0043574	peroxisomal transport	20	-0.557255	-1.69692	0.0144033	0.261041	2951	tags=45%, list=20%, signal=36%	Hacl1/Pex12/Pex6/Pex5/Abcd4/Abcd3/Abcd2/Pex14/Pex10
BP	--	GO:2000615	regulation of histone H3-K9 acetylation	11	0.655488	1.69596	0.0219561	0.30461	594	tags=36%, list=4%, signal=35%	Gata3/Kat2b/Smad4/Kmt2a
MF	--	GO:0016861	intramolecular oxidoreductase activity, interconverting aldoses and ketoses	7	0.763677	1.69528	0.0125786	0.248407	1896	tags=43%, list=13%, signal=37%	Rpia/Gnpda1/Gnpda2
BP	--	GO:0090103	cochlea morphogenesis	19	-0.566103	-1.69445	0.0182186	0.28533	2594	tags=63%, list=18%, signal=52%	Tifab/Cthrc1/Ptk7/Sox9/Hpn/Wnt5a/Dvl3/Frzb/Tbx1/Dvl2/Fzd2/Vangl2
BP	--	GO:0045058	T cell selection	48	0.458854	1.69369	0.00952381	0.219174	1817	tags=31%, list=12%, signal=27%	Gata3/Bcl11b/Cd74/Card11/Cd3g/Ccr7/Srf/Cd3e/Themis/Tbx21/Ly9/Dock2/Batf/Cd3d/Atg5
BP	--	GO:1902600	proton transmembrane transport	68	0.427095	1.6936	0.004	0.130464	2956	tags=47%, list=20%, signal=38%	Slc36a1/Cox5b/Coa8/Cox17/Atp6v1g1/Atp6v1f/Atp5g1/Taco1/Atp5g2/Atp5j2/Atp6v1e1/Slc36a2/Atp5o/Atp5l/Park7/Atp6v0e/Ndufs7/Atp5j/Atp6v0b/Dnajc30/Atp5h/Atp5k/Atp5pb/Atp6v0e2/Cyc1/Chp1/Ucp1/Atp6v0d2/Antkmt/Il4/Stoml2/Atp5e
BP	--	GO:0008593	regulation of Notch signaling pathway	75	-0.414819	-1.69296	0.004	0.130464	3691	tags=47%, list=25%, signal=35%	Bmp7/Nod2/Tspan5/Galnt11/Nepro/Adam10/Bmp2k/Nfkbia/Mfng/Tspear/Src/Poglut1/Ascl1/Yap1/Numb/Llgl1/Il6st/Cbfa2t2/Gdpd5/Prag1/Robo1/Llgl2/Slc35c2/Zbtb7a/Neurl1a/Slc35c1/Nrarp/Tspan14/Hes1/Gata2/Ccn3/Lfng/Reck/Tcim/Notch4
MF	--	GO:0004553	hydrolase activity, hydrolyzing O-glycosyl compounds	70	-0.418264	-1.69288	0.00399202	0.130464	2204	tags=30%, list=15%, signal=26%	Gusb/Acer2/Neu3/Glb1/Hexa/Man1b1/Edem1/Cemip/Glb1l/Adprhl2/Gne/Nagpa/Gba2/Gaa/Man2c1/Man2b2/Myorg/Galc/Naglu/Engase/Parg
BP	--	GO:0042996	regulation of Golgi to plasma membrane protein transport	11	0.653485	1.69078	0.0219561	0.30461	956	tags=36%, list=7%, signal=34%	Rsc1a1/Rack1/Csk/Pkdcc
MF	--	GO:0008379	thioredoxin peroxidase activity	6	0.796585	1.69071	0.0104167	0.222067	2996	tags=100%, list=20%, signal=80%	Prxl2b/Prdx5/Prdx2/Prdx1/Prdx3/Selenof
BP	--	GO:0070444	oligodendrocyte progenitor proliferation	6	0.796496	1.69053	0.0104167	0.222067	28	tags=17%, list=0%, signal=17%	Afdn
BP	--	GO:0070445	regulation of oligodendrocyte progenitor proliferation	6	0.796496	1.69053	0.0104167	0.222067	28	tags=17%, list=0%, signal=17%	Afdn
BP	--	GO:0072210	metanephric nephron development	22	-0.543849	-1.69023	0.0103306	0.222067	4136	tags=50%, list=28%, signal=36%	Smo/Egr1/Bmp4/Tfap2b/Osr1/Sox9/Pdgfrb/Lgr4/Lamb2/Foxd1/Hes1
MF	--	GO:0017162	aryl hydrocarbon receptor binding	10	0.67427	1.68969	0.0222222	0.304903	901	tags=40%, list=6%, signal=38%	Ncoa1/Taf4/Ncoa2/Aip
BP	--	GO:0033634	positive regulation of cell-cell adhesion mediated by integrin	7	0.761076	1.68951	0.0125786	0.248407	1329	tags=71%, list=9%, signal=65%	Cxcl13/Skap1/Ccl5/Cd3e/Cd24a
CC	--	GO:0042101	T cell receptor complex	14	0.621168	1.68944	0.0203666	0.297789	1789	tags=50%, list=12%, signal=44%	Skap1/Cd3g/Alcam/Cd3e/Ceacam1/Cd6/Cd3d
MF	--	GO:0003857	3-hydroxyacyl-CoA dehydrogenase activity	6	-0.777015	-1.68918	0.00383142	0.130464	1909	tags=50%, list=13%, signal=44%	Hadha/H2-Ke6/Ehhadh
BP	--	GO:0009264	deoxyribonucleotide catabolic process	11	0.652617	1.68853	0.0219561	0.30461	3543	tags=64%, list=24%, signal=48%	Samhd1/Nudt1/Ada/Nt5c/Nudt16/Dera/Dctpp1
MF	--	GO:0046332	SMAD binding	71	0.42268	1.68826	0.00399202	0.130464	1184	tags=24%, list=8%, signal=22%	Sav1/Hipk2/Pura/Purb/Ppm1a/Crebbp/Axin1/Smurf2/Ski/Trim33/Yy1/Smad4/Runx3/Creb3l1/Pax6/Smurf1/Pmepa1
BP	--	GO:0032438	melanosome organization	15	0.603323	1.68764	0.0181087	0.28533	2197	tags=47%, list=15%, signal=40%	Pikfyve/Rab29/Rab38/Kif13a/Trappc6a/Zeb2/Bloc1s4
CC	--	GO:0002199	zona pellucida receptor complex	11	0.652236	1.68755	0.0219561	0.30461	4616	tags=73%, list=31%, signal=50%	Cct2/Cct7/Cct5/Tcp1/Cct8/Zpbp/Cct4/Cct3
MF	--	GO:0050542	icosanoid binding	9	0.691136	1.68729	0.0237624	0.312846	3384	tags=78%, list=23%, signal=60%	Gpr31b/Alox5ap/Hspa8/S100a8/S100a9/Cyp4f14/Stx3
BP	--	GO:0045059	positive thymic T cell selection	14	0.620236	1.68691	0.0203666	0.297789	1789	tags=43%, list=12%, signal=38%	Cd74/Cd3g/Srf/Cd3e/Dock2/Cd3d
CC	--	GO:0000798	nuclear cohesin complex	5	0.832333	1.68647	0.0164609	0.27659	911	tags=80%, list=6%, signal=75%	Smc1b/Rad21/Smc3/Rec8
CC	--	GO:0030893	meiotic cohesin complex	5	0.832333	1.68647	0.0164609	0.27659	911	tags=80%, list=6%, signal=75%	Smc1b/Rad21/Smc3/Rec8
CC	--	GO:0034991	nuclear meiotic cohesin complex	5	0.832333	1.68647	0.0164609	0.27659	911	tags=80%, list=6%, signal=75%	Smc1b/Rad21/Smc3/Rec8
MF	--	GO:0005504	fatty acid binding	43	0.46656	1.68643	0.00378072	0.130464	4300	tags=56%, list=29%, signal=40%	Ffar1/Gpr31b/Alox5ap/Acoxl/Pitpna/Fabp4/Sh3glb1/Ffar4/Scp2/Hspa8/Ppard/Ucp1/S100a8/S100a9/Cyp4f14/Stx3/Cd36/Nme2/Fabp5/Adh5/Insr/Alb/Afp/Fabp6
BP	--	GO:0048753	pigment granule organization	16	0.594635	1.68641	0.027668	0.331671	2197	tags=44%, list=15%, signal=37%	Pikfyve/Rab29/Rab38/Kif13a/Trappc6a/Zeb2/Bloc1s4
BP	--	GO:0032253	dense core granule localization	12	0.637019	1.6862	0.0182186	0.28533	4790	tags=75%, list=33%, signal=51%	Kif5b/Mapk8/Kif1c/Kif5a/Kif1b/Eipr1/Map2/Kif1a/Tanc2
BP	--	GO:1901950	dense core granule transport	12	0.637019	1.6862	0.0182186	0.28533	4790	tags=75%, list=33%, signal=51%	Kif5b/Mapk8/Kif1c/Kif5a/Kif1b/Eipr1/Map2/Kif1a/Tanc2
BP	--	GO:0002437	inflammatory response to antigenic stimulus	46	0.459111	1.68549	0.0114723	0.239896	2596	tags=41%, list=18%, signal=34%	Rasgrp1/H2-T23/Selenos/Ccr7/Psmb4/Il2ra/Trex1/Cxcr2/Cd24a/Park7/Pla2g2d/Fcer1a/Cd6/Fcer1g/Fcgr1/Gpx1/Il1f9/Cd68/Fcgr2b
BP	--	GO:0001782	B cell homeostasis	33	0.498402	1.6854	0.0158416	0.275524	2029	tags=33%, list=14%, signal=29%	Sos2/Rc3h2/Sos1/Cd74/Bax/Ada/Gapt/Tnfsf13b/Pirb/Spns2/Dock10
CC	--	GO:0005581	collagen trimer	56	-0.441813	-1.68535	0.00420168	0.130988	3155	tags=48%, list=21%, signal=38%	Col4a1/C1qtnf2/C1qtnf7/Scara3/Col13a1/Col11a1/Col8a1/Emilin1/Col7a1/Wdr33/Col12a1/Lox/Col6a2/Col4a2/Dcn/Col5a2/Col3a1/Colec12/Col5a1/Col9a3/Col6a1/Col1a2/Col8a2/Lum/Col18a1/Col1a1/Col9a2
CC	--	GO:0033178	proton-transporting two-sector ATPase complex, catalytic domain	13	0.629493	1.6843	0.0164271	0.27659	4546	tags=85%, list=31%, signal=59%	Atp6v1f/Atp6v1e1/Atp5o/Atp6v1c1/Atp5e/Atp5c1/Atp6v1h/Atp6v1b2/Atp6v1a/Atp5a1/Atp5b
BP	--	GO:0032696	negative regulation of interleukin-13 production	5	-0.825056	-1.68426	0.00387597	0.130464	275	tags=40%, list=2%, signal=39%	Lef1/Tnfrsf21
BP	DW	GO:0060485	mesenchyme development	213	-0.351303	-1.68422	0.00194932	0.09447	2710	tags=30%, list=18%, signal=25%	Pawr/Sema3e/Efna1/Poglut1/Ldlrad4/Nup133/Ptk7/Fgfr2/Sox9/Kbtbd8/Il1b/Pofut2/Hpn/Wnt5a/Yap1/Akna/Rflnb/Axin2/Sema3a/Dact3/Rdh10/Crb2/Spred2/Edn3/Msx1/Dab2ip/Sema3g/Adam15/Vasn/Phldb2/Loxl3/Edn1/Robo1/Tgfb1i1/Fgfr1/Phldb1/Sfrp1/Sema7a/Frzb/Tbx1/Cul7/Erg/Dchs1/Dag1/Foxd1/Col1a1/Hes1/Sema4d/Sema6b/Tgfbr2/Nos3/Trim62/Vangl2/Spry1/Lef1/Tgfb1/Sema6c/Six4/Sema4c/Meox1/Lama5/Foxc2/Sema3c/Notch4
BP	UP	GO:0050764	regulation of phagocytosis	97	0.397061	1.68362	0.00193798	0.09447	3192	tags=45%, list=22%, signal=36%	Bcr/Rack1/Pten/Clec7a/Il2rb/Ccr7/Csk/Lyar/Cyba/Gm9733/Cd209b/Sirpb1b/Gm5150/Stap1/Sirpb1a/Fpr2/Sirpb1c/Cd47/Alox15/Lrp1/Dock2/Itgav/Hck/Fcer1g/Atg5/Abr/Fcgr1/Fgr/Atg3/Sod1/Tub/Sftpa1/Slc11a1/Ptk2/Camk1d/Hspa8/Fcgr2b/Ptprj/Snx3/Rapgef1/Prtn3/Calr/Cd300lf/C3
MF	--	GO:0017166	vinculin binding	12	-0.638371	-1.68326	0.0177165	0.28533	1569	tags=33%, list=11%, signal=30%	Pxn/Nrap/Dag1/Synm
BP	--	GO:0070427	nucleotide-binding oligomerization domain containing 1 signaling pathway	6	-0.774202	-1.68307	0.00383142	0.130464	3326	tags=100%, list=23%, signal=77%	Nfkbia/Slc46a2/Ripk2/Peli3/Tnfaip3
MF	--	GO:0008200	ion channel inhibitor activity	29	0.514292	1.68126	0.0177165	0.28533	2576	tags=48%, list=18%, signal=40%	Rsc1a1/Rack1/Wnk1/Vamp8/Nedd4l/Commd1/Itpr1/Vti1b/Fkbp1b/Pcsk9/Stx8/Slc30a1/Ensa/Mcub
BP	--	GO:1900153	positive regulation of nuclear-transcribed mRNA catabolic process, deadenylation-dependent decay	16	0.592613	1.68067	0.027668	0.331671	1253	tags=31%, list=9%, signal=29%	Ago2/Dhx36/Cnot1/Polr2g/Pabpc1
BP	--	GO:0031295	T cell costimulation	27	0.521345	1.68059	0.0136986	0.25894	3382	tags=48%, list=23%, signal=37%	Pdcd1lg2/Card11/Ccr7/Dpp4/Cd3e/Lgals1/Cd24a/Tnfsf13b/Tnfsf4/Cd80/Spn/Tnfsf14/Cd160
BP	--	GO:0032366	intracellular sterol transport	20	0.560838	1.68048	0.0155039	0.272036	2374	tags=45%, list=16%, signal=38%	Osbp/Npc1/Nus1/Lrp6/Npc2/Abca1/Pcsk9/Stard4/Scp2
BP	--	GO:0032367	intracellular cholesterol transport	20	0.560838	1.68048	0.0155039	0.272036	2374	tags=45%, list=16%, signal=38%	Osbp/Npc1/Nus1/Lrp6/Npc2/Abca1/Pcsk9/Stard4/Scp2
BP	UP	GO:0009141	nucleoside triphosphate metabolic process	96	0.39593	1.68043	0.00192678	0.09447	3543	tags=44%, list=24%, signal=33%	Rhoq/Samhd1/Cox5b/Ppargc1a/Ak5/Nme6/Nudt1/Ada/Atp5g1/Atp5g2/Atp5j2/Atp5o/Atp5l/Guk1/Ndufc2/Nme1/Atp5j/Dnajc30/Itpa/Atp5h/Smpdl3a/Atp5k/Atp5pb/Cmpk2/Cyc1/Pid1/Nme7/Antkmt/Nudt16/Il4/Stoml2/Atp5e/Entpd3/Atp5c1/Ak8/Nudt2/Aldoa/Ran/Atpsckmt/Ak2/Nme2/Dctpp1
BP	UP	GO:0002456	T cell mediated immunity	98	0.395636	1.67936	0.00193798	0.09447	3070	tags=38%, list=21%, signal=30%	Cd8a/Ppp3cb/Dennd1b/Gata3/Dlg1/H2-T23/Fzd5/Dpp4/H2-T22/Il7r/Trex1/H2-M2/Rsad2/Tbx21/H2-D1/Ctsh/Cd24a/Raet1e/Ccr2/Prkcz/B2m/Arg1/Gm11127/Dusp22/Il18/H2-M3/Crlf2/Slc11a1/Hspa8/Tnfsf4/Emp2/Spn/Il4/H2-Q7/Hspd1/H2-Q6/H2-T24
BP	UP	GO:0006401	RNA catabolic process	221	0.350686	1.67901	0.00203252	0.09447	3018	tags=33%, list=21%, signal=27%	Larp1/Cnot6/Ago2/Samd4b/Rock1/Mapkapk2/Tent5a/Tent4b/Rc3h2/Cnot6l/Pum2/Tent4a/Rock2/Ago1/Ago4/Tut4/Dicer1/Rbm8a/Ctif/Eif3e/Dhx36/Magohb/Oas2/Vegfa/Isg20/Fxr1/Lsm3/Gtpbp2/Helz2/Cnot1/Hnrnpa0/Exosc3/Polr2g/Lsm5/Tardbp/Mex3d/Smg1/Hnrnpm/Pabpc1/Exosc7/Pym1/Pabpc4/Exosc8/Pkp3/Slirp/Nbas/Pelo/Qk/Csde1/Exosc9/Exosc2/Magoh/Mrto4/Upf1/Lsm1/Pkp1/Atm/Lsm7/Ssb/Slc11a1/Slfn8/Lsm4/Angel2/Exosc10/Polr2d/Exosc5/…
BP	UP	GO:0000956	nuclear-transcribed mRNA catabolic process	101	0.394025	1.67868	0.00192678	0.09447	2911	tags=41%, list=20%, signal=33%	Cnot6/Ago2/Samd4b/Tent4b/Rc3h2/Cnot6l/Tent4a/Ago1/Rbm8a/Ctif/Eif3e/Dhx36/Magohb/Lsm3/Gtpbp2/Helz2/Cnot1/Exosc3/Polr2g/Smg1/Pabpc1/Exosc7/Pym1/Exosc8/Nbas/Pelo/Csde1/Exosc9/Exosc2/Magoh/Mrto4/Upf1/Lsm1/Atm/Lsm7/Ssb/Lsm4/Exosc10/Polr2d/Exosc5/Dcp2
MF	--	GO:0008320	protein transmembrane transporter activity	13	0.627359	1.67859	0.0184805	0.285961	3106	tags=62%, list=21%, signal=49%	Sec63/Timm17a/Abca1/Timm23/Sec61g/Timm22/Tomm22/Tomm20
MF	--	GO:0140318	protein transporter activity	13	0.627359	1.67859	0.0184805	0.285961	3106	tags=62%, list=21%, signal=49%	Sec63/Timm17a/Abca1/Timm23/Sec61g/Timm22/Tomm22/Tomm20
BP	UP	GO:0009615	response to virus	238	0.347425	1.67802	0.00202429	0.09447	3006	tags=34%, list=20%, signal=27%	Cd8a/Nploc4/Pcbp2/Ankrd17/Itgax/Trim56/Crebzf/Ilrun/Pum2/Crebbp/Samhd1/Dicer1/Bst2/Ifitm3/Oas1a/Ptpn22/Dhx36/Ddx17/Trim30a/Gbp4/Xpr1/Oas2/Ddx60/Ext1/Isg20/Rtp4/Ccl5/Il2ra/Trex1/Isg15/Rsad2/Ifi27l2a/Irf7/Kcnj8/Ifit1bl1/Oasl2/Trim44/Mill2/Zbp1/Cd40/Lgals9/Oas1g/Oas1c/Flt3/Ifitm6/Nt5c3/Eif2ak2/Setd2/Ifit3/Mlkl/Traf3/Ifit1/Oas1b/Oas3/Il12rb1/Ifih1/Tlr9/Selenok/Ifit3b/Wdfy4/Tgtp1/Ddx58/Nop53/Ifitm1/Ph…
BP	--	GO:0042997	negative regulation of Golgi to plasma membrane protein transport	6	0.790263	1.6773	0.0145833	0.262386	956	tags=50%, list=7%, signal=47%	Rsc1a1/Csk/Pkdcc
CC	--	GO:0001405	PAM complex, Tim23 associated import motor	5	0.827777	1.67724	0.0164609	0.27659	2496	tags=80%, list=17%, signal=66%	Pam16/Grpel1/Dnajc15/Dnajc19
BP	--	GO:0033631	cell-cell adhesion mediated by integrin	17	0.587496	1.67722	0.026	0.325701	1329	tags=47%, list=9%, signal=43%	Cxcl13/Wnk1/Skap1/Dpp4/Ccl5/Cd3e/Ada/Cd24a
BP	--	GO:0072655	establishment of protein localization to mitochondrion	85	0.405953	1.67709	0.00596421	0.162539	3477	tags=44%, list=24%, signal=33%	Hsp90aa1/Timm17a/Pam16/Bax/Fbxw7/Aip/Tomm5/Nol3/Timm23/Grpel1/Pdcd5/Hsph1/Ndufa13/Fis1/Parl/Dnajc15/Tspo/Gsk3a/Cdkn2a/Cox18/Sh3glb1/Timm22/Timm13/Akt1/Romo1/Ddit3/Tomm22/Ptpn5/Dnajc19/Hspd1/Maip1/Tomm20/Oxa1l/Samm50/Mtch2/Tomm7/Timm10
BP	--	GO:0007618	mating	31	0.502928	1.67691	0.0135659	0.25894	1298	tags=23%, list=9%, signal=21%	Ncoa1/Ube2q1/Pten/Ncoa2/Thra/Ada/Thrb
BP	UP	GO:0042254	ribosome biogenesis	277	0.341338	1.67611	0.00207039	0.09447	3612	tags=40%, list=25%, signal=31%	Kat2b/Pten/Tent4b/Utp20/Ebna1bp2/Rps8/Npm3/Rps27l/Ddx17/Nsa2/Rpl38/Lyar/Znhit3/Rpp30/Isg20/Tsr3/Rpl3/Rps6/Brix1/Mrpl22/Rpl23a/Rpl24/Noc2l/Exosc3/Exosc1/Rpsa/Rpl27/Ngdn/Mrpl11/Mrpl20/Znhit6/Rps19/C1d/Exosc7/Nop16/Rps5/Rps14/Exosc8/Pih1d1/Aatf/Rrp36/Eif6/Mrpl10/Mpv17l2/Ncl/Rpl14/Fcf1/Cdkn2a/Rbis/Pdcd11/Exosc9/Mdn1/Exosc2/Nsun5/Mrps11/Mrps7/Mrto4/Utp23/Sart1/Nol8/Eif2a/Mak16/Rpusd1/Rpf2/Heatr1/Gtpbp…
BP	--	GO:1905941	positive regulation of gonad development	10	-0.661554	-1.67593	0.0216963	0.30461	3353	tags=60%, list=23%, signal=46%	Runx1/Src/Sox9/Sema3a/Ptger4/Dhx37
BP	--	GO:0002486	antigen processing and presentation of endogenous peptide antigen via MHC class I via ER pathway, TAP-independent	15	0.598392	1.67385	0.0201207	0.296831	3070	tags=60%, list=21%, signal=48%	H2-T23/H2-T22/H2-M2/H2-D1/Gm11127/H2-M3/H2-Q7/H2-Q6/H2-T24
BP	--	GO:0042490	mechanoreceptor differentiation	59	-0.42863	-1.67292	0.00407332	0.130464	1144	tags=44%, list=8%, signal=41%	Jag2/Adgrv1/Esrp1/Fgfr3/Bmp4/Whrn/Cthrc1/Tomt/Myo6/Trip11/Cecr2/Kcnma1/Cux1/Fgfr1/Clic5/Fat4/Fzd2/Ush1g/Ntf5/Sdc4/Myo7a/Hes1/Vangl2/Atp8b1/Tprn/Naglu
CC	--	GO:0001772	immunological synapse	39	0.475738	1.67246	0.0135922	0.25894	1689	tags=31%, list=11%, signal=27%	Lat/Scimp/Dlg1/Skap1/Lck/Card11/Alcam/Cd3e/Snx27/Lgals3/Atp2b1/Cd6
BP	DW	GO:0048762	mesenchymal cell differentiation	179	-0.355777	-1.67244	0.0019802	0.09447	2710	tags=30%, list=18%, signal=25%	Pawr/Sema3e/Efna1/Ldlrad4/Fgfr2/Sox9/Kbtbd8/Il1b/Pofut2/Hpn/Wnt5a/Akna/Rflnb/Axin2/Sema3a/Dact3/Rdh10/Crb2/Spred2/Edn3/Msx1/Dab2ip/Sema3g/Adam15/Vasn/Phldb2/Loxl3/Edn1/Tgfb1i1/Fgfr1/Phldb1/Sfrp1/Sema7a/Frzb/Tbx1/Cul7/Erg/Dag1/Col1a1/Hes1/Sema4d/Sema6b/Tgfbr2/Trim62/Vangl2/Spry1/Lef1/Tgfb1/Sema6c/Sema4c/Lama5/Foxc2/Sema3c/Notch4
BP	--	GO:0000028	ribosomal small subunit assembly	20	0.557841	1.6715	0.0155039	0.272036	3259	tags=60%, list=22%, signal=47%	Rps27l/Rpl38/Rpsa/Rps19/Rps5/Rps14/Mrps11/Mrps7/Rps25/Rps10/Abt1/Rps15
BP	--	GO:0034475	U4 snRNA 3'-end processing	7	0.752876	1.67131	0.0167715	0.278972	2877	tags=86%, list=20%, signal=69%	Exosc3/Exosc7/Exosc8/Exosc9/Exosc2/Exosc5
CC	--	GO:0045277	respiratory chain complex IV	14	0.614088	1.67019	0.0203666	0.297789	2697	tags=50%, list=18%, signal=41%	AA467197/Cox6a2/Cox8b/Cox6a1/Uqcrc2/Cox7c/Cox5a
CC	--	GO:0071013	catalytic step 2 spliceosome	77	0.412373	1.66999	0.0059761	0.162539	2971	tags=43%, list=20%, signal=34%	Prpf8/Rbm8a/Srsf1/Ppie/Syf2/Magohb/Lsm3/Raly/Isy1/Snrpa1/Cwc15/Hnrnpm/Pabpc1/Snrpb/Ppil3/Snrpd1/Plrg1/Sf3a3/Snrnp200/Crnkl1/Cdc5l/Bcas2/Snrnp40/Snw1/Magoh/Sart1/Lsm7/Frg1/Gpatch1/Snrpb2/Sf3b6/Mtrex/Wdr83
BP	--	GO:1905634	regulation of protein localization to chromatin	5	0.823973	1.66953	0.0185185	0.285961	2231	tags=80%, list=15%, signal=68%	Nipbl/Setd2/Rb1/Wapl
BP	--	GO:0060059	embryonic retina morphogenesis in camera-type eye	5	0.823862	1.66931	0.0185185	0.285961	696	tags=60%, list=5%, signal=57%	Hipk1/Hipk2/Lrp6
BP	--	GO:0001886	endothelial cell morphogenesis	12	-0.633019	-1.66915	0.019685	0.295236	711	tags=25%, list=5%, signal=24%	Col18a1/Pecam1/Notch4
BP	UP	GO:0044270	cellular nitrogen compound catabolic process	326	0.331843	1.66859	0.0020202	0.09447	3018	tags=31%, list=21%, signal=25%	Larp1/Cnot6/Ago2/Samd4b/Rock1/Mapkapk2/Tent5a/Tent4b/Rc3h2/Cnot6l/Pum2/Tent4a/Rock2/Samhd1/Ago1/Ago4/Tut4/Dicer1/Rbm8a/Hmox2/Pam16/Ctif/Eif3e/Dhx36/Magohb/Bax/Blvra/Oas2/Vegfa/Isg20/Fxr1/Lsm3/Trex1/Gtpbp2/Nudt1/Ada/Helz2/Cnot1/Hnrnpa0/Exosc3/Polr2g/Lsm5/Tardbp/Mex3d/Smg1/Hnrnpm/Pabpc1/Pde2a/Ncf2/Aldh1l1/Dnase1l3/Nudt17/Exosc7/Pym1/Gda/Hdc/Pabpc4/Kmo/Exosc8/Pkp3/Slirp/Nbas/Pelo/Qk/Nt5c/Cdkn2a/Csde…
BP	--	GO:0090151	establishment of protein localization to mitochondrial membrane	25	0.524077	1.66772	0.0196464	0.295103	4152	tags=72%, list=28%, signal=52%	Hsp90aa1/Bax/Pdcd5/Ndufa13/Cox18/Sh3glb1/Timm22/Timm13/Romo1/Tomm22/Maip1/Oxa1l/Samm50/Mtch2/Timm10/Bcs1l/Ap3b1/Moap1
BP	--	GO:0002476	antigen processing and presentation of endogenous peptide antigen via MHC class Ib	16	0.588034	1.66769	0.0316206	0.343347	3070	tags=56%, list=21%, signal=45%	H2-T23/H2-T22/H2-M2/H2-D1/Gm11127/H2-M3/H2-Q7/H2-Q6/H2-T24
BP	--	GO:0002484	antigen processing and presentation of endogenous peptide antigen via MHC class I via ER pathway	16	0.588034	1.66769	0.0316206	0.343347	3070	tags=56%, list=21%, signal=45%	H2-T23/H2-T22/H2-M2/H2-D1/Gm11127/H2-M3/H2-Q7/H2-Q6/H2-T24
MF	--	GO:0042288	MHC class I protein binding	18	0.569627	1.66735	0.0234834	0.310823	4691	tags=67%, list=32%, signal=45%	Klra17/Klrk1/H2-T23/Pilrb2/Pilrb1/Tubb5/Pilra/Mfsd6/Cd244a/Atp5a1/Atp5b/Pdia3
BP	--	GO:0071224	cellular response to peptidoglycan	6	-0.766858	-1.6671	0.00383142	0.130464	2049	tags=83%, list=14%, signal=72%	Nod2/Ripk2/Tlr2/Rela/Nlrp3
CC	--	GO:0071541	eukaryotic translation initiation factor 3 complex, eIF3m	8	0.707035	1.66697	0.0194553	0.295103	3683	tags=88%, list=25%, signal=66%	Eif3a/Eif3c/Eif3m/Eif3h/Eif3f/Eif3d/Eif3i
MF	--	GO:0004869	cysteine-type endopeptidase inhibitor activity	41	0.466888	1.66646	0.0114943	0.239896	3677	tags=59%, list=25%, signal=44%	Stfa2l1/Ube2o/Cstdc4/Serpina3g/Ube2z/Cstb/Prdx5/Nol3/Ctla2b/Csta1/Naip2/Naip1/Pttg1/Cast/Prdx3/Arrb1/Tnfsf14/Ltf/Ngp/Stfa1/Birc6/Kng2/Spock1/Cstdc5
BP	--	GO:0003149	membranous septum morphogenesis	9	-0.684338	-1.66609	0.0160966	0.27659	3744	tags=56%, list=25%, signal=41%	Bmp4/Fgfr2/Fzd2/Tgfbr2/Vangl2
BP	--	GO:0015721	bile acid and bile salt transport	11	-0.647349	-1.666	0.0239521	0.314304	310	tags=64%, list=2%, signal=62%	Slc10a6/Abcc3/Slco1a5/Slco2b1/Slco1c1/Atp8b1/Slco1a4
BP	--	GO:0032435	negative regulation of proteasomal ubiquitin-dependent protein catabolic process	31	0.499294	1.66479	0.0135659	0.25894	1330	tags=32%, list=9%, signal=29%	Usp7/Tlk2/N4bp1/Bag6/Rybp/Taf9/Ubxn1/Ddrgk1/Hsp90ab1/Park7
BP	--	GO:0000912	assembly of actomyosin apparatus involved in cytokinesis	6	-0.765413	-1.66396	0.00383142	0.130464	3308	tags=83%, list=22%, signal=65%	Racgap1/Kif23/Rtkn/Ect2/Anln
BP	--	GO:0000915	actomyosin contractile ring assembly	6	-0.765413	-1.66396	0.00383142	0.130464	3308	tags=83%, list=22%, signal=65%	Racgap1/Kif23/Rtkn/Ect2/Anln
BP	--	GO:0044837	actomyosin contractile ring organization	6	-0.765413	-1.66396	0.00383142	0.130464	3308	tags=83%, list=22%, signal=65%	Racgap1/Kif23/Rtkn/Ect2/Anln
BP	--	GO:0051292	nuclear pore complex assembly	9	0.681402	1.66353	0.029703	0.33769	2191	tags=56%, list=15%, signal=47%	Tmem170/Nup98/Nup153/Nup205/Rtn4
CC	--	GO:0070461	SAGA-type complex	23	0.537946	1.66349	0.0179283	0.28533	1652	tags=30%, list=11%, signal=27%	Tada2b/Taf4/Atxn7l3/Taf12/Taf9/Sgf29/Eny2
BP	--	GO:0007614	short-term memory	10	-0.656044	-1.66198	0.0216963	0.30461	1000	tags=60%, list=7%, signal=56%	Pde5a/Mdk/Rcan1/Slc2a4/Rcan2/Adnp
MF	--	GO:0019863	IgE binding	5	0.820136	1.66176	0.0205761	0.297789	2649	tags=100%, list=18%, signal=82%	Fcgr4/Lgals3/Fcer1a/Fcer1g/Ms4a2
CC	--	GO:0005604	basement membrane	89	-0.394572	-1.66171	0.00607287	0.162539	3155	tags=38%, list=21%, signal=30%	Col4a1/Hspg2/Ccdc80/Hmcn1/Nid1/Rell2/Lamb1/Col8a1/Pmp22/Fbln1/Vwa1/Frem1/Col7a1/Lama1/P3h1/Npnt/Col4a2/Efemp1/Lamb2/Col5a1/Col9a3/Loxl1/Lamc3/Col8a2/Dag1/Lama2/Col18a1/Adamts1/Thbs2/Tmeff2/Timp3/Nid2/Smoc1/Lama5
BP	--	GO:0097692	histone H3-K4 monomethylation	7	0.748378	1.66132	0.0167715	0.278972	1067	tags=57%, list=7%, signal=53%	Setd1a/Kmt2b/Kmt2a/Kmt2c
BP	UP	GO:0043487	regulation of RNA stability	99	0.391161	1.66105	0.00194553	0.09447	1244	tags=19%, list=8%, signal=18%	Larp1/Samd4b/Rock1/Mapkapk2/Tent5a/Tent4b/Rc3h2/Cnot6l/Pum2/Tent4a/Rock2/Dicer1/Dhx36/Vegfa/Fxr1/Hnrnpa0/Tardbp/Mex3d/Hnrnpm
BP	--	GO:1903076	regulation of protein localization to plasma membrane	103	0.390102	1.66104	0.00391389	0.130464	2280	tags=27%, list=16%, signal=23%	Rsc1a1/Ppfia1/Rhoq/Rack1/Dlg1/Ppp2r5a/Rab11fip2/Picalm/Kif5b/Zdhhc5/Vamp8/Csk/Hectd1/Pkdcc/Pdpk1/Ppp1r9b/Commd1/Lrp1/Lgals3/Vti1b/Cib1/Ramp3/Camk2a/Rangrf/Stx8/Cnpy4/Rer1/Akt1
BP	--	GO:0006995	cellular response to nitrogen starvation	9	0.680327	1.6609	0.029703	0.33769	3531	tags=67%, list=24%, signal=51%	Atg5/Gabarapl2/Map1lc3b/Becn1/Gabarap/Nprl2
BP	--	GO:0043562	cellular response to nitrogen levels	9	0.680327	1.6609	0.029703	0.33769	3531	tags=67%, list=24%, signal=51%	Atg5/Gabarapl2/Map1lc3b/Becn1/Gabarap/Nprl2
BP	--	GO:0019079	viral genome replication	102	0.390299	1.66081	0.00389105	0.130464	2943	tags=40%, list=20%, signal=32%	Larp1/Pcbp2/Grk2/Rock2/Dicer1/Bst2/Ifitm3/Oas1a/Pi4ka/Ppie/Rab29/Lamtor5/Oas2/Isg20/Ccl5/Isg15/Srpk2/Rsad2/Slpi/Oasl2/Pabpc1/Oas1g/Oas1c/Ifitm6/Eif2ak2/Ceacam1/Oas1b/Oas3/Atg5/Rad23a/Fbxl2/Banf1/Nucks1/Ifitm1/Hspa8/Phb/Oasl1/Trim28/Ppia/Mphosph8/Kpna6
MF	--	GO:0033142	progesterone receptor binding	5	0.819537	1.66054	0.0205761	0.297789	496	tags=40%, list=3%, signal=39%	Ncoa1/Ncoa2
BP	UP	GO:0006839	mitochondrial transport	189	0.355651	1.66019	0.00200401	0.09447	3503	tags=39%, list=24%, signal=30%	Slc25a28/Hsp90aa1/Bcl2l2/Kif5b/Timm17a/Gclc/Cox5b/Pam16/Bax/Fbxw7/Aip/Tomm5/Siva1/Mrpl18/Atp5j2/Nol3/Atp5o/Alkbh7/Timm23/Grpel1/Atp5l/Htt/Mpc2/Pdcd5/Them4/Ndufa13/Bad/Flvcr1/Fis1/Parl/Dnajc15/Sfxn2/Smdt1/Slc25a23/Gsk3a/Atp5j/Cdkn2a/Camk2a/Slc25a12/Cox18/Dnajc30/Sh3glb1/Rhot2/Timm22/Tmem14a/Timm13/Atp5h/Romo1/Tomm22/Ptpn5/Dnajc19/Atp5pb/Mcub/Cyc1/Ucp1/Psen2/Micu2/Antkmt/Stoml2/Hspd1/Maip1/Bloc1s2/…
BP	--	GO:0019883	antigen processing and presentation of endogenous antigen	25	0.521631	1.65993	0.0196464	0.295103	3070	tags=44%, list=21%, signal=35%	H2-T23/H2-T22/H2-M2/H2-D1/Atg5/B2m/Gm11127/H2-M3/H2-Q7/H2-Q6/H2-T24
CC	--	GO:0005751	mitochondrial respiratory chain complex IV	11	0.641492	1.65975	0.0239521	0.314304	2697	tags=55%, list=18%, signal=45%	AA467197/Cox6a2/Cox6a1/Uqcrc2/Cox7c/Cox5a
BP	--	GO:0060968	regulation of gene silencing	63	-0.422279	-1.65965	0.00626305	0.162539	2043	tags=33%, list=14%, signal=29%	H1f10/Sin3a/Pum1/H3c4/H1f1/H3c2/Zfp36/H1f3/H1f2/H1f4/H3c1/Zmpste24/Dhx9/Zc3h12a/H3c6/H3c8/Cdk2/Tgfb1/H1f5/H3c11/Ajuba
BP	--	GO:0001909	leukocyte mediated cytotoxicity	101	0.389504	1.65942	0.00385356	0.130464	3070	tags=34%, list=21%, signal=27%	Cd226/Ppp3cb/Rasgrp1/Klrb1b/Klrk1/H2-T23/H2-T22/Cebpg/Il7r/H2-M2/Stap1/H2-D1/Lgals9/Ctsh/Tusc2/Dnase1l3/Ap1g1/Trem3/Raet1e/Ceacam1/B2m/Fcgr1/Sh2d1b1/Arg1/Gm11127/Il18/H2-M3/Hspa8/Emp2/Prdx1/Crtam/H2-Q7/H2-Q6/H2-T24
CC	--	GO:0008541	proteasome regulatory particle, lid subcomplex	8	0.703707	1.65912	0.0214008	0.30461	3217	tags=75%, list=22%, signal=59%	Psmd14/Sem1/Psmd8/Psmd12/Psmd13/Psmd11
BP	--	GO:0032835	glomerulus development	52	-0.43971	-1.65908	0.00613497	0.162539	2214	tags=37%, list=15%, signal=31%	Cfh/Egr1/Bmp4/Bmp7/Osr1/Nid1/Pdgfrb/Lgr4/Klf15/Lamb2/Itgb3/Tek/Hes1/Ampd2/Vangl2/Gpr4/Myo1e/Prom1/Foxc2
MF	--	GO:0002039	p53 binding	64	0.419997	1.65871	0.00972763	0.219174	3191	tags=42%, list=22%, signal=33%	Usp7/Sirt1/Crebbp/Axin1/Kdm1a/Eef2/Brd7/Ehmt2/Trp53rkb/Noc2l/Taf9/Taf3/Kmt5a/Rnf20/Htt/Smarca4/Tep1/Hdac1/Cdkn2a/Trim29/Nop53/Setd7/Ep300/Hspd1/Mapkapk5/Bcl2l12/Triap1
BP	UP	GO:0019058	viral life cycle	195	0.353125	1.65846	0.00200803	0.09447	2943	tags=35%, list=20%, signal=29%	Larp1/Pcbp2/Nectin1/Pikfyve/Grk2/Trim56/Cd74/Npc1/Rock2/Dicer1/Bst2/Ifitm3/Oas1a/Trim30b/Pi4ka/Ppie/Vamp8/Trim12c/Trim30a/Snf8/Rab29/Chmp4c/Usp6nl/Trim30d/Lamtor5/Oas2/Isg20/Ccl5/Chmp2a/Trim30c/Isg15/Srpk2/Rsad2/Trim21/Slpi/Oasl2/Siglec1/Pabpc1/Lgals1/Oas1g/Oas1c/Hsp90ab1/Ifitm6/Eif2ak2/Itgav/Ceacam1/Oas1b/Oas3/Rab43/Atg5/Vta1/Rad23a/Trim5/Fbxl2/Banf1/Cav2/Nucks1/Ifitm1/Hspa8/Phb/Rab7/Chmp4b/Trim…
BP	--	GO:0043383	negative T cell selection	13	0.619754	1.65824	0.026694	0.327847	1817	tags=46%, list=12%, signal=40%	Cd74/Ccr7/Cd3e/Themis/Dock2/Atg5
BP	--	GO:0010606	positive regulation of cytoplasmic mRNA processing body assembly	5	0.818114	1.65766	0.0205761	0.297789	1001	tags=60%, list=7%, signal=56%	Cnot6/Cnot6l/Cnot1
MF	--	GO:1904680	peptide transmembrane transporter activity	23	0.535874	1.65709	0.0179283	0.28533	3106	tags=48%, list=21%, signal=38%	Sec63/Slc15a2/Timm17a/Abca1/Timm23/Sec61g/Timm22/Tomm22/Abcc1/Slco3a1/Tomm20
BP	--	GO:1903955	positive regulation of protein targeting to mitochondrion	7	0.746115	1.6563	0.0167715	0.278972	3427	tags=71%, list=23%, signal=55%	Fbxw7/Pdcd5/Gsk3a/Ptpn5/Tomm7
BP	--	GO:0033574	response to testosterone	10	0.660819	1.65599	0.0262626	0.325701	995	tags=30%, list=7%, signal=28%	Sirt1/Rock2/Rwdd1
BP	--	GO:1902915	negative regulation of protein polyubiquitination	9	0.678295	1.65594	0.029703	0.33769	2711	tags=56%, list=18%, signal=45%	Ubr5/Trip12/Trim44/Otub1/Gps2
MF	--	GO:0004652	polynucleotide adenylyltransferase activity	13	0.61885	1.65582	0.026694	0.327847	449	tags=31%, list=3%, signal=30%	Tent5a/Tent4b/Tent4a/Tut4
BP	--	GO:0060973	cell migration involved in heart development	12	-0.627956	-1.6558	0.0216535	0.30461	4737	tags=67%, list=32%, signal=45%	Snai2/Eng/Bmp4/Bmp7/Folr1/Pdgfrb/Dchs1/Sema3c
BP	--	GO:0034165	positive regulation of toll-like receptor 9 signaling pathway	6	0.780092	1.65571	0.0166667	0.278972	2191	tags=83%, list=15%, signal=71%	Cd300ld3/Ptpn22/Rsad2/Tlr9/Rtn4
BP	--	GO:1904396	regulation of neuromuscular junction development	13	-0.60841	-1.65514	0.0252427	0.321455	3386	tags=69%, list=23%, signal=53%	Ptn/Lrp4/Fzd9/Sorbs1/Musk/Crkl/Sorbs2/Dctn1/Six4
BP	--	GO:0050766	positive regulation of phagocytosis	70	0.415196	1.65482	0.00798403	0.191953	3192	tags=47%, list=22%, signal=37%	Bcr/Clec7a/Il2rb/Ccr7/Lyar/Cyba/Gm9733/Cd209b/Sirpb1b/Gm5150/Stap1/Sirpb1a/Fpr2/Sirpb1c/Cd47/Lrp1/Dock2/Fcer1g/Abr/Fcgr1/Sod1/Tub/Sftpa1/Slc11a1/Ptk2/Camk1d/Hspa8/Fcgr2b/Ptprj/Rapgef1/Calr/Cd300lf/C3
BP	--	GO:0045324	late endosome to vacuole transport	21	0.546393	1.65443	0.0176471	0.28533	4145	tags=57%, list=28%, signal=41%	Snf8/Chmp4c/Chmp2a/Vps36/Tmem50b/Vta1/Chmp4b/Vps25/Tmem50a/Becn1/Chmp5/Chmp2b
MF	DW	GO:0022804	active transmembrane transporter activity	236	-0.341567	-1.65406	0.00197239	0.09447	3243	tags=33%, list=22%, signal=27%	Ank/Slc25a22/Slc4a5/Slc24a4/Slc4a10/Slc12a8/Slc16a4/Slc9b2/Slco2b1/Slc25a10/Slc38a4/Abca3/Atp2c1/Slc8b1/Slc35e2/Slc38a3/Abcc5/Slc16a12/Slc12a4/Clcn3/Abcb6/Slc11a2/Slc12a7/Slc22a5/Slc33a1/Atp1b1/Slc1a5/Slc1a1/Slc26a7/Slc6a20b/Slc45a3/Slc41a1/Abcd4/Slc9a5/Slc38a2/Slc5a6/Slco4a1/Slc16a1/Mfsd2a/Abcg2/Abcd3/Slc24a5/Slc16a8/Slc20a2/Slc26a6/Slc4a2/Slc15a4/Slc37a4/Slc7a6/Slc35c2/Slc2a4/Abcd2/Slc6a9/Slc35…
BP	--	GO:0033962	P-body assembly	19	0.559654	1.65343	0.0295276	0.33769	1001	tags=26%, list=7%, signal=25%	Cnot6/Cnot6l/Dync1h1/Lsm3/Cnot1
MF	--	GO:0016209	antioxidant activity	61	0.423279	1.65289	0.0116505	0.241595	4148	tags=54%, list=28%, signal=39%	Selenot/Selenos/Alox5ap/Prxl2b/Hp/Prdx5/Park7/Ccs/Selenow/Kdm3b/Txndc17/Gstk1/Prdx2/Gpx1/Sod1/Prdx1/S100a8/Gstt1/S100a9/Gpx4/Prdx3/Srxn1/Mgst1/Selenof/Prdx6/Hba-a1/Trp53inp1/Hbq1b/Gsto1/Prxl2a/Gpx7/Gsr/Nqo1
CC	--	GO:0048500	signal recognition particle	11	0.638831	1.65286	0.0259481	0.325701	2490	tags=55%, list=17%, signal=45%	Srp9/Srp19/Srp72/Srp14/Srp54c/Srp54a
BP	UP	GO:0002253	activation of immune response	220	0.34502	1.65274	0.00201207	0.09447	3078	tags=33%, list=21%, signal=26%	Itk/Cd226/Ffar2/Dennd1b/Gata3/Cd55/Cmklr1/Wnk1/Rc3h2/Skap1/Lck/Klrk1/Bag6/Card11/C4a/Ptpn22/Lat2/Bax/Ifi211/Ccr7/Csk/Rab29/Cacnb3/Ifi209/Mndal/Trex1/Ifi203/Cd3e/Lpxn/Themis/Ada/Stap1/Mill2/Fpr2/Zbp1/Ifi205/Eif2b3/Cd47/Hexim1/Ifi204/Lgals3/Skint3/Cfb/Ube2n/Fcer1g/Fpr1/Fyb/C1rl/Tlr9/Kcnn4/Hras/Ifi214/Eif2b2/Ifi208/Dusp22/Tespa1/Plcl2/Phb/Fcgr2b/Ms4a1/Ptprj/Gps2/Psen2/Rapgef1/Rps3/Nlrc4/Spn/Stoml2/B…
BP	UP	GO:0046700	heterocycle catabolic process	328	0.327851	1.65251	0.00201207	0.09447	3018	tags=30%, list=21%, signal=25%	Larp1/Cnot6/Ago2/Samd4b/Rock1/Mapkapk2/Tent5a/Tent4b/Rc3h2/Cnot6l/Pum2/Tent4a/Rock2/Samhd1/Ago1/Ago4/Tut4/Dicer1/Rbm8a/Hmox2/Pam16/Ctif/Eif3e/Dhx36/Magohb/Bax/Blvra/Oas2/Vegfa/Isg20/Fxr1/Lsm3/Trex1/Gtpbp2/Nudt1/Ada/Helz2/Cnot1/Hnrnpa0/Exosc3/Polr2g/Lsm5/Tardbp/Mex3d/Smg1/Hnrnpm/Pabpc1/Pde2a/Ncf2/Aldh1l1/Dnase1l3/Nudt17/Exosc7/Pym1/Gda/Hdc/Pabpc4/Kmo/Exosc8/Pkp3/Slirp/Nbas/Pelo/Qk/Nt5c/Cdkn2a/Csde…
MF	--	GO:0070016	armadillo repeat domain binding	10	0.659294	1.65217	0.0262626	0.325701	1001	tags=40%, list=7%, signal=37%	Strn3/Strn/Axin1/Cnot1
BP	--	GO:0002283	neutrophil activation involved in immune response	15	0.590553	1.65192	0.0261569	0.325701	1880	tags=33%, list=13%, signal=29%	Bcr/Cd177/Dnase1l3/Fcer1g/Abr
BP	--	GO:0045910	negative regulation of DNA recombination	38	-0.465097	-1.65155	0.0104167	0.222067	3264	tags=50%, list=22%, signal=39%	Msh3/Ubqln4/Cgas/Shld2/Fbh1/Mlh1/Msh6/Rad18/H1f10/Terf2ip/Parpbp/Recql5/H1f1/H1f3/Ankle1/H1f2/Blm/H1f4/H1f5
BP	--	GO:0002475	antigen processing and presentation via MHC class Ib	20	0.551127	1.65138	0.0174419	0.28533	4108	tags=60%, list=28%, signal=43%	H2-T23/H2-T22/H2-M2/H2-D1/B2m/Gm11127/H2-M3/H2-Q7/H2-Q6/H2-T24/H2-Q2/Ap3b1
MF	--	GO:0019871	sodium channel inhibitor activity	8	0.700413	1.65135	0.0233463	0.310252	1959	tags=50%, list=13%, signal=43%	Rsc1a1/Nedd4l/Commd1/Pcsk9
BP	--	GO:0038031	non-canonical Wnt signaling pathway via JNK cascade	6	-0.759579	-1.65128	0.00766284	0.191953	2267	tags=100%, list=15%, signal=85%	Wnt5a/Fzd10/Myoc/Dvl3/Nkd1
BP	UP	GO:0001906	cell killing	139	0.368807	1.65077	0.00195312	0.09447	3192	tags=35%, list=22%, signal=27%	Cd226/Ppp3cb/Cxcl13/Cd55/Rasgrp1/Klrb1b/Clec7a/Klrk1/H2-T23/H2-T22/Cebpg/Il7r/H2-M2/Stap1/H2-D1/Lgals9/Ctsh/Tusc2/Hsp90ab1/Dnase1l3/Ap1g1/Rps19/Trem3/Bad/Raet1e/Lgals3/Ceacam1/Cxcl14/B2m/Fcgr1/Sh2d1b1/Romo1/Arg1/Ccl28/Defa20/Gm11127/Il18/H2-M3/Hspa8/Emp2/Prdx1/Crtam/Il4/H2-Q7/H2-Q6/H2-T24/Ltf/C3
MF	--	GO:0070566	adenylyltransferase activity	31	0.495075	1.65073	0.0155039	0.272036	2099	tags=39%, list=14%, signal=33%	Tent5a/Tent4b/Tent4a/Tut4/Oas1a/Oas2/Oasl2/Oas1g/Kars/Oas1b/Oas3/Papss2
BP	--	GO:0070585	protein localization to mitochondrion	89	0.394982	1.65063	0.00393701	0.130464	3477	tags=42%, list=24%, signal=32%	Hsp90aa1/Timm17a/Pam16/Bax/Fbxw7/Aip/Tomm5/Nol3/Timm23/Grpel1/Pdcd5/Hsph1/Ndufa13/Fis1/Parl/Dnajc15/Tspo/Gsk3a/Cdkn2a/Cox18/Sh3glb1/Timm22/Timm13/Akt1/Romo1/Ddit3/Tomm22/Ptpn5/Dnajc19/Hspd1/Maip1/Tomm20/Oxa1l/Samm50/Mtch2/Tomm7/Timm10
BP	--	GO:1902414	protein localization to cell junction	101	0.38721	1.64964	0.00385356	0.130464	3817	tags=34%, list=26%, signal=25%	Afdn/Git1/Nectin1/Dlg1/Synj2bp/Dlg5/Kif5b/Terf2/Adam22/Mapk8/Rab8a/Lamtor2/Camk2a/Prkcz/Hras/Homer1/Shank1/Cacng8/Abhd17b/Grin2a/Kif3a/Kif5a/Snap23/Dlg2/Nlgn2/Stx3/Nptx1/Snap25/Dlg4/Mpp4/Lamtor3/Mapk10/Mapk9/Arhgap44
BP	--	GO:0090069	regulation of ribosome biogenesis	15	0.589623	1.64932	0.028169	0.336324	2446	tags=33%, list=17%, signal=28%	Kat2b/Pten/Ncl/Heatr1/Bud23
MF	--	GO:0033293	monocarboxylic acid binding	60	0.424219	1.64919	0.00776699	0.191953	4300	tags=50%, list=29%, signal=36%	Ffar1/Rxra/Gpr31b/Igf2r/Acaca/Ugt1a2/Alox5ap/Acoxl/Psap/Vdr/Pitpna/Fabp4/Sh3glb1/Ffar4/Scp2/Hspa8/Ppard/Ucp1/S100a8/S100a9/Cyp4f14/Stx3/Cd36/Nme2/Fabp5/Adh5/Insr/Alb/Afp/Fabp6
BP	--	GO:0017004	cytochrome complex assembly	33	0.487571	1.64878	0.0178218	0.28533	4935	tags=73%, list=34%, signal=48%	Coa8/Cox17/Uqcc2/Cyba/Taco1/Uqcrb/Lyrm7/Cox14/Cox16/Cox18/Coa3/Ttc19/Oxa1l/Pet100/Surf1/Bcs1l/Cox20/Uqcr10/Sco1/Cox19/Coa4/Coa5/Cox10/Uqcc3
BP	--	GO:0021891	olfactory bulb interneuron development	7	-0.728868	-1.64845	0.0152381	0.272036	3016	tags=57%, list=21%, signal=45%	Slit2/Wnt5a/Robo1/Fgfr1
BP	--	GO:1903649	regulation of cytoplasmic transport	25	0.517977	1.6483	0.0196464	0.295103	2762	tags=36%, list=19%, signal=29%	Dnajc13/Rab21/Rab29/Sorl1/Mapk8/Mapk3/Sh3glb1/Ptpn23/Snx3
MF	--	GO:0016307	phosphatidylinositol phosphate kinase activity	13	0.615988	1.64816	0.0287474	0.33769	1489	tags=38%, list=10%, signal=35%	Pik3ca/Pikfyve/Pik3cb/Pip4k2b/Pik3c2a
BP	--	GO:0002887	negative regulation of myeloid leukocyte mediated immunity	8	0.699027	1.64808	0.0233463	0.310252	2112	tags=50%, list=14%, signal=43%	Bcr/Ccr2/Abr/Foxf1
BP	UP	GO:0002250	adaptive immune response	339	0.326825	1.64788	0.00204499	0.09447	2596	tags=28%, list=18%, signal=24%	Cd8a/Cd8b1/Itk/Cd226/Ppp3cb/Lat/Dennd1b/Gata3/Cd55/Pdcd1lg2/Sirt1/Dlg1/H2-Ab1/Cd7/Rc3h2/Skap1/H2-Eb1/Cd74/Jak2/Ercc1/H2-Aa/Klrk1/H2-T23/Lat2/Cd3g/Fzd5/Ccr7/Dpp4/Csk/H2-T22/Jchain/Vegfa/Alcam/Il7r/Slamf7/Trex1/H2-M2/Cd3e/Themis/Serpina3g/Rsad2/Irf7/Ada/Exosc3/Tbx21/Clec4d/Gapt/Rif1/H2-D1/Cd40/Il18bp/Cd48/Ctsh/Ly9/Cd24a/Alox15/Tnfsf13b/Pirb/Raet1e/Fcer1a/Clec4n/Anxa1/Parp3/Batf/Ccr2/Cd3d/Tnfrsf11a/…
BP	--	GO:0036363	transforming growth factor beta activation	8	0.69891	1.64781	0.0233463	0.310252	1762	tags=62%, list=12%, signal=55%	Itgb8/Hsp90ab1/Ltbp3/Itgav/Furin
BP	--	GO:0032530	regulation of microvillus organization	10	-0.650419	-1.64773	0.025641	0.324645	2698	tags=60%, list=18%, signal=49%	Twf2/Fscn1/Rap1gap/Podxl/Klf5/Atp8b1
BP	--	GO:0061318	renal filtration cell differentiation	13	-0.605493	-1.64721	0.0291262	0.33769	1877	tags=46%, list=13%, signal=40%	Klf15/Lamb2/Ampd2/Myo1e/Prom1/Foxc2
BP	--	GO:0072112	glomerular visceral epithelial cell differentiation	13	-0.605493	-1.64721	0.0291262	0.33769	1877	tags=46%, list=13%, signal=40%	Klf15/Lamb2/Ampd2/Myo1e/Prom1/Foxc2
BP	--	GO:0072311	glomerular epithelial cell differentiation	13	-0.605493	-1.64721	0.0291262	0.33769	1877	tags=46%, list=13%, signal=40%	Klf15/Lamb2/Ampd2/Myo1e/Prom1/Foxc2
BP	--	GO:0010501	RNA secondary structure unwinding	7	0.741809	1.64674	0.0167715	0.278972	572	tags=57%, list=4%, signal=55%	Ago2/Ago1/Ago4/Dhx36
BP	--	GO:1990441	negative regulation of transcription from RNA polymerase II promoter in response to endoplasmic reticulum stress	5	-0.806246	-1.64586	0.00775194	0.191953	2160	tags=60%, list=15%, signal=51%	Ppp1r15a/Jun/Nck1
BP	--	GO:0002885	positive regulation of hypersensitivity	7	0.741303	1.64562	0.0167715	0.278972	3192	tags=86%, list=22%, signal=67%	H2-T23/Ccr7/Fcer1a/Fcer1g/Fcgr1/C3
MF	--	GO:0015252	proton channel activity	16	0.580134	1.64528	0.0355731	0.355093	3449	tags=69%, list=23%, signal=53%	Atp5g1/Atp5g2/Atp5j2/Atp5o/Atp5l/Atp5j/Atp5h/Atp5pb/Atp5e/Atp5c1/Slc4a11
CC	--	GO:0031304	intrinsic component of mitochondrial inner membrane	44	0.451496	1.64474	0.0133843	0.25894	4437	tags=61%, list=30%, signal=43%	Timm17a/Chchd6/Micos13/Timm23/Mpc2/Chchd3/Sfxn2/Cox16/Smdt1/Mtln/Cox18/Coa3/Mcub/Micos10/Oxa1l/Chchd10/Sfxn5/Pet100/Ptpmt1/Tmem11/Slc25a19/Sfxn4/Ccdc51/Sfxn1/Sco1/Immt/Sfxn3
BP	--	GO:0048873	homeostasis of number of cells within a tissue	35	0.477831	1.64424	0.0176817	0.28533	2545	tags=40%, list=17%, signal=33%	Akt3/Cd7/Ildr2/Vps54/Bax/Kmt2a/Vegfa/Prdx5/Flt3/Col14a1/Ccr2/Flt3l/Ptpn11/Kras
BP	--	GO:0045730	respiratory burst	22	0.53313	1.64422	0.019305	0.295103	2523	tags=50%, list=17%, signal=41%	Bcr/Jchain/Cyba/Ncf4/Ncf2/Cd24a/Rps19/Selenok/Prdx2/Slc11a1/Camk1d
BP	--	GO:0090128	regulation of synapse maturation	14	-0.593475	-1.6441	0.0234834	0.310823	2346	tags=79%, list=16%, signal=66%	Clstn1/Nrg2/Nrxn1/Hnrnpk/Cdc20/Arhgef15/Camk2b/Disc1/Dab2ip/Anapc2/Neurl1a
BP	--	GO:0042693	muscle cell fate commitment	7	-0.726013	-1.64199	0.0152381	0.272036	897	tags=43%, list=6%, signal=40%	Tbx2/Tbx1/Tbx3
BP	--	GO:0016074	snoRNA metabolic process	12	0.620262	1.64185	0.0263158	0.325701	2915	tags=58%, list=20%, signal=47%	Tent4b/Tent4a/Exosc3/Exosc2/Exosc10/Exosc5/Nudt16
BP	UP	GO:0034655	nucleobase-containing compound catabolic process	301	0.330917	1.64177	0.00203666	0.09447	3018	tags=31%, list=21%, signal=25%	Larp1/Cnot6/Ago2/Samd4b/Rock1/Mapkapk2/Tent5a/Tent4b/Rc3h2/Cnot6l/Pum2/Tent4a/Rock2/Samhd1/Ago1/Ago4/Tut4/Dicer1/Rbm8a/Pam16/Ctif/Eif3e/Dhx36/Magohb/Bax/Oas2/Vegfa/Isg20/Fxr1/Lsm3/Trex1/Gtpbp2/Nudt1/Ada/Helz2/Cnot1/Hnrnpa0/Exosc3/Polr2g/Lsm5/Tardbp/Mex3d/Smg1/Hnrnpm/Pabpc1/Pde2a/Ncf2/Dnase1l3/Nudt17/Exosc7/Pym1/Pabpc4/Exosc8/Pkp3/Slirp/Nbas/Pelo/Qk/Nt5c/Cdkn2a/Csde1/Exosc9/Exosc2/Itpa/Acot7/Magoh…
BP	--	GO:0086014	atrial cardiac muscle cell action potential	10	-0.647454	-1.64022	0.0276134	0.331671	415	tags=40%, list=3%, signal=39%	Scn3b/Trpm4/Kcna5/Kcnq1
BP	--	GO:0086026	atrial cardiac muscle cell to AV node cell signaling	10	-0.647454	-1.64022	0.0276134	0.331671	415	tags=40%, list=3%, signal=39%	Scn3b/Trpm4/Kcna5/Kcnq1
BP	--	GO:0086066	atrial cardiac muscle cell to AV node cell communication	10	-0.647454	-1.64022	0.0276134	0.331671	415	tags=40%, list=3%, signal=39%	Scn3b/Trpm4/Kcna5/Kcnq1
BP	--	GO:0038093	Fc receptor signaling pathway	16	0.578233	1.63989	0.0355731	0.355093	2846	tags=50%, list=19%, signal=40%	Clec4d/Cd47/Fcer1g/Fcgr2b/Ms4a2/Ptprj/Clec4e/Rapgef1
MF	--	GO:0017147	Wnt-protein binding	27	-0.499834	-1.63925	0.0162933	0.27659	4273	tags=63%, list=29%, signal=45%	Lrp5/Apcdd1/Sfrp4/Fzd7/Wls/Cthrc1/Fzd9/Fzd4/Fzd3/Fzd10/Fzd6/Ror1/Sfrp1/Frzb/Fzd2/Reck/Wif1
MF	--	GO:0015144	carbohydrate transmembrane transporter activity	24	-0.511092	-1.63889	0.0200401	0.296831	1000	tags=29%, list=7%, signal=27%	Slc45a3/Slc2a4/Slc2a1/Slc5a3/Tmem144/Slc2a8/Slc2a3
BP	--	GO:0072321	chaperone-mediated protein transport	8	0.694802	1.63812	0.0252918	0.321455	3578	tags=62%, list=24%, signal=47%	Timm8b/Timm13/Hspa8/Timm10/Tor1a
BP	--	GO:0070286	axonemal dynein complex assembly	26	-0.501455	-1.6378	0.0142566	0.260287	3696	tags=46%, list=25%, signal=35%	Dnaaf2/Dnaaf4/Ccdc39/Dnaaf1/Ccdc63/Ttc25/Zmynd10/Dnah5/Ccdc114/Dnaic2/Wdr63/Dnaaf5
MF	--	GO:0016530	metallochaperone activity	5	0.808106	1.63738	0.0226337	0.307375	2710	tags=80%, list=18%, signal=65%	Cox17/Park7/Atox1/Fxn
BP	--	GO:0002181	cytoplasmic translation	75	0.405568	1.63661	0.0059761	0.162539	3150	tags=41%, list=21%, signal=33%	Eif3a/Eef2/Eif4ebp1/Dhx36/Rpl38/Tma7/Cpeb4/Rpl19/Rpl24/Rwdd1/Rpl29/Rpsa/Eif2b3/Drg1/Eif3m/Eif4b/Rpl17/Rpl8/Drg2/Eif2s2/Cnbp/Rpl31/Rpl6/Rpl22/Dph6/Dph5/Rpl15/Rpl9/Eif3d/Rplp0/Zc3h15
BP	--	GO:0001578	microtubule bundle formation	89	-0.388439	-1.63588	0.00607287	0.162539	3934	tags=38%, list=27%, signal=28%	Spag17/Bbs2/Kif20a/Fes/Dnaaf2/Dnaaf4/Clip1/Cfap43/Ccdc39/Dnaaf1/Ccdc66/Hydin/Spag6l/Ccdc63/Ttc25/Zmynd10/Dnah5/Map1b/Ccdc114/Cfap69/Dnaic2/Ttll5/Cep131/Rsph4a/Wdr63/Dnaaf5/Neurl1a/Armc2/Gas2l1/Nckap5l/Ttc26/Ak7/Map1s/Foxj1
BP	--	GO:0060613	fat pad development	7	0.736801	1.63562	0.0188679	0.289552	2883	tags=71%, list=20%, signal=57%	Tbl1xr1/Ubb/Arrdc3/Hmga2/Arid5b
BP	--	GO:0072010	glomerular epithelium development	15	-0.582586	-1.63558	0.0217822	0.30461	1877	tags=40%, list=13%, signal=35%	Klf15/Lamb2/Ampd2/Myo1e/Prom1/Foxc2
BP	--	GO:0031058	positive regulation of histone modification	85	0.395833	1.63528	0.00596421	0.162539	1967	tags=29%, list=13%, signal=26%	Gata3/Kat2b/Tada2b/Ncor1/Nipbl/Sirt1/Slk/Jdp2/Kdm1a/Smad4/Kmt2a/Brd7/Vegfa/Rtf1/Rif1/Nos1/Rnf20/Mtf2/Wdr61/Mapk3/Pih1d1/Ube2n/Zbtb7b/Cdk9/Snw1
BP	--	GO:0036158	outer dynein arm assembly	17	-0.558158	-1.63421	0.0219124	0.30461	3696	tags=59%, list=25%, signal=44%	Dnaaf2/Dnaaf4/Dnaaf1/Ccdc63/Ttc25/Zmynd10/Dnah5/Ccdc114/Dnaic2/Dnaaf5
CC	--	GO:0000931	gamma-tubulin large complex	6	-0.751672	-1.63409	0.00766284	0.191953	3077	tags=67%, list=21%, signal=53%	Tubgcp6/Tubgcp5/Nedd1/Mzt1
CC	--	GO:0008274	gamma-tubulin ring complex	6	-0.751672	-1.63409	0.00766284	0.191953	3077	tags=67%, list=21%, signal=53%	Tubgcp6/Tubgcp5/Nedd1/Mzt1
BP	--	GO:0032011	ARF protein signal transduction	17	0.572186	1.63351	0.026	0.325701	1014	tags=29%, list=7%, signal=27%	Git1/Arfgef1/Map4k4/Arfgef3/Arfgef2
BP	--	GO:0032012	regulation of ARF protein signal transduction	17	0.572186	1.63351	0.026	0.325701	1014	tags=29%, list=7%, signal=27%	Git1/Arfgef1/Map4k4/Arfgef3/Arfgef2
BP	UP	GO:0034341	response to interferon-gamma	118	0.37179	1.63345	0.00194553	0.09447	4182	tags=48%, list=28%, signal=35%	H2-Ab1/Ciita/H2-Eb1/Capg/Jak2/H2-Aa/Parp14/Nmi/Kif5b/Bst2/Ifitm3/Vamp8/Gbp4/Ccl5/Gbp8/Trim21/Cd40/Gbp7/Cd47/Ifitm6/Cxcl16/Mefv/Rab43/Irgm1/Il12rb1/Ccl8/Gbp6/Stx8/Tgtp1/Ccl9/Gbp3/Arg1/Slc11a1/Vamp4/Ifitm1/Gbp2/Ubd/H2-Q7/Ccl6/Cdc37/Rps6kb1/Casp1/Stat1/Ccl12/Mrc1/Rab7b/Cdc42/Ifitm2/Ccl7/Syncrip/Gsn/Rpl13a/Gbp9/Kif16b/Socs1/Vim/Actr2
BP	--	GO:0002720	positive regulation of cytokine production involved in immune response	47	0.444343	1.6329	0.0152381	0.272036	2594	tags=43%, list=18%, signal=35%	Cd226/Ffar2/Gata3/Scimp/Cd74/H2-T23/Dhx36/Fzd5/Rsad2/Kars/Mapk3/Fcer1g/Prkcz/B2m/Rtn4/Ddx58/Il18/H2-M3/Tnfsf4/Ddx21
BP	--	GO:0010746	regulation of long-chain fatty acid import across plasma membrane	6	0.769327	1.63286	0.01875	0.288188	2700	tags=67%, list=18%, signal=54%	Akt2/Irs2/Akt1/Thbs1
BP	--	GO:0018364	peptidyl-glutamine methylation	5	0.805854	1.63282	0.0226337	0.307375	1170	tags=40%, list=8%, signal=37%	Crebbp/N6amt1
BP	UP	GO:0019439	aromatic compound catabolic process	337	0.323022	1.63202	0.00201207	0.09447	3018	tags=30%, list=21%, signal=24%	Larp1/Cnot6/Ago2/Samd4b/Rock1/Mapkapk2/Tent5a/Tent4b/Rc3h2/Cnot6l/Pum2/Tent4a/Rock2/Samhd1/Ago1/Ago4/Tut4/Dicer1/Rbm8a/Hmox2/Pam16/Ctif/Eif3e/Dhx36/Magohb/Bax/Blvra/Oas2/Vegfa/Isg20/Fxr1/Lsm3/Trex1/Gtpbp2/Nudt1/Ada/Helz2/Cnot1/Hnrnpa0/Exosc3/Polr2g/Lsm5/Tardbp/Mex3d/Smg1/Hnrnpm/Pabpc1/Pde2a/Ncf2/Aldh1l1/Dnase1l3/Nudt17/Exosc7/Pym1/Gda/Hdc/Pabpc4/Kmo/Exosc8/Pkp3/Slirp/Nbas/Pelo/Qk/Nt5c/Cdkn2a/Csde…
BP	--	GO:0098927	vesicle-mediated transport between endosomal compartments	38	0.463729	1.63201	0.0210728	0.301892	2762	tags=37%, list=19%, signal=30%	Lmtk2/Dnajc13/Rab21/Snf8/Sorl1/Mapk3/Sh3glb1/Stx8/Snx16/Rab7/Emp2/Hook3/Ptpn23/Snx3
BP	--	GO:0035278	miRNA mediated inhibition of translation	12	0.616253	1.63124	0.0263158	0.325701	1811	tags=33%, list=12%, signal=29%	Ago2/Ago1/Ago4/Eif6
BP	--	GO:0040033	negative regulation of translation, ncRNA-mediated	12	0.616253	1.63124	0.0263158	0.325701	1811	tags=33%, list=12%, signal=29%	Ago2/Ago1/Ago4/Eif6
BP	--	GO:0045974	regulation of translation, ncRNA-mediated	12	0.616253	1.63124	0.0263158	0.325701	1811	tags=33%, list=12%, signal=29%	Ago2/Ago1/Ago4/Eif6
BP	--	GO:0042182	ketone catabolic process	10	0.650832	1.63096	0.030303	0.342125	3757	tags=60%, list=26%, signal=45%	Park7/Cbr3/Pnkd/Cyp4f18/Cyp4f14/Oxct1
BP	--	GO:0070534	protein K63-linked ubiquitination	52	0.431346	1.62867	0.0194932	0.295103	2909	tags=37%, list=20%, signal=29%	Zfp91/Ubr5/Trip12/Trim56/Ube2o/Ptpn22/Hectd1/Traf3/Ube2v1/Ube2n/Ube2s/Cdkn2a/Rnf152/Otub1/Ube2e2/Stub1/Gps2/Rnf5/Ube2v2
BP	--	GO:0031936	negative regulation of chromatin silencing	9	-0.668961	-1.62866	0.0201207	0.296831	2043	tags=67%, list=14%, signal=57%	H1f10/H1f1/H1f3/H1f2/H1f4/H1f5
BP	--	GO:0017185	peptidyl-lysine hydroxylation	9	-0.66894	-1.62861	0.0201207	0.296831	3120	tags=78%, list=21%, signal=61%	Plod3/P3h3/Jmjd6/Plod2/Fkbp10/P3h4/Plod1
MF	--	GO:0008294	calcium- and calmodulin-responsive adenylate cyclase activity	5	-0.796299	-1.62555	0.00968992	0.219174	1842	tags=40%, list=13%, signal=35%	Adcy5/Adcy3
BP	--	GO:1901535	regulation of DNA demethylation	6	0.765831	1.62544	0.01875	0.288188	1717	tags=67%, list=12%, signal=59%	Usp7/Gata3/Otud4/Dppa3
BP	UP	GO:0002443	leukocyte mediated immunity	298	0.328142	1.62501	0.00204918	0.09447	3230	tags=32%, list=22%, signal=25%	Cd8a/Cd226/Ppp3cb/Lat/Dennd1b/Gata3/Bcr/Cd55/Scimp/Dlg1/H2-Ab1/Rasgrp1/Klrb1b/Cd74/Ercc1/Klrk1/H2-T23/Vamp8/Dhx36/Lat2/Fzd5/Dpp4/H2-T22/Cebpg/Pi4k2a/Il7r/Trex1/H2-M2/Rsad2/Irf7/Stap1/Pdpk1/Exosc3/Tbx21/Gapt/Rif1/H2-D1/Cd40/Lgals9/Cd177/Ctsh/Tusc2/Cd24a/Dnase1l3/Ap1g1/Trem3/Pirb/Raet1e/Fcer1a/Parp3/Ceacam1/Batf/Ccr2/Fcer1g/C1rl/Abr/Prkcz/Tlr9/Cplx2/B2m/Fcgr1/Foxf1/Fgr/Sh2d1b1/Arg1/Ddx58/Gm11127/Du…
MF	--	GO:0015101	organic cation transmembrane transporter activity	17	-0.55498	-1.6249	0.0219124	0.30461	1371	tags=35%, list=9%, signal=32%	Slc22a5/Slc25a42/Slc22a21/Slc7a8/Slc44a2/Slc22a8
BP	--	GO:0045742	positive regulation of epidermal growth factor receptor signaling pathway	25	-0.502138	-1.62399	0.0223124	0.3051	3415	tags=48%, list=23%, signal=37%	Egf/Dgkd/Ncf1/Hbegf/Hap1/Adora1/Afap1l2/Tgfa/Adam17/Hip1r/Shkbp1/Neurl1a
BP	--	GO:0070099	regulation of chemokine-mediated signaling pathway	6	-0.746944	-1.62381	0.00766284	0.191953	3016	tags=50%, list=21%, signal=40%	Slit2/Robo1/Sh2b3
BP	--	GO:0098722	asymmetric stem cell division	10	-0.640926	-1.62368	0.0315582	0.343347	2639	tags=60%, list=18%, signal=49%	Rab10/Etv5/Ing2/Arhgef2/Zbtb16/Tead3
MF	--	GO:0032451	demethylase activity	28	-0.489356	-1.62335	0.0163934	0.27659	2121	tags=39%, list=14%, signal=34%	Kdm4a/Fto/Alkbh4/Kdm4c/Kdm1b/Kdm3a/Alkbh1/Kdm2b/Alkbh5/Kdm4b/Riox1
CC	--	GO:0019773	proteasome core complex, alpha-subunit complex	8	0.688294	1.62278	0.0291829	0.33769	2916	tags=75%, list=20%, signal=60%	Psma6/Psma2/Psma4/Psma3/Psma5/Psma7
BP	--	GO:0031442	positive regulation of mRNA 3'-end processing	11	0.626733	1.62156	0.0359281	0.357252	572	tags=18%, list=4%, signal=17%	Cdc73/Dhx36
BP	--	GO:0048254	snoRNA localization	5	0.800072	1.62111	0.0226337	0.307375	1742	tags=60%, list=12%, signal=53%	Znhit3/Znhit6/Pih1d1
BP	--	GO:0061450	trophoblast cell migration	11	0.626261	1.62034	0.0359281	0.357252	815	tags=36%, list=6%, signal=34%	Ago2/Smurf2/Vegfa/Arhgdib
BP	--	GO:0014033	neural crest cell differentiation	69	-0.402553	-1.61985	0.0120482	0.243743	3795	tags=39%, list=26%, signal=29%	Klhl12/Bmp4/Bmp7/Aldh1a2/Kitl/Folr1/Sema6d/Sema3e/Sox9/Kbtbd8/Sema3a/Rdh10/Edn3/Sema3g/Edn1/Sfrp1/Sema7a/Frzb/Tbx1/Hes1/Sema4d/Sema6b/Sema6c/Sema4c/Lama5/Foxc2/Sema3c
BP	--	GO:1903725	regulation of phospholipid metabolic process	63	-0.412146	-1.61983	0.00835073	0.194335	2793	tags=35%, list=19%, signal=28%	Src/Pik3ip1/Pik3r3/Pik3r4/Ambra1/Rubcn/Pdgfrb/Irs1/Mtmr4/Dab2ip/Atg14/Adgrf5/Ptk2b/Pcx/Washc1/Tek/Pik3r2/Dgkz/Lpcat1/Htr2a/Tgfb1/Scarb1
BP	--	GO:0071806	protein transmembrane transport	48	0.438456	1.6184	0.0171429	0.284671	3650	tags=48%, list=25%, signal=36%	Bcr/Sec63/Timm17a/Pam16/Tram2/Abca1/Akt2/Timm23/Grpel1/Dnajc15/Srp54c/Sec61g/Romo1/Sec61b/Srp54a/Dnajc19/Hspa8/Hspd1/Tomm20/Pex16/Tomm7/Zfand2b/Pex2
MF	UP	GO:0003729	mRNA binding	257	0.331555	1.61833	0.0020284	0.09447	2485	tags=27%, list=17%, signal=23%	Pcbp3/Larp1/Hnrnpa3/Mbd2/Pcbp2/Ago2/Samd4b/Hsp90aa1/Purb/Rc3h2/Tpr/Pum2/Snrnp35/Eif3a/Ptbp3/Rbm8a/Ybx3/Srsf1/Ppie/Dhx36/Luc7l3/Fxr1/Rps6/Cpeb4/Serbp1/Rps13/Nup98/Hnrnpa0/Slpi/Taco1/Mrpl13/Tardbp/Mex3d/Zc3h11a/Rnf20/Hnrnpm/Pabpc1/Mvk/Park7/Eif4enif1/Celf2/Khdrbs3/Pabpc4/Pabpc1l/Rps5/Ireb2/Tsn/Rps14/Exosc8/Nsrp1/Upf3a/Ncl/Qk/Rbm27/Exosc9/Eif2s2/Mrps11/Mrps7/Utp23/Cct5/Rps3a1/Eif2a/Cnbp/Thoc2l/Lsm1/…
BP	--	GO:0001910	regulation of leukocyte mediated cytotoxicity	72	0.40293	1.61833	0.00990099	0.220022	3070	tags=35%, list=21%, signal=28%	Cd226/Ppp3cb/Rasgrp1/Klrb1b/Klrk1/H2-T23/H2-T22/Il7r/H2-M2/Stap1/H2-D1/Lgals9/Dnase1l3/Ap1g1/Ceacam1/B2m/Sh2d1b1/Arg1/Gm11127/H2-M3/Hspa8/Crtam/H2-Q7/H2-Q6/H2-T24
BP	--	GO:0003229	ventricular cardiac muscle tissue development	42	-0.447151	-1.61815	0.00626305	0.162539	684	tags=19%, list=5%, signal=18%	Zmpste24/Med1/Mybpc3/Pkp2/Epor/Tgfb1/Tbx3/Foxc2
BP	--	GO:0071169	establishment of protein localization to chromatin	6	0.762293	1.61793	0.01875	0.288188	2822	tags=67%, list=19%, signal=54%	Nipbl/Macroh2a1/Pih1d1/Ruvbl2
BP	--	GO:0060677	ureteric bud elongation	8	-0.698132	-1.61771	0.0245902	0.318666	1497	tags=50%, list=10%, signal=45%	Bmp4/Fgf1/Lzts2/Six4
CC	--	GO:0005684	U2-type spliceosomal complex	85	0.391574	1.61769	0.00596421	0.162539	2899	tags=42%, list=20%, signal=34%	Prpf8/Rbm8a/Ppie/Syf2/Magohb/Luc7l3/Mfap1a/Lsm3/Snrpa1/Cwc15/Lsm5/Snrpb/Ccdc12/Snrpd1/Ik/Plrg1/Sf3a3/Snrnp200/Lsm8/Crnkl1/Cdc5l/Bcas2/Snrnp40/Snw1/Zmat2/Prpf31/Sart1/Lsm7/Snrpb2/Prpf38a/Txnl4a/Lsm4/Sf3b5/Prpf40a/Snu13/Sf3b6
MF	--	GO:0032027	myosin light chain binding	5	-0.791864	-1.6165	0.0135659	0.25894	1657	tags=60%, list=11%, signal=53%	Iqgap3/Myoc/Myo19
BP	--	GO:0048209	regulation of vesicle targeting, to, from or within Golgi	5	-0.791365	-1.61548	0.0135659	0.25894	205	tags=40%, list=1%, signal=39%	Gosr1/Mapk15
BP	--	GO:0032515	negative regulation of phosphoprotein phosphatase activity	23	0.522319	1.61517	0.0298805	0.338931	2146	tags=39%, list=15%, signal=33%	Rock1/Mprip/Bod1l/Rock2/Ppp1r9b/Fkbp1b/Fkbp1a/Ppp4r4/Gnai2
BP	UP	GO:0050778	positive regulation of immune response	408	0.311636	1.61483	0.002	0.09447	3078	tags=32%, list=21%, signal=26%	Itk/Cd226/Ffar2/Dennd1b/Gata3/Cd55/Cmklr1/Scimp/Sirt1/Wnk1/H2-Ab1/Rc3h2/Skap1/Rasgrp1/Cd74/Lck/Klrk1/Bag6/H2-T23/Gpr31b/Card11/C4a/Ptpn22/Vamp8/Dhx36/Lat2/Bax/Ifi211/Fzd5/Ccr7/Csk/Rab29/H2-T22/Cacnb3/Ifi209/Mndal/Trex1/H2-M2/Ifi203/Cd3e/Lpxn/Themis/Rsad2/Irf7/Ada/Stap1/Exosc3/Tbx21/Rif1/Mill2/Fpr2/Zbp1/H2-D1/Cd40/Lgals9/Cd177/Ifi205/Eif2b3/Cd24a/Park7/Cd47/Tnfsf13b/Hexim1/Ifi204/Kars/Ap1g1/Rps19/…
BP	--	GO:0046386	deoxyribose phosphate catabolic process	10	0.644148	1.61421	0.040404	0.382616	3543	tags=60%, list=24%, signal=46%	Samhd1/Nudt1/Ada/Nt5c/Nudt16/Dctpp1
CC	--	GO:0000176	nuclear exosome (RNase complex)	14	0.593412	1.61395	0.0366599	0.361333	3303	tags=71%, list=22%, signal=55%	Exosc3/Exosc1/Exosc7/Exosc8/Exosc9/Exosc2/Exosc10/Exosc5/Mtrex/Wdr74
MF	--	GO:0003746	translation elongation factor activity	16	0.568996	1.61369	0.0434783	0.393522	3344	tags=50%, list=23%, signal=39%	Eef2/Eef1d/Gtpbp2/Eef1g/Eif5a2/Eif5a/Eef1b2/Tsfm
CC	--	GO:0000808	origin recognition complex	8	-0.696112	-1.61303	0.0245902	0.318666	3508	tags=50%, list=24%, signal=38%	Orc4/Orc5/Mcm2/Orc1
CC	--	GO:0005664	nuclear origin of replication recognition complex	8	-0.696112	-1.61303	0.0245902	0.318666	3508	tags=50%, list=24%, signal=38%	Orc4/Orc5/Mcm2/Orc1
BP	--	GO:1902177	positive regulation of oxidative stress-induced intrinsic apoptotic signaling pathway	6	0.759967	1.61299	0.0229167	0.308713	3492	tags=83%, list=24%, signal=64%	Ralbp1/Fbxw7/Park7/Sod1/Mcl1
BP	--	GO:0003100	regulation of systemic arterial blood pressure by endothelin	5	-0.789853	-1.61239	0.0174419	0.28533	1693	tags=60%, list=12%, signal=53%	Edn3/Edn1/Nos3
BP	--	GO:0002444	myeloid leukocyte mediated immunity	83	0.39312	1.61184	0.00795229	0.191953	3230	tags=37%, list=22%, signal=29%	Lat/Bcr/Rasgrp1/H2-T23/Vamp8/Dhx36/Lat2/Pi4k2a/Stap1/Pdpk1/Cd177/Tusc2/Dnase1l3/Trem3/Fcer1a/Ccr2/Fcer1g/Abr/Cplx2/Fcgr1/Foxf1/Fgr/Arg1/Ddx58/Ddx21/Ms4a2/Snap23/Il4/Gab2/C3/Rac2
BP	--	GO:0035904	aorta development	54	-0.424831	-1.61167	0.0123203	0.245261	1827	tags=26%, list=12%, signal=23%	Lox/Prox1/Fkbp10/Col3a1/Robo1/Tbx1/Ephb4/Prickle1/Hes1/Dnm2/Sufu/Tab1/Kif7/Notch4
BP	UP	GO:1903900	regulation of viral life cycle	137	0.360715	1.61134	0.00195312	0.09447	2943	tags=37%, list=20%, signal=30%	Larp1/Trim56/Cd74/Dicer1/Bst2/Ifitm3/Oas1a/Trim30b/Ppie/Trim12c/Trim30a/Snf8/Chmp4c/Trim30d/Oas2/Isg20/Ccl5/Chmp2a/Trim30c/Isg15/Srpk2/Rsad2/Trim21/Slpi/Oasl2/Pabpc1/Lgals1/Oas1g/Oas1c/Ifitm6/Eif2ak2/Ceacam1/Oas1b/Oas3/Rad23a/Trim5/Fbxl2/Banf1/Cav2/Nucks1/Ifitm1/Hspa8/Phb/Chmp4b/Trim25/Snx3/Oasl1/Trim28/Ppia/Mphosph8/Kpna6
BP	--	GO:0035308	negative regulation of protein dephosphorylation	32	0.478786	1.61106	0.0196078	0.295103	2422	tags=38%, list=16%, signal=31%	Rock1/Mprip/Bod1l/Rock2/Ppp1r9b/Mfhas1/Arpp19/Fkbp1b/Fkbp1a/Ppp4r4/Gnai2/Ensa
CC	--	GO:0120115	Lsm2-8 complex	7	0.724985	1.60939	0.0209644	0.301209	2686	tags=71%, list=18%, signal=58%	Lsm3/Lsm5/Lsm8/Lsm7/Lsm4
BP	--	GO:0031341	regulation of cell killing	89	0.385045	1.6091	0.00590551	0.162539	3070	tags=34%, list=21%, signal=27%	Cd226/Ppp3cb/Cd55/Rasgrp1/Klrb1b/Clec7a/Klrk1/H2-T23/H2-T22/Il7r/H2-M2/Stap1/H2-D1/Lgals9/Hsp90ab1/Dnase1l3/Ap1g1/Bad/Ceacam1/B2m/Sh2d1b1/Arg1/Gm11127/H2-M3/Hspa8/Crtam/Il4/H2-Q7/H2-Q6/H2-T24
BP	--	GO:1904816	positive regulation of protein localization to chromosome, telomeric region	11	0.621904	1.60907	0.0419162	0.389816	4616	tags=73%, list=31%, signal=50%	Cct2/Cct7/Cct5/Tcp1/Cct8/Gnl3/Cct4/Cct3
BP	DW	GO:0007219	Notch signaling pathway	149	-0.353539	-1.60898	0.00199203	0.09447	3743	tags=39%, list=25%, signal=29%	Epn1/Bmp7/Snai1/Nod2/Tspan5/Galnt11/Nepro/Adam10/Bmp2k/Zfp423/Nfkbia/Akt1s1/Mfng/Dtx2/Tspear/Cebpa/Src/Poglut1/Sox9/Ascl1/Yap1/Sel1l/Numb/Hes7/Adam17/Angpt4/Llgl1/Mib2/Il6st/Cbfa2t2/Gdpd5/Nle1/Prag1/Robo1/Perp/Llgl2/Slc35c2/Zbtb7a/Fat4/Neurl1a/Slc35c1/Nrarp/Tspan14/Hes1/Rbm15/Gata2/Tgfbr2/Ccn3/Lfng/Sorbs2/Reck/Kcna5/Tgfb1/Tcim/Rcan2/Dtx3/Foxc2/Notch4
BP	--	GO:1901339	regulation of store-operated calcium channel activity	11	-0.62509	-1.60872	0.0319361	0.3442	3779	tags=64%, list=26%, signal=47%	Plcg2/Bmp4/Asph/Ubqln1/Cracr2a/Stimate/Pla2g6
BP	UP	GO:0002449	lymphocyte mediated immunity	222	0.336287	1.60783	0.00204499	0.09447	3194	tags=32%, list=22%, signal=25%	Cd8a/Cd226/Ppp3cb/Dennd1b/Gata3/Cd55/Dlg1/H2-Ab1/Rasgrp1/Klrb1b/Cd74/Ercc1/Klrk1/H2-T23/Fzd5/Dpp4/H2-T22/Cebpg/Il7r/Trex1/H2-M2/Rsad2/Irf7/Exosc3/Tbx21/Gapt/Rif1/H2-D1/Cd40/Lgals9/Ctsh/Cd24a/Ap1g1/Pirb/Raet1e/Fcer1a/Parp3/Ceacam1/Batf/Ccr2/Fcer1g/C1rl/Prkcz/B2m/Fcgr1/Sh2d1b1/Arg1/Gm11127/Dusp22/Il18/H2-M3/Crlf2/Slc11a1/Tnfsf13/Hspa8/Tnfsf4/Emp2/Fcgr2b/Prdx1/Crtam/Spn/Il4/Fgl2/H2-Q7/Hspd1/Pagr1a/H…
BP	--	GO:0090162	establishment of epithelial cell polarity	29	-0.479201	-1.60775	0.0121457	0.243743	2594	tags=34%, list=18%, signal=28%	Ptk7/Wnt5a/Frmd4b/Lama1/Golph3/Cyth3/Sh3bp1/Hes1/Fbf1/Vangl2
BP	--	GO:0009146	purine nucleoside triphosphate catabolic process	6	0.756958	1.60661	0.025	0.321393	2915	tags=83%, list=20%, signal=67%	Samhd1/Nudt1/Ada/Itpa/Nudt16
MF	--	GO:0004703	G protein-coupled receptor kinase activity	5	0.792782	1.60633	0.0246914	0.319559	2265	tags=80%, list=15%, signal=68%	Grk5/Grk2/Grk6/Grk3
MF	--	GO:0050544	arachidonic acid binding	8	0.68125	1.60617	0.0311284	0.342125	3384	tags=75%, list=23%, signal=58%	Gpr31b/Alox5ap/S100a8/S100a9/Cyp4f14/Stx3
BP	--	GO:0048864	stem cell development	69	-0.399046	-1.60573	0.0140562	0.259053	3894	tags=38%, list=26%, signal=28%	Wnt7b/Klhl12/Bmp4/Bmp7/Aldh1a2/Kitl/Folr1/Sema6d/Sema3e/Sox9/Kbtbd8/Sema3a/Rdh10/Edn3/Sema3g/Edn1/Sema7a/Tbx1/Hes1/Sema4d/Sema6b/Sema6c/Sema4c/Lama5/Foxc2/Sema3c
BP	--	GO:0002673	regulation of acute inflammatory response	38	0.45623	1.60562	0.0210728	0.301892	3420	tags=47%, list=23%, signal=36%	Ffar2/H2-T23/Selenos/Ccr7/Ccl5/Alox5ap/Park7/Dnase1l3/Pla2g2d/Fcer1a/Tnfrsf11a/Fcer1g/Fcgr1/Fcgr2b/Spn/Il4/C3/Adam8
CC	--	GO:0032839	dendrite cytoplasm	24	0.510907	1.6054	0.0298211	0.338645	2659	tags=38%, list=18%, signal=31%	Uhmk1/Hpca/Kcnab1/Ada/Mapk8/Camk2a/Sod1/Map2k4/Oprm1
BP	--	GO:0071481	cellular response to X-ray	9	0.657537	1.60526	0.039604	0.379344	2399	tags=56%, list=16%, signal=47%	Gata3/Nipbl/Ccnd2/Atm/Nucks1
BP	--	GO:0033182	regulation of histone ubiquitination	13	0.599928	1.60519	0.0308008	0.342125	2086	tags=62%, list=14%, signal=53%	Ubr5/Trip12/Kdm1a/Rnf20/Park7/Ube2n/Cdk9/Otub1
BP	--	GO:0002154	thyroid hormone mediated signaling pathway	6	0.756185	1.60497	0.0270833	0.328656	1298	tags=67%, list=9%, signal=61%	Ncoa1/Ncor1/Thra/Thrb
MF	UP	GO:0003713	transcription coactivator activity	213	0.33807	1.60476	0.00204499	0.09447	2438	tags=28%, list=17%, signal=23%	Ncoa1/Gata3/Kat2b/Tada2b/Ncoa6/Hipk2/Med13/Zmiz2/Sirt1/Drap1/Mta1/Crebbp/Ssbp3/Carm1/Kdm1a/Jmy/Ncoa2/Ppargc1a/Ddx17/Brd7/Rere/Maml1/Atxn7l3/Zbtb18/Mak/Taf12/Edf1/Smarcd3/Helz2/Nup98/Taf9/Kmt2c/Elob/Cbfb/Rnf20/Park7/Ube3a/Eny2/Smarca4/Dyrk1a/Atn1/Naca/Wwox/Sub1/Pmf1/Snw1/Mrtfb/Zmiz1/Nupr1/Med27/Sra1/Cops5/Psmd9/Jade1/Fgf2/Ruvbl1/Ddit3/Mpnd/Phf2
BP	--	GO:2000756	regulation of peptidyl-lysine acetylation	59	0.414636	1.6046	0.0195695	0.295103	2207	tags=34%, list=15%, signal=29%	Gata3/Kat2b/Ctcf/Tada2b/Sirt1/Prkaa2/Smad4/Eid1/Kmt2a/Brd7/Nfe2/Noc2l/Nos1/Park7/Mapk3/Pih1d1/Atg5/Hdac1/Sox4/Thap7
BP	--	GO:1900746	regulation of vascular endothelial growth factor signaling pathway	19	-0.535403	-1.60255	0.0242915	0.316866	2371	tags=37%, list=16%, signal=31%	Myo1c/Il12b/Dcn/Dab2ip/Robo1/Tspan12/Jcad
BP	--	GO:0032691	negative regulation of interleukin-1 beta production	22	-0.515577	-1.60236	0.0227273	0.308223	923	tags=27%, list=6%, signal=26%	Errfi1/Tnfaip3/Zc3h12a/Serpinb1c/Nlrp3/Igf1
BP	--	GO:0006613	cotranslational protein targeting to membrane	18	0.547415	1.60233	0.0391389	0.376344	2490	tags=50%, list=17%, signal=42%	Sec63/Tram2/Srp9/Srp19/Srp72/Srp14/Srp54c/Sec61b/Srp54a
BP	--	GO:2000192	negative regulation of fatty acid transport	8	0.679393	1.6018	0.0311284	0.342125	3494	tags=88%, list=24%, signal=67%	Akt2/Irs2/Atp5j/Akt1/Thbs1/Cyp4f18/Hrh2
BP	--	GO:0051409	response to nitrosative stress	8	0.679363	1.60172	0.0311284	0.342125	4233	tags=88%, list=29%, signal=62%	Gclc/Park7/Atg5/Ddit3/Atm/Adh5/Gclm
BP	UP	GO:0051607	defense response to virus	202	0.3391	1.60166	0.00201207	0.09447	3006	tags=35%, list=20%, signal=28%	Cd8a/Nploc4/Pcbp2/Ankrd17/Itgax/Trim56/Ilrun/Pum2/Samhd1/Dicer1/Bst2/Ifitm3/Oas1a/Ptpn22/Dhx36/Ddx17/Trim30a/Gbp4/Oas2/Ddx60/Isg20/Rtp4/Ccl5/Il2ra/Trex1/Isg15/Rsad2/Irf7/Kcnj8/Ifit1bl1/Oasl2/Trim44/Mill2/Zbp1/Cd40/Oas1g/Oas1c/Ifitm6/Nt5c3/Eif2ak2/Setd2/Ifit3/Mlkl/Traf3/Ifit1/Oas1b/Oas3/Il12rb1/Ifih1/Tlr9/Selenok/Ifit3b/Ddx58/Nop53/Ifitm1/Phb/Slfn8/Ddx21/Crcp/Polr3k/Ppm1b/Trim25/Oasl1/Exosc5/Creb3…
BP	--	GO:1904814	regulation of protein localization to chromosome, telomeric region	13	0.598394	1.60109	0.0308008	0.342125	2947	tags=54%, list=20%, signal=43%	Macroh2a1/Cct2/Cct7/Cct5/Tcp1/Cct8/Gnl3
MF	--	GO:0098879	structural constituent of postsynaptic specialization	8	0.679053	1.60099	0.0311284	0.342125	190	tags=25%, list=1%, signal=25%	Git1/Dlg1
BP	--	GO:0060113	inner ear receptor cell differentiation	56	-0.419685	-1.60093	0.0105042	0.222511	4229	tags=45%, list=29%, signal=32%	Jag2/Adgrv1/Esrp1/Fgfr3/Bmp4/Whrn/Cthrc1/Tomt/Myo6/Trip11/Cecr2/Kcnma1/Cux1/Fgfr1/Clic5/Fat4/Fzd2/Ush1g/Sdc4/Myo7a/Hes1/Vangl2/Atp8b1/Tprn/Naglu
BP	--	GO:0071421	manganese ion transmembrane transport	5	-0.784183	-1.60082	0.0193798	0.295103	696	tags=80%, list=5%, signal=76%	Hrh1/Slc39a14/Slc39a8/Slc30a10
BP	--	GO:0051307	meiotic chromosome separation	20	-0.525628	-1.60061	0.0288066	0.33769	3717	tags=50%, list=25%, signal=37%	Ncaph/Ttk/Ercc4/Slx4/Mlh1/Fancm/Ncapd3/Espl1/Eme2/Mapk15
BP	--	GO:0018107	peptidyl-threonine phosphorylation	106	0.371581	1.5994	0.00387597	0.130464	2486	tags=26%, list=17%, signal=22%	Lmtk2/Akt3/Hipk1/Grk2/Rock1/Hipk2/Map3k7/Wnk1/Axin1/Rock2/Hipk3/Oxsr1/Csnk2a2/Met/Cab39/Pdpk1/Mapk8/Ulk1/Ube2k/Chil1/Dyrk1a/Gsk3a/Camk2a/Cdk10/Akt1/Prkaca/Csnk2b/Tssk4
CC	--	GO:0016591	RNA polymerase II, holoenzyme	69	0.402138	1.59913	0.0138889	0.25894	3650	tags=39%, list=25%, signal=30%	Cdc73/Taf4/Polr2j/Rprd2/Gtf2f1/Polr2f/Rtf1/Taf12/Polr2g/Taf9/Taf3/Taf13/Polr2e/Polr2k/Psmc5/Wdr61/Gtf2h3/Polr2a/Polr2c/Polr2i/Polr2d/Ercc3/Tcea1/Rprd1b/Gtf2f2/Gtf2h5/Pex2
CC	--	GO:0098981	cholinergic synapse	6	0.753236	1.59871	0.0270833	0.328656	708	tags=33%, list=5%, signal=32%	Rph3a/Nefl
MF	--	GO:0016706	2-oxoglutarate-dependent dioxygenase activity	42	-0.441701	-1.59843	0.0104384	0.222067	2191	tags=40%, list=15%, signal=35%	P3h3/Jmjd6/P4ha3/Jmjd7/Kdm4a/Fto/Plod2/P3h1/Egln2/Kdm4c/P4htm/Alkbh1/Kdm2b/Plod1/Alkbh5/Kdm4b/Riox1
CC	--	GO:0000974	Prp19 complex	13	0.597205	1.59791	0.0349076	0.354257	2547	tags=69%, list=17%, signal=57%	Syf2/Isy1/Plrg1/Crnkl1/Cdc5l/Bcas2/Polr2a/Ctnnbl1/Hspa8
BP	--	GO:0002089	lens morphogenesis in camera-type eye	20	0.533215	1.59771	0.0310078	0.342125	307	tags=20%, list=2%, signal=20%	Hipk1/Nectin1/Hipk2/Ski
BP	--	GO:0032020	ISG15-protein conjugation	5	0.788448	1.59755	0.026749	0.327847	2358	tags=80%, list=16%, signal=67%	Isg15/Ube2e1/Ube2l6/Ube2e2
BP	--	GO:0043252	sodium-independent organic anion transport	11	-0.620323	-1.59645	0.0319361	0.3442	3904	tags=55%, list=27%, signal=40%	Mfsd10/Slco1a5/Slco2b1/Slco4a1/Slco1c1/Slco1a4
BP	--	GO:0002176	male germ cell proliferation	8	0.677026	1.59621	0.0311284	0.342125	2411	tags=50%, list=16%, signal=42%	Cib1/Spink2/Eif2s2/Il18
BP	--	GO:0007530	sex determination	15	-0.568329	-1.59556	0.029703	0.33769	2548	tags=47%, list=17%, signal=39%	Sox9/Map3k4/Tmem184a/Zfp57/Rsl1/Ptgdr/Six4
BP	--	GO:0033028	myeloid cell apoptotic process	33	0.471803	1.59545	0.0217822	0.30461	2596	tags=42%, list=18%, signal=35%	Pik3cb/Sirt1/Pten/Thra/Selenos/Ccl5/Slc7a11/Cxcr2/Anxa1/Fcer1g/Cdkn2a/Tcp1/Il18/Fcgr2b
BP	--	GO:0042590	antigen processing and presentation of exogenous peptide antigen via MHC class I	9	0.653394	1.59515	0.0415842	0.388551	3118	tags=56%, list=21%, signal=44%	Ifi30/Fcer1g/Clec4a2/Fcgr1/Mfsd6
BP	UP	GO:0048872	homeostasis of number of cells	277	0.324549	1.59367	0.00207039	0.09447	1839	tags=22%, list=13%, signal=20%	Akt3/Ppp3cb/Afdn/Bmi1/Lat/Gata3/Bcr/Ncor1/Sos2/Pik3cb/Setd1a/Cd7/Rc3h2/Sos1/Ildr2/Cd74/Vps54/Axin1/Jak2/Sp1/Kdm1a/Card11/Ptbp3/Brd1/Thra/Bax/Kmt2a/Ccr7/Arid4a/Srf/Lyar/Zbtb18/Vegfa/Cebpg/Il2ra/Rps6/Il7r/Rcor1/Isg15/Slc7a11/Ada/Gapt/Siva1/Cxcr2/Prdx5/Mfhas1/Flt3/Cd24a/Col14a1/Tnfsf13b/Rps19/Flvcr1/Pirb/Anxa1/Smarca4/Ceacam1/Ireb2/Ccr2/Rps14/Spns2/Fcer1g/Rb1
CC	--	GO:0018995	host cellular component	11	0.615809	1.5933	0.0439122	0.393522	4069	tags=64%, list=28%, signal=46%	Pi4k2a/Gbp7/Gbp6/Gbp3/Gbp2/Iigp1/Gbp9
CC	--	GO:0033643	host cell part	11	0.615809	1.5933	0.0439122	0.393522	4069	tags=64%, list=28%, signal=46%	Pi4k2a/Gbp7/Gbp6/Gbp3/Gbp2/Iigp1/Gbp9
CC	--	GO:0043657	host cell	11	0.615809	1.5933	0.0439122	0.393522	4069	tags=64%, list=28%, signal=46%	Pi4k2a/Gbp7/Gbp6/Gbp3/Gbp2/Iigp1/Gbp9
CC	--	GO:0043083	synaptic cleft	16	-0.556166	-1.59329	0.0262097	0.325701	2686	tags=38%, list=18%, signal=31%	Sparcl1/Slc1a1/Lamb2/Dnm3/Lama2/Lama5
BP	--	GO:0072243	metanephric nephron epithelium development	16	-0.556001	-1.59282	0.0262097	0.325701	2863	tags=50%, list=19%, signal=40%	Wnt7b/Osr1/Sox9/Yap1/Lgr4/Lamb2/Fat4/Hes1
BP	--	GO:0000491	small nucleolar ribonucleoprotein complex assembly	11	0.615603	1.59276	0.0439122	0.393522	2855	tags=64%, list=19%, signal=51%	Znhit3/Taf9/Znhit6/Pih1d1/Ruvbl1/Ruvbl2/Snu13
BP	DW	GO:0061138	morphogenesis of a branching epithelium	169	-0.341007	-1.59247	0.00192678	0.09447	2699	tags=30%, list=18%, signal=24%	Sema3e/Spint1/Fgfr2/Sox9/Ddr1/Etv5/Rspo3/Wnt5a/Yap1/Lama1/Sema3a/Lgr4/Rdh10/Timeless/Npnt/Prox1/Pxn/Fgf1/Edn1/Adm/Fgfr1/Llgl2/Tek/Hhip/Sfrp1/Mgp/Tbx1/Dchs1/Dag1/Fat4/Nrarp/Foxd1/Rbm15/Tgfbr2/Med1/Rasip1/Socs3/Csf1/Vangl2/Spry1/Lef1/Tgfb1/Tbx3/Igf1/Six4/Lama5/Foxc2/Sema3c/Cxcl12/Notch4
MF	--	GO:0015347	sodium-independent organic anion transmembrane transporter activity	10	-0.628592	-1.59243	0.0453649	0.395026	1626	tags=50%, list=11%, signal=45%	Slco1a5/Slco2b1/Slco4a1/Slco1c1/Slco1a4
CC	--	GO:0032541	cortical endoplasmic reticulum	7	-0.70389	-1.59196	0.0209524	0.301209	778	tags=71%, list=5%, signal=68%	Arv1/Asph/Tmem201/Stimate/C2cd2l
BP	--	GO:1904238	pericyte cell differentiation	6	-0.732243	-1.59185	0.0114943	0.239896	280	tags=50%, list=2%, signal=49%	Osr1/Gpr4/Foxc2
MF	--	GO:0030911	TPR domain binding	7	0.716946	1.59155	0.0230608	0.308943	2453	tags=57%, list=17%, signal=48%	Hsp90aa1/Srp72/Pde2a/Stub1
BP	--	GO:1901163	regulation of trophoblast cell migration	10	0.634773	1.59072	0.0444444	0.395026	815	tags=40%, list=6%, signal=38%	Ago2/Smurf2/Vegfa/Arhgdib
BP	--	GO:0042273	ribosomal large subunit biogenesis	68	0.401135	1.59066	0.014	0.25894	3378	tags=49%, list=23%, signal=38%	Ebna1bp2/Nsa2/Rpl38/Znhit3/Rpl3/Brix1/Rpl23a/Rpl24/Noc2l/Mrpl11/Mrpl20/Znhit6/Nop16/Eif6/Rpl14/Mdn1/Mrto4/Mak16/Rpf2/Gtpbp4/Nop53/Rpl6/Nifk/Snu13/Gtf3a/Nhp2/Rpl7a/Rplp0/Rrp15/Rpl7l1/Mrpl1/Wdr74/Nip7
BP	--	GO:0010820	positive regulation of T cell chemotaxis	13	0.594448	1.59053	0.036961	0.361717	2984	tags=69%, list=20%, signal=55%	Cxcl13/Wnk1/Ccr7/Oxsr1/Ccl5/Ccr2/Ccl27a/Stk39/Tnfsf14
BP	--	GO:0042695	thelarche	6	-0.731467	-1.59016	0.0114943	0.239896	2267	tags=50%, list=15%, signal=42%	Wnt5a/Med1/Tgfb1
BP	--	GO:0060744	mammary gland branching involved in thelarche	6	-0.731467	-1.59016	0.0114943	0.239896	2267	tags=50%, list=15%, signal=42%	Wnt5a/Med1/Tgfb1
CC	--	GO:0120111	neuron projection cytoplasm	33	0.470137	1.58982	0.0217822	0.30461	2719	tags=39%, list=18%, signal=32%	Uhmk1/Hpca/Kcnab1/Ada/Ranbp1/Mapk8/Htt/Camk2a/Sod1/Map2k4/Kif3a/Oprm1/Dynll1
BP	--	GO:1904851	positive regulation of establishment of protein localization to telomere	9	0.65115	1.58967	0.0435644	0.393522	4616	tags=78%, list=31%, signal=53%	Cct2/Cct7/Cct5/Tcp1/Cct8/Cct4/Cct3
MF	--	GO:0051864	histone demethylase activity (H3-K36 specific)	9	-0.652895	-1.58954	0.0321932	0.3442	2121	tags=56%, list=14%, signal=48%	Kdm4a/Kdm4c/Kdm2b/Kdm4b/Riox1
BP	--	GO:0070544	histone H3-K36 demethylation	9	-0.652895	-1.58954	0.0321932	0.3442	2121	tags=56%, list=14%, signal=48%	Kdm4a/Kdm4c/Kdm2b/Kdm4b/Riox1
BP	--	GO:0071500	cellular response to nitrosative stress	5	0.784468	1.58949	0.0308642	0.342125	2364	tags=80%, list=16%, signal=67%	Park7/Atg5/Ddit3/Atm
MF	--	GO:0140326	ATPase-coupled intramembrane lipid transporter activity	12	-0.60275	-1.58934	0.0314961	0.343123	357	tags=25%, list=2%, signal=24%	Abca7/Atp8b1/Atp8b5
BP	--	GO:0019321	pentose metabolic process	10	0.634164	1.58919	0.0444444	0.395026	5247	tags=90%, list=36%, signal=58%	Rpia/Rbks/Dcxr/Cbr2/Xylb/Nudt5/Fggy/Rpe/Dhdh
BP	--	GO:0034661	ncRNA catabolic process	30	0.479271	1.58883	0.0251451	0.321393	2975	tags=47%, list=20%, signal=37%	Tent4b/Tut4/Dicer1/Exosc3/Exosc7/Exosc8/Pelo/Exosc9/Exosc2/Slfn8/Exosc10/Exosc5/Nudt16/Pop1
BP	--	GO:0009206	purine ribonucleoside triphosphate biosynthetic process	56	0.413904	1.58868	0.0228137	0.308713	3467	tags=48%, list=24%, signal=37%	Cox5b/Ppargc1a/Nme6/Atp5g1/Atp5g2/Atp5j2/Atp5o/Atp5l/Ndufc2/Nme1/Atp5j/Dnajc30/Atp5h/Atp5k/Atp5pb/Cyc1/Pid1/Nme7/Antkmt/Il4/Stoml2/Atp5e/Atp5c1/Nudt2/Aldoa/Atpsckmt/Nme2
BP	--	GO:0045069	regulation of viral genome replication	85	0.384401	1.58805	0.00795229	0.191953	2929	tags=39%, list=20%, signal=31%	Larp1/Dicer1/Bst2/Ifitm3/Oas1a/Ppie/Oas2/Isg20/Ccl5/Isg15/Srpk2/Rsad2/Slpi/Oasl2/Pabpc1/Oas1g/Oas1c/Ifitm6/Eif2ak2/Ceacam1/Oas1b/Oas3/Rad23a/Fbxl2/Banf1/Nucks1/Ifitm1/Hspa8/Phb/Oasl1/Trim28/Ppia/Mphosph8
CC	--	GO:0005688	U6 snRNP	8	0.673073	1.5869	0.0350195	0.354257	2686	tags=62%, list=18%, signal=51%	Lsm3/Lsm5/Lsm8/Lsm7/Lsm4
BP	UP	GO:1901361	organic cyclic compound catabolic process	354	0.313103	1.58685	0.00207039	0.09447	3018	tags=29%, list=21%, signal=24%	Larp1/Cnot6/Ago2/Samd4b/Rock1/Mapkapk2/Tent5a/Tent4b/Rc3h2/Cnot6l/Pum2/Tent4a/Rock2/Samhd1/Ago1/Hsd17b11/Ago4/Tut4/Dicer1/Rbm8a/Hmox2/Pam16/Ctif/Eif3e/Dhx36/Magohb/Bax/Blvra/Oas2/Vegfa/Isg20/Fxr1/Lsm3/Trex1/Gtpbp2/Nudt1/Ada/Helz2/Cnot1/Hnrnpa0/Exosc3/Polr2g/Lsm5/Tardbp/Mex3d/Smg1/Hnrnpm/Pabpc1/Pde2a/Ncf2/Aldh1l1/Dnase1l3/Nudt17/Exosc7/Pym1/Gda/Hdc/Pabpc4/Kmo/Exosc8/Pkp3/Slirp/Nbas/Pelo/Hsd11b1/Qk…
BP	--	GO:0070914	UV-damage excision repair	11	0.61331	1.58683	0.0479042	0.404409	797	tags=36%, list=5%, signal=34%	Ino80/Sirt1/Ercc1/Trex1
CC	--	GO:0032982	myosin filament	10	-0.626137	-1.58621	0.0473373	0.402821	2132	tags=30%, list=14%, signal=26%	Trim32/Myh9/Mybpc3
BP	--	GO:0006614	SRP-dependent cotranslational protein targeting to membrane	17	0.555493	1.58586	0.034	0.352916	2490	tags=53%, list=17%, signal=44%	Sec63/Tram2/Srp9/Srp19/Srp72/Srp14/Srp54c/Sec61b/Srp54a
BP	--	GO:0001967	suckling behavior	10	0.632813	1.58581	0.0444444	0.395026	3043	tags=50%, list=21%, signal=40%	Ube2q1/Ubr3/Dach1/Gls/Phf21a
BP	--	GO:0043687	post-translational protein modification	23	-0.500785	-1.58479	0.026	0.325701	2469	tags=39%, list=17%, signal=33%	Stt3b/Esco1/P3h1/Rhbdd1/Esco2/Icmt/Flcn/Wipi2/Atg16l1
BP	--	GO:0015697	quaternary ammonium group transport	10	-0.62552	-1.58465	0.0493097	0.408311	2384	tags=40%, list=16%, signal=34%	Slc22a5/Slc38a2/Slc22a21/Slc22a8
BP	--	GO:0006188	IMP biosynthetic process	7	-0.700653	-1.58464	0.0247619	0.320054	565	tags=57%, list=4%, signal=55%	Ampd3/Pfas/Atic/Ampd2
BP	--	GO:0048865	stem cell fate commitment	6	-0.728833	-1.58444	0.01341	0.25894	2511	tags=83%, list=17%, signal=69%	Ascl1/Sox18/Sfrp1/Ntf5/Sox17
BP	UP	GO:0042110	T cell activation	426	0.304463	1.58411	0.00204499	0.09447	2075	tags=24%, list=14%, signal=22%	Cd8a/Itk/Ppp3cb/Bmi1/Lat/Gata3/Bcl11b/Apc/Ncor1/Sos2/Hsp90aa1/Pdcd1lg2/Dlg1/H2-Ab1/Rc3h2/Sos1/Rasgrp1/Cd74/Nfatc3/Dlg5/Zfp609/Cd209a/Cd2/Tnfsf8/H2-Aa/Lck/Cd209e/H2-T23/Card11/Dicer1/Ptpn22/Runx3/Cd3g/Bax/Fzd5/Ccr7/Dpp4/Psmb10/Slfn1/Runx2/Csk/Rab29/Srf/Jaml/Foxp1/Ccl5/Il2ra/Rps6/Gm9733/Il7r/Trex1/Sirpb1b/Cd3e/Themis/Dock8/Rsad2/Gm5150/Ada/Znhit1/Tbx21/Clec4d/Sirpb1a/Mill2/Cbfb/Tcf7/Sirpb1c/Lgals9/…
CC	--	GO:0070578	RISC-loading complex	10	0.632041	1.58387	0.0464646	0.400205	450	tags=40%, list=3%, signal=39%	Ago2/Ago1/Ago4/Dicer1
BP	--	GO:0003160	endocardium morphogenesis	6	-0.728406	-1.58351	0.0172414	0.284876	1855	tags=50%, list=13%, signal=44%	Sox18/Prox1/Sox17
BP	--	GO:0006654	phosphatidic acid biosynthetic process	19	-0.528882	-1.58303	0.0263158	0.325701	1572	tags=37%, list=11%, signal=33%	Pnpla3/Abhd8/Pld2/Agpat1/Dgkq/Dgkz/Gpam
MF	--	GO:0017110	nucleoside-diphosphatase activity	13	-0.581528	-1.58201	0.0330097	0.346294	2507	tags=38%, list=17%, signal=32%	Entpd4/Slc25a42/Entpd6/Entpd5/Cant1
BP	--	GO:1901388	regulation of transforming growth factor beta activation	6	0.745338	1.58195	0.03125	0.343082	1762	tags=67%, list=12%, signal=59%	Itgb8/Hsp90ab1/Itgav/Furin
BP	--	GO:0098792	xenophagy	11	-0.614336	-1.58104	0.0419162	0.389816	2049	tags=55%, list=14%, signal=47%	Ripk2/Nod1/Tlr2/Wipi2/Atg16l1/Lrsam1
CC	--	GO:0005750	mitochondrial respiratory chain complex III	9	0.647591	1.58098	0.0455446	0.395026	5188	tags=100%, list=35%, signal=65%	Uqcrb/Uqcrq/Uqcrc2/Cyc1/Uqcrc1/Uqcr10/Uqcrfs1/Uqcc3/Uqcrh
BP	--	GO:0006122	mitochondrial electron transport, ubiquinol to cytochrome c	9	0.647591	1.58098	0.0455446	0.395026	5188	tags=100%, list=35%, signal=65%	Cycs/Uqcrb/Uqcrq/Cyc1/Uqcrc1/Uqcr10/Uqcrfs1/Uqcc3/Uqcrh
CC	--	GO:0045275	respiratory chain complex III	9	0.647591	1.58098	0.0455446	0.395026	5188	tags=100%, list=35%, signal=65%	Uqcrb/Uqcrq/Uqcrc2/Cyc1/Uqcrc1/Uqcr10/Uqcrfs1/Uqcc3/Uqcrh
BP	UP	GO:0006457	protein folding	142	0.351824	1.58001	0.00196464	0.09447	3655	tags=42%, list=25%, signal=32%	Hsp90aa1/Tbcel/Cd74/Pfdn6/Ppig/Ppie/Aip/Pfdn2/Ptges3l/Ahsa2/Dnajb14/Dnajc3/Hsp90ab1/Ppil3/Grpel1/Chordc1/Pdcd5/Hsph1/Pfdn1/Ahsa1/Cct2/Pdcl3/Fkbp1b/Cct7/Hspe1/Tbca/Nudc/Fkbp1a/Pdrg1/B2m/Sh3glb1/Dnajb13/Dnajb11/Fkbp4/Cct5/Tcp1/Pfdn5/H2-DMb1/Mkks/Stub1/Erp44/Hspa8/Cct8/St13/Ppia/Tbcc/Hsp90b1/H2-DMb2/Selenof/Hspd1/Dnajc25/Calr/H2-DMa/Cdc37/Tbce/Ppib/Tor1a/Nktr/Nudcd2/Ranbp2
MF	--	GO:0022821	potassium ion antiporter activity	10	-0.623656	-1.57993	0.0493097	0.408311	1775	tags=50%, list=12%, signal=44%	Slc24a4/Slc9a5/Slc24a5/Slc9a2/Slc9a8
BP	--	GO:0007008	outer mitochondrial membrane organization	7	0.711449	1.57934	0.0251572	0.321393	3365	tags=86%, list=23%, signal=66%	Hsp90aa1/Bax/Pdcd5/Tomm22/Tomm20/Samm50
MF	--	GO:0140327	flippase activity	7	-0.697901	-1.57841	0.0285714	0.337488	213	tags=71%, list=1%, signal=70%	Atp8a2/Abcb1b/Tmem30a/Atp8b1/Atp8b5
BP	--	GO:1901072	glucosamine-containing compound catabolic process	7	0.710958	1.57825	0.0251572	0.321393	3660	tags=86%, list=25%, signal=64%	Chil3/Gnpda1/Chil1/Gnpda2/Ovgp1/Amdhd2
BP	--	GO:0043970	histone H3-K9 acetylation	12	0.596174	1.57809	0.0465587	0.400667	594	tags=33%, list=4%, signal=32%	Gata3/Kat2b/Smad4/Kmt2a
BP	--	GO:0006626	protein targeting to mitochondrion	66	0.402001	1.57804	0.0121212	0.243743	3477	tags=41%, list=24%, signal=31%	Hsp90aa1/Timm17a/Pam16/Fbxw7/Aip/Tomm5/Nol3/Timm23/Grpel1/Pdcd5/Ndufa13/Fis1/Parl/Dnajc15/Gsk3a/Cdkn2a/Timm22/Timm13/Romo1/Tomm22/Ptpn5/Dnajc19/Hspd1/Tomm20/Samm50/Tomm7/Timm10
BP	UP	GO:0044403	symbiotic process	322	0.31378	1.57799	0.00200803	0.09447	3026	tags=34%, list=21%, signal=28%	Larp1/Pcbp2/Nectin1/Pikfyve/Grk2/Trim56/Cd74/Crebbp/Rxra/Sp1/Npc1/Rock2/Eif3a/Igf2r/Dicer1/Sugt1/Bst2/Ifitm3/Oas1a/Trim30b/Pi4ka/Ppie/Vamp8/Trim12c/Bax/Trim30a/Snf8/Rab29/Chmp4c/Usp6nl/Trim30d/Lamtor5/Oas2/Isg20/Ccl5/Chmp2a/Trim30c/Isg15/Pfn1/Srpk2/Rsad2/Trim21/Psmc3/Slpi/Oasl2/Zbp1/Siglec1/Tardbp/Gbp7/Pabpc1/Lgals1/Oas1g/Oas1c/Eif3g/Tusc2/Hsp90ab1/Them4/Ifitm6/Eif2ak2/Ulk1/Trem3/Bad/Itgav/Smarca…
BP	--	GO:0072234	metanephric nephron tubule development	14	-0.569538	-1.57778	0.0430528	0.393375	2863	tags=86%, list=19%, signal=69%	Lif/Wwtr1/Aqp1/Hes5/Pou3f3/Wnt7b/Osr1/Sox9/Yap1/Lgr4/Fat4/Hes1
BP	--	GO:0043144	snoRNA processing	11	0.609751	1.57762	0.0499002	0.409855	2877	tags=55%, list=20%, signal=44%	Tent4b/Tent4a/Exosc3/Exosc2/Exosc10/Exosc5
BP	--	GO:0070243	regulation of thymocyte apoptotic process	16	-0.550566	-1.57725	0.0282258	0.336324	2690	tags=44%, list=18%, signal=36%	Efna1/Wnt5a/Bbc3/Blm/Ptcra/Nfkbid/Jak3
BP	--	GO:0006658	phosphatidylserine metabolic process	12	-0.597955	-1.57669	0.0314961	0.343123	3558	tags=67%, list=24%, signal=51%	Serinc2/Lipc/Ptdss1/Serinc5/Abhd12/Ptdss2/Abhd16a/Lpcat3
MF	--	GO:0015298	solute:cation antiporter activity	21	-0.511357	-1.5766	0.0325203	0.3442	3709	tags=57%, list=25%, signal=43%	Slc8a3/Tmco3/Slc8a1/Slc24a4/Slc9b2/Slc8b1/Clcn3/Slc41a1/Slc9a5/Slc24a5/Slc9a2/Slc9a8
BP	--	GO:0048686	regulation of sprouting of injured axon	5	0.778083	1.57655	0.0390947	0.376344	2191	tags=60%, list=15%, signal=51%	Lrp1/Cntf/Rtn4
MF	--	GO:0050543	icosatetraenoic acid binding	9	0.64528	1.57534	0.0455446	0.395026	3384	tags=67%, list=23%, signal=51%	Gpr31b/Alox5ap/S100a8/S100a9/Cyp4f14/Stx3
BP	--	GO:0042771	intrinsic apoptotic signaling pathway in response to DNA damage by p53 class mediator	41	0.441334	1.57525	0.0268199	0.327847	2017	tags=29%, list=14%, signal=25%	Hipk1/Hipk2/Sirt1/Cd74/Bag6/Kdm1a/Rps27l/Cdkn1a/Ifi204/Shisa5/Snw1/Nupr1
MF	--	GO:0008046	axon guidance receptor activity	7	-0.696153	-1.57446	0.0304762	0.342125	1229	tags=43%, list=8%, signal=39%	Ephb3/Robo1/Epha7
BP	--	GO:0002702	positive regulation of production of molecular mediator of immune response	90	0.376715	1.57428	0.00790514	0.191953	2594	tags=33%, list=18%, signal=28%	Cd226/Ffar2/Gata3/Mzb1/Scimp/Cd74/H2-T23/Ptpn22/Dhx36/Fzd5/Foxp1/Rsad2/Exosc3/Tbx21/Rif1/Cd40/Kars/Ceacam1/Mapk3/Fcer1g/Prkcz/Tlr9/B2m/Rtn4/Ddx58/Il18/H2-M3/Tnfsf13/Tnfsf4/Ddx21
BP	--	GO:0110011	regulation of basement membrane organization	5	-0.77103	-1.57397	0.0271318	0.328656	1367	tags=100%, list=9%, signal=91%	Clasp1/Phldb2/Phldb1/Dag1
BP	--	GO:1904259	regulation of basement membrane assembly involved in embryonic body morphogenesis	5	-0.77103	-1.57397	0.0271318	0.328656	1367	tags=100%, list=9%, signal=91%	Clasp1/Phldb2/Phldb1/Dag1
BP	--	GO:1904261	positive regulation of basement membrane assembly involved in embryonic body morphogenesis	5	-0.77103	-1.57397	0.0271318	0.328656	1367	tags=100%, list=9%, signal=91%	Clasp1/Phldb2/Phldb1/Dag1
BP	--	GO:2001197	basement membrane assembly involved in embryonic body morphogenesis	5	-0.77103	-1.57397	0.0271318	0.328656	1367	tags=100%, list=9%, signal=91%	Clasp1/Phldb2/Phldb1/Dag1
BP	--	GO:0051204	protein insertion into mitochondrial membrane	21	0.519651	1.57346	0.0333333	0.347483	3477	tags=62%, list=24%, signal=47%	Hsp90aa1/Bax/Pdcd5/Ndufa13/Cox18/Sh3glb1/Timm22/Timm13/Romo1/Tomm22/Maip1/Samm50/Timm10
BP	--	GO:1904393	regulation of skeletal muscle acetylcholine-gated channel clustering	8	-0.678826	-1.57297	0.0327869	0.345752	4688	tags=88%, list=32%, signal=60%	Ptn/Lrp4/Fzd9/Sorbs1/Musk/Crkl/Sorbs2
BP	--	GO:0010819	regulation of T cell chemotaxis	14	0.578266	1.57276	0.0529532	0.417937	2984	tags=64%, list=20%, signal=51%	Cxcl13/Wnk1/Ccr7/Oxsr1/Ccl5/Ccr2/Ccl27a/Stk39/Tnfsf14
BP	--	GO:0042276	error-prone translesion synthesis	6	-0.723281	-1.57237	0.0172414	0.284876	2517	tags=67%, list=17%, signal=55%	Rev1/Polk/Primpol/Polh
BP	--	GO:0007256	activation of JNKK activity	6	-0.723213	-1.57222	0.0172414	0.284876	2202	tags=83%, list=15%, signal=71%	Tnik/Map3k12/Ercc6/Mapkbp1/Map3k11
BP	--	GO:0075522	IRES-dependent viral translational initiation	9	0.643958	1.57211	0.0455446	0.395026	3025	tags=56%, list=21%, signal=44%	Pcbp2/Eif3a/Eif3f/Ssb/Eif3d
BP	UP	GO:0016032	viral process	275	0.319969	1.57191	0.00206612	0.09447	2943	tags=33%, list=20%, signal=27%	Larp1/Pcbp2/Nectin1/Pikfyve/Grk2/Trim56/Cd74/Crebbp/Rxra/Sp1/Npc1/Rock2/Eif3a/Igf2r/Dicer1/Bst2/Ifitm3/Oas1a/Trim30b/Pi4ka/Ppie/Vamp8/Trim12c/Bax/Trim30a/Snf8/Rab29/Chmp4c/Usp6nl/Trim30d/Lamtor5/Oas2/Isg20/Ccl5/Chmp2a/Trim30c/Isg15/Pfn1/Srpk2/Rsad2/Trim21/Psmc3/Slpi/Oasl2/Zbp1/Siglec1/Tardbp/Pabpc1/Lgals1/Oas1g/Oas1c/Eif3g/Hsp90ab1/Them4/Ifitm6/Eif2ak2/Bad/Itgav/Smarca4/Ceacam1/Oas1b/Oas3/Rab43/A…
MF	--	GO:0008190	eukaryotic initiation factor 4E binding	8	0.66671	1.57189	0.040856	0.383192	1412	tags=50%, list=10%, signal=45%	Larp1/Eif4ebp2/Eif4ebp1/Rbx1
BP	--	GO:0031293	membrane protein intracellular domain proteolysis	5	-0.769962	-1.57179	0.0290698	0.33769	2534	tags=80%, list=17%, signal=66%	Sppl2a/Rhbdd1/Sppl2b/Tgfb1
MF	--	GO:1990405	protein antigen binding	10	0.626662	1.57039	0.0525253	0.417608	3181	tags=70%, list=22%, signal=55%	H2-Ab1/Lck/Hnrnpm/Ppp2ca/Itga4/Ep300/Klrd1
BP	--	GO:0007028	cytoplasm organization	10	0.626562	1.57014	0.0525253	0.417608	3355	tags=60%, list=23%, signal=46%	Sos1/Synj2bp/Kif5b/Zmiz1/Wdr77/Etv6
BP	--	GO:0009145	purine nucleoside triphosphate biosynthetic process	57	0.407756	1.5689	0.0228571	0.308713	3467	tags=47%, list=24%, signal=36%	Cox5b/Ppargc1a/Nme6/Atp5g1/Atp5g2/Atp5j2/Atp5o/Atp5l/Ndufc2/Nme1/Atp5j/Dnajc30/Atp5h/Atp5k/Atp5pb/Cyc1/Pid1/Nme7/Antkmt/Il4/Stoml2/Atp5e/Atp5c1/Nudt2/Aldoa/Atpsckmt/Nme2
BP	--	GO:0000185	activation of MAPKKK activity	10	-0.619296	-1.56888	0.0512821	0.417608	3174	tags=60%, list=22%, signal=47%	Gadd45a/Tnf/Gadd45g/Dab2ip/Gadd45b/Tab1
BP	--	GO:2000617	positive regulation of histone H3-K9 acetylation	8	0.665348	1.56868	0.040856	0.383192	1742	tags=50%, list=12%, signal=44%	Gata3/Kat2b/Smad4/Pih1d1
MF	--	GO:0003725	double-stranded RNA binding	71	0.392717	1.56858	0.0139721	0.25894	3263	tags=42%, list=22%, signal=33%	Ago2/Rc3h2/Ago1/Ago4/Dicer1/Oas1a/Dhx36/Oas2/Ddx60/Fxr1/Prkrip1/Oasl2/Zbp1/Oas1g/Oas1c/Hsp90ab1/Eif2ak2/Oas1b/Eif4b/Oas3/Ifih1/Ddx58/Aptx/Ddx21/Oasl1/Strbp/Lsm14a/Hspd1/Dhx58/Dhx15
CC	--	GO:0030877	beta-catenin destruction complex	10	0.62587	1.56841	0.0525253	0.417608	275	tags=20%, list=2%, signal=20%	Apc/Axin1
BP	--	GO:0045736	negative regulation of cyclin-dependent protein serine/threonine kinase activity	22	0.508472	1.56818	0.0328185	0.345752	1914	tags=36%, list=13%, signal=32%	Kat2b/Apc/Pten/Cdkn1a/Lats1/Hexim1/Cdk5rap1/Cdkn2a
BP	--	GO:0099519	dense core granule cytoskeletal transport	10	0.625721	1.56803	0.0525253	0.417608	4790	tags=70%, list=33%, signal=47%	Kif5b/Kif1c/Kif5a/Kif1b/Map2/Kif1a/Tanc2
BP	--	GO:0035050	embryonic heart tube development	64	-0.396063	-1.56788	0.00819672	0.193292	4495	tags=50%, list=31%, signal=35%	Tead2/Psen1/Eng/Gja5/Gja1/Smo/Smad3/Pkd2/Hhex/Pcnt/Slc8a1/Aldh1a2/Folr1/Ccdc39/Dnaaf1/Invs/Ift122/Wnt5a/Yap1/Sox18/Pifo/Stil/Hes1/Tgfbr2/Med1/Arl13b/Sox17/Vangl2/Sufu/Tbx3/Foxc2/Lbx1
BP	--	GO:0002483	antigen processing and presentation of endogenous peptide antigen	23	0.506981	1.56774	0.0318725	0.3442	3070	tags=43%, list=21%, signal=34%	H2-T23/H2-T22/H2-M2/H2-D1/B2m/Gm11127/H2-M3/H2-Q7/H2-Q6/H2-T24
BP	--	GO:0019885	antigen processing and presentation of endogenous peptide antigen via MHC class I	23	0.506981	1.56774	0.0318725	0.3442	3070	tags=43%, list=21%, signal=34%	H2-T23/H2-T22/H2-M2/H2-D1/B2m/Gm11127/H2-M3/H2-Q7/H2-Q6/H2-T24
BP	--	GO:0070262	peptidyl-serine dephosphorylation	17	-0.535455	-1.56773	0.0378486	0.368585	2160	tags=41%, list=15%, signal=35%	Ppp1r15a/Dusp1/Nck1/Ppp2r2a/Ppm1f/Ppp5c/Ppp2r2c
BP	--	GO:0034227	tRNA thio-modification	5	-0.767838	-1.56745	0.0290698	0.33769	3404	tags=80%, list=23%, signal=62%	Ctu1/Trmu/Urm1/Mocs3
BP	--	GO:0008089	anterograde axonal transport	47	0.426195	1.56621	0.0266667	0.327847	3104	tags=40%, list=21%, signal=32%	Rab21/Kif5b/Terf2/Bloc1s1/Nefl/Kif1c/Agtpbp1/Arl8a/Sod1/Bloc1s4/Kif3a/Kif5a/Dtnbp1/Bloc1s5/Borcs5/Ap3s1/Dlg2/Kif1b/Bloc1s2
BP	--	GO:0042711	maternal behavior	10	0.624646	1.56534	0.0525253	0.417608	760	tags=30%, list=5%, signal=28%	Mbd2/Pten/Crebrf
BP	--	GO:0060746	parental behavior	10	0.624646	1.56534	0.0525253	0.417608	760	tags=30%, list=5%, signal=28%	Mbd2/Pten/Crebrf
BP	--	GO:0072007	mesangial cell differentiation	5	-0.766782	-1.5653	0.0290698	0.33769	280	tags=60%, list=2%, signal=59%	Osr1/Gpr4/Foxc2
BP	--	GO:0072143	mesangial cell development	5	-0.766782	-1.5653	0.0290698	0.33769	280	tags=60%, list=2%, signal=59%	Osr1/Gpr4/Foxc2
BP	--	GO:0035358	regulation of peroxisome proliferator activated receptor signaling pathway	10	0.624433	1.56481	0.0525253	0.417608	3988	tags=70%, list=27%, signal=51%	Sirt1/Alox15/Stard10/Gps2/Asxl2/Fabp5/Asxl1
BP	--	GO:0015014	heparan sulfate proteoglycan biosynthetic process, polysaccharide chain biosynthetic process	6	0.736996	1.56424	0.0333333	0.347483	739	tags=50%, list=5%, signal=48%	Hs2st1/Ndst1/Ext1
BP	--	GO:0060369	positive regulation of Fc receptor mediated stimulatory signaling pathway	7	0.704507	1.56393	0.0293501	0.33769	2846	tags=43%, list=19%, signal=35%	Cd226/Ptprj/Rapgef1
BP	UP	GO:0007005	mitochondrion organization	440	0.299961	1.56392	0.00206186	0.09447	3528	tags=36%, list=24%, signal=28%	Gimap3/Akt3/Hsp90aa1/Ppp2cb/Vps13d/Synj2bp/Bcl2l2/Timm17a/Gclc/Ppargc1a/Coa8/Pam16/Cox17/Bax/Uqcc2/Man2a1/Tmem126a/Rab29/Rab38/Fbxw7/Ndufs6/Ndufs5/Fmc1/Mx2/Cox7a2/Dap3/Aip/Ndufb9/Tomm5/Ndufa5/Ndufb8/Ndufa8/Taco1/Xaf1/Ndufb6/Siva1/Smurf1/Ndufb7/Nol3/Inf2/Mpv17/Pde2a/Chchd6/Alkbh7/Uqcrb/Ndufb10/Micos13/Ndufs4/Timm23/Grpel1/Cd24a/Park7/Htt/Pdcd5/Them4/Ndufa10/Ulk1/Ndufa13/Bad/Sfn/Lyrm7/Fis1/Higd1a/C…
BP	--	GO:1904182	regulation of pyruvate dehydrogenase activity	7	-0.691479	-1.56389	0.0342857	0.35406	3622	tags=57%, list=25%, signal=43%	Sirt4/Pdk1/Pdp2/Pdk4
BP	--	GO:0045022	early endosome to late endosome transport	36	0.44724	1.56384	0.0231214	0.309099	2762	tags=36%, list=19%, signal=29%	Lmtk2/Dnajc13/Rab21/Snf8/Mapk3/Sh3glb1/Stx8/Snx16/Rab7/Emp2/Hook3/Ptpn23/Snx3
BP	--	GO:1902946	protein localization to early endosome	10	0.624045	1.56383	0.0525253	0.417608	723	tags=30%, list=5%, signal=29%	Rock2/Sorl1/Vegfa
BP	--	GO:0006446	regulation of translational initiation	57	0.406408	1.56371	0.0228571	0.308713	1166	tags=19%, list=8%, signal=18%	Larp1/Eif4ebp2/Uhmk1/Ago2/Tpr/Rxra/Eif5b/Eif4ebp1/Ctif/Polr2g/Dnajc3
BP	--	GO:0006991	response to sterol depletion	16	-0.545747	-1.56344	0.0302419	0.342125	1186	tags=56%, list=8%, signal=52%	Amfr/Erlin1/Srebf2/Srebf1/Erlin2/Lpcat3/Pip4p1/Eif2ak3/Scap
MF	--	GO:0099106	ion channel regulator activity	86	0.376773	1.56343	0.00980392	0.219271	2576	tags=33%, list=18%, signal=27%	Rsc1a1/Rack1/Dlg1/Wnk1/Kcnmb3/Sgk2/Vamp8/Kcnab1/Inafm2/Cacnb3/Nedd4l/Arpp19/Akap9/Commd1/Itpr1/Vti1b/Amigo1/Fkbp1b/Sgk3/Prkcz/Pcsk9/Stx8/Fxyd5/Slc30a1/Cacng8/Ensa/Sumo1/Mcub
CC	--	GO:0030315	T-tubule	58	0.405576	1.56341	0.023166	0.309099	3915	tags=40%, list=27%, signal=29%	Ppp3cb/Dlg1/Ryr1/Prkar2a/Kcnj12/Cacnb3/Nos1/Vdr/Cacna1s/Tgfb3/Cacna1d/Slc30a1/Sri/Cacng8/Cacna1c/Akap7/Atp2b4/Kcnd2/Akap6/Cltc/Prkce/Abcc9/Ank3
MF	--	GO:0036435	K48-linked polyubiquitin modification-dependent protein binding	9	0.64039	1.5634	0.0455446	0.395026	1152	tags=33%, list=8%, signal=31%	Nploc4/Mindy2/Ubxn1
BP	--	GO:0055057	neuroblast division	13	-0.574611	-1.56319	0.0349515	0.354257	2639	tags=62%, list=18%, signal=51%	Rab10/Fgfr2/Akna/Numb/Fgfr1/Arhgef2/Lef1/Tead3
BP	--	GO:0034471	ncRNA 5'-end processing	17	0.547554	1.56319	0.04	0.380564	5198	tags=71%, list=35%, signal=46%	Rpp30/Rpp21/Ssb/Pop4/Pop1/Abt1/Rpp38/Rpp25l/Rpp25/Pop7/Rpp40/Pop5
BP	--	GO:1900019	regulation of protein kinase C activity	8	-0.674507	-1.56297	0.0348361	0.354257	2267	tags=38%, list=15%, signal=32%	Wnt5a/Cemip/Tcim
BP	--	GO:1900020	positive regulation of protein kinase C activity	8	-0.674507	-1.56297	0.0348361	0.354257	2267	tags=38%, list=15%, signal=32%	Wnt5a/Cemip/Tcim
BP	--	GO:0018149	peptide cross-linking	19	-0.522123	-1.5628	0.0323887	0.3442	1694	tags=26%, list=12%, signal=23%	Dcn/Mamdc2/Col3a1/Abca7/Spock2
BP	--	GO:1904375	regulation of protein localization to cell periphery	125	0.354208	1.56276	0.00392927	0.130464	2280	tags=24%, list=16%, signal=20%	Rsc1a1/Ppfia1/Rhoq/Rack1/Dlg1/Ppp2r5a/Rab11fip2/Picalm/Kif5b/Zdhhc5/Vamp8/Csk/Hectd1/Pkdcc/Pdpk1/Ppp1r9b/Commd1/Lrp1/Lgals3/Vti1b/Cib1/Ramp3/Camk2a/Prkcz/Rangrf/Hras/Stx8/Cnpy4/Rer1/Akt1
CC	--	GO:0020003	symbiont-containing vacuole	8	0.662821	1.56272	0.0428016	0.39289	4069	tags=75%, list=28%, signal=54%	Gbp7/Gbp6/Gbp3/Gbp2/Iigp1/Gbp9
CC	--	GO:0030430	host cell cytoplasm	8	0.662821	1.56272	0.0428016	0.39289	4069	tags=75%, list=28%, signal=54%	Gbp7/Gbp6/Gbp3/Gbp2/Iigp1/Gbp9
CC	--	GO:0033655	host cell cytoplasm part	8	0.662821	1.56272	0.0428016	0.39289	4069	tags=75%, list=28%, signal=54%	Gbp7/Gbp6/Gbp3/Gbp2/Iigp1/Gbp9
BP	--	GO:0099116	tRNA 5'-end processing	14	0.574532	1.5626	0.0529532	0.417937	5198	tags=79%, list=35%, signal=51%	Rpp30/Rpp21/Ssb/Pop4/Pop1/Rpp38/Rpp25l/Rpp25/Pop7/Rpp40/Pop5
BP	--	GO:0001682	tRNA 5'-leader removal	13	0.583978	1.56252	0.0431211	0.393522	5198	tags=85%, list=35%, signal=55%	Rpp30/Rpp21/Ssb/Pop4/Pop1/Rpp38/Rpp25l/Rpp25/Pop7/Rpp40/Pop5
MF	--	GO:0004016	adenylate cyclase activity	10	-0.616764	-1.56247	0.0552268	0.424091	3771	tags=50%, list=26%, signal=37%	Gucy1b1/Adcy4/Adcy5/Adcy7/Adcy3
BP	--	GO:0090344	negative regulation of cell aging	22	0.50643	1.56188	0.034749	0.354257	614	tags=23%, list=4%, signal=22%	Akt3/Sirt1/Pten/Terf2/Map3k3
BP	--	GO:0008334	histone mRNA metabolic process	17	0.54706	1.56178	0.04	0.380564	2911	tags=53%, list=20%, signal=43%	Tent4b/Tent4a/Cpsf2/Upf1/Lsm1/Atm/Ssb/Exosc10/Dcp2
BP	UP	GO:0043903	regulation of symbiotic process	186	0.334809	1.56137	0.00197239	0.09447	2943	tags=35%, list=20%, signal=29%	Larp1/Trim56/Cd74/Crebbp/Sp1/Igf2r/Dicer1/Bst2/Ifitm3/Oas1a/Trim30b/Ppie/Trim12c/Trim30a/Snf8/Chmp4c/Trim30d/Oas2/Isg20/Ccl5/Chmp2a/Trim30c/Isg15/Pfn1/Srpk2/Rsad2/Trim21/Psmc3/Slpi/Oasl2/Tardbp/Pabpc1/Lgals1/Oas1g/Oas1c/Ifitm6/Eif2ak2/Bad/Itgav/Smarca4/Ceacam1/Oas1b/Oas3/Hdac1/Rad23a/Snw1/Trim5/Fbxl2/Arg1/Banf1/Cav2/Nucks1/Ifitm1/Hspa8/Phb/Rab7/Chmp4b/Trim25/Snx3/Oasl1/Trim28/Ep300/Ppia/Mphosph8/…
BP	--	GO:0015858	nucleoside transport	7	0.703321	1.5613	0.0293501	0.33769	4	tags=14%, list=0%, signal=14%	Rsc1a1
BP	--	GO:0060751	branch elongation involved in mammary gland duct branching	5	-0.764651	-1.56095	0.0329457	0.345989	2267	tags=60%, list=15%, signal=51%	Wnt5a/Med1/Tgfb1
MF	--	GO:0023024	MHC class I protein complex binding	5	0.770272	1.56073	0.0411523	0.384878	3382	tags=100%, list=23%, signal=77%	Cd8a/Klrc1/Tapbpl/Klrd1/Cd160
BP	--	GO:0014807	regulation of somitogenesis	5	-0.764262	-1.56015	0.0329457	0.345989	757	tags=100%, list=5%, signal=95%	Dll1/Ppp2r3a/Nrarp/Lfng
BP	UP	GO:0031056	regulation of histone modification	132	0.351734	1.55999	0.00195695	0.09447	2220	tags=30%, list=15%, signal=26%	Ubr5/Gata3/Kat2b/Ctcf/Tada2b/Ncor1/Trip12/Nipbl/Sirt1/Kmt2b/Slk/Jdp2/Kdm1a/Smad4/Eid1/Kmt2a/Brd7/Ehmt2/Vegfa/Rtf1/Noc2l/Znhit1/Rif1/Macroh2a1/Nos1/Rnf20/Mllt6/Park7/Mtf2/Wdr61/Mapk3/Pih1d1/Ube2n/Atg5/Zbtb7b/Cdk9/Snw1/Otub1/Thap7/Nsd1
BP	--	GO:0035634	response to stilbenoid	8	0.661603	1.55985	0.0428016	0.39289	3459	tags=75%, list=24%, signal=57%	Usp18/Ly6d/Ifit3/Mup3/Cd36/Hba-a1
CC	--	GO:0097524	sperm plasma membrane	7	0.702605	1.55971	0.0293501	0.33769	1311	tags=43%, list=9%, signal=39%	Hsp90aa1/Adam4/Hsp90ab1
MF	--	GO:0015349	thyroid hormone transmembrane transporter activity	6	-0.717019	-1.55875	0.0191571	0.293535	1626	tags=67%, list=11%, signal=59%	Slco1a5/Slco4a1/Slc7a8/Slco1c1
BP	--	GO:0070212	protein poly-ADP-ribosylation	8	0.661028	1.5585	0.0428016	0.39289	1655	tags=38%, list=11%, signal=33%	Parp14/Tnks2/Parp3
BP	--	GO:2000252	negative regulation of feeding behavior	8	-0.671971	-1.55709	0.0348361	0.354257	2061	tags=50%, list=14%, signal=43%	Ttc21b/Lepr/Crhr2/Napepld
BP	--	GO:0002577	regulation of antigen processing and presentation	18	0.531783	1.55658	0.0508806	0.416477	3001	tags=44%, list=20%, signal=35%	H2-Ab1/Cd74/Ccr7/Slc11a1/Cd68/Thbs1/Tapbpl/Fgl2
BP	UP	GO:2000058	regulation of ubiquitin-dependent protein catabolic process	143	0.345537	1.55521	0.00197239	0.09447	2509	tags=30%, list=17%, signal=25%	Usp7/Hipk2/Tlk2/Rack1/Pten/Axin1/N4bp1/Bag6/Gclc/Rybp/Rnf217/Dvl1/Csnk2a2/Lats1/Fbxw7/Arih1/Gna12/Fbxw8/Taf9/Smurf1/Ubxn1/Mapk8/Ddrgk1/Hsp90ab1/Park7/Cop1/Commd1/Ube2k/Ube3a/Pdcl3/Socs4/Agtpbp1/Gsk3a/Rad23a/Cdkn2a/Sumo2/Akt1/Nop53/Hspbp1/Stub1/Sumo3/Sumo1/Ptk2
BP	--	GO:0070168	negative regulation of biomineral tissue development	18	-0.527149	-1.55499	0.0386965	0.373904	2548	tags=50%, list=17%, signal=41%	Sox9/Rflna/Rflnb/Aspn/Gas6/Ptk2b/Nos3/Trpm4/Tgfb1
BP	--	GO:0110150	negative regulation of biomineralization	18	-0.527149	-1.55499	0.0386965	0.373904	2548	tags=50%, list=17%, signal=41%	Sox9/Rflna/Rflnb/Aspn/Gas6/Ptk2b/Nos3/Trpm4/Tgfb1
BP	--	GO:0006754	ATP biosynthetic process	47	0.423122	1.55491	0.0285714	0.337488	3400	tags=49%, list=23%, signal=38%	Cox5b/Ppargc1a/Atp5g1/Atp5g2/Atp5j2/Atp5o/Atp5l/Ndufc2/Atp5j/Dnajc30/Atp5h/Atp5k/Atp5pb/Cyc1/Pid1/Antkmt/Il4/Stoml2/Atp5e/Atp5c1/Nudt2/Aldoa/Atpsckmt
BP	--	GO:0031584	activation of phospholipase D activity	6	0.732301	1.55428	0.0333333	0.347483	2704	tags=67%, list=18%, signal=54%	Hpca/Ccl5/Prkcz/Gna13
BP	--	GO:0043299	leukocyte degranulation	59	0.401503	1.55377	0.0215264	0.30461	3382	tags=39%, list=23%, signal=30%	Lat/Bcr/Rasgrp1/Vamp8/Lat2/Pi4k2a/Pdpk1/Lgals9/Cd177/Ap1g1/Fcer1a/Ccr2/Fcer1g/Abr/Cplx2/Foxf1/Fgr/Ms4a2/Snap23/Il4/Gab2/Rac2/Cd160
BP	--	GO:0070100	negative regulation of chemokine-mediated signaling pathway	5	-0.760983	-1.55346	0.0348837	0.354257	3016	tags=60%, list=21%, signal=48%	Slit2/Robo1/Sh2b3
BP	UP	GO:0050792	regulation of viral process	174	0.339505	1.5533	0.00204082	0.09447	2943	tags=36%, list=20%, signal=29%	Larp1/Trim56/Cd74/Crebbp/Sp1/Igf2r/Dicer1/Bst2/Ifitm3/Oas1a/Trim30b/Ppie/Trim12c/Trim30a/Snf8/Chmp4c/Trim30d/Oas2/Isg20/Ccl5/Chmp2a/Trim30c/Isg15/Pfn1/Srpk2/Rsad2/Trim21/Psmc3/Slpi/Oasl2/Tardbp/Pabpc1/Lgals1/Oas1g/Oas1c/Ifitm6/Eif2ak2/Smarca4/Ceacam1/Oas1b/Oas3/Hdac1/Rad23a/Snw1/Trim5/Fbxl2/Banf1/Cav2/Nucks1/Ifitm1/Hspa8/Phb/Rab7/Chmp4b/Trim25/Snx3/Oasl1/Trim28/Ep300/Ppia/Mphosph8/Cfl1/Kpna6
CC	--	GO:0036156	inner dynein arm	10	-0.613113	-1.55322	0.0650888	0.454353	2005	tags=40%, list=14%, signal=35%	Dnah12/Dnah6/Wdr63/Dnah10
BP	--	GO:2000780	negative regulation of double-strand break repair	25	0.488095	1.55321	0.0314342	0.343123	1083	tags=24%, list=7%, signal=22%	Ubr5/Trip12/Ogg1/Smchd1/Rnf169/Rif1
MF	--	GO:1901618	organic hydroxy compound transmembrane transporter activity	22	-0.499678	-1.55295	0.0392562	0.377092	1510	tags=45%, list=10%, signal=41%	Slco1a5/Aqp11/Slc10a7/Slco2b1/Slc16a1/Slc16a8/Stra6/Slco1c1/Slc16a3/Slco1a4
BP	UP	GO:0030217	T cell differentiation	244	0.319765	1.55292	0.002	0.09447	2054	tags=25%, list=14%, signal=22%	Cd8a/Itk/Ppp3cb/Bmi1/Gata3/Bcl11b/Apc/Ncor1/Sos2/Hsp90aa1/Rc3h2/Sos1/Rasgrp1/Cd74/Nfatc3/Zfp609/Tnfsf8/H2-Aa/Lck/Card11/Dicer1/Ptpn22/Runx3/Cd3g/Fzd5/Ccr7/Runx2/Srf/Foxp1/Il2ra/Rps6/Il7r/Cd3e/Themis/Rsad2/Ada/Tbx21/Clec4d/Cbfb/Tcf7/Lgals9/Ly9/Psap/Flt3/Pla2g2d/Bad/Dock2/Anxa1/Batf/Ccr2/Cd3d/Fcer1g/Atg5/Zbtb7b/Cdkn2a/Prkcz/Prdx2/Rora/Zmiz1/B2m/Sox4
BP	--	GO:2000773	negative regulation of cellular senescence	17	0.543947	1.5529	0.044	0.393522	2044	tags=35%, list=14%, signal=30%	Akt3/Sirt1/Terf2/Map3k3/Nampt/Hmga2
BP	--	GO:0032490	detection of molecule of bacterial origin	10	-0.612804	-1.55244	0.0650888	0.454353	877	tags=50%, list=6%, signal=47%	Nod2/Tlr4/Tlr2/Ly96/Scarb1
BP	--	GO:0035176	social behavior	36	0.44382	1.55188	0.0250482	0.321393	2489	tags=36%, list=17%, signal=30%	Eif4ebp2/Pten/Cic/Atxn1l/Dvl1/Ext1/Htt/Vps13a/Cntnap2/Gnb1l/Shank1/Mkks/Pcm1
BP	--	GO:0042472	inner ear morphogenesis	73	-0.382749	-1.55085	0.01222	0.244737	2594	tags=34%, list=18%, signal=28%	Ptk7/Fgfr2/Col11a1/Sox9/Prrx2/Hpn/Wnt5a/Fzd3/Myo15/Fzd6/Tmie/Dvl3/Fgfr1/Clic5/Frzb/Tbx1/Dvl2/Itga8/Fzd2/Ush1g/Myo7a/Gata2/Vangl2/Tprn/Six4
BP	--	GO:0045956	positive regulation of calcium ion-dependent exocytosis	11	-0.602518	-1.55063	0.0518962	0.417608	4922	tags=73%, list=33%, signal=48%	Syt1/Stx1a/Hyal3/Kcnb1/Syt9/Stxbp1/Scamp5/Doc2b
BP	--	GO:0072396	response to cell cycle checkpoint signaling	6	-0.713228	-1.55051	0.0229885	0.308713	3759	tags=67%, list=26%, signal=50%	Tigar/Fbh1/Slx4/Zmpste24
BP	--	GO:0072402	response to DNA integrity checkpoint signaling	6	-0.713228	-1.55051	0.0229885	0.308713	3759	tags=67%, list=26%, signal=50%	Tigar/Fbh1/Slx4/Zmpste24
BP	--	GO:0072423	response to DNA damage checkpoint signaling	6	-0.713228	-1.55051	0.0229885	0.308713	3759	tags=67%, list=26%, signal=50%	Tigar/Fbh1/Slx4/Zmpste24
BP	DW	GO:0001763	morphogenesis of a branching structure	184	-0.329647	-1.54989	0.00201613	0.09447	2699	tags=29%, list=18%, signal=24%	Sema3e/Spint1/Col13a1/Fgfr2/Sox9/Ddr1/Il1b/Etv5/Rspo3/Wnt5a/Yap1/Lama1/Sema3a/Lgr4/Rdh10/Timeless/Npnt/Prox1/Pxn/Fgf1/Edn1/Adm/Fgfr1/Llgl2/Tek/Hhip/Sfrp1/Mgp/Tbx1/Dchs1/Dag1/Fat4/Nrarp/Foxd1/Rbm15/Tgfbr2/Med1/Rasip1/Socs3/Csf1/Vangl2/Spry1/Lef1/Tgfb1/Tbx3/Igf1/Six4/Epha7/Lama5/Foxc2/Sema3c/Cxcl12/Notch4
MF	--	GO:0016651	oxidoreductase activity, acting on NAD(P)H	62	0.395866	1.54984	0.0193798	0.295103	3385	tags=50%, list=23%, signal=39%	Selenot/Cyba/Ndufv2/Ndufa5/Ndufb8/Ncf4/Nos1/Ndufb7/Ncf2/Cyb5r3/Ndufs4/Ndufa10/Ndufa13/Dcxr/Ndufaf2/Kmo/Ndufa12/Txndc17/Ndufs7/Ndufc2/Ndufs3/Txn1/Dhrs4/Ndufa9/Ndufs2/Ndufa7/Ndufs8/Aifm2/Gmpr2/Wdr93/Cbr1
BP	--	GO:2000758	positive regulation of peptidyl-lysine acetylation	32	0.460346	1.54902	0.0294118	0.33769	2927	tags=44%, list=20%, signal=35%	Gata3/Kat2b/Tada2b/Prkaa2/Smad4/Brd7/Nfe2/Nos1/Mapk3/Pih1d1/Sox4/Ruvbl2/Ep300/Arrb1
BP	--	GO:0045060	negative thymic T cell selection	12	0.585166	1.54895	0.0546559	0.421995	1817	tags=42%, list=12%, signal=37%	Cd74/Ccr7/Cd3e/Dock2/Atg5
CC	--	GO:1990726	Lsm1-7-Pat1 complex	5	0.764285	1.54859	0.0432099	0.393522	2369	tags=80%, list=16%, signal=67%	Lsm3/Lsm5/Lsm1/Lsm7
BP	--	GO:2000807	regulation of synaptic vesicle clustering	9	0.63429	1.54851	0.0514851	0.417608	399	tags=22%, list=3%, signal=22%	Pten/Picalm
MF	--	GO:0031435	mitogen-activated protein kinase kinase kinase binding	24	-0.482826	-1.54825	0.0340681	0.352916	2149	tags=33%, list=15%, signal=29%	Map4k2/Mapk8ip3/Mapk8ip1/Dab2ip/Map2k7/Tgfbr2/Map3k11/Tcf3
BP	--	GO:0009438	methylglyoxal metabolic process	6	0.729212	1.54772	0.0354167	0.354656	3333	tags=50%, list=23%, signal=39%	Park7/Pnkd/Aldoa
MF	--	GO:0016635	oxidoreductase activity, acting on the CH-CH group of donors, quinone or related compound as acceptor	5	0.76385	1.54771	0.0452675	0.395026	2213	tags=60%, list=15%, signal=51%	Sdhaf4/Sdhb/Sdhd
BP	--	GO:0002367	cytokine production involved in immune response	94	0.366853	1.54724	0.0117188	0.242003	2594	tags=35%, list=18%, signal=29%	Cd226/Ffar2/Dennd1b/Gata3/Scimp/Sirt1/Dlg1/Cd74/Cuedc2/H2-T23/Dhx36/Fzd5/Rsad2/Tbx21/Kars/Trem3/Mapk3/Ccr2/Fcer1g/Atg5/Prkcz/Tlr9/Tgfb3/B2m/Rtn4/Arg1/Ddx58/Il18/H2-M3/Crlf2/Slc11a1/Tnfsf4/Ddx21
BP	--	GO:0072344	rescue of stalled ribosome	5	0.763453	1.54691	0.0452675	0.395026	1248	tags=60%, list=8%, signal=55%	Rack1/Gtpbp2/Nemf
BP	--	GO:1901165	positive regulation of trophoblast cell migration	6	0.728738	1.54671	0.0354167	0.354656	723	tags=50%, list=5%, signal=48%	Ago2/Smurf2/Vegfa
BP	--	GO:0061014	positive regulation of mRNA catabolic process	47	0.420859	1.5466	0.0304762	0.342125	1253	tags=21%, list=9%, signal=20%	Ago2/Rock1/Cnot6l/Rock2/Dhx36/Cnot1/Polr2g/Tardbp/Mex3d/Pabpc1
BP	--	GO:0051569	regulation of histone H3-K4 methylation	26	0.484538	1.54618	0.035225	0.354656	1967	tags=42%, list=13%, signal=37%	Gata3/Kmt2b/Kdm1a/Smad4/Kmt2a/Ehmt2/Rtf1/Macroh2a1/Wdr61/Pih1d1/Snw1
BP	--	GO:0034163	regulation of toll-like receptor 9 signaling pathway	9	0.633311	1.54612	0.0514851	0.417608	4038	tags=89%, list=27%, signal=65%	Cd300ld3/Ptpn22/Rsad2/Tlr9/Rtn4/Rab7b/Treml4/Gramd4
MF	--	GO:0023026	MHC class II protein complex binding	6	0.728422	1.54604	0.0354167	0.354656	3194	tags=67%, list=22%, signal=52%	Cd74/H2-DMb1/H2-DMb2/H2-DMa
MF	--	GO:0042609	CD4 receptor binding	8	0.655552	1.54558	0.0466926	0.401123	1436	tags=38%, list=10%, signal=34%	Cd74/Lck/Spg21
BP	--	GO:1905050	positive regulation of metallopeptidase activity	7	0.696205	1.5455	0.0356394	0.355093	1683	tags=43%, list=11%, signal=38%	Ddrgk1/Kars/Mapk3
BP	--	GO:0006891	intra-Golgi vesicle-mediated transport	26	0.484225	1.54518	0.035225	0.354656	2130	tags=27%, list=14%, signal=23%	Trappc10/Copz1/Trappc3/Cope/Vti1b/Rab6a/Gabarapl2
MF	--	GO:0140104	molecular carrier activity	9	0.632582	1.54434	0.0534653	0.417937	3261	tags=67%, list=22%, signal=52%	Cox17/Park7/Atox1/Cox18/Fxn/Oxa1l
MF	--	GO:0017046	peptide hormone binding	28	-0.465506	-1.54423	0.0266393	0.327847	2292	tags=36%, list=16%, signal=30%	Slc40a1/Pth1r/Npr1/Lepr/Ghr/Crhr2/Ramp2/Npr3/Calcrl/C2cd2l
BP	--	GO:0006521	regulation of cellular amino acid metabolic process	11	0.596824	1.54418	0.0538922	0.420072	1330	tags=27%, list=9%, signal=25%	Apc/Slc7a11/Park7
BP	--	GO:0086091	regulation of heart rate by cardiac conduction	23	-0.487933	-1.54412	0.032	0.3442	4364	tags=57%, list=30%, signal=40%	Gja5/Kcne2/Cav1/Bin1/Kcne4/Cacna2d1/Jup/Scn3b/Kcnh2/Trpm4/Pkp2/Kcna5/Kcnq1
BP	--	GO:0009201	ribonucleoside triphosphate biosynthetic process	58	0.40051	1.54388	0.023166	0.309099	3467	tags=47%, list=24%, signal=36%	Cox5b/Ppargc1a/Nme6/Atp5g1/Atp5g2/Atp5j2/Atp5o/Atp5l/Ndufc2/Nme1/Atp5j/Dnajc30/Atp5h/Atp5k/Atp5pb/Cyc1/Pid1/Nme7/Antkmt/Il4/Stoml2/Atp5e/Atp5c1/Nudt2/Aldoa/Atpsckmt/Nme2
MF	--	GO:0031386	protein tag	11	0.596642	1.54371	0.0538922	0.420072	3540	tags=64%, list=24%, signal=48%	Isg15/Nedd8/Ubb/Sumo2/Sumo3/Sumo1/Uba52
BP	--	GO:0071709	membrane assembly	32	0.458765	1.5437	0.0313725	0.343123	4199	tags=50%, list=29%, signal=36%	Ugcg/Pten/Picalm/Psap/S100a10/Flot1/Cav2/Emp2/Cel/Gak/Nlgn2/Flot2/Ank3/Sptbn1/Anxa2/Clec2i
BP	--	GO:0071025	RNA surveillance	14	0.567553	1.54362	0.0570265	0.431559	3455	tags=64%, list=23%, signal=49%	Exosc3/Exosc7/Exosc8/Pelo/Exosc9/Exosc2/Exosc10/Exosc5/Prpf18
BP	--	GO:0042760	very long-chain fatty acid catabolic process	5	-0.755657	-1.54259	0.0368217	0.361333	1888	tags=100%, list=13%, signal=87%	Abcd4/Acot2/Abcd3/Abcd2
BP	--	GO:1900045	negative regulation of protein K63-linked ubiquitination	7	0.694664	1.54208	0.0356394	0.355093	2711	tags=57%, list=18%, signal=47%	Ubr5/Trip12/Otub1/Gps2
BP	--	GO:0031126	snoRNA 3'-end processing	10	0.615357	1.54206	0.0606061	0.442763	2877	tags=60%, list=20%, signal=48%	Tent4b/Tent4a/Exosc3/Exosc2/Exosc10/Exosc5
BP	--	GO:0065002	intracellular protein transmembrane transport	46	0.420017	1.54197	0.0325048	0.3442	3650	tags=46%, list=25%, signal=34%	Bcr/Sec63/Timm17a/Pam16/Tram2/Akt2/Timm23/Grpel1/Dnajc15/Srp54c/Sec61g/Romo1/Sec61b/Srp54a/Dnajc19/Hspd1/Tomm20/Pex16/Tomm7/Zfand2b/Pex2
BP	--	GO:0000966	RNA 5'-end processing	19	0.521789	1.54156	0.0531496	0.417937	5198	tags=63%, list=35%, signal=41%	Rpp30/Rpp21/Ssb/Pop4/Pop1/Abt1/Rpp38/Rpp25l/Rpp25/Pop7/Rpp40/Pop5
BP	--	GO:0042119	neutrophil activation	27	0.478182	1.54145	0.0391389	0.376344	2411	tags=33%, list=16%, signal=28%	Bcr/Ccl5/Cxcr2/Cd177/Dnase1l3/Fcgr4/Fcer1g/Abr/Il18
BP	--	GO:0043044	ATP-dependent chromatin remodeling	37	0.437982	1.54114	0.028626	0.337488	1713	tags=24%, list=12%, signal=22%	Psme4/Ino80/Pbrm1/Ptma/Znhit1/Arid1b/Smarce1/Smarca4/Chd3
BP	--	GO:0046473	phosphatidic acid metabolic process	20	-0.506069	-1.54105	0.0329218	0.345989	1572	tags=35%, list=11%, signal=31%	Pnpla3/Abhd8/Pld2/Agpat1/Dgkq/Dgkz/Gpam
BP	--	GO:0043654	recognition of apoptotic cell	5	-0.75455	-1.54033	0.0368217	0.361333	3570	tags=80%, list=24%, signal=61%	Megf10/Jmjd6/Pear1/Scarb1
BP	--	GO:0071526	semaphorin-plexin signaling pathway	37	-0.436863	-1.54028	0.0209205	0.301209	2987	tags=35%, list=20%, signal=28%	Plxna2/Sema6d/Sema3e/Sema3a/Sema3g/Farp2/Sema7a/Sh3bp1/Sema4d/Sema6b/Sema6c/Sema4c/Sema3c
BP	--	GO:0046718	viral entry into host cell	66	0.392333	1.54009	0.0181818	0.28533	2762	tags=38%, list=19%, signal=31%	Nectin1/Pikfyve/Grk2/Trim56/Cd74/Npc1/Ifitm3/Trim30b/Vamp8/Trim12c/Trim30a/Trim30d/Trim30c/Trim21/Siglec1/Lgals1/Ifitm6/Itgav/Ceacam1/Trim5/Cav2/Ifitm1/Phb/Trim25/Snx3
MF	--	GO:0051117	ATPase binding	85	0.372779	1.54004	0.0139165	0.25894	2855	tags=32%, list=19%, signal=26%	Nploc4/Rala/Lck/Selenos/Atp6v1g1/Usp25/Taf9/Clpp/Abca1/Nos1/Ubxn1/Atp6v1e1/Grpel1/Znhit6/Atox1/Pih1d1/Rab6a/Arpc2/Ruvbl1/Nkain1/Nsfl1c/Grin2a/Vcpkmt/Snx10/Svip/Ruvbl2/Snu13
MF	--	GO:0004222	metalloendopeptidase activity	77	-0.374621	-1.54002	0.018	0.28533	3906	tags=36%, list=27%, signal=27%	Mmp28/Adamts4/Adam5/Adam9/Adam10/Adamts5/Mmp17/Afg3l1/Adamts15/Mmp3/Mmp16/Thop1/Thsd4/Adamtsl3/Osgepl1/Mmp15/Mipep/Adam17/Adam15/Adamts17/Zmpste24/Adamts2/Adam3/Adamts1/Mmp11/Adamts10/Adam33/Bmp1
BP	--	GO:1904338	regulation of dopaminergic neuron differentiation	6	-0.708366	-1.53994	0.0268199	0.327847	1173	tags=67%, list=8%, signal=61%	Tiam1/Sfrp2/Csnk1d/Sfrp1
BP	--	GO:0045047	protein targeting to ER	34	0.450766	1.53987	0.0255906	0.32442	2577	tags=38%, list=18%, signal=32%	Sec63/Tram2/Srp9/Srp19/Srp72/Srp14/Macf1/Srp54c/Sec61g/Pmm2/Sec61b/Srp54a/Chmp4b
BP	--	GO:0046475	glycerophospholipid catabolic process	24	-0.48017	-1.53973	0.0340681	0.352916	3580	tags=71%, list=24%, signal=54%	Inpp5f/Gpcpd1/Plb1/Pla2g4b/Pla2g4a/Pnpla8/Pla2g5/Lipc/Smpd4/Abhd12/Pla2g4c/Pla2g15/Abhd16a/Pnpla7/Plcb3/Pla2g6/Scarb1
CC	UP	GO:0005681	spliceosomal complex	175	0.335755	1.53968	0.0020202	0.09447	3009	tags=36%, list=20%, signal=29%	Hnrnpa3/Prpf8/Snrnp35/Rbm8a/Srsf1/Ppie/Syf2/Magohb/Luc7l3/Mfap1a/Lsm3/Raly/Bud31/Prkrip1/Snrnp25/Isy1/Snrpa1/Zmat5/Cwc15/Lsm5/Hnrnpm/Pabpc1/Snrpb/Ppil3/U2af1l4/Ccdc12/Snrpd1/Ik/Plrg1/Lgals3/Sf3a3/Snrnp200/Lsm8/Crnkl1/Cdc5l/Ncl/Bcas2/Snrnp40/Snw1/Zmat2/Prpf31/Magoh/Sart1/Upf1/Ctnnbl1/BC005624/Lsm7/Frg1/Gpatch1/Rbm28/Snrpb2/Prpf38a/Hspa8/Txnl4a/Lsm4/Sf3b5/Prpf40a/Snu13/Zcrb1/Sf3b6/Mtrex/Wdr83/Rbm17
BP	--	GO:0003148	outflow tract septum morphogenesis	21	-0.499281	-1.53937	0.0426829	0.39289	2588	tags=38%, list=18%, signal=31%	Fgfr2/Parva/Dvl3/Robo1/Tbx1/Tgfbr2/Vangl2/Sema3c
CC	--	GO:0048476	Holliday junction resolvase complex	5	-0.75408	-1.53937	0.0368217	0.361333	2825	tags=60%, list=19%, signal=48%	Mus81/Slx4/Eme2
CC	--	GO:1905347	endodeoxyribonuclease complex	5	-0.75408	-1.53937	0.0368217	0.361333	2825	tags=60%, list=19%, signal=48%	Mus81/Slx4/Eme2
MF	--	GO:0008430	selenium binding	8	0.652729	1.53893	0.0466926	0.401123	2996	tags=50%, list=20%, signal=40%	Rph3a/Prdx2/Gpx4/Selenof
MF	--	GO:0051434	BH3 domain binding	6	0.724962	1.5387	0.0354167	0.354656	590	tags=33%, list=4%, signal=32%	Rack1/Bax
BP	--	GO:0035470	positive regulation of vascular wound healing	5	-0.753698	-1.53859	0.0387597	0.374149	28	tags=40%, list=0%, signal=40%	Smoc2/Foxc2
CC	--	GO:0046540	U4/U6 x U5 tri-snRNP complex	30	0.464115	1.53858	0.040619	0.382779	3455	tags=53%, list=23%, signal=41%	Prpf8/Lsm3/Lsm5/Snrpb/Snrpd1/Snrnp200/Lsm8/Zmat2/Prpf31/Sart1/Lsm7/Txnl4a/Lsm4/Snu13/Snrpd2/Prpf18
BP	--	GO:0009155	purine deoxyribonucleotide catabolic process	6	0.724758	1.53827	0.0354167	0.354656	966	tags=50%, list=7%, signal=47%	Samhd1/Nudt1/Ada
MF	--	GO:0016247	channel regulator activity	104	0.358683	1.53806	0.00968992	0.219174	2576	tags=31%, list=18%, signal=26%	Rsc1a1/Rack1/Dlg1/Wnk1/Kcnmb3/Sgk2/Vamp8/Snf8/Kcnab1/Inafm2/Cacnb3/Prss30/Nos1/Nedd4l/Arpp19/Akap9/Commd1/Itpr1/Vti1b/Amigo1/Fkbp1b/Sgk3/Prkcz/Pcsk9/Rangrf/Stx8/Fxyd5/Slc30a1/Cacng8/Ensa/Sumo1/Mcub
BP	--	GO:0009205	purine ribonucleoside triphosphate metabolic process	69	0.386706	1.53777	0.015873	0.275587	3467	tags=43%, list=24%, signal=33%	Rhoq/Cox5b/Ppargc1a/Nme6/Atp5g1/Atp5g2/Atp5j2/Atp5o/Atp5l/Ndufc2/Nme1/Atp5j/Dnajc30/Itpa/Atp5h/Atp5k/Atp5pb/Cyc1/Pid1/Nme7/Antkmt/Il4/Stoml2/Atp5e/Atp5c1/Nudt2/Aldoa/Ran/Atpsckmt/Nme2
BP	--	GO:0003341	cilium movement	119	-0.350565	-1.53749	0.00833333	0.194335	4343	tags=43%, list=30%, signal=30%	Kif27/Efcab1/Cfap70/Dnah9/Iqcg/Inpp5b/Spag17/Bbs2/Eno4/Cfap20/Nme5/Dnaaf2/Dnaaf4/Cfap43/Ccdc39/Slc9b2/Celsr2/Dnaaf1/Invs/Hydin/Spag6l/Stk36/Ccdc63/Dnah12/Ing2/Drc7/Ttc25/Dnah6/Zmynd10/Bbs1/Dnah5/Ccdc114/Cfap69/Dnaic2/Ttll5/Tmf1/Cep131/AU040320/Rsph4a/Wdr63/Dnaaf5/Neurl1a/Armc2/Tekt1/Adam3/Ak7/Txndc2/Adcy3/Enkur/Tcte1/Dnah10
BP	--	GO:0002716	negative regulation of natural killer cell mediated immunity	16	0.542124	1.53748	0.0592885	0.440276	2417	tags=38%, list=16%, signal=31%	Klrb1b/H2-T23/Lgals9/Ceacam1/Sh2d1b1/H2-M3
BP	--	GO:0045953	negative regulation of natural killer cell mediated cytotoxicity	16	0.542124	1.53748	0.0592885	0.440276	2417	tags=38%, list=16%, signal=31%	Klrb1b/H2-T23/Lgals9/Ceacam1/Sh2d1b1/H2-M3
BP	--	GO:0060235	lens induction in camera-type eye	5	0.758605	1.53709	0.0493827	0.408311	143	tags=40%, list=1%, signal=40%	Hipk1/Hipk2
BP	--	GO:0034756	regulation of iron ion transport	5	0.758564	1.537	0.0493827	0.408311	2121	tags=60%, list=14%, signal=51%	Nos1/B2m/Iscu
BP	--	GO:0006563	L-serine metabolic process	8	-0.663299	-1.53699	0.0409836	0.384025	3014	tags=50%, list=20%, signal=40%	Cbs/Phgdh/Sds/Psat1
BP	--	GO:2000288	positive regulation of myoblast proliferation	9	-0.631202	-1.53673	0.0523139	0.417608	836	tags=33%, list=6%, signal=31%	Atf2/Kcna5/Igf1
BP	--	GO:0043551	regulation of phosphatidylinositol 3-kinase activity	35	-0.438978	-1.53668	0.0243408	0.317092	2793	tags=51%, list=19%, signal=42%	Fgfr3/Nod2/Wdr81/Src/Pik3ip1/Pik3r3/Pik3r4/Ambra1/Rubcn/Pdgfrb/Irs1/Dab2ip/Atg14/Ptk2b/Washc1/Tek/Pik3r2/Tgfb1
BP	--	GO:0045948	positive regulation of translational initiation	19	0.520111	1.5366	0.0531496	0.417937	1166	tags=26%, list=8%, signal=24%	Larp1/Uhmk1/Rxra/Polr2g/Dnajc3
BP	--	GO:0032274	gonadotropin secretion	10	-0.60655	-1.53659	0.0729783	0.47346	1196	tags=40%, list=8%, signal=37%	Crhr2/Tmf1/Foxd1/Tbx3
BP	--	GO:0050859	negative regulation of B cell receptor signaling pathway	6	0.723957	1.53657	0.0354167	0.354656	2711	tags=67%, list=18%, signal=54%	Lpxn/Plcl2/Fcgr2b/Gps2
BP	--	GO:0055026	negative regulation of cardiac muscle tissue development	33	0.454369	1.5365	0.029703	0.33769	705	tags=21%, list=5%, signal=20%	Sav1/Apc/Pten/Yy1/Smad4/Lrp6/Foxp1
BP	--	GO:1904030	negative regulation of cyclin-dependent protein kinase activity	24	0.488963	1.53645	0.0397614	0.380118	1914	tags=33%, list=13%, signal=29%	Kat2b/Apc/Pten/Cdkn1a/Lats1/Hexim1/Cdk5rap1/Cdkn2a
BP	--	GO:2000646	positive regulation of receptor catabolic process	7	0.692043	1.53626	0.0356394	0.355093	3549	tags=57%, list=24%, signal=43%	Git1/Pcsk9/Ptpn1/Dtx3l
BP	--	GO:0071033	nuclear retention of pre-mRNA at the site of transcription	5	0.757912	1.53568	0.0514403	0.417608	3455	tags=80%, list=23%, signal=61%	Exosc3/Exosc2/Exosc10/Prpf18
BP	--	GO:0044091	membrane biogenesis	39	0.436732	1.53533	0.031068	0.342125	4413	tags=46%, list=30%, signal=32%	Ugcg/Pten/Picalm/Psap/S100a10/Flot1/Cav2/Emp2/Cel/Pex16/Gak/Nlgn2/Flot2/Ank3/Sptbn1/Anxa2/Clec2i/Pex3
BP	--	GO:1990822	basic amino acid transmembrane transport	6	-0.706053	-1.53491	0.0306513	0.342125	1088	tags=50%, list=7%, signal=46%	Slc7a1/Slc7a6/Slc47a1
MF	--	GO:0005432	calcium:sodium antiporter activity	7	-0.678484	-1.5345	0.0419048	0.389816	3709	tags=71%, list=25%, signal=53%	Slc8a3/Slc8a1/Slc24a4/Slc8b1/Slc24a5
BP	--	GO:0048103	somatic stem cell division	13	0.573469	1.5344	0.0554415	0.425081	1914	tags=31%, list=13%, signal=27%	Bmi1/Lbh/Hoxb4/Cdkn2a
BP	--	GO:0060213	positive regulation of nuclear-transcribed mRNA poly(A) tail shortening	12	0.579442	1.5338	0.062753	0.449329	1253	tags=33%, list=9%, signal=31%	Ago2/Cnot1/Polr2g/Pabpc1
CC	--	GO:0097526	spliceosomal tri-snRNP complex	31	0.459795	1.53309	0.0368217	0.361333	3455	tags=52%, list=23%, signal=40%	Prpf8/Lsm3/Lsm5/Snrpb/Snrpd1/Snrnp200/Lsm8/Zmat2/Prpf31/Sart1/Lsm7/Txnl4a/Lsm4/Snu13/Snrpd2/Prpf18
BP	--	GO:1904428	negative regulation of tubulin deacetylation	6	0.722265	1.53297	0.0354167	0.354656	426	tags=17%, list=3%, signal=16%	Prkaa2
MF	--	GO:0008494	translation activator activity	10	0.611532	1.53248	0.0606061	0.442763	540	tags=30%, list=4%, signal=29%	Larp1/Rps27l/Ctif
BP	--	GO:0035825	homologous recombination	37	-0.434575	-1.53222	0.0230126	0.308713	5051	tags=57%, list=34%, signal=37%	Top2a/Rmi1/Tex19.1/Brip1/Fancd2/Rad51/Hdac10/Rad54l/Gm960/Msh3/Cntd1/Ercc4/Slx4/Mlh1/Msh5/Fancm/Dmc1/Chtf18/Rad54b/Mcmdc2/Eme2
BP	--	GO:0061518	microglial cell proliferation	7	-0.677424	-1.5321	0.0419048	0.389816	4116	tags=71%, list=28%, signal=51%	Il33/Cx3cl1/Il34/Csf1r/Csf1
BP	--	GO:1902965	regulation of protein localization to early endosome	8	0.649799	1.53202	0.0525292	0.417608	723	tags=38%, list=5%, signal=36%	Rock2/Sorl1/Vegfa
BP	--	GO:1902966	positive regulation of protein localization to early endosome	8	0.649799	1.53202	0.0525292	0.417608	723	tags=38%, list=5%, signal=36%	Rock2/Sorl1/Vegfa
BP	--	GO:0046415	urate metabolic process	5	-0.75024	-1.53153	0.0406977	0.382793	1418	tags=60%, list=10%, signal=54%	Uox/Abcg2/Slc16a9
BP	DW	GO:0048754	branching morphogenesis of an epithelial tube	140	-0.339909	-1.53138	0.00203666	0.09447	2588	tags=28%, list=18%, signal=23%	Fgfr2/Sox9/Ddr1/Etv5/Wnt5a/Yap1/Lama1/Lgr4/Rdh10/Timeless/Npnt/Pxn/Fgf1/Edn1/Tek/Hhip/Mgp/Tbx1/Dchs1/Dag1/Fat4/Nrarp/Foxd1/Rbm15/Tgfbr2/Med1/Rasip1/Csf1/Vangl2/Spry1/Lef1/Tgfb1/Tbx3/Igf1/Six4/Lama5/Foxc2/Cxcl12/Notch4
BP	--	GO:0006363	termination of RNA polymerase I transcription	5	-0.750045	-1.53113	0.0406977	0.382793	2366	tags=80%, list=16%, signal=67%	Ttf1/Lipe/Zmpste24/Cavin1
BP	UP	GO:0002440	production of molecular mediator of immune response	188	0.327129	1.53099	0.0019685	0.09447	2596	tags=30%, list=18%, signal=25%	Cd226/Ffar2/Dennd1b/Gata3/Mzb1/Scimp/Sirt1/Dlg1/H2-Ab1/Cd74/Ercc1/Samhd1/Cuedc2/H2-T23/Card11/Ptpn22/Dhx36/Fzd5/Foxp1/Il7r/Trex1/Rsad2/Exosc3/Tbx21/Gapt/Rif1/Cd40/Tnfsf13b/Kars/Trem3/Parp3/Ceacam1/Batf/Mapk3/Ccr2/Fcer1g/Atg5/Prkcz/Tlr9/Tgfb3/B2m/Rtn4/Siglecg/Arg1/Ctnnbl1/Ddx58/Atm/Il18/H2-M3/Crlf2/Slc11a1/Tnfsf13/Phb/Tnfsf4/Ddx21/Fcgr2b
BP	UP	GO:0006417	regulation of translation	309	0.308254	1.53066	0.00204918	0.09447	3383	tags=32%, list=23%, signal=25%	Larp1/Eif4ebp2/Uhmk1/Cnot6/Ago2/Samd4b/Rock1/Rack1/Eif4e3/Tpr/Cnot6l/Pum2/Rxra/Rock2/Ago1/Eif5b/Ago4/Eef2/Ptbp3/Rps27l/Sarnp/Eif4ebp1/Ctif/Eif3e/Dhx36/Uqcc2/Rpl38/Eif3c/Fxr1/Niban1/Srp9/Gtpbp2/Cpeb4/Cnot1/Polr2g/Taco1/Mrpl13/Akt2/Dnajc3/Tardbp/Ppp1ca/Mex3d/Nemf/Ngdn/Mvk/Eif4enif1/Eif2ak2/Pym1/Mknk2/Eif5a2/Ireb2/Mapk3/Upf3a/Eif6/Mpv17l2/Cdk5rap1/Ncl/Eif3k/Qk/Mrps27/Eif4e/Sox4/Magoh/Nsun5/Coa3/Rps3…
MF	--	GO:0001046	core promoter sequence-specific DNA binding	44	0.420045	1.53017	0.0305927	0.342125	4243	tags=55%, list=29%, signal=39%	Ago2/Taf4/Drap1/Ago1/Pax6/Macroh2a1/Smarca4/Pih1d1/Hdac1/Polr2a/H2az1/Ubtf/Baz2a/Ruvbl2/Kcnip3/Rest/Pou2f1/Stat1/H3f3a/App/Smarcb1/Nr3c1/Mmp12/Gtf2a1
BP	--	GO:0070198	protein localization to chromosome, telomeric region	25	0.480814	1.53004	0.0392927	0.377092	4616	tags=64%, list=31%, signal=44%	Terf2/Macroh2a1/Nabp2/Tnks2/Cct2/Cct7/Cct5/Tcp1/Acd/Cct8/Gnl3/Pinx1/Atr/Tnks/Cct4/Cct3
BP	--	GO:1903999	negative regulation of eating behavior	5	-0.749497	-1.53001	0.0426357	0.39289	2061	tags=80%, list=14%, signal=69%	Cck/Ttc21b/Lepr/Napepld
MF	--	GO:0008252	nucleotidase activity	11	0.59123	1.5297	0.0578842	0.434963	1885	tags=36%, list=13%, signal=32%	Nt5dc3/Bpnt2/Nt5c3/Nt5c
BP	--	GO:1905203	regulation of connective tissue replacement	5	0.754949	1.52968	0.0534979	0.417937	352	tags=40%, list=2%, signal=39%	Rock1/Rock2
BP	--	GO:0045747	positive regulation of Notch signaling pathway	36	-0.435624	-1.52958	0.0248447	0.320707	3603	tags=47%, list=25%, signal=36%	Nod2/Tspan5/Nepro/Bmp2k/Mfng/Src/Poglut1/Ascl1/Yap1/Il6st/Robo1/Slc35c2/Tspan14/Hes1/Ccn3/Lfng/Reck
BP	--	GO:0062237	protein localization to postsynapse	51	0.407874	1.52949	0.0346821	0.354257	3817	tags=37%, list=26%, signal=28%	Git1/Dlg1/Kif5b/Adam22/Rab8a/Camk2a/Prkcz/Hras/Cacng8/Grin2a/Kif5a/Snap23/Dlg2/Stx3/Nptx1/Snap25/Dlg4/Mapk10/Arhgap44
MF	--	GO:0001091	RNA polymerase II general transcription initiation factor binding	19	0.517693	1.52946	0.0551181	0.423584	2822	tags=47%, list=19%, signal=38%	Drap1/Crebbp/Ercc1/Gtf2f1/Edf1/Znhit6/Ruvbl1/Tcf4/Ruvbl2
BP	--	GO:0002707	negative regulation of lymphocyte mediated immunity	38	0.434585	1.52944	0.0344828	0.354257	2922	tags=37%, list=20%, signal=30%	Ppp3cb/Klrb1b/H2-T23/Il7r/Tbx21/Lgals9/Parp3/Ceacam1/Sh2d1b1/Arg1/Dusp22/H2-M3/Fcgr2b/Spn
BP	--	GO:1905269	positive regulation of chromatin organization	100	0.35891	1.52937	0.00957854	0.219174	1967	tags=26%, list=13%, signal=23%	Gata3/Kat2b/Tada2b/Ncor1/Nipbl/Sirt1/Slk/Tpr/Jdp2/Kdm1a/Smad4/Kmt2a/Brd7/Vegfa/Rtf1/Rif1/Nos1/Rnf20/Mtf2/Wdr61/Mapk3/Pih1d1/Ube2n/Zbtb7b/Cdk9/Snw1
MF	--	GO:0015386	potassium:proton antiporter activity	6	-0.702932	-1.52813	0.032567	0.3442	1775	tags=50%, list=12%, signal=44%	Slc9a5/Slc9a2/Slc9a8
BP	--	GO:0051415	microtubule nucleation by interphase microtubule organizing center	6	-0.70293	-1.52812	0.032567	0.3442	3077	tags=83%, list=21%, signal=66%	Tubgcp2/Tubgcp6/Tubgcp5/Mzt1/Tubgcp3
BP	--	GO:0055075	potassium ion homeostasis	21	-0.495593	-1.528	0.0447154	0.395026	3168	tags=48%, list=22%, signal=37%	Slc12a8/Tfap2b/Slc12a4/Kcnma1/Slc12a7/Atp1b1/Kctd7/Kcnh2/Slc12a9/Kcna5
BP	--	GO:0061470	T follicular helper cell differentiation	5	0.754086	1.52793	0.0534979	0.417937	705	tags=40%, list=5%, signal=38%	Rc3h2/Foxp1
BP	--	GO:0000291	nuclear-transcribed mRNA catabolic process, exonucleolytic	14	0.561628	1.52751	0.0692464	0.46447	2020	tags=50%, list=14%, signal=43%	Cnot6/Exosc3/Polr2g/Exosc7/Exosc8/Exosc9/Exosc2
BP	--	GO:0035627	ceramide transport	11	0.590372	1.52749	0.0598802	0.441692	1755	tags=27%, list=12%, signal=24%	Plekha3/Psap/Gltp
CC	--	GO:0097443	sorting endosome	5	0.753815	1.52738	0.0534979	0.417937	2397	tags=40%, list=16%, signal=33%	Kdr/Ptpn1
MF	--	GO:1990381	ubiquitin-specific protease binding	18	0.521763	1.52725	0.0587084	0.437936	2491	tags=44%, list=17%, signal=37%	Pten/Bag6/Pdzd3/Selenos/Park7/Rad23a/Marchf6/Sumo1
BP	--	GO:0035455	response to interferon-alpha	23	0.493882	1.52723	0.0438247	0.393522	4257	tags=65%, list=29%, signal=46%	Tpr/Bst2/Ifitm3/Ifitm6/Eif2ak2/Ifi204/Ifit3/Ifit1/Tgtp1/Ifitm1/Ifitm2/Axl/Star/Plscr1/Ifit2
BP	--	GO:0007063	regulation of sister chromatid cohesion	19	0.516538	1.52605	0.0590551	0.43953	2231	tags=32%, list=15%, signal=27%	Rad21/Nipbl/Nsmce2/Macroh2a1/Rb1/Wapl
BP	--	GO:2001053	regulation of mesenchymal cell apoptotic process	6	-0.701845	-1.52577	0.032567	0.3442	3691	tags=67%, list=25%, signal=50%	Bmp7/Sox9/Msx1/Tbx1
MF	--	GO:0004724	magnesium-dependent protein serine/threonine phosphatase activity	13	-0.560709	-1.52537	0.0427184	0.39289	799	tags=31%, list=5%, signal=29%	Ppm1f/Ppm1m/Ppm1d/Tab1
BP	--	GO:0015718	monocarboxylic acid transport	112	-0.349962	-1.5253	0.00625	0.162539	3809	tags=38%, list=26%, signal=28%	Slco1a5/Slc16a6/Il1a/Nmb/Slc27a4/Pla2g5/Slc6a1/Slc16a4/Myc/Kiss1r/Slco2b1/Tnf/Crot/Slc38a3/Slc16a12/Nos2/Il1b/Sv2a/Abcd4/Slc5a6/Acsl1/Cacnb4/Slc16a1/Mfsd2a/Abcg2/Abcd3/Map2k6/Edn1/Slc16a8/Slc26a6/Abcd2/Repin1/Slc16a11/Stra6/Slc2a1/Slco1c1/Slc16a13/Atp8b1/Slc16a3/Pla2g6/Slco1a4/Slc16a9
CC	--	GO:0000172	ribonuclease MRP complex	8	0.646867	1.52511	0.0564202	0.428936	5198	tags=100%, list=35%, signal=65%	Rpp30/Pop4/Pop1/Rpp25l/Rpp25/Pop7/Rpp40/Pop5
BP	--	GO:0048642	negative regulation of skeletal muscle tissue development	11	-0.5926	-1.5251	0.0598802	0.441692	236	tags=45%, list=2%, signal=45%	Usp2/Akirin1/Tgfb1/Six4/Usp19
BP	--	GO:0009217	purine deoxyribonucleoside triphosphate catabolic process	5	0.752645	1.52501	0.0534979	0.417937	966	tags=60%, list=7%, signal=56%	Samhd1/Nudt1/Ada
BP	--	GO:0001777	T cell homeostatic proliferation	5	0.752588	1.52489	0.0534979	0.417937	1329	tags=60%, list=9%, signal=55%	Bax/Il2ra/Cd24a
BP	--	GO:0016558	protein import into peroxisome matrix	11	-0.592489	-1.52482	0.0598802	0.441692	2169	tags=45%, list=15%, signal=39%	Pex12/Pex6/Pex5/Pex14/Pex10
BP	--	GO:0048261	negative regulation of receptor-mediated endocytosis	18	0.520915	1.52477	0.0587084	0.437936	5173	tags=56%, list=35%, signal=36%	Picalm/Lrrtm2/Ankrd13a/Pcsk9/Apoc2/Dlg4/Sdcbp/Ankrd13b/Unc119/Lrrtm1
BP	--	GO:0035065	regulation of histone acetylation	50	0.408655	1.52423	0.0340265	0.352916	1817	tags=30%, list=12%, signal=26%	Gata3/Kat2b/Ctcf/Tada2b/Sirt1/Smad4/Eid1/Kmt2a/Brd7/Noc2l/Nos1/Park7/Mapk3/Pih1d1/Atg5
BP	--	GO:0031365	N-terminal protein amino acid modification	23	0.492895	1.52418	0.0438247	0.393522	3405	tags=39%, list=23%, signal=30%	Kat2b/Ppm1a/Crebbp/Naa30/Sox4/Ppm1b/Ep300/Metap2/Nmt1
BP	--	GO:0072282	metanephric nephron tubule morphogenesis	5	-0.746308	-1.5235	0.0426357	0.39289	2548	tags=80%, list=17%, signal=66%	Hes5/Sox9/Lgr4/Hes1
MF	--	GO:0004090	carbonyl reductase (NADPH) activity	5	0.751769	1.52323	0.0534979	0.417937	3654	tags=100%, list=25%, signal=75%	Dcxr/Cbr3/Dhrs4/Cbr1/Cbr2
MF	--	GO:1990841	promoter-specific chromatin binding	58	0.395109	1.52306	0.0289575	0.33769	1126	tags=22%, list=8%, signal=21%	Bmi1/Nipbl/Suz12/Sirt1/Zfp609/Ercc1/Kdm1a/Ppargc1a/Ehmt2/Gtf2f1/Nup98/Ikzf3/Macroh2a1
BP	--	GO:0060004	reflex	20	-0.500032	-1.52267	0.0349794	0.354257	4332	tags=55%, list=29%, signal=39%	Aldh1a3/Gja1/Auts2/Glrb/Foxp2/Ascl1/Kcnma1/Pmp22/Hpn/Npnt/Glra1
BP	--	GO:0048490	anterograde synaptic vesicle transport	20	0.507913	1.52189	0.0542636	0.420072	5359	tags=75%, list=36%, signal=48%	Bloc1s1/Bloc1s4/Dtnbp1/Bloc1s5/Borcs5/Ap3s1/Bloc1s2/Ap3b1/Bloc1s3/Ap3m1/Map2/Snapin/Cnih2/Madd/Ap3s2
BP	--	GO:0099514	synaptic vesicle cytoskeletal transport	20	0.507913	1.52189	0.0542636	0.420072	5359	tags=75%, list=36%, signal=48%	Bloc1s1/Bloc1s4/Dtnbp1/Bloc1s5/Borcs5/Ap3s1/Bloc1s2/Ap3b1/Bloc1s3/Ap3m1/Map2/Snapin/Cnih2/Madd/Ap3s2
BP	--	GO:0099517	synaptic vesicle transport along microtubule	20	0.507913	1.52189	0.0542636	0.420072	5359	tags=75%, list=36%, signal=48%	Bloc1s1/Bloc1s4/Dtnbp1/Bloc1s5/Borcs5/Ap3s1/Bloc1s2/Ap3b1/Bloc1s3/Ap3m1/Map2/Snapin/Cnih2/Madd/Ap3s2
BP	--	GO:0006821	chloride transport	59	-0.389784	-1.52131	0.0244399	0.317965	3427	tags=36%, list=23%, signal=27%	Slc6a1/Clic3/Slc12a8/Glrb/Slc12a4/Clcn3/Slc12a7/Slc1a1/Slc26a7/Ano10/Car7/Pacc1/Wnk4/Slc26a6/Slc4a2/Clic5/Pcyox1/Slc12a9/Glra1/Ano8/Ttyh2
BP	--	GO:0009070	serine family amino acid biosynthetic process	13	-0.559124	-1.52106	0.0446602	0.395026	3014	tags=38%, list=20%, signal=31%	Cbs/Phgdh/Mthfd1/Tha1/Psat1
CC	--	GO:0036157	outer dynein arm	7	-0.672541	-1.52106	0.047619	0.403833	1490	tags=57%, list=10%, signal=51%	Cfap70/Dnah5/Ccdc114/Dnaic2
BP	--	GO:0047496	vesicle transport along microtubule	48	0.411968	1.52063	0.0342857	0.35406	3104	tags=38%, list=21%, signal=30%	Rasgrp1/Dync1h1/Kif5b/Pafah1b1/Bloc1s1/Kif13a/Htt/Kif1c/Fyco1/Prkcz/Bloc1s4/Kif5a/Dtnbp1/Bloc1s5/Borcs5/Ap3s1/Kif1b/Bloc1s2
CC	--	GO:0000123	histone acetyltransferase complex	72	0.378556	1.52043	0.0178218	0.28533	2868	tags=32%, list=20%, signal=26%	Kat2b/Msl1/Tada2b/Taf4/Crebbp/Epc2/Brd1/Atxn7l3/Taf12/Taf9/Pole4/Sgf29/Eny2/Brpf3/Jade1/Ruvbl1/Meaf6/Pole3/Phf14/Phf20/Kat6a/Ruvbl2/Ep300
BP	--	GO:0008215	spermine metabolic process	5	-0.744768	-1.52036	0.0445736	0.395026	1799	tags=60%, list=12%, signal=53%	Smox/Sat2/Amd2
BP	--	GO:0090102	cochlea development	34	-0.4371	-1.52023	0.0222672	0.304903	3851	tags=53%, list=26%, signal=39%	Fgfr3/Tifab/Cthrc1/Adam10/Mcm2/Ptk7/Sox9/Cecr2/Hpn/Wnt5a/Dvl3/Frzb/Tbx1/Dvl2/Dchs1/Fzd2/Hes1/Vangl2
BP	--	GO:0048096	chromatin-mediated maintenance of transcription	14	0.558884	1.52004	0.0712831	0.468025	2010	tags=36%, list=14%, signal=31%	Setd1a/Zmiz2/Elof1/Pabpc1l/Zmiz1
BP	--	GO:0045071	negative regulation of viral genome replication	53	0.402366	1.51918	0.0314961	0.343123	3280	tags=47%, list=22%, signal=37%	Bst2/Ifitm3/Oas1a/Oas2/Isg20/Ccl5/Isg15/Srpk2/Rsad2/Slpi/Oasl2/Oas1g/Oas1c/Ifitm6/Eif2ak2/Ceacam1/Oas1b/Oas3/Banf1/Ifitm1/Oasl1/Trim28/Mphosph8/Ltf/Fam111a
BP	DW	GO:0098656	anion transmembrane transport	158	-0.332374	-1.51893	0.00199203	0.09447	3331	tags=33%, list=23%, signal=26%	Slc43a1/Ank/Slc25a22/Slc12a8/Folr1/Myc/Glrb/Ripk1/Slc25a10/Tnf/Slc38a4/Osr1/Hk1/Slc38a3/Slc46a1/Slc16a12/Slc12a4/Per2/Clcn3/Slc25a2/Slc12a7/Slc1a5/Slc1a1/Epm2a/Septin2/Abcd4/Slc38a2/Slc5a6/Pacc1/Slc25a13/Slc16a1/Abcd3/Slc25a42/Slc20a2/Tcaf1/Slc37a4/Slc7a6/Lrrc8a/Slc35c2/Abcd2/Slc6a9/Slc7a8/Slc19a1/Tcaf2/Slc39a8/Stra6/Slc2a1/Slc12a9/Glra1/Slc16a3/Slc47a1/Slc38a10
CC	--	GO:0071006	U2-type catalytic step 1 spliceosome	11	0.586964	1.51867	0.0598802	0.441692	1552	tags=36%, list=11%, signal=33%	Prpf8/Rbm8a/Magohb/Snrnp200
CC	--	GO:0071012	catalytic step 1 spliceosome	11	0.586964	1.51867	0.0598802	0.441692	1552	tags=36%, list=11%, signal=33%	Prpf8/Rbm8a/Magohb/Snrnp200
BP	--	GO:0006112	energy reserve metabolic process	70	-0.375212	-1.51863	0.0179641	0.28533	3049	tags=36%, list=21%, signal=28%	Rubcnl/C1qtnf2/Gnas/Pomc/Gck/Igf2/Sorbs1/Per2/Ppp1r3d/Stbd1/Pask/Epm2a/Lepr/Pygb/Irs1/Il6st/Adgrf5/Slc37a4/Ppp1r3b/Nhlrc1/Ppp1r3g/Gys1/Pfkm/Gaa/Igf1
BP	--	GO:0110154	RNA decapping	13	-0.558105	-1.51829	0.0485437	0.404409	1264	tags=31%, list=9%, signal=28%	Zfp36/Edc3/Dcp1a/Edc4
BP	--	GO:0110156	methylguanosine-cap decapping	13	-0.558105	-1.51829	0.0485437	0.404409	1264	tags=31%, list=9%, signal=28%	Zfp36/Edc3/Dcp1a/Edc4
MF	--	GO:0015174	basic amino acid transmembrane transporter activity	11	-0.589946	-1.51827	0.0618762	0.447753	4907	tags=64%, list=33%, signal=42%	Slc38a7/Slc7a1/Slc38a9/Slc38a3/Slc15a4/Slc7a6/Slc47a1
MF	--	GO:0015605	organophosphate ester transmembrane transporter activity	15	-0.540733	-1.51808	0.0455446	0.395026	2781	tags=67%, list=19%, signal=54%	Slc37a1/Slc25a33/Slc35b3/Slc25a36/Slc33a1/Mfsd2a/Slc25a42/Slc37a4/Slc35b2/Slc25a25
BP	--	GO:0009190	cyclic nucleotide biosynthetic process	15	-0.5406	-1.51771	0.0455446	0.395026	3771	tags=53%, list=26%, signal=40%	Gucy1b1/Gucy2g/Adcy4/Npr1/Adcy5/Adcy7/Ampd2/Adcy3
BP	--	GO:0052652	cyclic purine nucleotide metabolic process	15	-0.5406	-1.51771	0.0455446	0.395026	3771	tags=53%, list=26%, signal=40%	Gucy1b1/Gucy2g/Adcy4/Npr1/Adcy5/Adcy7/Ampd2/Adcy3
BP	--	GO:0140131	positive regulation of lymphocyte chemotaxis	16	0.535073	1.51749	0.0632411	0.449509	2984	tags=62%, list=20%, signal=50%	Cxcl13/Wnk1/Ccr7/Oxsr1/Ccl5/Ccr2/Cxcl14/Ccl27a/Stk39/Tnfsf14
BP	--	GO:1902547	regulation of cellular response to vascular endothelial growth factor stimulus	20	-0.498282	-1.51734	0.0349794	0.354257	2371	tags=35%, list=16%, signal=29%	Myo1c/Il12b/Dcn/Dab2ip/Robo1/Tspan12/Jcad
BP	--	GO:0044409	entry into host	70	0.380604	1.51695	0.0199601	0.296831	1659	tags=27%, list=11%, signal=24%	Nectin1/Pikfyve/Grk2/Trim56/Cd74/Npc1/Ifitm3/Trim30b/Vamp8/Trim12c/Trim30a/Trim30d/Trim30c/Trim21/Siglec1/Lgals1/Ifitm6/Itgav/Ceacam1
MF	--	GO:0016798	hydrolase activity, acting on glycosyl bonds	103	-0.350656	-1.51681	0.0142566	0.260287	3518	tags=36%, list=24%, signal=28%	Hyal3/Mbd4/Manba/Tlr4/Hexb/Man1a/Il1rl2/Hexdc/Neil2/Idua/Lyzl4/Smpd1/Gusb/Acer2/Il1r1/Neu3/Glb1/Hexa/Man1b1/Edem1/Ung/Cemip/Glb1l/Adprhl2/Gne/Tlr2/Nagpa/Gba2/Gaa/Neil3/Man2c1/Man2b2/Myorg/Galc/Naglu/Engase/Parg
BP	--	GO:0051703	intraspecies interaction between organisms	37	0.430897	1.51621	0.0324427	0.3442	2489	tags=35%, list=17%, signal=29%	Eif4ebp2/Pten/Cic/Atxn1l/Dvl1/Ext1/Htt/Vps13a/Cntnap2/Gnb1l/Shank1/Mkks/Pcm1
BP	--	GO:0035745	T-helper 2 cell cytokine production	13	0.566634	1.51611	0.0595483	0.441692	2937	tags=62%, list=20%, signal=49%	Dennd1b/Gata3/Rsad2/Tbx21/Prkcz/Arg1/Crlf2/Il4
BP	--	GO:0060911	cardiac cell fate commitment	6	-0.697356	-1.51601	0.0383142	0.371658	364	tags=33%, list=2%, signal=33%	Sox17/Tbx3
MF	--	GO:0001098	basal transcription machinery binding	56	0.394919	1.51581	0.0323194	0.3442	3308	tags=38%, list=22%, signal=29%	Cdc73/Ago2/Drap1/Crebbp/Ercc1/Ago1/Llph/Rprd2/Gtf2f1/Rtf1/Edf1/Znhit6/Elof1/Ruvbl1/Pcf11/Smyd3/Tcf4/Ruvbl2/Brd4/Supt4a/Rprd1b
MF	--	GO:0001099	basal RNA polymerase II transcription machinery binding	56	0.394919	1.51581	0.0323194	0.3442	3308	tags=38%, list=22%, signal=29%	Cdc73/Ago2/Drap1/Crebbp/Ercc1/Ago1/Llph/Rprd2/Gtf2f1/Rtf1/Edf1/Znhit6/Elof1/Ruvbl1/Pcf11/Smyd3/Tcf4/Ruvbl2/Brd4/Supt4a/Rprd1b
BP	--	GO:0008209	androgen metabolic process	15	-0.539892	-1.51572	0.0455446	0.395026	1423	tags=33%, list=10%, signal=30%	H2-Ke6/Adm/Plekha1/Med1/Scarb1
BP	--	GO:0032365	intracellular lipid transport	28	0.465704	1.51563	0.040856	0.383192	2374	tags=36%, list=16%, signal=30%	Osbp/Plekha3/Npc1/Nus1/Lrp6/Npc2/Abca1/Pcsk9/Stard4/Scp2
BP	--	GO:0086019	cell-cell signaling involved in cardiac conduction	16	-0.529015	-1.51551	0.0443548	0.395026	415	tags=38%, list=3%, signal=36%	Cacna2d1/Scn3b/Trpm4/Pkp2/Kcna5/Kcnq1
MF	--	GO:0052742	phosphatidylinositol kinase activity	14	0.557191	1.51544	0.0712831	0.468025	1489	tags=43%, list=10%, signal=39%	Pik3ca/Pikfyve/Pik3cb/Pi4ka/Pi4k2a/Pik3c2a
BP	--	GO:0061551	trigeminal ganglion development	5	-0.742042	-1.51479	0.0484496	0.404409	2021	tags=80%, list=14%, signal=69%	Nrp2/Six1/Sema3a/Six4
BP	--	GO:0042744	hydrogen peroxide catabolic process	16	0.534095	1.51471	0.0652174	0.454353	3617	tags=56%, list=25%, signal=42%	Hp/Prdx5/Prdx2/Gpx1/Prdx1/Prdx3/Prdx6/Hba-a1/Hbq1b
MF	--	GO:0001161	intronic transcription regulatory region sequence-specific DNA binding	12	0.572119	1.51441	0.0668016	0.459896	559	tags=33%, list=4%, signal=32%	Rxra/Hivep1/Ncoa2/Thra
BP	--	GO:2000109	regulation of macrophage apoptotic process	9	0.620094	1.51385	0.0633663	0.449509	2210	tags=56%, list=15%, signal=47%	Sirt1/Selenos/Ccl5/Cdkn2a/Tcp1
BP	--	GO:0080182	histone H3-K4 trimethylation	19	0.512397	1.51381	0.0629921	0.449329	759	tags=32%, list=5%, signal=30%	Ncoa6/Setd1a/Kmt2b/Kmt2a/Arid4a/Rtf1
BP	UP	GO:0030098	lymphocyte differentiation	328	0.300291	1.5136	0.00201207	0.09447	2070	tags=24%, list=14%, signal=21%	Cd8a/Itk/Ppp3cb/Bmi1/Gata3/Bcl11b/Apc/Ncor1/Sos2/Hsp90aa1/Gon4l/H2-Ab1/Rc3h2/Sos1/Rasgrp1/Cd74/Nfatc3/Zfp609/Tnfsf8/H2-Aa/Lck/Card11/Dicer1/Ptpn22/Runx3/Cd3g/Bax/Fzd5/Ccr7/Runx2/Srf/Foxp1/Cebpg/Irf2bp2/Il2ra/Rps6/Il7r/Hectd1/Cd3e/Fnip1/Themis/Rsad2/Ada/Tbx21/Clec4d/Ikzf3/Ly6d/Cbfb/Tcf7/Lgals9/Lgals1/Ly9/Psap/Tusc2/Flt3/Pou1f1/Cd24a/Pla2g2d/Bad/Dock2/Anxa1/Batf/Ccr2/Cd3d/Fcer1g/Atg5/Zbtb7b/Cdkn2a/…
BP	--	GO:0061179	negative regulation of insulin secretion involved in cellular response to glucose stimulus	16	0.533627	1.51339	0.0671937	0.461633	1652	tags=38%, list=11%, signal=33%	Map4k4/Klf7/Pde1c/Ndufaf2/Fkbp1b/Eny2
BP	--	GO:0032543	mitochondrial translation	76	0.373704	1.51316	0.0138614	0.25894	3748	tags=42%, list=25%, signal=32%	Lars2/Mrps25/Mrps16/Mrps18a/Mrpl47/Uqcc2/Mrpl2/Mrpl58/Mrpl16/Taco1/Mrps15/Mrpl57/Mrpl51/Mrpl23/Mpv17l2/Cdk5rap1/Mrps27/Mrps11/Mrps34/Coa3/Mrps17/Mrpl52/Mrps12/Ndufa7/Hars/Chchd1/Tsfm/Mrps21/C1qbp/Mrps14/Mrps18b/Mtg2
BP	--	GO:0030223	neutrophil differentiation	6	-0.695891	-1.51282	0.0402299	0.382384	2807	tags=83%, list=19%, signal=67%	Lbr/Inpp5d/Trib1/Ikzf1/Lef1
BP	UP	GO:0034248	regulation of cellular amide metabolic process	357	0.297714	1.51263	0.00206186	0.09447	2282	tags=24%, list=16%, signal=20%	Larp1/Eif4ebp2/Uhmk1/Cnot6/Ago2/Samd4b/Rock1/Rack1/Eif4e3/Tpr/Cnot6l/Pum2/Rxra/Sp1/Rock2/Ago1/Picalm/Eif5b/Ago4/Eef2/Ptbp3/Rps27l/Sarnp/Eif4ebp1/Ctif/Eif3e/Samd8/Dhx36/Smpd3/Uqcc2/Rpl38/Eif3c/Sorl1/Fxr1/Niban1/Srp9/Ormdl2/Gtpbp2/Cpeb4/Spon1/Slc7a11/Pin1/Cnot1/Polr2g/Taco1/Mrpl13/Akt2/Olfm1/Dnajc3/Tardbp/Ppp1ca/Mex3d/Nemf/Ngdn/Mvk/Eif4enif1/Eif2ak2/Pym1/Mknk2/Eif5a2/Ireb2/Mapk3/Upf3a/Eif6/Gsk3a/Mp…
BP	--	GO:0002704	negative regulation of leukocyte mediated immunity	47	0.411601	1.51258	0.04	0.380564	2596	tags=36%, list=18%, signal=30%	Ppp3cb/Bcr/Klrb1b/H2-T23/Il7r/Tbx21/Lgals9/Parp3/Ceacam1/Ccr2/Abr/Foxf1/Sh2d1b1/Arg1/Dusp22/H2-M3/Fcgr2b
BP	--	GO:0140212	regulation of long-chain fatty acid import into cell	8	0.641208	1.51177	0.0564202	0.428936	2700	tags=50%, list=18%, signal=41%	Akt2/Irs2/Akt1/Thbs1
BP	--	GO:0098930	axonal transport	58	0.392167	1.51172	0.03861	0.373797	3104	tags=38%, list=21%, signal=30%	Rab21/Dync1h1/Kif5b/Terf2/Pafah1b1/Bloc1s1/Nefl/Uchl1/Kif1c/Agtpbp1/Arl8a/Sod1/Bloc1s4/Kif3a/Kif5a/Dtnbp1/Bloc1s5/Borcs5/Ap3s1/Dlg2/Kif1b/Bloc1s2
BP	UP	GO:0009617	response to bacterium	467	0.287964	1.51123	0.00213675	0.0945673	3161	tags=33%, list=21%, signal=26%	Cxcl13/Cdc73/Bcr/Ankrd17/Prpf8/Scimp/Pdcd1lg2/Mapkapk2/Trim41/Tent5a/Cd209d/Jak2/Tnfsf8/AA467197/Slfn4/Klrk1/H2-T23/Gpr31b/Tab2/Tut4/Cebpe/Plac8/Tlr11/Npy/Ptpn22/Selenos/Ifi211/Trim30a/Fzd5/Ccr7/Gbp4/Rab29/Macrod2/Jchain/Cyba/Oas2/Psmb9/Ccl5/Erbin/Il7r/Mndal/Cd209b/Gbp8/Isg15/Tnip3/Stap1/Rnase6/Usp18/Hnrnpa0/Kcnj8/Ptgir/Slpi/Clec4d/Ikzf3/Abca1/Hp/Fpr2/Lsm5/Nos1/Mapk8/Lgals9/Gbp7/Ifi205/Pde2a/Ncf2…
BP	--	GO:0060088	auditory receptor cell stereocilium organization	13	-0.555501	-1.51121	0.0485437	0.404409	1001	tags=23%, list=7%, signal=22%	Clic5/Myo7a/Tprn
BP	--	GO:2000370	positive regulation of clathrin-dependent endocytosis	6	-0.695061	-1.51102	0.0440613	0.393522	3870	tags=67%, list=26%, signal=49%	Wasl/Dgkd/Hip1r/Dnm2
BP	--	GO:0060216	definitive hemopoiesis	20	0.504113	1.51051	0.0600775	0.442362	1657	tags=35%, list=11%, signal=31%	Bcr/Ncor1/Sp1/Kmt2a/Cbfb/Hoxb4/Smarca4
CC	--	GO:0030140	trans-Golgi network transport vesicle	25	0.474626	1.51035	0.0530452	0.417937	4046	tags=60%, list=28%, signal=44%	Synrg/Igf2r/Rab8a/Ap1g1/Spg21/Furin/Cltb/Lyz1/Ap1g2/Rab14/Lyz2/Rab13/Ap1s1/Cltc/Gopc
BP	--	GO:0042471	ear morphogenesis	90	-0.357539	-1.51012	0.0120968	0.243743	2863	tags=36%, list=19%, signal=29%	Osr1/Myo6/Ptk7/Fgfr2/Col11a1/Sox9/Prrx2/Hpn/Wnt5a/Fzd3/Gjb6/Myo15/Msx1/Fzd6/Gas1/Tmie/Edn1/Dvl3/Fgfr1/Clic5/Frzb/Tbx1/Dvl2/Itga8/Fzd2/Ush1g/Myo7a/Gata2/Vangl2/Tprn/Six4/Naglu
BP	--	GO:0070391	response to lipoteichoic acid	10	-0.59599	-1.50984	0.0808679	0.485799	3326	tags=50%, list=23%, signal=39%	Tlr4/Cd14/Ripk2/Tlr2/Rela
BP	--	GO:0071223	cellular response to lipoteichoic acid	10	-0.59599	-1.50984	0.0808679	0.485799	3326	tags=50%, list=23%, signal=39%	Tlr4/Cd14/Ripk2/Tlr2/Rela
BP	--	GO:0072073	kidney epithelium development	106	-0.347159	-1.5098	0.0144033	0.261041	1971	tags=24%, list=13%, signal=21%	Lgr4/Timeless/Klf15/Npnt/Fgf1/Wnk4/Lamb2/Fgfr1/Lzts2/Kank2/Sfrp1/Dchs1/Fat4/Foxd1/Hes1/Ampd2/Spry1/Tgfb1/Klhl3/Myo1e/Six4/Epha7/Lama5/Prom1/Foxc2
BP	--	GO:0070593	dendrite self-avoidance	6	-0.694401	-1.50958	0.0440613	0.393522	75	tags=67%, list=1%, signal=66%	Nptn/Bsg/Nrcam/Ccdc141
BP	--	GO:0002218	activation of innate immune response	34	0.441895	1.50957	0.0314961	0.343123	2300	tags=38%, list=16%, signal=32%	Ffar2/Klrk1/Ifi211/Ifi209/Mndal/Ifi203/Zbp1/Ifi205/Hexim1/Ifi204/Tlr9/Ifi214/Ifi208
CC	--	GO:0005771	multivesicular body	41	0.422917	1.50951	0.0306513	0.342125	4145	tags=41%, list=28%, signal=30%	Tpt1/H2-Ab1/Cd74/Chmp4c/Sorl1/Chmp2a/Vta1/Sftpa1/Sftpc/Chmp4b/H2-DMb2/H2-DMa/Ecpas/Chmp5/Prkar1b/Acpp/Chmp2b
BP	--	GO:1901223	negative regulation of NIK/NF-kappaB signaling	19	-0.504238	-1.50927	0.0404858	0.382616	523	tags=26%, list=4%, signal=25%	Ccn3/Zc3h12a/Rela/Fbxw11/Nlrp3
BP	--	GO:0051136	regulation of NK T cell differentiation	7	-0.667254	-1.5091	0.0495238	0.408455	2443	tags=43%, list=17%, signal=36%	Ikzf1/Tgfbr2/Zbtb16
BP	--	GO:0044320	cellular response to leptin stimulus	16	0.532043	1.50889	0.06917	0.46447	195	tags=19%, list=1%, signal=19%	Ugcg/Sirt1/Pten
BP	--	GO:0072337	modified amino acid transport	21	-0.489359	-1.50878	0.0487805	0.406041	3160	tags=43%, list=21%, signal=34%	Folr1/Slc46a1/Slc16a12/Slc22a5/Slc38a2/Slc5a6/Slc22a21/Slc19a1/Slc22a8
BP	--	GO:0035510	DNA dealkylation	21	0.498255	1.50867	0.0647059	0.454353	465	tags=19%, list=3%, signal=18%	Usp7/Gata3/Ascc3/Otud4
BP	--	GO:0043586	tongue development	15	-0.537287	-1.50841	0.0475248	0.403724	897	tags=27%, list=6%, signal=25%	Tbx1/Ntf5/Lef1/Six4
CC	--	GO:0031248	protein acetyltransferase complex	80	0.368789	1.50834	0.0140845	0.259053	2868	tags=30%, list=20%, signal=24%	Kat2b/Msl1/Tada2b/Taf4/Crebbp/Epc2/Brd1/Atxn7l3/Naa30/Taf12/Taf9/Pole4/Sgf29/Eny2/Brpf3/Jade1/Ruvbl1/Meaf6/Pole3/Phf14/Phf20/Kat6a/Ruvbl2/Ep300
CC	--	GO:1902493	acetyltransferase complex	80	0.368789	1.50834	0.0140845	0.259053	2868	tags=30%, list=20%, signal=24%	Kat2b/Msl1/Tada2b/Taf4/Crebbp/Epc2/Brd1/Atxn7l3/Naa30/Taf12/Taf9/Pole4/Sgf29/Eny2/Brpf3/Jade1/Ruvbl1/Meaf6/Pole3/Phf14/Phf20/Kat6a/Ruvbl2/Ep300
BP	--	GO:0071168	protein localization to chromatin	26	0.472605	1.50811	0.0469667	0.401391	2231	tags=31%, list=15%, signal=26%	Rad21/Nipbl/Carm1/Macroh2a1/Setd2/Pih1d1/Rb1/Wapl
BP	--	GO:1900748	positive regulation of vascular endothelial growth factor signaling pathway	5	-0.738595	-1.50776	0.0484496	0.404409	2371	tags=60%, list=16%, signal=50%	Myo1c/Robo1/Jcad
BP	--	GO:0009199	ribonucleoside triphosphate metabolic process	72	0.375299	1.50735	0.0178218	0.28533	3467	tags=42%, list=24%, signal=32%	Rhoq/Cox5b/Ppargc1a/Nme6/Atp5g1/Atp5g2/Atp5j2/Atp5o/Atp5l/Ndufc2/Nme1/Atp5j/Dnajc30/Itpa/Atp5h/Atp5k/Atp5pb/Cyc1/Pid1/Nme7/Antkmt/Il4/Stoml2/Atp5e/Atp5c1/Nudt2/Aldoa/Ran/Atpsckmt/Nme2
CC	--	GO:0070603	SWI/SNF superfamily-type complex	69	0.378895	1.5067	0.0198413	0.296235	3059	tags=38%, list=21%, signal=30%	Bptf/Ino80/Pbrm1/Mta1/Yy1/Gatad2b/Brd7/Smarcd3/Znhit1/Mbd3/Phf10/Baz1a/Tfpt/Chrac1/Arid1b/Smarce1/Smarca4/Chd3/Hdac1/Arid2/Ruvbl1/Chd4/Pole3/Ruvbl2/Gatad2a/Arid1a
BP	--	GO:0010884	positive regulation of lipid storage	22	-0.484744	-1.50654	0.0475207	0.403724	3496	tags=45%, list=24%, signal=35%	Lpl/Acacb/Ehd1/Srebf2/Fitm2/Vstm2a/Tmem135/Zc3h12a/Osbpl11/Scarb1
BP	--	GO:0002706	regulation of lymphocyte mediated immunity	145	0.335004	1.50653	0.00401606	0.130464	3070	tags=33%, list=21%, signal=26%	Cd226/Ppp3cb/Gata3/Cd55/Rasgrp1/Klrb1b/Klrk1/H2-T23/Fzd5/Dpp4/H2-T22/Il7r/H2-M2/Rsad2/Exosc3/Tbx21/Rif1/H2-D1/Cd40/Lgals9/Cd24a/Ap1g1/Fcer1a/Parp3/Ceacam1/Ccr2/Fcer1g/Prkcz/B2m/Fcgr1/Sh2d1b1/Arg1/Gm11127/Dusp22/Il18/H2-M3/Tnfsf13/Hspa8/Tnfsf4/Fcgr2b/Crtam/Spn/Il4/H2-Q7/Hspd1/Pagr1a/H2-Q6/H2-T24
BP	--	GO:0045793	positive regulation of cell size	11	0.58187	1.50549	0.0658683	0.457442	1311	tags=36%, list=9%, signal=33%	Akt3/Hsp90aa1/Kdm1a/Hsp90ab1
CC	--	GO:0030681	multimeric ribonuclease P complex	10	0.600691	1.50531	0.0666667	0.459605	5198	tags=90%, list=35%, signal=58%	Rpp30/Rpp21/Pop4/Pop1/Rpp38/Rpp25/Pop7/Rpp40/Pop5
MF	--	GO:0033204	ribonuclease P RNA binding	10	0.600691	1.50531	0.0666667	0.459605	5198	tags=90%, list=35%, signal=58%	Rpp30/Rpp21/Pop4/Pop1/Rpp38/Rpp25/Pop7/Rpp40/Pop5
BP	--	GO:0043489	RNA stabilization	46	0.40996	1.50504	0.042065	0.390833	1191	tags=22%, list=8%, signal=20%	Larp1/Mapkapk2/Tent5a/Tent4b/Tent4a/Dicer1/Dhx36/Vegfa/Hnrnpa0/Tardbp
BP	--	GO:0070849	response to epidermal growth factor	41	0.421654	1.505	0.0306513	0.342125	2991	tags=39%, list=20%, signal=31%	Git1/Grk2/Tpr/Ptpn12/Pdpk1/Cbl/Ireb2/Mapk3/Ncl/Pde8a/Arpc2/Ptpn11/Akt1/Dusp22/Cfl1/Iqgap1
BP	--	GO:0003010	voluntary skeletal muscle contraction	5	-0.737219	-1.50495	0.0484496	0.404409	19	tags=60%, list=0%, signal=60%	Actn3/Atp2a1/Synm
BP	--	GO:0014721	twitch skeletal muscle contraction	5	-0.737219	-1.50495	0.0484496	0.404409	19	tags=60%, list=0%, signal=60%	Actn3/Atp2a1/Synm
BP	--	GO:0002710	negative regulation of T cell mediated immunity	15	0.537891	1.50461	0.0744467	0.474624	2922	tags=47%, list=20%, signal=37%	Ppp3cb/Il7r/Tbx21/Arg1/Dusp22/H2-M3/Spn
BP	--	GO:0071941	nitrogen cycle metabolic process	8	0.638149	1.50455	0.0564202	0.428936	2865	tags=62%, list=19%, signal=50%	Ass1/Htt/Asl/Arg1/Arg2
BP	--	GO:0007130	synaptonemal complex assembly	14	0.553188	1.50455	0.0753564	0.476683	911	tags=36%, list=6%, signal=34%	Rad21/Bag6/Ago4/Ehmt2/Rec8
BP	--	GO:0098719	sodium ion import across plasma membrane	10	-0.593809	-1.50432	0.0828402	0.48739	3513	tags=60%, list=24%, signal=46%	Slc8a1/Slc6a1/Slc9a5/Hcn2/Slc9a2/Trpm4
BP	--	GO:0061005	cell differentiation involved in kidney development	36	-0.428423	-1.5043	0.0331263	0.346544	2863	tags=36%, list=19%, signal=29%	Osr1/Glis2/Yap1/Lgr4/Klf15/Lamb2/Fat4/Hes1/Ampd2/Gpr4/Myo1e/Prom1/Foxc2
BP	--	GO:0048255	mRNA stabilization	39	0.427901	1.50429	0.038835	0.374511	1191	tags=23%, list=8%, signal=21%	Larp1/Mapkapk2/Tent5a/Tent4b/Tent4a/Dicer1/Vegfa/Hnrnpa0/Tardbp
BP	UP	GO:0043543	protein acylation	201	0.318688	1.50423	0.00201207	0.09447	2994	tags=29%, list=20%, signal=24%	Ncoa1/Bmi1/Gata3/Kat2b/Msl1/Ctcf/Tada2b/Sirt1/Ppm1a/Crebbp/Zdhhc18/Bag6/Prkaa2/Smad4/Zdhhc5/Brd1/Nat9/Eid1/Kmt2a/Brd7/Clock/Bloc1s1/Nfe2/Naa30/Taf12/Noc2l/Taf9/Mbd3/Nos1/Zdhhc21/Park7/Sgf29/Smarca4/Mapk3/Fcor/Taok1/Pih1d1/Atg5/Hdac1/Selenok/Brpf3/Nupr1/Sox4/Jade1/Thap7/Per1/Ruvbl1/Meaf6/Abhd17b/Pole3/Phf14/Phf20/Ppm1b/Kat6a/Ruvbl2/Ep300/Arrb1/Zdhhc8/Brd4
BP	--	GO:0030216	keratinocyte differentiation	73	0.373843	1.5039	0.0215264	0.30461	2039	tags=25%, list=14%, signal=21%	Bcr/Sav1/Bcl11b/Krt10/Ugcg/Rock1/Rock2/Lats1/Pax6/Macroh2a1/Psap/Scel/Sfn/Vdr/Anxa1/Smarca4/Cdh3/Stk4
BP	--	GO:0034112	positive regulation of homotypic cell-cell adhesion	8	0.637824	1.50379	0.0564202	0.428936	4307	tags=75%, list=29%, signal=53%	Ccl5/Lgals1/Pdpn/Jak1/Ank3/Plaur
BP	--	GO:0099633	protein localization to postsynaptic specialization membrane	25	0.472536	1.5037	0.0609037	0.44363	3542	tags=40%, list=24%, signal=30%	Git1/Dlg1/Adam22/Camk2a/Prkcz/Hras/Cacng8/Dlg2/Nptx1/Dlg4
BP	--	GO:0099645	neurotransmitter receptor localization to postsynaptic specialization membrane	25	0.472536	1.5037	0.0609037	0.44363	3542	tags=40%, list=24%, signal=30%	Git1/Dlg1/Adam22/Camk2a/Prkcz/Hras/Cacng8/Dlg2/Nptx1/Dlg4
MF	--	GO:0008318	protein prenyltransferase activity	5	-0.73648	-1.50344	0.0484496	0.404409	599	tags=60%, list=4%, signal=58%	Fntb/Rabggtb/Pggt1b
BP	--	GO:0061162	establishment of monopolar cell polarity	19	-0.502215	-1.50322	0.0404858	0.382616	3017	tags=42%, list=21%, signal=34%	Prkci/Fscn1/Ptk7/Wnt5a/Lama1/Map1b/Sh3bp1/Foxj1
CC	--	GO:0020005	symbiont-containing vacuole membrane	7	0.677057	1.503	0.048218	0.404409	4069	tags=86%, list=28%, signal=62%	Gbp7/Gbp6/Gbp3/Gbp2/Iigp1/Gbp9
BP	--	GO:0007131	reciprocal meiotic recombination	36	-0.428009	-1.50284	0.0331263	0.346544	5051	tags=56%, list=34%, signal=37%	Top2a/Rmi1/Tex19.1/Brip1/Fancd2/Rad51/Rad54l/Gm960/Msh3/Cntd1/Ercc4/Slx4/Mlh1/Msh5/Fancm/Dmc1/Chtf18/Rad54b/Mcmdc2/Eme2
BP	--	GO:0018210	peptidyl-threonine modification	115	0.341973	1.50257	0.0113852	0.239896	2486	tags=26%, list=17%, signal=22%	Lmtk2/Akt3/Hipk1/Grk2/Rock1/Hipk2/Map3k7/Wnk1/Axin1/Rock2/Hipk3/Oxsr1/Csnk2a2/Met/Cab39/Pdpk1/Mapk8/Galnt1/Ulk1/Ube2k/Chil1/Dyrk1a/Gsk3a/Camk2a/Cdk10/Akt1/Prkaca/Galnt16/Csnk2b/Tssk4
BP	--	GO:0006473	protein acetylation	166	0.32851	1.50235	0.00409836	0.130464	2994	tags=31%, list=20%, signal=25%	Ncoa1/Bmi1/Gata3/Kat2b/Msl1/Ctcf/Tada2b/Sirt1/Crebbp/Bag6/Prkaa2/Smad4/Brd1/Nat9/Eid1/Kmt2a/Brd7/Clock/Bloc1s1/Nfe2/Naa30/Taf12/Noc2l/Taf9/Mbd3/Nos1/Park7/Sgf29/Smarca4/Mapk3/Fcor/Taok1/Pih1d1/Atg5/Hdac1/Brpf3/Nupr1/Sox4/Jade1/Thap7/Per1/Ruvbl1/Meaf6/Pole3/Phf14/Phf20/Kat6a/Ruvbl2/Ep300/Arrb1/Brd4
MF	--	GO:0019203	carbohydrate phosphatase activity	6	-0.691061	-1.50232	0.045977	0.397733	3759	tags=83%, list=26%, signal=62%	Tigar/G6pc3/Epm2a/Pfkfb3/Pfkfb2
BP	--	GO:0090201	negative regulation of release of cytochrome c from mitochondria	17	0.526134	1.50204	0.06	0.442246	3191	tags=59%, list=22%, signal=46%	Bcl2l2/Pam16/Nol3/Higd1a/Parl/Gpx1/Akt1/Prelid1/Fxn/Triap1
BP	--	GO:1902959	regulation of aspartic-type endopeptidase activity involved in amyloid precursor protein catabolic process	9	0.615186	1.50187	0.0673267	0.461708	698	tags=33%, list=5%, signal=32%	Rock2/Picalm/Sorl1
MF	--	GO:0000405	bubble DNA binding	6	-0.690796	-1.50175	0.0478927	0.404409	904	tags=50%, list=6%, signal=47%	Abl1/Blm/Neil3
MF	--	GO:0015491	cation:cation antiporter activity	18	-0.508862	-1.50105	0.0448065	0.395026	3709	tags=56%, list=25%, signal=42%	Slc8a3/Slc8a1/Slc24a4/Slc9b2/Slc8b1/Slc41a1/Slc9a5/Slc24a5/Slc9a2/Slc9a8
BP	--	GO:0070935	3'-UTR-mediated mRNA stabilization	16	0.529273	1.50104	0.0731225	0.4738	1191	tags=31%, list=8%, signal=29%	Mapkapk2/Tent4b/Tent4a/Hnrnpa0/Tardbp
BP	--	GO:0018394	peptidyl-lysine acetylation	142	0.334227	1.50098	0.00392927	0.130464	2994	tags=32%, list=20%, signal=25%	Ncoa1/Bmi1/Gata3/Kat2b/Msl1/Ctcf/Tada2b/Sirt1/Crebbp/Bag6/Prkaa2/Smad4/Brd1/Eid1/Kmt2a/Brd7/Bloc1s1/Nfe2/Taf12/Noc2l/Taf9/Mbd3/Nos1/Park7/Sgf29/Smarca4/Mapk3/Pih1d1/Atg5/Hdac1/Brpf3/Sox4/Jade1/Thap7/Per1/Ruvbl1/Meaf6/Pole3/Phf14/Phf20/Kat6a/Ruvbl2/Ep300/Arrb1/Brd4
BP	--	GO:0033085	negative regulation of T cell differentiation in thymus	9	-0.616492	-1.50092	0.0623742	0.449329	4256	tags=89%, list=29%, signal=63%	Zfp608/Zc3h8/Bmp4/Ptpn2/Erbb2/Tmem131l/Nfkbid/Foxj1
BP	--	GO:0061550	cranial ganglion development	6	-0.690357	-1.50079	0.0478927	0.404409	2021	tags=33%, list=14%, signal=29%	Sema3a/Six4
BP	--	GO:0042100	B cell proliferation	78	0.367893	1.50067	0.0177866	0.28533	3083	tags=32%, list=21%, signal=25%	Bmi1/Mzb1/Rasgrp1/Cd74/Card11/Cdkn1a/Bax/Il7r/Ada/Gapt/Ikzf3/Cd40/Cd24a/Irs2/Tnfsf13b/Btla/Cdkn2a/Tlr9/Siglecg/Atm/Plcl2/Fcgr2b/Il4/Hspd1/Tnfrsf4
BP	--	GO:0042255	ribosome assembly	60	0.385998	1.5006	0.0271845	0.328656	3486	tags=50%, list=24%, signal=38%	Rps27l/Rpl38/Rpl3/Brix1/Mrpl22/Rpl23a/Rpl24/Rpsa/Mrpl11/Mrpl20/Rps19/Rps5/Rps14/Eif6/Mpv17l2/Mdn1/Mrps11/Mrps7/Mrto4/Eif2a/Rpf2/Nop53/Rpl6/Rps25/Rps10/Rplp0/Abt1/Rps15/Nip7/C1qbp
BP	--	GO:0045738	negative regulation of DNA repair	26	0.470249	1.50059	0.0469667	0.401391	1083	tags=23%, list=7%, signal=21%	Ubr5/Trip12/Ogg1/Smchd1/Rnf169/Rif1
BP	--	GO:0072006	nephron development	113	-0.343085	-1.50029	0.0145228	0.261772	2863	tags=28%, list=19%, signal=23%	Osr1/Nid1/Nup160/Nup133/Sox9/Pdgfrb/Yap1/Lgr4/Timeless/Klf15/Npnt/Fgf1/Wnk4/Lamb2/Itgb3/Lzts2/Tek/Dchs1/Fat4/Itga3/Foxd1/Hes1/Ampd2/Vangl2/Gpr4/Tgfb1/Klhl3/Myo1e/Six4/Lama5/Prom1/Foxc2
BP	--	GO:0040016	embryonic cleavage	8	0.6362	1.49996	0.0583658	0.437024	1759	tags=62%, list=12%, signal=55%	Pik3cb/Cul3/Top1/Dppa3/Aatf
BP	--	GO:2000406	positive regulation of T cell migration	30	0.452397	1.49974	0.0522244	0.417608	2984	tags=53%, list=20%, signal=43%	Cxcl13/Wnk1/Ccr7/Oxsr1/Ccl5/Dock8/Lgals9/Ccr2/Selenok/Itga4/Ccl27a/Aif1/Tnfsf4/Stk39/Spn/Tnfsf14
BP	--	GO:1901983	regulation of protein acetylation	69	0.377129	1.49968	0.0198413	0.296235	2207	tags=30%, list=15%, signal=26%	Gata3/Kat2b/Ctcf/Tada2b/Sirt1/Prkaa2/Smad4/Eid1/Kmt2a/Brd7/Nfe2/Noc2l/Nos1/Park7/Mapk3/Taok1/Pih1d1/Atg5/Hdac1/Sox4/Thap7
BP	--	GO:0051255	spindle midzone assembly	7	-0.662973	-1.49942	0.0590476	0.43953	3308	tags=100%, list=22%, signal=78%	Aurkb/Racgap1/Kif23/Incenp/Mlh1/Map10
BP	--	GO:0061951	establishment of protein localization to plasma membrane	60	0.385669	1.49932	0.0271845	0.328656	1438	tags=18%, list=10%, signal=17%	Rsc1a1/Afdn/Rack1/Golga4/Csk/Kif13a/Pkdcc/Snx27/Rab8a/Sec16a/Commd1
BP	--	GO:0045995	regulation of embryonic development	105	-0.346959	-1.49926	0.014433	0.261102	2042	tags=28%, list=14%, signal=24%	Stk3/Lama1/Fzd3/Crb2/Col5a2/Phldb2/Ehmt1/Col5a1/Dvl3/Fgfr1/Phldb1/Sfrp1/E4f1/Dvl2/Dag1/Fzd2/Tgif2/Nrarp/Lama2/Tnfaip3/Hes1/Gata2/Lfng/Sox17/Vangl2/Sufu/Igf1/Six4/Lama5
MF	--	GO:0016405	CoA-ligase activity	17	-0.511996	-1.49905	0.0517928	0.417608	3625	tags=35%, list=25%, signal=27%	Slc27a4/Aacs/Acsl1/Acsf3/Acss3/Acss1
MF	--	GO:0030346	protein phosphatase 2B binding	9	0.614026	1.49904	0.0673267	0.461708	2864	tags=56%, list=19%, signal=45%	Ppp3cb/Bad/Sod1/Cacng8/Atp2b4
MF	--	GO:0140030	modification-dependent protein binding	131	0.33715	1.49817	0.00772201	0.191953	1717	tags=24%, list=12%, signal=21%	Psme4/Nploc4/Bptf/Prpf8/Pbrm1/Agap3/Suz12/Carm1/Bag6/Mindy2/Dnajc2/Tab2/Kmt2a/Brd7/Kdm7a/Ing1/Rnf169/Tnip3/Zranb1/Psmd4/Ubxn1/Ubl7/Ankrd13a/Atad2b/Mllt3/Sgf29/Spin1/Babam2/Smarca4/Mtf2/Dppa3
BP	--	GO:2000480	negative regulation of cAMP-dependent protein kinase activity	8	0.635388	1.49805	0.0583658	0.437024	362	tags=25%, list=2%, signal=24%	Sirt1/Prkar2a
BP	--	GO:2000059	negative regulation of ubiquitin-dependent protein catabolic process	45	0.410698	1.49795	0.0440613	0.393522	1563	tags=29%, list=11%, signal=26%	Usp7/Hipk2/Tlk2/N4bp1/Bag6/Rybp/Csnk2a2/Taf9/Ubxn1/Ddrgk1/Hsp90ab1/Park7/Pdcl3
BP	--	GO:0051562	negative regulation of mitochondrial calcium ion concentration	5	0.738912	1.49718	0.0658436	0.457442	3843	tags=100%, list=26%, signal=74%	Slc25a27/Nol3/Micu2/Letm1/Prkce
BP	--	GO:1902254	negative regulation of intrinsic apoptotic signaling pathway by p53 class mediator	20	0.49944	1.49651	0.0639535	0.451899	3674	tags=40%, list=25%, signal=30%	Sirt1/Cd74/Kdm1a/Sh3glb1/Bcl2l12/Triap1/Ell3/Cd44
MF	--	GO:0016671	oxidoreductase activity, acting on a sulfur group of donors, disulfide as acceptor	11	0.57828	1.4962	0.0718563	0.469703	1919	tags=36%, list=13%, signal=32%	Txn2/Glrx/Msrb1/Msra
MF	UP	GO:0003712	transcription coregulator activity	397	0.289929	1.49553	0.00200803	0.09447	2325	tags=23%, list=16%, signal=20%	Ncoa1/Hipk1/Gata3/Kat2b/Nab1/Tada2b/Ncor1/Ncoa6/Hipk2/Med13/Zmiz2/Sirt1/Gon4l/Drap1/Tbl1xr1/Mta1/Crebbp/Ski/Ssbp3/Carm1/Parp14/Nmi/Kdm1a/Jmy/Rybp/Ncoa2/Ppargc1a/Hipk3/Tle1/Ddx17/Hira/Eid1/Brd7/Rere/Maml1/Atxn7l3/Zbtb18/Med10/Irf2bp2/Hdgf/Raly/Mak/Rcor1/Taf12/Edf1/Lpxn/Aip/Noc2l/Smarcd3/Helz2/Nup98/Taf9/Kmt2c/Elob/Kmt5a/Cbfb/Rnf20/Phf10/Park7/Hdgfl3/Ifi204/C1d/Cys1/Ube3a/Kdm3b/Eny2/Smarca4/Dyrk1a/…
CC	--	GO:0005662	DNA replication factor A complex	13	0.558923	1.49548	0.0698152	0.464814	5648	tags=69%, list=38%, signal=43%	Plrg1/Cdc5l/Bcas2/Tonsl/Xpa/E2f6/Helb/Rpa3/Prpf19
MF	--	GO:0004722	protein serine/threonine phosphatase activity	62	0.381939	1.49532	0.0271318	0.328656	1965	tags=26%, list=13%, signal=22%	Ppp3cb/Ctdnep1/Ctdsp2/Ctdsp1/Ppp2cb/Phlpp1/Pten/Ppm1a/Lck/Pptc7/Ppa2/Ppp1ca/Ilkap/Ppp1cb/Ppp2ca/Mtmr3
BP	--	GO:0034763	negative regulation of transmembrane transport	102	0.351363	1.49513	0.0116732	0.241595	2758	tags=31%, list=19%, signal=26%	Rsc1a1/Rhoq/Grk2/Pten/Ahi1/Oxsr1/Kcnab1/Cacnb3/Akt2/Nos1/Snx27/Nedd4l/Park7/Irs2/Commd1/Pik3c2a/Fkbp1b/Gsk3a/Ppp2ca/Tlr9/Pcsk9/Iscu/Slc30a1/Sri/Grk6/Akt1/Ywhaq/Sumo1/Stk39/Oaz1/Thbs1/Pid1
BP	--	GO:0008594	photoreceptor cell morphogenesis	6	-0.687737	-1.4951	0.0517241	0.417608	1523	tags=100%, list=10%, signal=90%	Cabp4/Rabl2/Bbs1/Mfsd2a/Ttc26
BP	--	GO:0045668	negative regulation of osteoblast differentiation	42	-0.413087	-1.49488	0.0250522	0.321393	3615	tags=43%, list=25%, signal=32%	Gdf10/Tob1/Id3/Nbr1/Tnf/Tmem64/Sox9/Igfbp5/Men1/Axin2/Twsg1/Chrd/Fgfr1/Sfrp1/Sema4d/Hdac5/Trpm4/Riox1
BP	--	GO:1905168	positive regulation of double-strand break repair via homologous recombination	9	-0.613957	-1.49474	0.0684105	0.464128	1889	tags=44%, list=13%, signal=39%	Timeless/Ercc6/Blm/Mms19
BP	--	GO:0036065	fucosylation	12	-0.56673	-1.49436	0.0629921	0.449329	2975	tags=58%, list=20%, signal=47%	Fut8/Pofut2/Fut11/Fut10/Slc35c2/Sec1/Slc35c1
BP	--	GO:0032237	activation of store-operated calcium channel activity	6	-0.687371	-1.4943	0.0517241	0.417608	3779	tags=67%, list=26%, signal=50%	Plcg2/Asph/Cracr2a/Stimate
BP	--	GO:0031536	positive regulation of exit from mitosis	5	-0.731984	-1.49426	0.0484496	0.404409	236	tags=40%, list=2%, signal=39%	Cdca5/Tgfb1
BP	--	GO:0016574	histone ubiquitination	43	0.413393	1.49425	0.0340265	0.352916	2298	tags=35%, list=16%, signal=30%	Bmi1/Ubr5/Cdc73/Trip12/Suz12/Kdm1a/Rybp/Atxn7l3/Ube2e1/Rnf20/Park7/Ube2n/Cdk9/Otub1/Phc1
BP	--	GO:0021554	optic nerve development	10	0.596235	1.49414	0.0727273	0.473094	957	tags=30%, list=7%, signal=28%	Tmem126a/Nav2/Rpl24
BP	--	GO:0002326	B cell lineage commitment	5	-0.731848	-1.49398	0.0484496	0.404409	25	tags=40%, list=0%, signal=40%	Prkdc/Tcf3
BP	--	GO:0007528	neuromuscular junction development	49	-0.400605	-1.49361	0.0274841	0.331471	2618	tags=33%, list=18%, signal=27%	Sorbs1/Fgfr2/Snta1/Etv5/Pmp22/Musk/Unc13a/Erbb2/Cacnb4/Lamb2/F2r/Crkl/Dok7/Sorbs2/Dctn1/Six4
BP	--	GO:0034184	positive regulation of maintenance of mitotic sister chromatid cohesion	5	0.73706	1.49343	0.0679012	0.463002	1126	tags=40%, list=8%, signal=37%	Nsmce2/Macroh2a1
BP	--	GO:0018027	peptidyl-lysine dimethylation	17	0.523112	1.49341	0.064	0.451906	1742	tags=41%, list=12%, signal=36%	Setd1a/Kmt2b/Kmt2a/Ehmt2/Eef1akmt2/Setd2/Pih1d1
BP	--	GO:0006501	C-terminal protein lipidation	6	-0.686721	-1.49289	0.0517241	0.417608	544	tags=33%, list=4%, signal=32%	Wipi2/Atg16l1
BP	--	GO:0035871	protein K11-linked deubiquitination	8	-0.644087	-1.49247	0.0614754	0.445829	4280	tags=75%, list=29%, signal=53%	Usp30/Otub2/Yod1/Otud7b/Usp37/Tnfaip3
BP	--	GO:0019336	phenol-containing compound catabolic process	5	-0.730901	-1.49205	0.0484496	0.404409	3396	tags=60%, list=23%, signal=46%	Fah/Tomt/Moxd1
MF	--	GO:0044388	small protein activating enzyme binding	5	0.736264	1.49182	0.0720165	0.469703	2491	tags=60%, list=17%, signal=50%	Park7/Ube2i/Sumo1
BP	--	GO:0006855	drug transmembrane transport	6	-0.686199	-1.49175	0.0517241	0.417608	213	tags=67%, list=1%, signal=66%	Abcc3/Tmem30a/Atp8b1/Slc47a1
BP	--	GO:0070244	negative regulation of thymocyte apoptotic process	9	-0.612546	-1.49131	0.0744467	0.474624	904	tags=56%, list=6%, signal=52%	Bmp4/Efna1/Blm/Ptcra/Jak3
MF	--	GO:0031369	translation initiation factor binding	33	0.440828	1.49071	0.0435644	0.393522	2862	tags=45%, list=19%, signal=37%	Larp1/Eif4ebp2/Eif4ebp1/Eif3c/Polr2g/Rbx1/Rps19/Eif3m/Eif4e/Eif2s2/Rps3a1/Eif3f/Eif4ebp3/Cacna1c/Polr2d
BP	--	GO:0035136	forelimb morphogenesis	24	-0.464877	-1.49069	0.0480962	0.404409	3499	tags=58%, list=24%, signal=45%	Aldh1a2/Wnt9a/Alx3/Tfap2b/Osr1/Ift122/Mecom/Lnpk/Rdh10/Msx1/Crabp2/Reck/Zbtb16/Tbx3
BP	--	GO:0071635	negative regulation of transforming growth factor beta production	8	0.632169	1.49046	0.0642023	0.453012	1894	tags=62%, list=13%, signal=54%	Met/Hsp90ab1/Cd24a/Furin/Cdh3
MF	--	GO:0004714	transmembrane receptor protein tyrosine kinase activity	44	-0.407642	-1.49041	0.0292276	0.33769	2588	tags=36%, list=18%, signal=30%	Fgfr2/Ddr1/Mertk/Pdgfrb/Musk/Tie1/Csf1r/Erbb2/Efemp1/Ephb3/Fgfr1/Tek/Ror1/Ephb4/Tyro3/Epha7
MF	--	GO:0015125	bile acid transmembrane transporter activity	10	-0.5882	-1.49011	0.0828402	0.48739	310	tags=60%, list=2%, signal=59%	Slc10a6/Slco1a5/Slc10a7/Slco2b1/Slco1c1/Slco1a4
BP	--	GO:0008038	neuron recognition	33	-0.432258	-1.49005	0.0241449	0.315784	2267	tags=27%, list=15%, signal=23%	Wnt5a/Efnb3/Sema3a/Ndn/Ephb3/Robo1/Cdk5r1/Tnfrsf21/Ccdc141
BP	--	GO:0033864	positive regulation of NAD(P)H oxidase activity	5	0.735301	1.48987	0.0720165	0.469703	2146	tags=60%, list=15%, signal=51%	Cyba/Park7/Gnai2
MF	--	GO:0043022	ribosome binding	58	0.386291	1.48907	0.0405405	0.382662	3593	tags=40%, list=24%, signal=30%	Rack1/Bag6/Eef2/Eif3c/Cpeb4/Srp19/Taco1/Srp72/Rpsa/Pym1/Eif5a2/Eif6/Eif3k/Mrps27/Eif2a/Sec61b/Eif5a/Pttg1/Maip1/Oxa1l/Abcf1/C1qbp/Letm1
BP	--	GO:0010692	regulation of alkaline phosphatase activity	9	-0.61157	-1.48893	0.0744467	0.474624	4114	tags=67%, list=28%, signal=48%	Smad3/Tnf/Hpn/Ppargc1b/Npnt/Sema4d
MF	--	GO:0035005	1-phosphatidylinositol-4-phosphate 3-kinase activity	6	0.701439	1.48877	0.05625	0.428936	1489	tags=50%, list=10%, signal=45%	Pik3ca/Pik3cb/Pik3c2a
CC	--	GO:0072687	meiotic spindle	15	-0.530199	-1.48851	0.0534653	0.417937	5339	tags=60%, list=36%, signal=38%	Shcbp1l/Rps6ka2/Kash5/Aurka/Aspm/Fbxo5/Incenp/Bora/Mapk15
BP	--	GO:0043486	histone exchange	17	0.52131	1.48827	0.066	0.457875	975	tags=18%, list=7%, signal=16%	Psme4/Ptma/Znhit1
BP	--	GO:0030514	negative regulation of BMP signaling pathway	34	0.435576	1.48798	0.0433071	0.393522	1120	tags=24%, list=8%, signal=22%	Hipk2/Ppm1a/Smurf2/Ski/Trim33/Sorl1/Lemd3/Smurf1
BP	--	GO:0009142	nucleoside triphosphate biosynthetic process	67	0.377618	1.48778	0.020202	0.297588	3467	tags=45%, list=24%, signal=34%	Cox5b/Ppargc1a/Ak5/Nme6/Atp5g1/Atp5g2/Atp5j2/Atp5o/Atp5l/Ndufc2/Nme1/Atp5j/Dnajc30/Atp5h/Atp5k/Atp5pb/Cmpk2/Cyc1/Pid1/Nme7/Antkmt/Il4/Stoml2/Atp5e/Atp5c1/Ak8/Nudt2/Aldoa/Atpsckmt/Nme2
BP	--	GO:2000020	positive regulation of male gonad development	6	-0.684341	-1.48771	0.0555556	0.425626	2548	tags=50%, list=17%, signal=41%	Sox9/Sema3a/Dhx37
MF	--	GO:0001665	alpha-N-acetylgalactosaminide alpha-2,6-sialyltransferase activity	5	-0.728603	-1.48736	0.0542636	0.420072	1480	tags=80%, list=10%, signal=72%	St6galnac4/St6galnac6/St6galnac3/St6galnac2
BP	--	GO:0006072	glycerol-3-phosphate metabolic process	7	-0.657616	-1.4873	0.0609524	0.443658	2039	tags=43%, list=14%, signal=37%	Gpd1/Gpd1l/Gpam
CC	--	GO:0070938	contractile ring	12	-0.564015	-1.4872	0.0649606	0.454353	2412	tags=58%, list=16%, signal=49%	Myh2/Rtkn/Septin2/Alkbh4/Myh9/Anln/Dag1
MF	--	GO:0086008	voltage-gated potassium channel activity involved in cardiac muscle cell action potential repolarization	8	-0.641751	-1.48706	0.0614754	0.445829	539	tags=38%, list=4%, signal=36%	Kcnh2/Kcna5/Kcnq1
BP	--	GO:0097120	receptor localization to synapse	57	0.386385	1.48667	0.0380952	0.370622	3817	tags=33%, list=26%, signal=25%	Git1/Dlg1/Synj2bp/Kif5b/Adam22/Rab8a/Camk2a/Prkcz/Hras/Cacng8/Kif5a/Snap23/Dlg2/Stx3/Nptx1/Snap25/Dlg4/Mapk10/Arhgap44
MF	--	GO:0050811	GABA receptor binding	14	0.546528	1.48644	0.0814664	0.485799	3888	tags=50%, list=26%, signal=37%	Arfgef2/Ppp2ca/Plcl2/Shisa7/Lhfpl4/Gabarap/Trak2
BP	DW	GO:0006820	anion transport	405	-0.291411	-1.48626	0.00201613	0.09447	3243	tags=27%, list=22%, signal=22%	Ank/Trpa1/Slc25a22/Xkr5/Slc4a5/Slc4a10/Slc12a8/Folr1/Slc16a4/Myc/Kiss1r/Slco2b1/Glrb/Ripk1/Slc25a10/Tnf/Slc38a4/Osr1/Myo6/Hk1/Crot/Slc38a3/Slc46a1/Abcc5/Slc16a12/Nos2/Slc12a4/Il1b/Per2/Clcn3/Slc25a2/Stxbp1/Slc12a7/Slc1a5/Rab3gap1/Nfe2l1/Slc1a1/Sv2a/Slc26a7/Ano10/Adora1/Epm2a/Septin2/Abcd4/Slc38a2/Slc5a6/Car7/Acsl1/Slco4a1/Pacc1/Cacnb4/Slc25a13/Slc16a1/Slc52a2/Osbpl2/Mfsd2a/Wnk4/Abcg2/Abcd3/Slc25a…
BP	--	GO:2000232	regulation of rRNA processing	13	0.555445	1.48617	0.0718686	0.469703	2446	tags=31%, list=17%, signal=26%	Kat2b/Ncl/Heatr1/Bud23
BP	--	GO:0061339	establishment or maintenance of monopolar cell polarity	20	-0.487883	-1.48567	0.0534979	0.417937	3017	tags=40%, list=21%, signal=32%	Prkci/Fscn1/Ptk7/Wnt5a/Lama1/Map1b/Sh3bp1/Foxj1
BP	--	GO:0051596	methylglyoxal catabolic process	5	0.73313	1.48547	0.0740741	0.474443	3066	tags=40%, list=21%, signal=32%	Park7/Pnkd
BP	--	GO:0061727	methylglyoxal catabolic process to lactate	5	0.73313	1.48547	0.0740741	0.474443	3066	tags=40%, list=21%, signal=32%	Park7/Pnkd
BP	--	GO:1903575	cornified envelope assembly	5	0.733033	1.48527	0.0740741	0.474443	1286	tags=40%, list=9%, signal=37%	Ugcg/Psap
BP	--	GO:0090178	regulation of establishment of planar polarity involved in neural tube closure	14	-0.536123	-1.48521	0.0606654	0.44287	2594	tags=50%, list=18%, signal=41%	Ptk7/Wnt5a/Dvl3/Sfrp1/Dvl2/Fzd2/Vangl2
BP	--	GO:0019985	translesion synthesis	17	-0.507224	-1.48508	0.0577689	0.434963	3255	tags=47%, list=22%, signal=37%	Dtl/Rev1/Sprtn/Polk/Primpol/Pold1/Polh/Zbtb1
BP	--	GO:0051568	histone H3-K4 methylation	47	0.404114	1.48506	0.0438095	0.393522	2059	tags=34%, list=14%, signal=29%	Gata3/Ncoa6/Setd1a/Kmt2b/Kdm1a/Smad4/Kmt2a/Arid4a/Ehmt2/Rtf1/Kmt2c/Macroh2a1/Wdr61/Pih1d1/Snw1/Setd1b
BP	--	GO:0003338	metanephros morphogenesis	15	-0.528932	-1.48495	0.0534653	0.417937	4136	tags=40%, list=28%, signal=29%	Smo/Wnt7b/Bmp4/Sox9/Lgr4/Hes1
BP	--	GO:0110095	cellular detoxification of aldehyde	8	0.629665	1.48455	0.0680934	0.463002	3879	tags=62%, list=26%, signal=46%	Esd/Park7/Akr1a1/Akr1b8/Adh5
MF	--	GO:0070180	large ribosomal subunit rRNA binding	8	0.629499	1.48416	0.0680934	0.463002	3998	tags=75%, list=27%, signal=55%	Rpl19/Rpl23a/Mrpl11/Rpl17/Rplp0/Rpl12
BP	--	GO:0046629	gamma-delta T cell activation	19	0.502193	1.48366	0.0748031	0.475367	1155	tags=26%, list=8%, signal=24%	Itk/Lck/Jaml/Mill2/Tcf7
BP	--	GO:0033860	regulation of NAD(P)H oxidase activity	6	0.698984	1.48356	0.0604167	0.442578	4302	tags=83%, list=29%, signal=59%	Cyba/Park7/Gnai2/Slamf8/Rfk
CC	--	GO:0005955	calcineurin complex	5	0.732066	1.48331	0.0740741	0.474443	3668	tags=80%, list=25%, signal=60%	Ppp3cb/Itpr1/Ppp3cc/Ppp3ca
BP	--	GO:0097503	sialylation	8	-0.640002	-1.48301	0.0635246	0.449509	3070	tags=62%, list=21%, signal=49%	St6galnac4/St6gal1/St6galnac6/St6galnac3/St6galnac2
BP	--	GO:0031507	heterochromatin assembly	42	0.414369	1.48276	0.0344168	0.354257	2929	tags=38%, list=20%, signal=31%	Mbd2/Sirt1/Tpr/Smchd1/Dicer1/Bahd1/Mbd3/Smarca4/Hdac1/Cdkn2a/Phf2/Pole3/Ubtf/Baz2a/Trim28/Mphosph8
CC	--	GO:0030677	ribonuclease P complex	12	0.560061	1.48249	0.0748988	0.475367	5198	tags=75%, list=35%, signal=49%	Rpp30/Rpp21/Pop4/Pop1/Rpp38/Rpp25/Pop7/Rpp40/Pop5
BP	--	GO:0002093	auditory receptor cell morphogenesis	15	-0.527909	-1.48208	0.0534653	0.417937	1001	tags=20%, list=7%, signal=19%	Clic5/Myo7a/Tprn
BP	--	GO:1902373	negative regulation of mRNA catabolic process	46	0.403678	1.48198	0.0439771	0.393522	2886	tags=37%, list=20%, signal=30%	Larp1/Mapkapk2/Tent5a/Tent4b/Tent4a/Dicer1/Vegfa/Hnrnpa0/Tardbp/Pabpc1/Pkp3/Nbas/Qk/Pkp1/Slc11a1/Angel2/Hnrnpd
BP	--	GO:0031935	regulation of chromatin silencing	14	-0.534849	-1.48168	0.0626223	0.449329	2043	tags=50%, list=14%, signal=43%	H1f10/Sin3a/H1f1/H1f3/H1f2/H1f4/H1f5
MF	--	GO:0055131	C3HC4-type RING finger domain binding	5	-0.725628	-1.48129	0.0562016	0.428936	1238	tags=60%, list=8%, signal=55%	Pink1/Hspa1a/Kcnh2
BP	--	GO:0060263	regulation of respiratory burst	11	0.572364	1.48089	0.0758483	0.476683	3923	tags=64%, list=27%, signal=47%	Bcr/Jchain/Rps19/Camk1d/Rac2/Slamf8/Insr
BP	--	GO:1900087	positive regulation of G1/S transition of mitotic cell cycle	34	0.433473	1.4808	0.0452756	0.395026	2497	tags=38%, list=17%, signal=32%	Ankrd17/Crebbp/Mepce/Ccnd2/Plrg1/Lsm10/Anxa1/Rpl17/Ccnd1/Anp32b/Akt1/Ube2e2/Aif1
BP	--	GO:0006707	cholesterol catabolic process	8	-0.63902	-1.48073	0.0635246	0.449509	16	tags=62%, list=0%, signal=62%	Mt3/Cyp46a1/Apoe/Cyp39a1/Scarb1
BP	--	GO:0016127	sterol catabolic process	8	-0.63902	-1.48073	0.0635246	0.449509	16	tags=62%, list=0%, signal=62%	Mt3/Cyp46a1/Apoe/Cyp39a1/Scarb1
BP	--	GO:0042270	protection from natural killer cell mediated cytotoxicity	6	0.697635	1.4807	0.0604167	0.442578	2417	tags=33%, list=16%, signal=28%	H2-T23/H2-M3
BP	--	GO:0034123	positive regulation of toll-like receptor signaling pathway	24	0.471177	1.48056	0.0616302	0.446625	2191	tags=46%, list=15%, signal=39%	Cd300ld3/Ptpn22/Cyba/Rsad2/Mfhas1/Pja2/Flot1/Nr1h3/Tlr9/Tlr5/Rtn4
BP	--	GO:0060601	lateral sprouting from an epithelium	8	-0.638858	-1.48036	0.0635246	0.449509	3744	tags=62%, list=25%, signal=47%	Bmp4/Bmp7/Fgfr2/Wnt5a/Vangl2
BP	--	GO:0003143	embryonic heart tube morphogenesis	50	-0.395533	-1.4803	0.0295983	0.33769	661	tags=18%, list=4%, signal=17%	Stil/Hes1/Tgfbr2/Arl13b/Sox17/Vangl2/Sufu/Tbx3/Lbx1
BP	--	GO:0045741	positive regulation of epidermal growth factor-activated receptor activity	10	-0.584216	-1.48001	0.0828402	0.48739	3415	tags=70%, list=23%, signal=54%	Egf/Ncf1/Hbegf/Adora1/Tgfa/Adam17/Neurl1a
BP	--	GO:0001976	nervous system process involved in regulation of systemic arterial blood pressure	9	0.606126	1.47975	0.0732673	0.473809	944	tags=22%, list=6%, signal=21%	Manf/Nav2
BP	--	GO:0090343	positive regulation of cell aging	12	0.55882	1.47921	0.0748988	0.475367	2865	tags=58%, list=19%, signal=47%	Sirt1/Cdkn2a/B2m/H2-M3/Eef1e1/Kras/Arg2
MF	--	GO:0048495	Roundabout binding	7	-0.654026	-1.47918	0.0628571	0.449329	3016	tags=71%, list=21%, signal=57%	Slit1/Slit2/Lgr4/Rtn4rl1/Tgfb1i1
BP	--	GO:2000774	positive regulation of cellular senescence	10	0.590168	1.47894	0.0747475	0.475319	2865	tags=70%, list=19%, signal=56%	Sirt1/Cdkn2a/B2m/H2-M3/Eef1e1/Kras/Arg2
BP	--	GO:1905039	carboxylic acid transmembrane transport	97	-0.345955	-1.47853	0.0164609	0.27659	3331	tags=34%, list=23%, signal=26%	Slc43a1/Slc25a22/Folr1/Myc/Slc25a10/Tnf/Slc38a4/Slc38a3/Slc46a1/Slc16a12/Per2/Slc25a2/Slc1a5/Slc1a1/Epm2a/Septin2/Abcd4/Slc38a2/Slc5a6/Slc25a13/Slc16a1/Abcd3/Slc7a6/Lrrc8a/Abcd2/Slc6a9/Slc7a8/Slc19a1/Stra6/Slc2a1/Slc16a3/Slc47a1/Slc38a10
BP	--	GO:1902166	negative regulation of intrinsic apoptotic signaling pathway in response to DNA damage by p53 class mediator	11	0.571327	1.47821	0.0758483	0.476683	3674	tags=64%, list=25%, signal=48%	Sirt1/Cd74/Kdm1a/Bcl2l12/Triap1/Ell3/Cd44
BP	UP	GO:0006091	generation of precursor metabolites and energy	326	0.293946	1.47804	0.0020202	0.09447	3400	tags=35%, list=23%, signal=27%	Pik3ca/Rpia/Ncor1/Nfatc3/Cox6a2/Prkaa2/Cox5b/Ppargc1a/Coa8/Cox17/Bax/Uqcc2/Bloc1s1/Cycs/Ndufs6/Trex1/Cox7a2/Suclg1/Ndufv2/Mdh2/Ndufb9/Ndufa5/Ndufb8/Zbtb20/Foxk2/Ndufa8/Taco1/Ndufb6/Akt2/Atp5j2/Ppp1ca/Atp5o/Eno3/Pde2a/Uqcrb/Ndufs4/Atp5l/Park7/Irs2/Ndufa10/Lyrm7/Uqcrq/Cox6a1/Mdh1/Gnpda1/Sdhaf4/Dnajc15/Ndufaf2/Ndufa12/Ppp1r3e/Ndufs7/Ireb2/Ndufc2/Ugp2/Ppp1cb/Sdhb/Cox7c/Slc25a23/Eif6/Gsk3a/Atp5j/Hsd11…
BP	--	GO:0110096	cellular response to aldehyde	9	0.605399	1.47798	0.0752475	0.476683	3879	tags=56%, list=26%, signal=41%	Esd/Park7/Akr1a1/Akr1b8/Adh5
BP	--	GO:0055010	ventricular cardiac muscle tissue morphogenesis	36	-0.420927	-1.47798	0.0351967	0.354656	540	tags=17%, list=4%, signal=16%	Med1/Mybpc3/Pkp2/Epor/Tgfb1/Foxc2
MF	--	GO:0004526	ribonuclease P activity	11	0.571226	1.47795	0.0758483	0.476683	5198	tags=82%, list=35%, signal=53%	Rpp30/Rpp21/Pop4/Pop1/Rpp38/Rpp25/Pop7/Rpp40/Pop5
BP	--	GO:0051016	barbed-end actin filament capping	26	0.463093	1.47775	0.0626223	0.449329	5238	tags=58%, list=36%, signal=37%	Capg/Mtpn/Capzb/Avil/Svil/Arpc2/Mphosph8/Cfl1/Gsn/Vill/Eps8/Twf1/Capza1/Scin/Rdx
BP	--	GO:0009954	proximal/distal pattern formation	14	0.543327	1.47773	0.0835031	0.489836	2357	tags=36%, list=16%, signal=30%	Apc/Pbx1/Pbx2/Chsy1/Dlx2
BP	--	GO:1901381	positive regulation of potassium ion transmembrane transport	26	-0.452418	-1.47764	0.0468432	0.401373	2734	tags=38%, list=19%, signal=31%	Kcnc2/Atp1b1/Edn3/Wnk4/Kcnmb1/Rapgef3/Kcnh2/Dnm2/Actn2/Kcnq1
BP	--	GO:0000050	urea cycle	7	0.665507	1.47736	0.0566038	0.429343	2865	tags=71%, list=19%, signal=58%	Ass1/Htt/Asl/Arg1/Arg2
BP	--	GO:0019627	urea metabolic process	7	0.665507	1.47736	0.0566038	0.429343	2865	tags=71%, list=19%, signal=58%	Ass1/Htt/Asl/Arg1/Arg2
BP	--	GO:0035850	epithelial cell differentiation involved in kidney development	28	-0.445316	-1.47725	0.0491803	0.407999	2182	tags=32%, list=15%, signal=27%	Yap1/Klf15/Lamb2/Fat4/Ampd2/Gpr4/Myo1e/Prom1/Foxc2
BP	--	GO:0051205	protein insertion into membrane	36	0.422326	1.47673	0.0481696	0.404409	3477	tags=47%, list=24%, signal=36%	Hsp90aa1/Bag6/Bax/Rtp4/Tram2/Pdcd5/Ndufa13/Cox18/Sh3glb1/Timm22/Timm13/Romo1/Tomm22/Maip1/Oxa1l/Samm50/Timm10
BP	--	GO:0006824	cobalt ion transport	5	-0.723358	-1.47665	0.0562016	0.428936	3087	tags=80%, list=21%, signal=63%	Tcn2/Slc11a2/Slc30a5/Slc39a8
BP	--	GO:0034644	cellular response to UV	72	0.367648	1.47662	0.0257426	0.325515	961	tags=19%, list=7%, signal=18%	Ino80/Agap3/Sirt1/Crebbp/N4bp1/Ercc1/Kdm1a/Yy1/Cdkn1a/Dhx36/Bax/Fbxw7/Trex1/Noc2l
BP	--	GO:0034384	high-density lipoprotein particle clearance	7	-0.652846	-1.47651	0.0628571	0.449329	16	tags=29%, list=0%, signal=29%	Apoa2/Scarb1
CC	--	GO:0065010	extracellular membrane-bounded organelle	10	0.589117	1.47631	0.0767677	0.478648	4069	tags=70%, list=28%, signal=51%	Phospho1/Gbp7/Gbp6/Gbp3/Gbp2/Iigp1/Gbp9
BP	--	GO:0090031	positive regulation of steroid hormone biosynthetic process	7	-0.652731	-1.47625	0.0628571	0.449329	2677	tags=43%, list=18%, signal=35%	Bmp6/Igf2/Igf1
BP	--	GO:0006338	chromatin remodeling	142	0.328647	1.47593	0.00589391	0.162539	1914	tags=22%, list=13%, signal=19%	Psme4/Bptf/Gata3/Mbd2/Kat2b/Tada2b/Ino80/Pbrm1/Sirt1/Tpr/Ptma/Npm3/Smchd1/Dicer1/Rere/Cebpg/Bahd1/Smarcd3/Znhit1/Mbd3/Top1/Baz1a/Arid1b/Pabpc1l/Gatad1/Smarce1/Smarca4/Chd3/Pih1d1/Hdac1/Cdkn2a
CC	--	GO:0005677	chromatin silencing complex	5	0.728404	1.47589	0.0761317	0.47715	2716	tags=60%, list=18%, signal=49%	Sirt1/Bahd1/Baz2a
MF	--	GO:0047372	acylglycerol lipase activity	11	-0.573264	-1.47534	0.0778443	0.480378	3558	tags=55%, list=24%, signal=41%	Lipc/Abhd12/Abhd15/Abhd16a/Lipe/Abhd3
BP	--	GO:0007031	peroxisome organization	33	-0.427986	-1.47533	0.0362173	0.35833	2951	tags=36%, list=20%, signal=29%	Hacl1/Sec16b/Pex12/Pex6/Pex5/Abcd4/Abcd3/Mavs/Tmem135/Abcd2/Pex14/Pex10
BP	--	GO:0062208	positive regulation of pattern recognition receptor signaling pathway	35	0.428495	1.47448	0.0491159	0.407999	2191	tags=40%, list=15%, signal=34%	Ankrd17/Pum2/Cd300ld3/Ptpn22/Cyba/Ddx60/Rsad2/Mfhas1/Pja2/Flot1/Nr1h3/Tlr9/Tlr5/Rtn4
BP	--	GO:0015711	organic anion transport	320	-0.294886	-1.47447	0.00391389	0.130464	3222	tags=27%, list=22%, signal=22%	Slc25a22/Xkr5/Slc4a5/Slc4a10/Folr1/Slc16a4/Myc/Kiss1r/Slco2b1/Slc25a10/Tnf/Slc38a4/Myo6/Crot/Slc38a3/Slc46a1/Abcc5/Slc16a12/Nos2/Il1b/Per2/Slc25a2/Stxbp1/Slc1a5/Rab3gap1/Nfe2l1/Slc1a1/Sv2a/Slc26a7/Adora1/Epm2a/Septin2/Abcd4/Slc38a2/Slc5a6/Acsl1/Slco4a1/Cacnb4/Slc25a13/Slc16a1/Slc52a2/Osbpl2/Mfsd2a/Abcg2/Abcd3/Slc25a42/Map2k6/Edn1/Slc16a8/Slc26a6/Slc4a2/Slc15a4/Slc37a4/Llgl2/Slc7a6/Atp9b/Lrrc8a/Sl…
BP	--	GO:0007342	fusion of sperm to egg plasma membrane involved in single fertilization	9	-0.605515	-1.47419	0.0764588	0.477998	3808	tags=78%, list=26%, signal=58%	Cd9/Adam1a/Folr1/Tpst2/Spata46/Lyzl4/Spaca6
BP	--	GO:0051881	regulation of mitochondrial membrane potential	73	0.366305	1.47357	0.0254403	0.322929	3110	tags=37%, list=21%, signal=29%	Rack1/Gclc/Bax/Ppa2/Slc25a27/Clic1/Atp5g1/Akt2/Tusc2/Ndufs4/Park7/Bad/Tspo/Ubb/Ndufc2/Cdkn2a/Mtln/Sod1/Kdr/Akt1/Adora2a/Prelid1/Pid1/Prdx3/Stoml2/Ppp2r3c/Pank2
BP	--	GO:0043568	positive regulation of insulin-like growth factor receptor signaling pathway	8	-0.635909	-1.47352	0.0635246	0.449509	126	tags=38%, list=1%, signal=37%	Igfbp5/Igf1/Myorg
BP	--	GO:0000722	telomere maintenance via recombination	15	0.526709	1.47333	0.0865191	0.497808	1697	tags=33%, list=12%, signal=30%	Ercc1/Terf2/Nsmce2/Smc6/Tep1
MF	--	GO:0000104	succinate dehydrogenase activity	5	0.727126	1.4733	0.0761317	0.47715	2213	tags=60%, list=15%, signal=51%	Sdhaf4/Sdhb/Sdhd
CC	--	GO:0120114	Sm-like protein family complex	68	0.37152	1.47322	0.024	0.314304	4398	tags=57%, list=30%, signal=40%	Arfgef1/Prpf8/Luc7l3/Lsm3/Snrpa1/Lsm5/Snrpb/Gemin7/Snrpd1/Lsm10/Sf3a3/Snrnp200/Lsm8/Zmat2/Prpf31/Gemin6/Sart1/Lsm1/Lsm7/Snrpb2/Txnl4a/Nolc1/Lsm4/Sf3b5/Prpf40a/Snu13/Sf3b6/Cd2bp2/Snrpd2/Prpf18/Slu7/Phf5a/Gemin2/Snrpe/Snrpc/Ppih/Snrpf/Snrpa/Clns1a
BP	--	GO:0070831	basement membrane assembly	10	-0.581344	-1.47274	0.086785	0.498884	2585	tags=60%, list=18%, signal=49%	Lamb1/Lamb2/Phldb2/Phldb1/Ramp2/Dag1
BP	--	GO:1901186	positive regulation of ERBB signaling pathway	27	-0.448866	-1.4721	0.0448065	0.395026	3415	tags=44%, list=23%, signal=34%	Egf/Dgkd/Ncf1/Hbegf/Hap1/Adora1/Afap1l2/Tgfa/Adam17/Hip1r/Shkbp1/Neurl1a
CC	--	GO:0033646	host intracellular part	10	0.587378	1.47195	0.0767677	0.478648	4069	tags=60%, list=28%, signal=43%	Gbp7/Gbp6/Gbp3/Gbp2/Iigp1/Gbp9
CC	--	GO:0043656	host intracellular region	10	0.587378	1.47195	0.0767677	0.478648	4069	tags=60%, list=28%, signal=43%	Gbp7/Gbp6/Gbp3/Gbp2/Iigp1/Gbp9
BP	--	GO:0000712	resolution of meiotic recombination intermediates	12	-0.558034	-1.47143	0.0708661	0.467428	2860	tags=42%, list=19%, signal=34%	Ercc4/Slx4/Mlh1/Fancm/Eme2
BP	--	GO:0150172	regulation of phosphatidylcholine metabolic process	7	-0.650526	-1.47127	0.0666667	0.459605	432	tags=29%, list=3%, signal=28%	Lpcat1/Scarb1
BP	--	GO:2000316	regulation of T-helper 17 type immune response	19	-0.491499	-1.47114	0.0546559	0.421995	2116	tags=42%, list=14%, signal=36%	Tnfsf18/Prkcq/Loxl3/Nfkbiz/Il23a/Zc3h12a/Nfkbid/Nlrp3
BP	--	GO:2000045	regulation of G1/S transition of mitotic cell cycle	104	0.34305	1.47102	0.0155039	0.272036	2497	tags=29%, list=17%, signal=24%	Cdc73/Ankrd17/Ctdsp2/Ino80/Ctdsp1/Pten/Cdk2ap2/Crebbp/Mepce/Rps27l/Psme2/Cdkn1a/Psme1/Brd7/Slfn1/Ccnd2/Plrg1/Lsm10/Anxa1/Rpl17/Rb1/Klf4/Sox4/Jade1/Ccnd1/Anp32b/Akt1/Ube2e2/Plk5/Aif1
BP	--	GO:1903998	regulation of eating behavior	9	-0.604145	-1.47086	0.0784708	0.481693	2061	tags=56%, list=14%, signal=48%	Cck/Ghrl/Ttc21b/Lepr/Napepld
CC	--	GO:0061617	MICOS complex	7	0.662298	1.47023	0.0628931	0.449329	3270	tags=71%, list=22%, signal=56%	Chchd6/Micos13/Chchd3/Micos10/Chchd10
BP	--	GO:0090179	planar cell polarity pathway involved in neural tube closure	13	-0.540417	-1.47017	0.0621359	0.448977	2594	tags=54%, list=18%, signal=44%	Ptk7/Wnt5a/Dvl3/Sfrp1/Dvl2/Fzd2/Vangl2
BP	--	GO:0042754	negative regulation of circadian rhythm	16	-0.51316	-1.47009	0.0604839	0.442578	2477	tags=44%, list=17%, signal=36%	Per2/Adora1/Lepr/Sin3a/Cry2/Suv39h2/Ptger4
BP	--	GO:0015669	gas transport	9	-0.603799	-1.47001	0.0784708	0.481693	1495	tags=33%, list=10%, signal=30%	Ngb/Car14/Car4
BP	--	GO:0002260	lymphocyte homeostasis	68	0.37057	1.46945	0.024	0.314304	1769	tags=25%, list=12%, signal=22%	Ppp3cb/Lat/Sos2/Rc3h2/Sos1/Cd74/Bax/Il2ra/Rps6/Ada/Gapt/Siva1/Cd24a/Tnfsf13b/Pirb/Ceacam1/Spns2
BP	--	GO:0009204	deoxyribonucleoside triphosphate catabolic process	7	0.661807	1.46914	0.0628931	0.449329	3543	tags=71%, list=24%, signal=54%	Samhd1/Nudt1/Ada/Nudt16/Dctpp1
BP	--	GO:0000038	very long-chain fatty acid metabolic process	27	-0.447739	-1.4684	0.0468432	0.401373	3837	tags=41%, list=26%, signal=30%	Elovl5/Hacd1/Slc27a4/Hacd3/Pex5/Abcd4/Acsl1/Acot2/Abcd3/Abcd2/Elovl2
BP	--	GO:0097623	potassium ion export across plasma membrane	12	-0.556873	-1.46837	0.0708661	0.467428	539	tags=33%, list=4%, signal=32%	Kcnh2/Kcna5/Kcnq1/Kcnk5
BP	--	GO:0090611	ubiquitin-independent protein catabolic process via the multivesicular body sorting pathway	5	0.7246	1.46818	0.0781893	0.481456	2577	tags=40%, list=18%, signal=33%	Chmp4c/Chmp4b
MF	--	GO:0015078	proton transmembrane transporter activity	81	0.357499	1.46782	0.0217391	0.30461	3783	tags=49%, list=26%, signal=37%	Slc36a1/AA467197/Slc45a4/Cox6a2/Slc15a2/Atp2a2/Cox8b/Atp6v1g1/Cox7a2/Atp6v1f/Atp5g1/Atp5g2/Atp5j2/Atp6v1e1/Slc36a2/Atp5o/Atp5l/Atp6v1d/Atp6v0e/Cox6a1/Cox7c/Atp5j/Atp6v0b/Atp6v1c1/Atp5h/Atp5k/Slc11a1/Atp5pb/Atp6v0e2/Cox5a/Cox7a1/Atp6v0d2/Atp5e/Atp5c1/Atp6v1g2/Slc4a11/Surf1/Letm1/Atp6v1h/Cox6c
BP	--	GO:0072009	nephron epithelium development	80	-0.354585	-1.46768	0.0237624	0.312846	1971	tags=25%, list=13%, signal=22%	Lgr4/Timeless/Klf15/Npnt/Fgf1/Wnk4/Lamb2/Lzts2/Dchs1/Fat4/Foxd1/Hes1/Ampd2/Tgfb1/Klhl3/Myo1e/Six4/Lama5/Prom1/Foxc2
BP	--	GO:0000002	mitochondrial genome maintenance	25	0.461188	1.46759	0.0746562	0.475319	2143	tags=28%, list=15%, signal=24%	Gimap3/Akt3/Ppargc1a/Mpv17/Mrpl15/Mrpl39/Msto1
BP	--	GO:0003231	cardiac ventricle development	106	-0.33741	-1.4674	0.0205761	0.297789	782	tags=17%, list=5%, signal=16%	Fzd2/Zmpste24/Stra6/Hes1/Rbm15/Tgfbr2/Med1/Nos3/Vangl2/Dnm2/Mybpc3/Pkp2/Epor/Sufu/Tgfb1/Tbx3/Foxc2/Sema3c
BP	--	GO:0035795	negative regulation of mitochondrial membrane permeability	6	0.691339	1.46733	0.06875	0.46447	1179	tags=33%, list=8%, signal=31%	Bcl2l2/Nol3
MF	--	GO:0016849	phosphorus-oxygen lyase activity	18	-0.497332	-1.46704	0.0549898	0.423408	3771	tags=50%, list=26%, signal=37%	Gucy1b1/Gucy2g/Mocs1/Adcy4/Npr1/Adcy5/Adcy7/Tkfc/Adcy3
BP	--	GO:0072332	intrinsic apoptotic signaling pathway by p53 class mediator	70	0.368073	1.46701	0.0279441	0.334576	2053	tags=24%, list=14%, signal=21%	Hipk1/Hipk2/Sirt1/Cd74/Bag6/Kdm1a/Jmy/Rps27l/Cdkn1a/Bax/Ifi204/Ubb/Shisa5/Wwox/Snw1/Nupr1/Sh3glb1
BP	--	GO:0048286	lung alveolus development	45	0.402143	1.46675	0.0440613	0.393522	2773	tags=42%, list=19%, signal=34%	Rc3h2/Cic/Atxn1l/Smpd3/Man2a1/Bmpr2/Vegfa/Slc7a11/Pkdcc/Ada/Ltbp3/Hs6st1/Pdgfa/Tgfb3/Foxf1/Hopx/Kdr/Phf14/Psen2
BP	--	GO:1903825	organic acid transmembrane transport	98	-0.343088	-1.46671	0.0185185	0.285961	3331	tags=34%, list=23%, signal=26%	Slc43a1/Slc25a22/Folr1/Myc/Slc25a10/Tnf/Slc38a4/Slc38a3/Slc46a1/Slc16a12/Per2/Slc25a2/Slc1a5/Slc1a1/Epm2a/Septin2/Abcd4/Slc38a2/Slc5a6/Slc25a13/Slc16a1/Abcd3/Slc7a6/Lrrc8a/Abcd2/Slc6a9/Slc7a8/Slc19a1/Stra6/Slc2a1/Slc16a3/Slc47a1/Slc38a10
BP	--	GO:0002821	positive regulation of adaptive immune response	114	0.334832	1.46654	0.0133843	0.25894	3194	tags=38%, list=22%, signal=30%	Cd226/Gata3/Sirt1/H2-Ab1/Skap1/Cd74/H2-T23/Fzd5/Ccr7/H2-T22/H2-M2/Rsad2/Ada/Exosc3/Tbx21/Rif1/H2-D1/Cd40/Cd24a/Tnfsf13b/Fcer1a/Anxa1/Ccr2/Fcer1g/Il12rb1/Prkcz/B2m/Fcgr1/Gm11127/Il18/H2-M3/Slc11a1/Tnfsf13/Hspa8/Tnfsf4/Il4/H2-Q7/Hspd1/Pagr1a/H2-Q6/H2-T24/C3/H2-DMa
BP	--	GO:1902808	positive regulation of cell cycle G1/S phase transition	42	0.409817	1.46647	0.0382409	0.371311	2497	tags=33%, list=17%, signal=28%	Cdc73/Ankrd17/Crebbp/Mepce/Ccnd2/Plrg1/Lsm10/Anxa1/Rpl17/Ccnd1/Anp32b/Akt1/Ube2e2/Aif1
BP	--	GO:0000098	sulfur amino acid catabolic process	6	-0.674562	-1.46645	0.0651341	0.454353	3096	tags=83%, list=21%, signal=66%	Blmh/Cdo1/Mtrr/Pcyox1l/Pcyox1
BP	--	GO:0042832	defense response to protozoan	33	0.43364	1.4664	0.049505	0.408455	4121	tags=61%, list=28%, signal=44%	Gbp4/Gbp8/Cd40/Gbp7/Batf/Gbp6/Hras/Gbp3/Arg1/Slc11a1/Gbp2/Il4/Tspan32/Nras/Iigp1/Il10/Gbp9/Pf4/Tlr12/Batf2
BP	--	GO:1903078	positive regulation of protein localization to plasma membrane	55	0.384458	1.46634	0.0485437	0.404409	2280	tags=29%, list=16%, signal=25%	Rack1/Dlg1/Rab11fip2/Kif5b/Zdhhc5/Pdpk1/Ppp1r9b/Commd1/Lrp1/Lgals3/Cib1/Ramp3/Rangrf/Cnpy4/Rer1/Akt1
BP	--	GO:0021756	striatum development	15	0.52417	1.46623	0.0885312	0.501238	1336	tags=27%, list=9%, signal=24%	Zswim6/Bcl11b/Slc7a11/Htt
CC	--	GO:0016442	RISC complex	17	0.513475	1.4659	0.068	0.463002	450	tags=24%, list=3%, signal=23%	Ago2/Ago1/Ago4/Dicer1
CC	--	GO:0031332	RNAi effector complex	17	0.513475	1.4659	0.068	0.463002	450	tags=24%, list=3%, signal=23%	Ago2/Ago1/Ago4/Dicer1
CC	--	GO:0016593	Cdc73/Paf1 complex	8	0.621235	1.46468	0.07393	0.474443	1668	tags=38%, list=11%, signal=33%	Cdc73/Rtf1/Wdr61
BP	--	GO:0050913	sensory perception of bitter taste	7	0.659727	1.46453	0.0628931	0.449329	751	tags=29%, list=5%, signal=27%	Itpr3/Rtp4
BP	--	GO:0010832	negative regulation of myotube differentiation	12	-0.555324	-1.46428	0.0708661	0.467428	2052	tags=33%, list=14%, signal=29%	Bhlhe41/Plpp7/Ccn3/Hdac5
MF	--	GO:0042800	histone methyltransferase activity (H3-K4 specific)	14	0.538334	1.46415	0.0916497	0.50759	1067	tags=29%, list=7%, signal=27%	Setd1a/Kmt2b/Kmt2a/Kmt2c
BP	--	GO:0060969	negative regulation of gene silencing	27	-0.446405	-1.46403	0.0488798	0.406526	2043	tags=33%, list=14%, signal=29%	H1f10/H1f1/H1f3/H1f2/H1f4/Zmpste24/Zc3h12a/Tgfb1/H1f5
BP	UP	GO:0046034	ATP metabolic process	209	0.309021	1.46398	0.00203252	0.09447	3413	tags=39%, list=23%, signal=30%	Ncor1/Cox6a2/Prkaa2/Cox5b/Ppargc1a/Uqcc2/Cycs/Ak5/Ndufs6/Trex1/Cox7a2/Ndufv2/Ndufb9/Ndufb8/Zbtb20/Foxk2/Atp5g1/Ndufa8/Ndufb6/Atp5g2/Atp5j2/Atp5o/Eno3/Pde2a/Uqcrb/Atp5l/Park7/Guk1/Ndufa10/Bad/Uqcrq/Cox6a1/Dnajc15/Ndufa12/Tspo/Ndufc2/Cox7c/Slc25a23/Eif6/Atp5j/Nupr1/Dnajc30/Iscu/Pfkp/Sdhd/Atp5h/Galt/Atp5k/Atp5pb/Hspa8/Cyc1/Cox5a/Fxn/Coq7/Pid1/Slc4a4/Cox7a1/Uqcrc1/Ep300/Ndufs2/Antkmt/Ndufa7/Il4/Stoml…
BP	--	GO:0051138	positive regulation of NK T cell differentiation	6	-0.673406	-1.46394	0.0651341	0.454353	2443	tags=50%, list=17%, signal=42%	Ikzf1/Tgfbr2/Zbtb16
BP	--	GO:0044060	regulation of endocrine process	33	-0.424487	-1.46327	0.0362173	0.35833	3353	tags=52%, list=23%, signal=40%	Ghrl/Inhbb/Gja5/Gja1/Runx1/Adrb1/Gnas/Pomc/Bmp6/Il1b/Ecrg4/F2r/Cry2/Crhr2/Fgfr1/Hcar2/Rab11fip5
BP	--	GO:2000015	regulation of determination of dorsal identity	6	0.6894	1.46322	0.0708333	0.467428	2325	tags=50%, list=16%, signal=42%	Mapk8/Aida/Ddit3
BP	--	GO:0046477	glycosylceramide catabolic process	6	-0.673003	-1.46307	0.0651341	0.454353	507	tags=33%, list=3%, signal=32%	Gba2/Galc
BP	--	GO:0045003	double-strand break repair via synthesis-dependent strand annealing	9	-0.60086	-1.46286	0.0784708	0.481693	4326	tags=78%, list=29%, signal=55%	Rad51/Rad54l/Rad52/Fancm/Dmc1/Xrcc3/Mcmdc2
MF	--	GO:0008474	palmitoyl-(protein) hydrolase activity	11	-0.568185	-1.46227	0.0818363	0.485799	2862	tags=55%, list=19%, signal=44%	Abhd12/Lypla2/Lyplal1/Abhd17c/Abhd16a/Ppt2
MF	--	GO:0098599	palmitoyl hydrolase activity	11	-0.568185	-1.46227	0.0818363	0.485799	2862	tags=55%, list=19%, signal=44%	Abhd12/Lypla2/Lyplal1/Abhd17c/Abhd16a/Ppt2
BP	--	GO:0043666	regulation of phosphoprotein phosphatase activity	49	0.394697	1.46221	0.0434783	0.393522	2146	tags=29%, list=15%, signal=24%	Rock1/Mprip/Jak2/Bod1l/Rock2/Ppp6r1/Ppp1r9b/Hsp90ab1/Htt/Fkbp1b/Fkbp1a/Ppp4r4/Ppp2ca/Gnai2
BP	--	GO:0050851	antigen receptor-mediated signaling pathway	131	0.328964	1.46179	0.015444	0.272036	3078	tags=33%, list=21%, signal=26%	Itk/Cd226/Dennd1b/Gata3/Wnk1/Rc3h2/Skap1/Lck/Card11/Ptpn22/Lat2/Bax/Ccr7/Rab29/Cacnb3/Cd3e/Lpxn/Themis/Ada/Stap1/Eif2b3/Lgals3/Skint3/Ube2n/Fyb/Kcnn4/Hras/Eif2b2/Dusp22/Tespa1/Plcl2/Fcgr2b/Ms4a1/Ptprj/Gps2/Psen2/Rps3/Spn/Stoml2/Braf/Eif2b1/Nras/Prkcb
BP	--	GO:0030308	negative regulation of cell growth	164	-0.315464	-1.46123	0.003861	0.130464	2699	tags=28%, list=18%, signal=23%	Sema3e/Sesn2/Tchp/Ptprs/Apbb2/Serpine2/Prdm4/Wnt5a/Minar1/Naif1/Sema3a/Dact3/P3h1/Rrad/Osgin2/Sesn1/Cdkn2c/Msx1/Aatk/Dab2ip/Sema3g/Adam15/Bbc3/Sphk2/Tomm70a/Gas1/Dnajb2/Ctdp1/Sfrp1/Sema7a/Frzb/Flcn/Cdk5r1/Gas2l1/Sema4d/Sema6b/Ccn3/Sox17/Nf2/Cdkn2aip/Tgfb1/Sema6c/Sema4c/Epha7/Ccar2/Sema3c
BP	--	GO:0098815	modulation of excitatory postsynaptic potential	43	0.404116	1.46072	0.0453686	0.395026	715	tags=14%, list=5%, signal=13%	Afdn/Grk2/Pten/Rims1/Dvl1/Cacnb3
BP	--	GO:0060696	regulation of phospholipid catabolic process	5	-0.715495	-1.4606	0.0658915	0.457442	16	tags=40%, list=0%, signal=40%	Prkcd/Scarb1
BP	--	GO:0032275	luteinizing hormone secretion	5	-0.71539	-1.46039	0.0658915	0.457442	1196	tags=80%, list=8%, signal=74%	Crhr2/Tmf1/Foxd1/Tbx3
BP	UP	GO:0002699	positive regulation of immune effector process	208	0.308228	1.46031	0.00204082	0.09447	3230	tags=35%, list=22%, signal=27%	Cd226/Ffar2/Gata3/Ankrd17/Mzb1/Scimp/Rasgrp1/Cd74/Pum2/Klrk1/H2-T23/Ptpn22/Vamp8/Dhx36/Fzd5/Ccr7/H2-T22/Foxp1/Ddx60/H2-M2/Rsad2/Stap1/Pdpk1/Exosc3/Tbx21/Rif1/H2-D1/Cd40/Cd177/Cd24a/Kars/Ap1g1/Rps19/Fcer1a/Anxa1/Ceacam1/Mapk3/Ccr2/Fcer1g/Prkcz/Tlr9/B2m/Fcgr1/Foxf1/Fgr/Rtn4/Sh2d1b1/Arg1/Ddx58/Gm11127/Il18/H2-M3/Tnfsf13/Hspa8/Phb/Tnfsf4/Ddx21/Ms4a2/Ptprj/Crtam/Rapgef1/Il4/H2-Q7/Hspd1/Pagr1a/H2-Q6/H2…
MF	--	GO:0001094	TFIID-class transcription factor complex binding	10	0.582698	1.46022	0.0909091	0.505465	2822	tags=50%, list=19%, signal=40%	Ercc1/Edf1/Znhit6/Ruvbl1/Ruvbl2
BP	--	GO:0061430	bone trabecula morphogenesis	12	-0.553737	-1.4601	0.0708661	0.467428	2231	tags=67%, list=15%, signal=57%	Fgfr3/Sbno2/Fbn2/Ppargc1b/Sfrp1/Thbs3/Col1a1/Sema4d
BP	--	GO:0043491	protein kinase B signaling	158	0.318878	1.45972	0.006	0.162539	2868	tags=32%, list=20%, signal=26%	Pik3ca/Arfgef1/Gata3/Hsp90aa1/Rack1/Phlpp1/Sirt1/Dlg1/Pten/Rras/Hax1/Sesn3/Setx/Smpd3/Met/Vegfa/Ccl5/Fam110c/Akt2/Fpr2/Cd40/Mfhas1/Hsp90ab1/F10/Them4/Chil1/Cib1/F7/Pdgfa/Ramp3/Klf4/Itgb1bp1/Gpx1/Pdcd6/Rtn4/Fgf2/Kdr/Akt1/Ddit3/Il18/H2-M3/Nop53/Hcls1/Cpne1/Ptk2/Phb/Thbs1/Ptprj/Osbpl8/Rapgef1/Ep300
BP	--	GO:0072348	sulfur compound transport	33	-0.42331	-1.45921	0.0362173	0.35833	2308	tags=33%, list=16%, signal=28%	Nfe2l1/Slc1a1/Slc26a7/Slc5a6/Slc19a2/Abcg2/Slc26a6/Lrrc8a/Slc35b2/Slc19a3/Slc22a8
CC	--	GO:0099569	presynaptic cytoskeleton	7	0.657261	1.45905	0.067086	0.461213	1041	tags=43%, list=7%, signal=40%	Rims1/Nefl/Septin3
MF	--	GO:0140303	intramembrane lipid transporter activity	18	-0.49449	-1.45865	0.0631365	0.449329	357	tags=50%, list=2%, signal=49%	Atp8a2/Abcb4/Abcb1b/Ano7/Plscr3/Tmem30a/Abca7/Atp8b1/Atp8b5
BP	--	GO:0061053	somite development	65	-0.365513	-1.45865	0.0321285	0.3442	2656	tags=32%, list=18%, signal=27%	Poglut1/Nup133/Mthfd1/Wnt5a/Axin2/Hes7/Crb2/Palb2/Xrcc2/Kat2a/Loxl3/Nle1/Sfrp1/Frzb/Nrarp/Lfng/Lef1/Six4/Meox1/Foxc2/Sema3c
CC	--	GO:0097208	alveolar lamellar body	7	0.656975	1.45842	0.067086	0.461213	2893	tags=71%, list=20%, signal=57%	Napsa/Ctsh/Sftpc/Rab7/Rab14
BP	--	GO:0002709	regulation of T cell mediated immunity	68	0.36777	1.45835	0.026	0.325701	3070	tags=40%, list=21%, signal=32%	Ppp3cb/Gata3/H2-T23/Fzd5/Dpp4/H2-T22/Il7r/H2-M2/Rsad2/Tbx21/H2-D1/Cd24a/Ccr2/Prkcz/B2m/Arg1/Gm11127/Dusp22/Il18/H2-M3/Hspa8/Tnfsf4/Spn/H2-Q7/Hspd1/H2-Q6/H2-T24
BP	--	GO:0070193	synaptonemal complex organization	17	0.510745	1.45811	0.08	0.485799	911	tags=29%, list=6%, signal=28%	Rad21/Bag6/Ago4/Ehmt2/Rec8
BP	--	GO:0034093	positive regulation of maintenance of sister chromatid cohesion	6	0.686889	1.45789	0.0729167	0.473394	1126	tags=33%, list=8%, signal=31%	Nsmce2/Macroh2a1
MF	--	GO:0051082	unfolded protein binding	79	0.35738	1.45782	0.0220441	0.304747	4889	tags=54%, list=33%, signal=37%	Hsp90aa1/Pfdn6/Aip/Pfdn2/Hsp90ab1/Grpel1/Pfdn1/Erlec1/Cct2/Cct7/Hspe1/Nudc/Naca/Pdrg1/Dnajb13/Dnajb11/Cct5/Tcp1/Pfdn5/Mkks/Hspa8/Cct8/St13/Hsp90b1/Tomm20/Calr/Cdc37/Pet100/Uggt1/Tbce/Tor1a/Nudcd2/Dnaja2/Canx/Ern1/Cct4/Cryab/Nacad/Hspa9/Cct3/Srsf10/Ndufaf1/Trap1
BP	--	GO:0099545	trans-synaptic signaling by trans-synaptic complex	8	-0.629129	-1.45781	0.0696721	0.464814	2718	tags=50%, list=18%, signal=41%	Cadm1/Farp1/Efnb3/Dag1
BP	--	GO:0042982	amyloid precursor protein metabolic process	58	0.378127	1.4576	0.046332	0.39941	1891	tags=26%, list=13%, signal=23%	Ago2/Rock1/Dlg1/Tmcc2/Sp1/Rock2/Picalm/Sorl1/Spon1/Pin1/Olfm1/Dyrk1a/Aatf/Gsk3a/Fkbp1a
BP	--	GO:0014816	skeletal muscle satellite cell differentiation	7	-0.644453	-1.45753	0.0761905	0.47715	5193	tags=86%, list=35%, signal=55%	Ephb1/Selenon/Megf10/Akirin1/Klf5/Six4
BP	--	GO:0120180	cell-substrate junction disassembly	6	0.686569	1.45721	0.0729167	0.473394	61	tags=17%, list=0%, signal=17%	Map4k4
BP	--	GO:0120181	focal adhesion disassembly	6	0.686569	1.45721	0.0729167	0.473394	61	tags=17%, list=0%, signal=17%	Map4k4
CC	--	GO:0042406	extrinsic component of endoplasmic reticulum membrane	8	-0.628775	-1.45699	0.0696721	0.464814	518	tags=62%, list=4%, signal=60%	Otulinl/Pml/Aldh3a2/Zc3h12a/Gba2
BP	--	GO:0032070	regulation of deoxyribonuclease activity	9	0.596419	1.45605	0.0811881	0.485799	2859	tags=44%, list=19%, signal=36%	Sirt1/Akt1/Pcna/Rps3
BP	UP	GO:1903311	regulation of mRNA metabolic process	226	0.303634	1.45595	0.00203252	0.09447	1967	tags=21%, list=13%, signal=19%	Larp1/Cdc73/Ago2/Samd4b/Rock1/Mapkapk2/Tent5a/Tent4b/Rc3h2/Cnot6l/Pum2/Tent4a/Sltm/Ahcyl1/Rock2/Ptbp3/Dicer1/Rbm8a/Srsf1/Dhx36/Ddx17/Rbm15b/Vegfa/Fxr1/Srpk2/Nelfe/Nup98/Cnot1/Hnrnpa0/Polr2g/Tardbp/Mex3d/Rnf20/Hnrnpm/Pabpc1/Celf2/Ik/Khdrbs3/Pabpc4/Dyrk1a/Pkp3/Nsrp1/Mbnl2/Nbas/Ncl/Qk/Cdk9/Snw1
BP	--	GO:1903828	negative regulation of cellular protein localization	109	0.335678	1.45573	0.017341	0.28533	2758	tags=29%, list=19%, signal=24%	Rsc1a1/Ppfia1/Rhoq/Sirt1/Ilrun/Ppp2r5a/Rock2/Picalm/Gbp4/Csk/Hectd1/Nf1/Pkdcc/Macroh2a1/Nol3/Mfhas1/Nedd4l/Ankrd13a/Park7/Hsph1/Commd1/Erlec1/Ppp2ca/Itgb1bp1/Txn1/Nsfl1c/Trim29/Ttbk2/Abhd17b/Chp1/Svip/Pid1
BP	--	GO:0002175	protein localization to paranode region of axon	5	-0.7131	-1.45571	0.0697674	0.464814	3984	tags=80%, list=27%, signal=58%	Ugt8a/Epb41l3/Cntnap1/Mal
BP	--	GO:0001947	heart looping	44	-0.398043	-1.45531	0.0313152	0.343123	661	tags=18%, list=4%, signal=17%	Stil/Tgfbr2/Arl13b/Sox17/Vangl2/Sufu/Tbx3/Lbx1
BP	--	GO:0015838	amino-acid betaine transport	6	-0.669422	-1.45528	0.0689655	0.46447	2384	tags=50%, list=16%, signal=42%	Slc22a5/Slc38a2/Slc22a21
BP	--	GO:0070203	regulation of establishment of protein localization to telomere	10	0.580698	1.45521	0.0909091	0.505465	4616	tags=70%, list=31%, signal=48%	Cct2/Cct7/Cct5/Tcp1/Cct8/Cct4/Cct3
BP	--	GO:0060415	muscle tissue morphogenesis	53	-0.383531	-1.45506	0.034413	0.354257	897	tags=28%, list=6%, signal=27%	Fgfr2/Col11a1/Wnt5a/Prox1/Col3a1/Tbx1/Fzd2/Med1/Vangl2/Mybpc3/Pkp2/Epor/Tgfb1/Adarb1/Foxc2
BP	--	GO:0007062	sister chromatid cohesion	47	0.395874	1.45478	0.0533333	0.417937	1839	tags=23%, list=13%, signal=21%	Smc1b/Rad21/Nipbl/Pds5a/Nsmce2/Fbxw7/Smc3/Rec8/Macroh2a1/Pogz/Rb1
BP	--	GO:1902369	negative regulation of RNA catabolic process	56	0.379015	1.45476	0.0494297	0.408358	1882	tags=27%, list=13%, signal=23%	Larp1/Mapkapk2/Tent5a/Tent4b/Tent4a/Dicer1/Dhx36/Vegfa/Hnrnpa0/Tardbp/Pabpc1/Pkp3/Slirp/Nbas/Qk
BP	--	GO:0001794	type IIa hypersensitivity	5	0.717661	1.45412	0.0864198	0.497525	3192	tags=80%, list=22%, signal=63%	H2-T23/Fcer1g/Fcgr1/C3
BP	--	GO:0001796	regulation of type IIa hypersensitivity	5	0.717661	1.45412	0.0864198	0.497525	3192	tags=80%, list=22%, signal=63%	H2-T23/Fcer1g/Fcgr1/C3
BP	--	GO:0001798	positive regulation of type IIa hypersensitivity	5	0.717661	1.45412	0.0864198	0.497525	3192	tags=80%, list=22%, signal=63%	H2-T23/Fcer1g/Fcgr1/C3
BP	--	GO:0002445	type II hypersensitivity	5	0.717661	1.45412	0.0864198	0.497525	3192	tags=80%, list=22%, signal=63%	H2-T23/Fcer1g/Fcgr1/C3
BP	--	GO:0002892	regulation of type II hypersensitivity	5	0.717661	1.45412	0.0864198	0.497525	3192	tags=80%, list=22%, signal=63%	H2-T23/Fcer1g/Fcgr1/C3
BP	--	GO:0002894	positive regulation of type II hypersensitivity	5	0.717661	1.45412	0.0864198	0.497525	3192	tags=80%, list=22%, signal=63%	H2-T23/Fcer1g/Fcgr1/C3
BP	--	GO:1904478	regulation of intestinal absorption	8	-0.627482	-1.454	0.0696721	0.464814	4137	tags=50%, list=28%, signal=36%	Acat2/Apoa2/Abcg2/Lpcat3
BP	--	GO:0002579	positive regulation of antigen processing and presentation	10	0.580092	1.45369	0.0909091	0.505465	608	tags=30%, list=4%, signal=29%	H2-Ab1/Cd74/Ccr7
BP	--	GO:0002758	innate immune response-activating signal transduction	5	0.717426	1.45365	0.0884774	0.501238	388	tags=40%, list=3%, signal=39%	Ffar2/Klrk1
BP	--	GO:0007182	common-partner SMAD protein phosphorylation	6	-0.668604	-1.4535	0.0689655	0.46447	543	tags=50%, list=4%, signal=48%	Bmp4/Tgfbr2/Tgfb1
BP	--	GO:0086069	bundle of His cell to Purkinje myocyte communication	7	-0.642401	-1.45289	0.0780952	0.481359	2875	tags=71%, list=20%, signal=57%	Cacna2d1/Jup/Trpm4/Pkp2/Kcna5
MF	--	GO:1903136	cuprous ion binding	5	0.717031	1.45285	0.090535	0.505465	2188	tags=60%, list=15%, signal=51%	Cox17/Park7/Sncg
MF	--	GO:0048020	CCR chemokine receptor binding	27	0.450585	1.45249	0.0684932	0.464128	3876	tags=44%, list=26%, signal=33%	Cxcl13/Cnih4/Ccl5/Nars/Ccl8/Ccl9/Creb3/Ccl6/Stat1/Ccl12/Ccl7/Jak1
BP	--	GO:0060044	negative regulation of cardiac muscle cell proliferation	14	0.534031	1.45245	0.0977597	0.520212	195	tags=21%, list=1%, signal=21%	Sav1/Apc/Pten
BP	--	GO:0060179	male mating behavior	7	0.654253	1.45237	0.0691824	0.46447	195	tags=29%, list=1%, signal=28%	Ncoa1/Pten
BP	--	GO:0120182	regulation of focal adhesion disassembly	5	0.716788	1.45235	0.090535	0.505465	61	tags=20%, list=0%, signal=20%	Map4k4
BP	--	GO:0120183	positive regulation of focal adhesion disassembly	5	0.716788	1.45235	0.090535	0.505465	61	tags=20%, list=0%, signal=20%	Map4k4
CC	--	GO:0032420	stereocilium	36	-0.413596	-1.45223	0.047619	0.403833	1358	tags=28%, list=9%, signal=25%	Myo15/Cdc14a/Homer2/Clic5/Myo7a/Espn/Slc9a3r2/Atp8b1/Tprn/Prom1
BP	--	GO:0043368	positive T cell selection	35	0.421958	1.45198	0.0550098	0.423408	1789	tags=31%, list=12%, signal=28%	Bcl11b/Cd74/Cd3g/Srf/Cd3e/Themis/Tbx21/Ly9/Dock2/Batf/Cd3d
BP	--	GO:0002027	regulation of heart rate	59	-0.372005	-1.45192	0.0305499	0.342125	2914	tags=51%, list=20%, signal=41%	Mdm2/Avpr1a/Pik3r1/Epas1/Gja5/Kcne2/Cav1/Bin1/Kcne4/Slc8a1/Adrb1/Tnf/Cacna2d1/Jup/Snta1/Scn3b/Slc1a1/Sema3a/Edn3/Edn1/Adm/Crhr2/Srebf1/Kcnh2/Trpm4/Gpd1l/Mybpc3/Pkp2/Kcna5/Kcnq1
BP	--	GO:0071479	cellular response to ionizing radiation	60	0.373474	1.45191	0.0427184	0.39289	2399	tags=28%, list=16%, signal=24%	Gata3/Ino80/Tlk2/Nipbl/Sirt1/Kdm1a/Cdkn1a/Eef1d/Clock/Ccnd2/Trex1/Map3k20/Grb2/Tank/Hras/Atm/Nucks1
BP	--	GO:0018126	protein hydroxylation	27	-0.442702	-1.45188	0.0529532	0.417937	4570	tags=59%, list=31%, signal=41%	P3h2/Plod3/Egln3/Ero1a/Asph/P3h3/Jmjd6/P4ha3/Jmjd7/Plod2/P3h1/Egln2/Fkbp10/P4htm/P3h4/Plod1
MF	--	GO:0035197	siRNA binding	7	0.654006	1.45183	0.0691824	0.46447	450	tags=43%, list=3%, signal=42%	Mbd2/Ago2/Dicer1
BP	--	GO:0051775	response to redox state	8	0.615663	1.45154	0.0758755	0.476683	1614	tags=62%, list=11%, signal=56%	Selenos/Smpd3/Clock/Slc7a11/Fkbp1b
MF	--	GO:0015651	quaternary ammonium group transmembrane transporter activity	9	-0.596083	-1.45123	0.0885312	0.501238	2384	tags=33%, list=16%, signal=28%	Slc22a5/Slc22a21/Slc22a8
BP	UP	GO:0000209	protein polyubiquitination	209	0.306323	1.4512	0.00203252	0.09447	2096	tags=23%, list=14%, signal=20%	Dcaf15/Ube2q1/Zfp91/Ubr5/Trip12/Trim56/Rc3h2/Axin1/Smurf2/Ube2m/Nmi/Trim30b/Rnf217/Ube2o/Ptpn22/Ube2r2/Trim12c/Trim30a/Cul3/Trim30d/Arih1/Hectd1/Trim30c/Trim21/Trim44/Smurf1/Ube2e1/Cbfb/Fbxl17/Nedd4l/Rnf20/Ube3c/Cbl/Rbx1/Tnks2/Ube2l6/Ube2k/Ube3a/Traf3/Fbxl7/Ube2v1/Ube2n/Ube2s/Cdkn2a/Trim5/Rnf152/Spsb4/Otub1/Marchf6
BP	--	GO:2000403	positive regulation of lymphocyte migration	35	0.421635	1.45087	0.0550098	0.423408	3012	tags=51%, list=20%, signal=41%	Cxcl13/Wnk1/Ccr7/Oxsr1/Ccl5/Dock8/Lgals9/Ccr2/Cxcl14/Selenok/Itga4/Ccl27a/Aif1/Tnfsf4/Stk39/Spn/Tnfsf14/Madcam1
MF	--	GO:0017080	sodium channel regulator activity	27	0.449994	1.45058	0.0684932	0.464128	2091	tags=30%, list=14%, signal=25%	Rsc1a1/Prss30/Nos1/Nedd4l/Commd1/Pcsk9/Rangrf/Fxyd5
BP	--	GO:1990173	protein localization to nucleoplasm	5	0.715887	1.45053	0.090535	0.505465	3911	tags=80%, list=27%, signal=59%	Mepce/Tbrg1/Nop53/Larp7
BP	--	GO:0002718	regulation of cytokine production involved in immune response	74	0.359471	1.45049	0.0233918	0.31044	2594	tags=36%, list=18%, signal=30%	Cd226/Ffar2/Gata3/Scimp/Cd74/Cuedc2/H2-T23/Dhx36/Fzd5/Rsad2/Tbx21/Kars/Mapk3/Ccr2/Fcer1g/Atg5/Prkcz/Tlr9/Tgfb3/B2m/Rtn4/Arg1/Ddx58/Il18/H2-M3/Tnfsf4/Ddx21
BP	--	GO:0001562	response to protozoan	35	0.421523	1.45048	0.0569745	0.431559	4121	tags=60%, list=28%, signal=43%	Gbp4/Gbp8/Cd40/Gbp7/Batf/Gbp6/Hras/Gbp3/Arg1/Slc11a1/Gbp2/Spn/Il4/Tspan32/Nras/Iigp1/Il10/Gbp9/Pf4/Tlr12/Batf2
BP	--	GO:0010867	positive regulation of triglyceride biosynthetic process	15	-0.516626	-1.4504	0.0613861	0.445829	1460	tags=27%, list=10%, signal=24%	Mfsd2a/Srebf1/Gpam/Scarb1
BP	--	GO:0043171	peptide catabolic process	21	0.478986	1.45033	0.0823529	0.486254	4685	tags=52%, list=32%, signal=36%	Npepps/Anpep/Chac2/Ctsh/Chac1/Lta4h/Ace/Mmp13/Ggt7/Ece1/Ide
BP	--	GO:0051660	establishment of centrosome localization	9	0.593945	1.45002	0.0851485	0.495318	2930	tags=44%, list=20%, signal=36%	Dlg1/Pafah1b1/Fhod1/Cep83
BP	--	GO:0043461	proton-transporting ATP synthase complex assembly	7	0.653083	1.44978	0.0691824	0.46447	3261	tags=57%, list=22%, signal=44%	Fmc1/Atpaf2/Atp23/Oxa1l
BP	--	GO:1904424	regulation of GTP binding	19	-0.484233	-1.44939	0.0688259	0.46447	1899	tags=32%, list=13%, signal=28%	Rap1gap/C9orf72/Pbxip1/Rapgef3/Gpsm1/Arhgef7
BP	--	GO:0031648	protein destabilization	49	0.391146	1.44906	0.0491493	0.407999	1914	tags=24%, list=13%, signal=21%	Cdc73/Sirt1/Crebbp/Cul3/Fbxw7/Trim21/Ctsh/Htt/Commd1/Serf2/Rad23a/Cdkn2a
BP	--	GO:0061304	retinal blood vessel morphogenesis	5	-0.709728	-1.44883	0.0717054	0.469528	4273	tags=100%, list=29%, signal=71%	Col4a1/Fzd4/Cyp1b1/Lama1
BP	--	GO:0090129	positive regulation of synapse maturation	8	-0.625207	-1.44873	0.0737705	0.474443	2251	tags=88%, list=15%, signal=74%	Nrxn1/Hnrnpk/Cdc20/Camk2b/Dab2ip/Anapc2/Neurl1a
BP	--	GO:0060346	bone trabecula formation	8	-0.625205	-1.44872	0.0737705	0.474443	2231	tags=62%, list=15%, signal=53%	Fbn2/Ppargc1b/Sfrp1/Thbs3/Col1a1
BP	DW	GO:0048729	tissue morphogenesis	492	-0.277327	-1.44867	0.00185874	0.09447	2042	tags=20%, list=14%, signal=18%	Stk3/Lama1/Sema3a/Numb/Fzd3/Lgr4/Sapcd2/Rdh10/Timeless/Crb2/Chuk/Npnt/Rhob/Prox1/Msx1/Fzd6/Pxn/Mrtfa/Fgf1/Wnk4/Col3a1/Kat2a/Phldb2/Col5a1/Edn1/Adm/Dvl3/Robo1/Tgfb1i1/Twsg1/Chrd/Fgfr1/Lzts2/Zdhhc7/Llgl2/Tek/Grsf1/Hhip/Sfrp1/Foxf2/Frzb/Vasp/Mgp/Tbx1/Dvl2/Dchs1/Dag1/Fat4/Fzd2/Nrarp/Tal1/Sdc4/Foxd1/Stil/Prickle1/Sh3bp1/Hes1/Rbm15/Tgfbr2/Med1/Deaf1/Nkd1/Rasip1/Nos3/Socs3/Kdm2b/Arl13b/Hdac5/Csf1/Sox17/…
BP	--	GO:0032692	negative regulation of interleukin-1 production	29	-0.431743	-1.44852	0.0587045	0.437936	1459	tags=28%, list=10%, signal=25%	Gas6/Errfi1/Ptger4/Tnfaip3/Zc3h12a/Serpinb1c/Nlrp3/Igf1
MF	--	GO:0070412	R-SMAD binding	21	0.47838	1.4485	0.0843137	0.491972	1184	tags=33%, list=8%, signal=31%	Ppm1a/Axin1/Trim33/Smad4/Pax6/Smurf1/Pmepa1
BP	--	GO:1900044	regulation of protein K63-linked ubiquitination	11	0.559599	1.44787	0.0938124	0.514206	555	tags=27%, list=4%, signal=26%	Ubr5/Trip12/Ptpn22
MF	--	GO:0017116	single-stranded DNA helicase activity	19	-0.483715	-1.44784	0.0688259	0.46447	5263	tags=63%, list=36%, signal=41%	Mcm7/Helq/Dscc1/Rad51/Dna2/Mcm5/Mcm2/Chtf18/Pif1/Wrnip1/Chtf8/Dhx9
BP	--	GO:0060065	uterus development	14	0.532317	1.44779	0.0977597	0.520212	494	tags=21%, list=3%, signal=21%	Gata3/Nipbl/Smad4
BP	--	GO:0002700	regulation of production of molecular mediator of immune response	129	0.326962	1.44771	0.0155945	0.272662	2596	tags=30%, list=18%, signal=25%	Cd226/Ffar2/Gata3/Mzb1/Scimp/Cd74/Cuedc2/H2-T23/Ptpn22/Dhx36/Fzd5/Foxp1/Trex1/Rsad2/Exosc3/Tbx21/Rif1/Cd40/Kars/Parp3/Ceacam1/Mapk3/Ccr2/Fcer1g/Atg5/Prkcz/Tlr9/Tgfb3/B2m/Rtn4/Siglecg/Arg1/Ddx58/Il18/H2-M3/Tnfsf13/Tnfsf4/Ddx21/Fcgr2b
BP	--	GO:0070200	establishment of protein localization to telomere	14	0.532237	1.44757	0.0977597	0.520212	2826	tags=50%, list=19%, signal=40%	Nabp2/Cct2/Cct7/Cct5/Tcp1/Acd/Cct8
MF	--	GO:0003697	single-stranded DNA binding	102	0.340066	1.44706	0.0194553	0.295103	1943	tags=22%, list=13%, signal=19%	Pcbp3/Pcbp2/Pura/Purb/Ssbp3/Ercc1/Samhd1/Terf2/Ybx3/Dhx36/Jchain/Rtf1/Trex1/Nol12/Polr2g/Nabp2/Top1/Anxa1/Tsn/Nme1/Ncl/Sub1
BP	--	GO:0030888	regulation of B cell proliferation	58	0.375382	1.44702	0.046332	0.39941	2596	tags=29%, list=18%, signal=24%	Bmi1/Mzb1/Cd74/Card11/Cdkn1a/Ada/Ikzf3/Cd40/Cd24a/Irs2/Tnfsf13b/Btla/Cdkn2a/Tlr9/Siglecg/Atm/Fcgr2b
BP	--	GO:0045880	positive regulation of smoothened signaling pathway	34	-0.415989	-1.44681	0.0445344	0.395026	4390	tags=56%, list=30%, signal=39%	Dcdc2a/Txndc15/Cibar1/Smo/Prrx1/Intu/Armc9/Wnt9a/Tedc2/Prrx2/Stk36/Tedc1/Gas1/Rab34/Ttc23/Sfrp1/Evc/Ulk3/Kif7
BP	--	GO:0016576	histone dephosphorylation	6	-0.665445	-1.44663	0.0804598	0.485799	799	tags=50%, list=5%, signal=47%	Ppm1f/Eya2/Ppp5c
BP	--	GO:0097094	craniofacial suture morphogenesis	12	-0.548605	-1.44657	0.0807087	0.485799	4207	tags=75%, list=29%, signal=54%	Insig1/Insig2/Bmp4/Tifab/Rab23/Mmp16/Fgfr2/Foxn3/Frem1
BP	--	GO:1990049	retrograde neuronal dense core vesicle transport	5	0.713893	1.44649	0.090535	0.505465	3084	tags=80%, list=21%, signal=63%	Kif5b/Kif1c/Kif5a/Kif1b
BP	--	GO:0036092	phosphatidylinositol-3-phosphate biosynthetic process	7	0.651508	1.44628	0.0691824	0.46447	1489	tags=43%, list=10%, signal=39%	Pik3ca/Pik3cb/Pik3c2a
BP	--	GO:0036159	inner dynein arm assembly	11	-0.561957	-1.44624	0.0898204	0.505077	3696	tags=64%, list=25%, signal=48%	Dnaaf2/Dnaaf4/Ccdc39/Dnaaf1/Zmynd10/Wdr63/Dnaaf5
BP	--	GO:0046825	regulation of protein export from nucleus	39	0.411332	1.44604	0.0524272	0.417608	2380	tags=28%, list=16%, signal=24%	Uhmk1/Ppm1a/Tpr/Park7/Setd2/Sfn/Wipf1/Cdkn2a/Txn1/Ptpn11/Prkaca
BP	--	GO:0000460	maturation of 5.8S rRNA	34	0.423285	1.44599	0.0610236	0.443851	3186	tags=41%, list=22%, signal=32%	Nsa2/Exosc3/C1d/Exosc7/Exosc8/Eif6/Fcf1/Exosc9/Exosc2/Mak16/Exosc10/Mtrex/Rrp15/Abt1
BP	--	GO:0005977	glycogen metabolic process	64	-0.365149	-1.4455	0.0368852	0.361333	3049	tags=36%, list=21%, signal=29%	Rubcnl/C1qtnf2/Pomc/Gck/Igf2/Sorbs1/Per2/Ppp1r3d/Stbd1/Pask/Epm2a/Lepr/Pygb/Irs1/Il6st/Slc37a4/Ppp1r3b/Nhlrc1/Ppp1r3g/Gys1/Pfkm/Gaa/Igf1
BP	--	GO:0006073	cellular glucan metabolic process	64	-0.365149	-1.4455	0.0368852	0.361333	3049	tags=36%, list=21%, signal=29%	Rubcnl/C1qtnf2/Pomc/Gck/Igf2/Sorbs1/Per2/Ppp1r3d/Stbd1/Pask/Epm2a/Lepr/Pygb/Irs1/Il6st/Slc37a4/Ppp1r3b/Nhlrc1/Ppp1r3g/Gys1/Pfkm/Gaa/Igf1
BP	--	GO:0044042	glucan metabolic process	64	-0.365149	-1.4455	0.0368852	0.361333	3049	tags=36%, list=21%, signal=29%	Rubcnl/C1qtnf2/Pomc/Gck/Igf2/Sorbs1/Per2/Ppp1r3d/Stbd1/Pask/Epm2a/Lepr/Pygb/Irs1/Il6st/Slc37a4/Ppp1r3b/Nhlrc1/Ppp1r3g/Gys1/Pfkm/Gaa/Igf1
BP	--	GO:1901341	positive regulation of store-operated calcium channel activity	8	-0.623801	-1.44547	0.0758197	0.476683	3779	tags=62%, list=26%, signal=46%	Plcg2/Bmp4/Asph/Cracr2a/Stimate
BP	--	GO:0036093	germ cell proliferation	9	0.591931	1.4451	0.0871287	0.498884	2411	tags=44%, list=16%, signal=37%	Cib1/Spink2/Eif2s2/Il18
MF	--	GO:0008443	phosphofructokinase activity	6	-0.664363	-1.44428	0.0804598	0.485799	2440	tags=67%, list=17%, signal=56%	Pfkl/Pfkfb3/Pfkfb2/Pfkm
MF	--	GO:0046624	sphingolipid transporter activity	13	0.539627	1.44385	0.100616	0.524718	2938	tags=38%, list=20%, signal=31%	Plekha3/Abca1/Gltp/Spns2/Mfsd2b
BP	--	GO:0043161	proteasome-mediated ubiquitin-dependent protein catabolic process	362	0.282641	1.44365	0.0040568	0.130464	2954	tags=29%, list=20%, signal=24%	Usp7/Kctd2/Pcbp2/Tlk2/Rack1/Ppp2cb/Agap3/Sirt1/Rmnd5a/Fbxo45/Tbl1xr1/Mta1/Axin1/Ubr3/N4bp1/Smurf2/Bag6/Gclc/Ubxn4/Psmb8/Rybp/Rnf217/Psmb3/Selenos/Dvl1/Cul3/Psmb10/Fbxo39/Clock/Psmb4/Fbxw7/Arih1/Psmb9/Gna12/Tmub1/Fbxw8/Psmd4/Psma6/Taf9/Tbx21/Psmb7/Fbxo6/Dnajb14/Smurf1/Ubxn1/Mapk8/Fbxl17/Fbxl22/Nedd4l/Ddrgk1/Nemf/Hsp90ab1/Park7/Cop1/Psma2/Rbx1/Commd1/Psma4/Ube2k/Erlec1/Psmb2/Ppp2r5c/Socs4/Psmc5/Fbx…
BP	--	GO:0044321	response to leptin	18	0.493057	1.44322	0.0880626	0.500588	195	tags=17%, list=1%, signal=16%	Ugcg/Sirt1/Pten
MF	--	GO:0034483	heparan sulfate sulfotransferase activity	9	0.591147	1.44319	0.0891089	0.502147	1368	tags=44%, list=9%, signal=40%	Hs3st3a1/Hs2st1/Ndst1/Hs6st1
BP	--	GO:0072132	mesenchyme morphogenesis	41	-0.400958	-1.44304	0.04375	0.393522	4869	tags=49%, list=33%, signal=33%	Mdm2/Tbx2/Snai2/Acvrl1/Eng/Smad3/Bmp7/Snai1/Myc/Osr1/Sox9/Wnt5a/Msx1/Robo1/Fgfr1/Dchs1/Tgfbr2/Nos3/Lef1/Foxc2
BP	--	GO:0045089	positive regulation of innate immune response	97	0.340062	1.44193	0.0290698	0.33769	2417	tags=28%, list=16%, signal=23%	Cd226/Ffar2/Rasgrp1/Cd74/Klrk1/H2-T23/Ifi211/Ifi209/Mndal/Ifi203/Irf7/Fpr2/Zbp1/Lgals9/Ifi205/Hexim1/Ifi204/Ap1g1/Rps19/Trem3/Ube2k/Irgm1/Tlr9/Sh2d1b1/Ifi214/Ifi208/H2-M3
BP	--	GO:0046689	response to mercury ion	7	0.649482	1.44178	0.0712788	0.468025	4532	tags=86%, list=31%, signal=59%	Gatm/Park7/Aqp9/Abcc2/Pgam2/Fn1
BP	--	GO:2000644	regulation of receptor catabolic process	11	0.55709	1.44137	0.0958084	0.518175	4122	tags=55%, list=28%, signal=39%	Git1/Furin/Pcsk9/Ptpn1/Dtx3l/Anxa2
BP	--	GO:0050771	negative regulation of axonogenesis	58	-0.371706	-1.44128	0.0309917	0.342125	3016	tags=29%, list=21%, signal=23%	Slit2/Sema6d/Sema3e/Ptprs/Wnt5a/Efnb3/Sema3a/Aatk/Sema3g/Sema7a/Cdk5r1/Sema4d/Sema6b/Sema6c/Sema4c/Epha7/Sema3c
BP	--	GO:0014744	positive regulation of muscle adaptation	7	0.649186	1.44113	0.0712788	0.468025	3668	tags=71%, list=25%, signal=54%	Mymk/Aif1/Ep300/Foxo3/Ppp3ca
BP	UP	GO:0010498	proteasomal protein catabolic process	422	0.277318	1.44097	0.0020284	0.09447	2954	tags=28%, list=20%, signal=23%	Psme4/Nploc4/Usp7/Tmem259/Kctd2/Pcbp2/Tlk2/Rack1/Ppp2cb/Agap3/Sirt1/Rmnd5a/Fbxo45/Tbl1xr1/Mta1/Axin1/Ubr3/N4bp1/Smurf2/Bag6/Psme2/Gclc/Ubxn4/Psmb8/Rybp/Rnf217/Psme1/Psmb3/Selenos/Dvl1/Cul3/Psmb10/Fbxo39/Clock/Psmb4/Fbxw7/Arih1/Psmb9/Usp25/Gna12/Tmub1/Fbxw8/Psmd4/Psma6/Taf9/Tbx21/Psmb7/Fbxo6/Dnajb14/Smurf1/Ubxn1/Mapk8/Fbxl17/Fbxl22/Nedd4l/Ddrgk1/Nemf/Hsp90ab1/Park7/Cop1/Psma2/Rbx1/Commd1/Psma4/Ube…
BP	--	GO:0006475	internal protein amino acid acetylation	131	0.324272	1.44094	0.015444	0.272036	2994	tags=31%, list=20%, signal=25%	Ncoa1/Bmi1/Gata3/Kat2b/Msl1/Ctcf/Tada2b/Sirt1/Crebbp/Bag6/Smad4/Brd1/Eid1/Kmt2a/Brd7/Taf12/Noc2l/Taf9/Mbd3/Nos1/Park7/Sgf29/Smarca4/Mapk3/Pih1d1/Atg5/Brpf3/Jade1/Thap7/Per1/Ruvbl1/Meaf6/Pole3/Phf14/Phf20/Kat6a/Ruvbl2/Ep300/Arrb1/Brd4
BP	--	GO:0018393	internal peptidyl-lysine acetylation	131	0.324272	1.44094	0.015444	0.272036	2994	tags=31%, list=20%, signal=25%	Ncoa1/Bmi1/Gata3/Kat2b/Msl1/Ctcf/Tada2b/Sirt1/Crebbp/Bag6/Smad4/Brd1/Eid1/Kmt2a/Brd7/Taf12/Noc2l/Taf9/Mbd3/Nos1/Park7/Sgf29/Smarca4/Mapk3/Pih1d1/Atg5/Brpf3/Jade1/Thap7/Per1/Ruvbl1/Meaf6/Pole3/Phf14/Phf20/Kat6a/Ruvbl2/Ep300/Arrb1/Brd4
BP	--	GO:0035089	establishment of apical/basal cell polarity	17	-0.492052	-1.44065	0.0796813	0.485799	3017	tags=41%, list=21%, signal=33%	Prkci/Fscn1/Ptk7/Wnt5a/Lama1/Sh3bp1/Foxj1
CC	--	GO:1904949	ATPase complex	74	0.357018	1.4406	0.0292398	0.33769	3059	tags=35%, list=21%, signal=28%	Bptf/Ino80/Pbrm1/Mta1/Yy1/Gatad2b/Brd7/Smarcd3/Znhit1/Mbd3/Phf10/Baz1a/Tfpt/Chrac1/Arid1b/Smarce1/Smarca4/Chd3/Hdac1/Arid2/Ruvbl1/Chd4/Pole3/Ruvbl2/Gatad2a/Arid1a
MF	--	GO:0003714	transcription corepressor activity	155	0.316443	1.44059	0.0120968	0.243743	3558	tags=32%, list=24%, signal=25%	Hipk1/Ncor1/Hipk2/Sirt1/Gon4l/Drap1/Tbl1xr1/Mta1/Crebbp/Ski/Parp14/Rybp/Hipk3/Tle1/Hira/Eid1/Brd7/Rere/Irf2bp2/Hdgf/Rcor1/Noc2l/Kmt5a/C1d/Cys1/Smarca4/Atn1/Hdac1/Snw1/Zfp653/Phf12/Nsd1/Ccnd1/Phb/Riox2/Tcf4/Gps2/Ruvbl2/Cir1/Trim28/Zhx1/Basp1/Zbtb32/Cbfa2t3/Hsbp1/Nr0b2/Mier1/C1qbp/Bcl11a/Pa2g4
BP	--	GO:1905005	regulation of epithelial to mesenchymal transition involved in endocardial cushion formation	5	-0.70569	-1.44058	0.0755814	0.476683	543	tags=60%, list=4%, signal=58%	Tgfb2/Eng/Tgfbr2
BP	--	GO:1905007	positive regulation of epithelial to mesenchymal transition involved in endocardial cushion formation	5	-0.70569	-1.44058	0.0755814	0.476683	543	tags=60%, list=4%, signal=58%	Tgfb2/Eng/Tgfbr2
BP	--	GO:0002697	regulation of immune effector process	347	0.284205	1.44058	0.00403226	0.130464	3192	tags=32%, list=22%, signal=25%	Cd226/Ffar2/Ppp3cb/Nploc4/Gata3/Bcr/Cd55/Pcbp2/Ankrd17/Mzb1/Scimp/Rc3h2/Ilrun/Rasgrp1/Klrb1b/Cd74/Pum2/Klrk1/Cuedc2/H2-T23/Ptpn22/Vamp8/Dhx36/Fzd5/Ccr7/Dpp4/Gbp4/H2-T22/Foxp1/Ddx60/Ccl5/Il2ra/Il7r/Trex1/H2-M2/Rsad2/Stap1/Pdpk1/Exosc3/Tbx21/Rif1/Trim44/Mill2/H2-D1/Cd40/Lgals9/Cd177/Cd24a/Cd47/Dnase1l3/Kars/Ap1g1/Rps19/Lgals3/Fcer1a/Traf3/Anxa1/Parp3/Ceacam1/Mapk3/Ccr2/Fcer1g/Atg5/Il12rb1/Zbtb7b/Ab…
CC	--	GO:0000815	ESCRT III complex	9	0.590003	1.44039	0.0891089	0.502147	2577	tags=33%, list=18%, signal=28%	Chmp4c/Chmp2a/Chmp4b
BP	--	GO:0045814	negative regulation of gene expression, epigenetic	71	-0.354842	-1.43909	0.0259481	0.325701	2739	tags=35%, list=19%, signal=29%	Cbx8/Epc1/H2ac10/H2ac24/H1f10/Sin3a/H2ac15/H1f1/H2ac4/H2ac21/H2ac8/Wdhd1/H2ac12/H1f3/H1f2/H1f4/Ezh1/H2ac20/Ppm1d/H2ac19/H2ac6/Trim27/H1f5/H2ac7/H2ac22
BP	--	GO:0031100	animal organ regeneration	23	-0.454738	-1.43907	0.072	0.469703	775	tags=17%, list=5%, signal=17%	Ezh1/Med1/Tgfb1/Cxcl12
BP	--	GO:0007566	embryo implantation	42	0.402046	1.43866	0.0439771	0.393522	3486	tags=40%, list=24%, signal=31%	Ube2q1/Ago2/Rxra/Smurf2/Vegfa/Arhgdib/Fkbp4/Sod1/Emp2/Ppard/Trim28/H2-Q7/Arid1a/Calr/Cdh1/Mmp9/C1qbp
BP	--	GO:0002703	regulation of leukocyte mediated immunity	198	0.305245	1.43836	0.00399202	0.130464	3230	tags=33%, list=22%, signal=26%	Cd226/Ppp3cb/Gata3/Bcr/Cd55/Scimp/Rasgrp1/Klrb1b/Klrk1/H2-T23/Vamp8/Dhx36/Fzd5/Dpp4/H2-T22/Il7r/H2-M2/Rsad2/Stap1/Pdpk1/Exosc3/Tbx21/Rif1/H2-D1/Cd40/Lgals9/Cd177/Cd24a/Dnase1l3/Ap1g1/Fcer1a/Parp3/Ceacam1/Ccr2/Fcer1g/Abr/Prkcz/Tlr9/B2m/Fcgr1/Foxf1/Fgr/Sh2d1b1/Arg1/Ddx58/Gm11127/Dusp22/Il18/H2-M3/Tnfsf13/Hspa8/Tnfsf4/Ddx21/Fcgr2b/Ms4a2/Crtam/Spn/Il4/H2-Q7/Hspd1/Pagr1a/H2-Q6/H2-T24/Gab2/C3/Rac2
BP	--	GO:0033210	leptin-mediated signaling pathway	11	0.555853	1.43817	0.0978044	0.520212	188	tags=18%, list=1%, signal=18%	Ugcg/Sirt1
BP	--	GO:1904177	regulation of adipose tissue development	8	0.609971	1.43812	0.0797665	0.485799	1906	tags=62%, list=13%, signal=54%	Sirt1/Sorl1/Klf7/Sh3pxd2b/Plaat3
BP	--	GO:0060057	apoptotic process involved in mammary gland involution	5	0.709482	1.43755	0.0946502	0.514437	1914	tags=60%, list=13%, signal=52%	Bax/Vdr/Cdkn2a
BP	--	GO:0060058	positive regulation of apoptotic process involved in mammary gland involution	5	0.709482	1.43755	0.0946502	0.514437	1914	tags=60%, list=13%, signal=52%	Bax/Vdr/Cdkn2a
BP	--	GO:1903519	regulation of mammary gland involution	5	0.709482	1.43755	0.0946502	0.514437	1914	tags=60%, list=13%, signal=52%	Bax/Vdr/Cdkn2a
BP	--	GO:1903521	positive regulation of mammary gland involution	5	0.709482	1.43755	0.0946502	0.514437	1914	tags=60%, list=13%, signal=52%	Bax/Vdr/Cdkn2a
MF	--	GO:0015081	sodium ion transmembrane transporter activity	81	-0.34844	-1.43675	0.0322581	0.3442	3711	tags=36%, list=25%, signal=27%	Grik4/Slc8a3/Slc8a1/Slc6a1/Hcn3/Slc4a5/Slc24a4/Slc4a10/Slc9b2/Nalcn/Slc8b1/Trpm5/Scn3b/Atp1b1/Slc1a1/Slc6a20b/Slc41a1/Slc9a5/Slc38a2/Slc5a6/Hcn2/Mfsd2a/Trpm2/Slc24a5/Slc6a9/Asic1/Slc9a2/Slc5a3/Slc9a8
BP	--	GO:0051560	mitochondrial calcium ion homeostasis	26	0.450072	1.4362	0.0841487	0.491659	3843	tags=54%, list=26%, signal=40%	Slc25a27/Pdzd8/Nol3/Fis1/Smdt1/Slc25a23/Mcub/Micu2/Maip1/Micu1/Tgm2/Anxa6/Letm1/Prkce
MF	--	GO:1903763	gap junction channel activity involved in cell communication by electrical coupling	5	-0.703537	-1.43619	0.0775194	0.479418	4364	tags=100%, list=30%, signal=70%	Gja1/Gjc1/Gjb6/Gjb2
BP	--	GO:0060155	platelet dense granule organization	5	0.708776	1.43612	0.0967078	0.519821	4286	tags=100%, list=29%, signal=71%	Rab38/Abca1/Dtnbp1/Ap3b1/Bloc1s3
BP	--	GO:0072273	metanephric nephron morphogenesis	13	-0.527839	-1.43595	0.0737864	0.474443	4136	tags=38%, list=28%, signal=28%	Smo/Bmp4/Sox9/Lgr4/Hes1
BP	--	GO:0061371	determination of heart left/right asymmetry	47	-0.3865	-1.43594	0.0461216	0.398635	661	tags=17%, list=4%, signal=16%	Stil/Tgfbr2/Arl13b/Sox17/Vangl2/Sufu/Tbx3/Lbx1
BP	--	GO:0043570	maintenance of DNA repeat elements	7	-0.63462	-1.43529	0.0819048	0.485799	3264	tags=86%, list=22%, signal=67%	Tcf7l2/Msh2/Msh3/Msh6/Axin2/Zmpste24
BP	--	GO:0006851	mitochondrial calcium ion transmembrane transport	17	0.502753	1.43529	0.102	0.524718	3593	tags=53%, list=24%, signal=40%	Smdt1/Slc25a23/Mcub/Psen2/Micu2/Stoml2/Maip1/Micu1/Letm1
CC	--	GO:0030130	clathrin coat of trans-Golgi network vesicle	9	0.587911	1.43528	0.0930693	0.511717	4554	tags=78%, list=31%, signal=54%	Synrg/Ap1g1/Cltb/Ap1g2/Ap1s1/Cltc/Clta
BP	--	GO:0070242	thymocyte apoptotic process	21	-0.465397	-1.4349	0.0752033	0.476683	2842	tags=38%, list=19%, signal=31%	Bak1/Efna1/Wnt5a/Bbc3/Blm/Ptcra/Nfkbid/Jak3
BP	--	GO:0016573	histone acetylation	126	0.324969	1.43469	0.0136986	0.25894	2994	tags=31%, list=20%, signal=25%	Ncoa1/Bmi1/Gata3/Kat2b/Msl1/Ctcf/Tada2b/Sirt1/Crebbp/Smad4/Brd1/Eid1/Kmt2a/Brd7/Taf12/Noc2l/Taf9/Mbd3/Nos1/Park7/Sgf29/Smarca4/Mapk3/Pih1d1/Atg5/Brpf3/Jade1/Thap7/Per1/Ruvbl1/Meaf6/Pole3/Phf14/Phf20/Kat6a/Ruvbl2/Ep300/Arrb1/Brd4
BP	--	GO:0014889	muscle atrophy	10	0.572458	1.43456	0.10303	0.524718	3912	tags=60%, list=27%, signal=44%	Gatm/Nol3/Ep300/Foxo3/Tbce/Gsn
CC	--	GO:0001401	SAM complex	5	0.707988	1.43452	0.0967078	0.519821	3365	tags=80%, list=23%, signal=62%	Mtx1/Mtx3/Mtx2/Samm50
MF	--	GO:0001972	retinoic acid binding	9	0.587492	1.43426	0.0930693	0.511717	513	tags=33%, list=3%, signal=32%	Rxra/Igf2r/Ugt1a2
BP	--	GO:0044417	translocation of molecules into host	7	0.646006	1.43407	0.0733753	0.47413	5210	tags=100%, list=35%, signal=65%	Tcp1/Thoc3/Thoc6/Thoc5/Ddx39b/Thoc7/Thoc1
BP	--	GO:0003151	outflow tract morphogenesis	65	-0.359295	-1.43383	0.0381526	0.370817	1303	tags=22%, list=9%, signal=20%	Crkl/Dvl3/Robo1/Tbx1/Dvl2/Atf2/Fzd2/Hes1/Tgfbr2/Sox17/Vangl2/Tbx3/Foxc2/Sema3c
MF	--	GO:0015385	sodium:proton antiporter activity	7	-0.633876	-1.43361	0.0838095	0.490753	3095	tags=71%, list=21%, signal=56%	Slc9a9/Slc9b2/Slc9a5/Slc9a2/Slc9a8
BP	--	GO:0060600	dichotomous subdivision of an epithelial terminal unit	10	-0.565821	-1.43341	0.102564	0.524718	669	tags=40%, list=5%, signal=38%	Sema3a/Foxd1/Vangl2/Sema3c
BP	--	GO:0006655	phosphatidylglycerol biosynthetic process	8	-0.618592	-1.4334	0.079918	0.485799	155	tags=50%, list=1%, signal=49%	Pgs1/Plscr3/Pla2g6/Gpam
BP	--	GO:0015074	DNA integration	5	-0.70211	-1.43328	0.0775194	0.479418	1399	tags=60%, list=10%, signal=54%	Rlf/Nynrin/Zfp869
BP	--	GO:0006342	chromatin silencing	62	-0.363924	-1.43319	0.0349794	0.354257	2438	tags=35%, list=17%, signal=30%	H2ac10/H2ac24/H1f10/Sin3a/H2ac15/H1f1/H2ac4/H2ac21/H2ac8/Wdhd1/H2ac12/H1f3/H1f2/H1f4/Ezh1/H2ac20/Ppm1d/H2ac19/H2ac6/H1f5/H2ac7/H2ac22
BP	--	GO:0036089	cleavage furrow formation	6	-0.659126	-1.4329	0.0862069	0.497525	1771	tags=50%, list=12%, signal=44%	Aurkb/Snx33/Snx18
BP	--	GO:0046637	regulation of alpha-beta T cell differentiation	57	-0.373673	-1.43157	0.0293501	0.33769	950	tags=28%, list=6%, signal=26%	Tnfsf18/Ripk2/Irf1/Loxl3/Nfkbiz/Sh3rf1/Cd83/Il23a/Tgfbr2/Zc3h12a/Nfkbid/Tgfb1/Zbtb16/Nlrp3/Hlx/Jak3
BP	--	GO:0051898	negative regulation of protein kinase B signaling	36	0.409298	1.43117	0.0597303	0.441692	2846	tags=36%, list=19%, signal=29%	Rack1/Phlpp1/Sirt1/Dlg1/Pten/Cib1/Klf4/Pdcd6/Ddit3/H2-M3/Nop53/Ptprj/Rapgef1
CC	--	GO:0030532	small nuclear ribonucleoprotein complex	58	0.37125	1.43109	0.0482625	0.404409	4315	tags=59%, list=29%, signal=42%	Arfgef1/Prpf8/Luc7l3/Lsm3/Snrpa1/Lsm5/Snrpb/Snrpd1/Lsm10/Sf3a3/Snrnp200/Lsm8/Zmat2/Prpf31/Sart1/Lsm7/Snrpb2/Txnl4a/Nolc1/Lsm4/Sf3b5/Prpf40a/Snu13/Sf3b6/Cd2bp2/Snrpd2/Prpf18/Slu7/Phf5a/Snrpe/Snrpc/Ppih/Snrpf/Snrpa
MF	--	GO:0070628	proteasome binding	17	0.501277	1.43108	0.102	0.524718	1971	tags=41%, list=13%, signal=36%	Psme4/Bag6/Psmb9/Psmg1/Psmf1/Rad23a/Psmd14
BP	--	GO:0046164	alcohol catabolic process	29	-0.426492	-1.43091	0.0647773	0.454353	244	tags=10%, list=2%, signal=10%	Tkfc/Inpp1/Scarb1
BP	DW	GO:0044782	cilium organization	290	-0.288019	-1.43037	0.00193424	0.09447	3934	tags=35%, list=27%, signal=26%	Spag17/Ccdc113/Asap1/Bbs2/Eno4/Cfap20/Lca5/Lca5l/Nme5/Tctn1/Ttc30a2/Dnaaf2/Intu/Pcnt/Dnaaf4/Nek1/Tbc1d30/Cep135/Kif24/Rab23/Wdr34/Kctd17/Cfap43/Zfp423/Ccdc39/Armc9/Ptpdc1/Cep97/Celsr2/Wdr11/Dnaaf1/Rilpl1/Ubxn10/Cep162/Ift122/Ccdc66/Ccp110/Bbs5/Tchp/Ehd1/Hydin/Hyls1/Ablim1/Spag6l/Hap1/Bbs10/Cfap52/Stk36/Tmem231/Dzip1l/Ttc21b/Parva/Ccdc63/Septin2/Fnbp1l/Ift140/Disc1/Ttc25/Cep41/Zmynd10/Sclt1/Bbs1/T…
BP	--	GO:0031333	negative regulation of protein-containing complex assembly	126	0.323981	1.43033	0.0136986	0.25894	3023	tags=29%, list=21%, signal=24%	Arfgef1/Map3k7/Ppm1a/Sptan1/Capg/Tmsb10/Eif4ebp1/Thra/Trim30a/Sorl1/Pfn1/Lcmt1/Mtpn/Xaf1/Nol3/Pmepa1/Aida/Capzb/Ulk1/Mefv/Dnajc15/Lmo4/Avil/Dyrk1a/Prkcz/Svil/Fkbp4/Arpc2/Nop53/Mkks/Vdac2/Svip/Psen2/Ep300/Mphosph8/Cfl1/Ssh1
BP	--	GO:0009794	regulation of mitotic cell cycle, embryonic	5	-0.700599	-1.43019	0.0813953	0.485799	1979	tags=60%, list=13%, signal=52%	Fzd3/E4f1/Hes1
BP	--	GO:0045448	mitotic cell cycle, embryonic	5	-0.700599	-1.43019	0.0813953	0.485799	1979	tags=60%, list=13%, signal=52%	Fzd3/E4f1/Hes1
BP	--	GO:0002249	lymphocyte anergy	6	0.67364	1.42977	0.08125	0.485799	884	tags=33%, list=6%, signal=31%	Phlpp1/Cd3e
BP	--	GO:0002667	regulation of T cell anergy	6	0.67364	1.42977	0.08125	0.485799	884	tags=33%, list=6%, signal=31%	Phlpp1/Cd3e
BP	--	GO:0002870	T cell anergy	6	0.67364	1.42977	0.08125	0.485799	884	tags=33%, list=6%, signal=31%	Phlpp1/Cd3e
BP	--	GO:0002911	regulation of lymphocyte anergy	6	0.67364	1.42977	0.08125	0.485799	884	tags=33%, list=6%, signal=31%	Phlpp1/Cd3e
BP	--	GO:0002578	negative regulation of antigen processing and presentation	7	0.643891	1.42937	0.0754717	0.476683	3001	tags=57%, list=20%, signal=46%	Cd68/Thbs1/Tapbpl/Fgl2
BP	--	GO:0000338	protein deneddylation	9	0.585453	1.42928	0.0950495	0.515434	3578	tags=44%, list=24%, signal=34%	Cops6/Cops5/Cops8/Tor1a
BP	--	GO:1903050	regulation of proteolysis involved in cellular protein catabolic process	200	0.302926	1.42923	0.00404858	0.130464	2509	tags=28%, list=17%, signal=24%	Usp7/Tmem259/Hipk2/Tlk2/Rack1/Pten/Axin1/N4bp1/Bag6/Psme2/Gclc/Rybp/Rnf217/Psme1/Dvl1/Csnk2a2/Lats1/Fbxw7/Arih1/Usp25/Gna12/Fbxw8/Taf9/Smurf1/Ubxn1/Mapk8/Ddrgk1/Hsp90ab1/Park7/Cop1/Commd1/Ube2k/Erlec1/Ube3a/Pdcl3/Socs4/Agtpbp1/Ubb/Gsk3a/Psmf1/Rad23a/Cdkn2a/Psmd14/Nupr1/Gpx1/Gabarapl2/Psme3ip1/Sumo2/Akt1/Prkaca/Nop53/Hspbp1/Stub1/Sumo3/Sumo1/Ptk2
BP	--	GO:0046339	diacylglycerol metabolic process	23	-0.451591	-1.42911	0.074	0.474443	3964	tags=48%, list=27%, signal=35%	Gpat4/Apoa2/Plpp1/Dgkd/Dgki/Pla2g15/Lipe/Dagla/Dgkq/Dgkz/Gpam
BP	--	GO:0051694	pointed-end actin filament capping	5	-0.69991	-1.42879	0.0833333	0.48913	2365	tags=60%, list=16%, signal=50%	Tmod1/Lmod3/Tmod4
BP	--	GO:0003266	regulation of secondary heart field cardioblast proliferation	8	-0.616555	-1.42868	0.079918	0.485799	897	tags=75%, list=6%, signal=70%	Notch1/Gng5/Mks1/Six1/Tbx1/Hes1
BP	--	GO:0003205	cardiac chamber development	143	-0.315787	-1.42865	0.0161616	0.27659	1210	tags=17%, list=8%, signal=16%	Dvl3/Robo1/Tek/Tbx1/Fzd2/Zmpste24/Stra6/Hes1/Rbm15/Adamts1/Tgfbr2/Med1/Nos3/Vangl2/Dnm2/Mybpc3/Pkp2/Epor/Sufu/Tgfb1/Tab1/Tbx3/Kif7/Foxc2/Sema3c
BP	--	GO:2000516	positive regulation of CD4-positive, alpha-beta T cell activation	30	-0.427255	-1.42855	0.0618557	0.447753	2049	tags=33%, list=14%, signal=29%	Ripk2/Irf1/Prkcq/Nfkbiz/Cd83/Il23a/Tgfbr2/Nfkbid/Nlrp3/Hlx
BP	--	GO:0030890	positive regulation of B cell proliferation	36	0.408548	1.42855	0.0597303	0.441692	1399	tags=22%, list=10%, signal=20%	Bmi1/Cd74/Card11/Cdkn1a/Ada/Cd40/Irs2/Tnfsf13b
BP	--	GO:0034086	maintenance of sister chromatid cohesion	11	0.552078	1.42841	0.103792	0.526056	1839	tags=36%, list=13%, signal=32%	Nipbl/Nsmce2/Macroh2a1/Rb1
BP	--	GO:0002833	positive regulation of response to biotic stimulus	131	0.321433	1.42833	0.0173745	0.28533	2300	tags=26%, list=16%, signal=22%	Cd226/Ffar2/Ankrd17/Scimp/Rasgrp1/Cd74/Pum2/Klrk1/H2-T23/Ifi211/Cyba/Ddx60/Ifi209/Mndal/Ifi203/Irf7/Fpr2/Zbp1/Lgals9/Ifi205/Cd24a/Hexim1/Ifi204/Ap1g1/Rps19/Trem3/Ube2k/Mapk3/Irgm1/Tlr9/Sh2d1b1/Ifi214/Arg1/Ifi208
BP	--	GO:0120009	intermembrane lipid transfer	7	0.643351	1.42817	0.0754717	0.476683	1755	tags=29%, list=12%, signal=25%	Plekha3/Gltp
BP	--	GO:0003203	endocardial cushion morphogenesis	26	-0.437266	-1.42815	0.0631365	0.449329	4869	tags=50%, list=33%, signal=34%	Mdm2/Tbx2/Snai2/Acvrl1/Eng/Bmp7/Snai1/Sox9/Msx1/Robo1/Dchs1/Tgfbr2/Nos3
BP	--	GO:0017062	respiratory chain complex III assembly	10	0.569838	1.42799	0.10303	0.524718	4935	tags=70%, list=34%, signal=47%	Uqcc2/Uqcrb/Lyrm7/Ttc19/Bcs1l/Uqcr10/Uqcc3
BP	--	GO:0034551	mitochondrial respiratory chain complex III assembly	10	0.569838	1.42799	0.10303	0.524718	4935	tags=70%, list=34%, signal=47%	Uqcc2/Uqcrb/Lyrm7/Ttc19/Bcs1l/Uqcr10/Uqcc3
BP	--	GO:1901203	positive regulation of extracellular matrix assembly	9	-0.586499	-1.42789	0.0945674	0.514437	2548	tags=78%, list=17%, signal=64%	Clasp1/Smad3/Sox9/Emilin1/Phldb2/Phldb1/Dag1
MF	--	GO:0022839	ion gated channel activity	25	-0.441501	-1.42788	0.0649087	0.454353	2667	tags=40%, list=18%, signal=33%	Trpm5/Kcnma1/Tmem63a/Ano10/Tmem63b/Kcnmb1/Asic1/Kcnn1/Trpm4/Ttyh2
BP	--	GO:0018105	peptidyl-serine phosphorylation	260	0.292146	1.42738	0.00612245	0.162539	2523	tags=24%, list=17%, signal=20%	Lmtk2/Akt3/Hipk1/Pik3ca/Uhmk1/Grk2/Rock1/Hipk2/Hsp90aa1/Tlk2/Rack1/Mapkapk2/Wnk1/Pten/Axin1/Mast2/Rock2/Csnk1g2/Sgk2/Hax1/Hipk3/Bax/Csnk2a2/Lats1/Met/Pak2/Vegfa/Cab39/Fnip1/Srpk2/Pdpk1/Akt2/Nos1/Mapk8/Dock7/Smg1/Akap9/Top1/Hsp90ab1/Park7/Ulk1/Mknk2/Dyrk1a/Csnk1g1/Mapk3/Ramp3/Gsk3a/Sgk3/Camk2a/Prkcz/Txn1/Stk4/Nsd1/Akt1/Atm/Prkaca/Ttbk2/Hcls1/Tssk4/Smyd3/Plcl2/Camk1d
BP	--	GO:0045622	regulation of T-helper cell differentiation	35	-0.40773	-1.42729	0.0547667	0.422521	2116	tags=31%, list=14%, signal=27%	Tnfsf18/Ripk2/Irf1/Loxl3/Nfkbiz/Il23a/Zc3h12a/Nfkbid/Nlrp3/Hlx/Jak3
MF	--	GO:0042043	neurexin family protein binding	10	0.569532	1.42723	0.10303	0.524718	4869	tags=70%, list=33%, signal=47%	Lrrtm2/Cel/Nlgn2/Dlg4/Sdcbp/Sytl3/Sytl2
MF	--	GO:1901505	carbohydrate derivative transmembrane transporter activity	31	-0.423332	-1.4272	0.0576132	0.434672	2325	tags=29%, list=16%, signal=24%	Slc33a1/Slc35a5/Mfsd2a/Slc25a42/Slc37a4/Slc35d3/Slc35b2/Slc35c1/Slc25a25
BP	--	GO:0006566	threonine metabolic process	5	-0.699046	-1.42702	0.0833333	0.48913	2925	tags=80%, list=20%, signal=64%	Phgdh/Sdsl/Sds/Tha1
BP	--	GO:0034088	maintenance of mitotic sister chromatid cohesion	10	0.569347	1.42676	0.10303	0.524718	1839	tags=40%, list=13%, signal=35%	Nipbl/Nsmce2/Macroh2a1/Rb1
BP	--	GO:0007260	tyrosine phosphorylation of STAT protein	61	-0.364181	-1.4266	0.0349076	0.354257	2116	tags=28%, list=14%, signal=24%	Tnfsf18/Irf1/Il12b/Csf1r/Ctf1/Il6st/Ctf2/Pibf1/Ptger4/Il23a/Hes1/Socs3/Sh2b3/Pecam1/Nf2/Igf1/Jak3
BP	--	GO:0034502	protein localization to chromosome	80	0.348788	1.42654	0.0362173	0.35833	2947	tags=29%, list=20%, signal=23%	Ctcf/Rad21/Nipbl/Carm1/Terf2/Rcc2/Macroh2a1/Nabp2/Ik/Tnks2/Setd2/Cct2/Parp3/Cct7/Pih1d1/Rb1/Cct5/Tcp1/Wapl/Acd/Ruvbl2/Cct8/Gnl3
BP	--	GO:0052646	alditol phosphate metabolic process	9	-0.585934	-1.42652	0.0945674	0.514437	2039	tags=89%, list=14%, signal=77%	Slc37a2/Acp6/Gpat2/Abhd6/Gk5/Gpd1/Gpd1l/Gpam
BP	--	GO:0001913	T cell mediated cytotoxicity	45	0.390896	1.42573	0.0517241	0.417608	3070	tags=36%, list=21%, signal=28%	Ppp3cb/H2-T23/H2-T22/Il7r/H2-M2/H2-D1/Ctsh/Raet1e/B2m/Gm11127/H2-M3/Hspa8/Emp2/H2-Q7/H2-Q6/H2-T24
MF	--	GO:0019864	IgG binding	6	0.671699	1.42565	0.08125	0.485799	2596	tags=67%, list=18%, signal=55%	Fcgr4/Fcer1g/Fcgr1/Fcgr2b
MF	--	GO:0003887	DNA-directed DNA polymerase activity	22	-0.458689	-1.42556	0.072314	0.470715	2517	tags=41%, list=17%, signal=34%	Rev1/Poln/Polk/Polm/Primpol/Pold1/Poll/Polh/Polg
MF	--	GO:0015271	outward rectifier potassium channel activity	10	-0.562705	-1.42552	0.106509	0.531116	4120	tags=70%, list=28%, signal=50%	Kcnk2/Pkd2/Kcnt1/Kcnb1/Kcna3/Kcna5/Kcnq1
BP	--	GO:0032609	interferon-gamma production	100	0.334504	1.42537	0.0249042	0.321057	3932	tags=42%, list=27%, signal=31%	Itk/Cd226/Gata3/Pdcd1lg2/Rasgrp1/Cd2/Klrk1/Ptpn22/Runx3/Fzd5/Ccr7/Cebpg/Isg15/Cd3e/Lgals9/Flt3/Cd47/Ccr2/Il12rb1/Tlr9/Hras/Sh2d1b1/Ddit3/Il18/H2-M3/Slc11a1/Abl2/Tnfsf4/Crtam/Spn/Hspd1/Nras/Il27/Cd160/C1qbp/Il18rap/Cd244a/Pycard/Il10/Axl/Cyrib/App
MF	--	GO:0032554	purine deoxyribonucleotide binding	6	0.67153	1.42529	0.08125	0.485799	1311	tags=67%, list=9%, signal=61%	Hsp90aa1/Samhd1/Trex1/Hsp90ab1
BP	--	GO:0071482	cellular response to light stimulus	80	0.348421	1.42504	0.0362173	0.35833	1099	tags=19%, list=7%, signal=17%	Ino80/Agap3/Sirt1/Crebbp/N4bp1/Ercc1/Kdm1a/Yy1/Cdkn1a/Dhx36/Bax/Fbxw7/Trex1/Noc2l/Akt2
BP	--	GO:2000319	regulation of T-helper 17 cell differentiation	15	-0.507562	-1.42496	0.0693069	0.464562	2116	tags=47%, list=14%, signal=40%	Tnfsf18/Loxl3/Nfkbiz/Il23a/Zc3h12a/Nfkbid/Nlrp3
MF	--	GO:0034450	ubiquitin-ubiquitin ligase activity	11	0.550675	1.42478	0.103792	0.526056	2453	tags=36%, list=17%, signal=30%	Ubr5/Rbx1/Ube2k/Stub1
BP	--	GO:0070989	oxidative demethylation	10	-0.562343	-1.4246	0.106509	0.531116	2949	tags=50%, list=20%, signal=40%	Jmjd6/Fto/Alkbh4/Alkbh1/Alkbh5
BP	--	GO:0051151	negative regulation of smooth muscle cell differentiation	10	0.568475	1.42458	0.105051	0.528957	1827	tags=30%, list=12%, signal=26%	Ankrd17/Nfatc3/Med28
MF	--	GO:0016312	inositol bisphosphate phosphatase activity	5	-0.697835	-1.42455	0.0833333	0.48913	2807	tags=40%, list=19%, signal=32%	Inpp5d/Inpp1
BP	--	GO:0042632	cholesterol homeostasis	66	0.362814	1.42422	0.040404	0.382616	1981	tags=27%, list=13%, signal=24%	Ncor1/Med13/Sirt1/Npc1/Nus1/Npc2/Raly/Abca1/Cd24a/Commd1/Vdr/Fabp4/Apob/Ttc39b/Lamtor1/Nr1h3/Pcsk9/Rora
BP	--	GO:0055092	sterol homeostasis	66	0.362814	1.42422	0.040404	0.382616	1981	tags=27%, list=13%, signal=24%	Ncor1/Med13/Sirt1/Npc1/Nus1/Npc2/Raly/Abca1/Cd24a/Commd1/Vdr/Fabp4/Apob/Ttc39b/Lamtor1/Nr1h3/Pcsk9/Rora
BP	--	GO:0072202	cell differentiation involved in metanephros development	14	-0.514102	-1.42421	0.0802348	0.485799	4136	tags=57%, list=28%, signal=41%	Pou3f3/Smo/Bmp4/Osr1/Yap1/Lgr4/Lamb2/Fat4
MF	--	GO:0042974	retinoic acid receptor binding	31	0.427102	1.42409	0.0697674	0.464814	2220	tags=32%, list=15%, signal=27%	Ncoa1/Ncor1/Rxra/Ncoa2/Cnot1/Vdr/Nr1h3/Snw1/Sumo2/Nsd1
BP	--	GO:0072599	establishment of protein localization to endoplasmic reticulum	37	0.404659	1.42389	0.0610687	0.443853	2577	tags=35%, list=18%, signal=29%	Sec63/Tram2/Srp9/Srp19/Srp72/Srp14/Macf1/Srp54c/Sec61g/Pmm2/Sec61b/Srp54a/Chmp4b
BP	--	GO:1905331	negative regulation of morphogenesis of an epithelium	16	0.502066	1.42388	0.0988142	0.521193	696	tags=25%, list=5%, signal=24%	Gata3/Pten/Tacstd2/Lrp6
BP	--	GO:0071333	cellular response to glucose stimulus	108	0.328446	1.42326	0.0252918	0.321455	2224	tags=26%, list=15%, signal=22%	Ppp3cb/Pik3ca/Map4k4/Grk2/Selenot/Rack1/Sirt1/Rab11fip2/Prkaa2/Kif5b/Smad4/Klf7/Zbtb20/Pde1c/Mpc2/Lrp1/Bad/Ndufaf2/Fkbp1b/Eny2/Smarca4/Pih1d1/Ppp2ca/Cacna1d/Sox4/Gpx1/Sri/Vcam1
BP	--	GO:0046325	negative regulation of glucose import	18	0.486165	1.42305	0.0939335	0.514206	528	tags=17%, list=4%, signal=16%	Rhoq/Grk2/Ahi1
CC	--	GO:0097512	cardiac myofibril	8	-0.614036	-1.42284	0.079918	0.485799	372	tags=25%, list=3%, signal=24%	Hspb1/Mybpc3
BP	--	GO:1901623	regulation of lymphocyte chemotaxis	20	0.474824	1.42275	0.100775	0.524718	2984	tags=50%, list=20%, signal=40%	Cxcl13/Wnk1/Ccr7/Oxsr1/Ccl5/Ccr2/Cxcl14/Ccl27a/Stk39/Tnfsf14
BP	--	GO:0003208	cardiac ventricle morphogenesis	52	-0.376958	-1.42231	0.0449898	0.395026	543	tags=15%, list=4%, signal=15%	Tgfbr2/Med1/Mybpc3/Pkp2/Epor/Tgfb1/Foxc2/Sema3c
CC	UP	GO:0009897	external side of plasma membrane	317	0.284145	1.42228	0.00203666	0.09447	2715	tags=26%, list=18%, signal=22%	Cd8a/Cd8b1/Cd226/Cd55/Pdcd1lg2/Itgax/H2-Ab1/Klrb1b/Cd74/Ackr2/Map3k5/Cd2/H2-Aa/Il2rb/Cd209e/Klrk1/H2-T23/Sell/Itga6/Cd3g/Scnn1a/Ccr7/H2-T22/Klrc1/Alcam/Il2ra/Il7r/Slamf7/Cd209b/H2-M2/Adam4/Fcmr/Cd3e/Ada/Anpep/Abca1/Gp1ba/Mill2/Cxcr2/H2-D1/Cd40/Cd48/Flt3/Cd24a/Fcgr4/Ly6g/Anxa5/Raet1e/Lgals3/Ly6a/Fcer1a/Itgav/Anxa1/Skint3/Ceacam1/Cd6/Ccr2/Cd3d/Flot1/Tnfrsf11a/Fcer1g/Il12rb1/Btla/B2m/Cxcr6/Flt3l/Fcg…
BP	--	GO:0002275	myeloid cell activation involved in immune response	75	0.352249	1.42145	0.0318725	0.3442	2148	tags=25%, list=15%, signal=22%	Lat/Bcr/Rasgrp1/Vamp8/Lat2/Pi4k2a/Trex1/Pdpk1/Cd177/Dnase1l3/Kars/Dock2/Fcer1a/Ccr2/Fcer1g/Abr/Cplx2/Foxf1/Fgr
BP	--	GO:1905232	cellular response to L-glutamate	5	0.701532	1.42144	0.100823	0.524718	1548	tags=40%, list=11%, signal=36%	Atp5g1/Amigo1
CC	--	GO:0036464	cytoplasmic ribonucleoprotein granule	188	0.303696	1.42132	0.00393701	0.130464	3532	tags=34%, list=24%, signal=26%	Larp1/Uhmk1/Ago2/Samd4b/Rock1/Rc3h2/Pum2/Rock2/Ago1/Ago4/Kpnb1/Prkaa2/Tut4/Sarnp/Trim12c/Dhx36/Eid1/Clock/Fxr1/Lsm3/Rps6/Psmc3/Psma6/Cnot1/Polr2g/Ctsh/Pabpc1/Top1/Eif4enif1/Htt/Psma2/Psma4/Pabpc4/Pabpc1l/Rpl28/Ncl/Eif4e/Cdk9/Trim5/Psmc2/Lsm1/Zc3h12c/Nufip2/Rpl6/Snrpb2/Kif5a/Tubb5/G3bp2/Lsm4/Trim25/Polr2d/Dcp2/Iqgap1/Lsm14a/Ddx19b/Upf2/Rplp0/Serpinb1a/Larp4b/Tial1/Ddx19a/Fxr2/Mex3b/Carhsp1
BP	--	GO:0015820	leucine transport	6	-0.653735	-1.42118	0.0900383	0.505465	3331	tags=50%, list=23%, signal=39%	Slc43a1/Llgl2/Slc7a8
BP	--	GO:0034375	high-density lipoprotein particle remodeling	10	-0.560937	-1.42104	0.110454	0.534234	16	tags=70%, list=0%, signal=70%	Abcg1/Lipg/Apoe/Abca5/Apoa2/Lipc/Scarb1
BP	--	GO:0072553	terminal button organization	7	0.639983	1.4207	0.0754717	0.476683	4909	tags=71%, list=33%, signal=48%	Picalm/Chd4/Nlgn2/Snapin/Snap91
BP	DW	GO:0060562	epithelial tube morphogenesis	296	-0.285395	-1.42032	0.00195695	0.09447	3160	tags=29%, list=21%, signal=23%	Folr1/Col4a1/Myc/Ccdc39/Tgif1/Slit2/Dnaaf1/Tnf/Osr1/Ift122/Src/Bcl10/Sema3e/Spint1/Ipmk/Ptk7/Fgfr2/Sox9/Cecr2/Ddr1/Etv5/Mthfd1/Wnt5a/Yap1/Stk3/Lama1/Fzd3/Lgr4/Rdh10/Timeless/Npnt/Rhob/Fzd6/Pxn/Fgf1/Wnk4/Kat2a/Edn1/Adm/Dvl3/Robo1/Lzts2/Tek/Hhip/Sfrp1/Vasp/Mgp/Tbx1/Dvl2/Dchs1/Dag1/Fat4/Fzd2/Nrarp/Sdc4/Foxd1/Stil/Prickle1/Hes1/Rbm15/Tgfbr2/Med1/Deaf1/Rasip1/Kdm2b/Arl13b/Hdac5/Csf1/Sox17/Vangl2/Spry1…
MF	--	GO:0008022	protein C-terminus binding	205	0.300236	1.42028	0.00408163	0.130464	3254	tags=33%, list=22%, signal=26%	Usp7/Ago2/Ppp2cb/Nipbl/Sirt1/Dlg1/Ppm1a/Tesk1/Ciita/Synj2bp/Axin1/Jak2/Sp1/Ercc1/Lck/Pdzd3/Atp2a2/Terf2/Snf8/Nefl/Ppp1r9b/Vps36/Pabpc1/Ncf2/Taf13/Stip1/Ap1g1/Itpr1/Dynlt1f/Cib1/Taok1/Synj1/Ncl/Vta1/Ppp2ca/Itgb1bp1/Polr2a/Hras/Hesx1/Shank1/Dynlt1b/Ube2i/Psmd9/Ywhaq/Banf1/Ppp1cc/Phb/Gria1/Oprm1/Tcf4/Dynll1/Pcna/Prrc2c/Akap7/Cep250/Prdx3/Ep300/Dlg2/Ercc3/Kcnip3/Bloc1s2/Ecm1/Rabac1/Tax1bp3/Cdc37/Hpca…
BP	--	GO:0000459	exonucleolytic trimming involved in rRNA processing	9	0.581655	1.42001	0.0970297	0.519958	2808	tags=67%, list=19%, signal=54%	Exosc3/Exosc7/Exosc8/Exosc9/Exosc2/Exosc10
BP	--	GO:0000467	exonucleolytic trimming to generate mature 3'-end of 5.8S rRNA from tricistronic rRNA transcript (SSU-rRNA, 5.8S rRNA, LSU-rRNA)	9	0.581655	1.42001	0.0970297	0.519958	2808	tags=67%, list=19%, signal=54%	Exosc3/Exosc7/Exosc8/Exosc9/Exosc2/Exosc10
BP	--	GO:0060572	morphogenesis of an epithelial bud	11	-0.551747	-1.41996	0.101796	0.524718	3950	tags=55%, list=27%, signal=40%	Hhex/Bmp4/Bmp7/Fgfr2/Wnt5a/Rdh10
BP	--	GO:0048569	post-embryonic animal organ development	18	0.484967	1.41954	0.0978474	0.520212	723	tags=33%, list=5%, signal=32%	Bcl11b/Jak2/Ercc1/Bax/Fzd5/Vegfa
MF	--	GO:0050700	CARD domain binding	12	-0.538315	-1.41944	0.0905512	0.505465	3715	tags=75%, list=25%, signal=56%	Casp4/Nod2/Bcl10/Card14/Ripk2/Mavs/Card9/Nod1/Card10
CC	--	GO:0055029	nuclear DNA-directed RNA polymerase complex	91	0.338985	1.41929	0.029703	0.33769	3939	tags=37%, list=27%, signal=28%	Cdc73/Taf4/Polr2j/Rprd2/Gtf2f1/Polr2f/Rtf1/Taf12/Polr2g/Taf9/Taf3/Taf13/Polr2e/Polr2k/Psmc5/Wdr61/Gtf2h3/Polr2a/Polr2c/Polr2i/Crcp/Polr3k/Polr2d/Ercc3/Tcea1/Twistnb/Rprd1b/Gtf2f2/Znrd1/Gtf2h5/Pex2/Cd3eap/Polr1e/Cdk7
BP	--	GO:0032713	negative regulation of interleukin-4 production	6	-0.652822	-1.41919	0.091954	0.507681	665	tags=50%, list=5%, signal=48%	Zfpm1/Cd83/Lef1
MF	--	GO:0098918	structural constituent of synapse	20	0.473566	1.41898	0.102713	0.524718	708	tags=20%, list=5%, signal=19%	Git1/Dlg1/Rims1/Nefl
BP	--	GO:0034638	phosphatidylcholine catabolic process	12	-0.538046	-1.41872	0.0905512	0.505465	938	tags=67%, list=6%, signal=62%	Plb1/Pla2g4a/Pnpla8/Pla2g5/Pla2g15/Pnpla7/Pla2g6/Scarb1
BP	--	GO:0032607	interferon-alpha production	27	0.440082	1.41863	0.0802348	0.485799	2353	tags=41%, list=16%, signal=34%	Nmi/Ptpn22/Dhx36/Gbp4/Trex1/Irf7/Flt3/Setd2/Ifih1/Tlr9/Ddx58
MF	--	GO:0032552	deoxyribonucleotide binding	8	0.601643	1.41849	0.0933852	0.51262	1311	tags=50%, list=9%, signal=46%	Hsp90aa1/Samhd1/Trex1/Hsp90ab1
BP	--	GO:0002320	lymphoid progenitor cell differentiation	22	0.459842	1.4182	0.0907336	0.505465	2054	tags=36%, list=14%, signal=31%	Gata3/Sos2/Sos1/Trex1/Fnip1/Flt3/Batf/Sox4
BP	--	GO:0002232	leukocyte chemotaxis involved in inflammatory response	7	0.638703	1.41786	0.0775681	0.479418	15	tags=14%, list=0%, signal=14%	Ffar2
BP	--	GO:0014009	glial cell proliferation	50	-0.378782	-1.41761	0.0422833	0.39176	4222	tags=48%, list=29%, signal=34%	E2f1/Il33/Cx3cl1/Prkch/Cdkn2b/Ascl2/Il34/Ufl1/Myc/Prkci/Tnf/Il1b/Etv5/Pmp22/Epm2a/Lgi4/Lepr/Rnf10/Csf1r/Hes1/Atxn1/Csf1/Nf2/Igf1
BP	--	GO:1902930	regulation of alcohol biosynthetic process	44	-0.387561	-1.41699	0.045929	0.397664	3075	tags=39%, list=21%, signal=31%	Erlin1/Tnf/Bmp6/Plek/Srebf2/Il1b/Plcd1/Pth1r/Dkk3/Fgf1/Ptk2b/Srebf1/Erlin2/Dgkq/Lpcat3/Dhcr7/Scap
BP	--	GO:0045727	positive regulation of translation	114	0.323464	1.41675	0.0267686	0.327847	3486	tags=36%, list=24%, signal=28%	Larp1/Uhmk1/Rxra/Eef2/Rps27l/Eif3e/Dhx36/Uqcc2/Eif3c/Fxr1/Niban1/Polr2g/Dnajc3/Pym1/Eif5a2/Mapk3/Upf3a/Eif6/Mpv17l2/Cdk5rap1/Mrps27/Sox4/Nsun5/Coa3/Rps3a1/Cnbp/Eif4g3/Eif5a/Krt17/Thbs1/Polr2d/Ep300/Hnrnpd/Eif3d/Rps9/Akap6/Abcf1/Larp4b/Rps6kb1/Fxr2/C1qbp
BP	--	GO:0009755	hormone-mediated signaling pathway	123	0.321322	1.41669	0.0195695	0.295103	3107	tags=30%, list=21%, signal=24%	Ncoa1/Ubr5/Strn3/Ncor1/Sirt1/Lbh/Jak2/Carm1/Ncoa2/Thra/Ddx17/Lats1/Clock/Crebrf/Rwdd1/Cnot1/Ddrgk1/Thrb/Park7/Ube3a/Smarca4/Hdac1/Zmiz1/Hmga2/Ube2i/Fkbp4/Per1/Ptpn11/Csnk2b/Akap13/Phb/Ppard/Adipor2/Ep300/Pagr1a/Arid1a/Calr
BP	--	GO:0009988	cell-cell recognition	42	0.395773	1.41622	0.0516252	0.417608	2928	tags=36%, list=20%, signal=29%	Git1/Dlg1/Ccr7/Dock8/Lgals3/Dock2/Cct2/Cd6/Cct7/Ly6k/Cct5/Tcp1/Vdac2/Cct8/Ovgp1
BP	--	GO:0030575	nuclear body organization	17	0.496065	1.4162	0.104	0.526301	1357	tags=29%, list=9%, signal=27%	Usp50/Agap3/Serbp1/Srpk2/Fam118b
MF	--	GO:0009975	cyclase activity	18	-0.479961	-1.4158	0.0916497	0.50759	3771	tags=44%, list=26%, signal=33%	Gucy1b1/Gucy2g/Adcy4/Npr1/Adcy5/Adcy7/Tkfc/Adcy3
MF	--	GO:0016303	1-phosphatidylinositol-3-kinase activity	9	0.579922	1.41578	0.0990099	0.521193	2364	tags=44%, list=16%, signal=37%	Pik3ca/Pik3cb/Pik3c2a/Atm
BP	--	GO:1903539	protein localization to postsynaptic membrane	47	0.385224	1.41564	0.0628571	0.449329	3817	tags=36%, list=26%, signal=27%	Git1/Dlg1/Adam22/Rab8a/Camk2a/Prkcz/Hras/Cacng8/Grin2a/Snap23/Dlg2/Stx3/Nptx1/Snap25/Dlg4/Mapk10/Arhgap44
BP	--	GO:0060294	cilium movement involved in cell motility	78	-0.344783	-1.41538	0.0342742	0.35406	2003	tags=24%, list=14%, signal=21%	Spag6l/Ing2/Drc7/Bbs1/Dnah5/Cfap69/Ttll5/Tmf1/Cep131/AU040320/Wdr63/Neurl1a/Armc2/Tekt1/Adam3/Txndc2/Adcy3/Enkur/Tcte1
MF	--	GO:0002151	G-quadruplex RNA binding	6	0.666814	1.41528	0.0854167	0.495318	766	tags=33%, list=5%, signal=32%	Dhx36/Fxr1
BP	--	GO:0016226	iron-sulfur cluster assembly	21	0.467397	1.41524	0.0941176	0.514437	4774	tags=71%, list=32%, signal=48%	Nubp2/Nfu1/Ciao2a/Iscu/Ciao1/Nubp1/Fxn/Hscb/Bola2/Ciapin1/Glrx3/Ciao2b/Lyrm4/Hspa9/Isca2
BP	--	GO:0031163	metallo-sulfur cluster assembly	21	0.467397	1.41524	0.0941176	0.514437	4774	tags=71%, list=32%, signal=48%	Nubp2/Nfu1/Ciao2a/Iscu/Ciao1/Nubp1/Fxn/Hscb/Bola2/Ciapin1/Glrx3/Ciao2b/Lyrm4/Hspa9/Isca2
CC	--	GO:1990246	uniplex complex	6	0.666737	1.41512	0.0854167	0.495318	3273	tags=67%, list=22%, signal=52%	Smdt1/Mcub/Micu2/Micu1
BP	--	GO:0015670	carbon dioxide transport	6	-0.650947	-1.41512	0.0938697	0.514206	1300	tags=33%, list=9%, signal=30%	Car14/Car4
BP	--	GO:0098953	receptor diffusion trapping	6	0.66671	1.41506	0.0854167	0.495318	3542	tags=50%, list=24%, signal=38%	Camk2a/Cacng8/Dlg4
BP	--	GO:0098970	postsynaptic neurotransmitter receptor diffusion trapping	6	0.66671	1.41506	0.0854167	0.495318	3542	tags=50%, list=24%, signal=38%	Camk2a/Cacng8/Dlg4
BP	--	GO:0099628	neurotransmitter receptor diffusion trapping	6	0.66671	1.41506	0.0854167	0.495318	3542	tags=50%, list=24%, signal=38%	Camk2a/Cacng8/Dlg4
BP	--	GO:0050852	T cell receptor signaling pathway	102	0.332464	1.41471	0.0311284	0.342125	3063	tags=33%, list=21%, signal=27%	Itk/Cd226/Dennd1b/Gata3/Wnk1/Rc3h2/Skap1/Lck/Card11/Ptpn22/Ccr7/Rab29/Cacnb3/Cd3e/Themis/Ada/Eif2b3/Lgals3/Skint3/Ube2n/Fyb/Kcnn4/Hras/Eif2b2/Dusp22/Tespa1/Ptprj/Psen2/Rps3/Spn/Stoml2/Braf/Eif2b1/Nras
MF	--	GO:0015079	potassium ion transmembrane transporter activity	93	-0.333985	-1.41449	0.0283401	0.336876	4397	tags=42%, list=30%, signal=30%	Atp1a3/Kcnk12/Kcne2/Tmem175/Kcne4/Kcnk2/Kcnh1/Pkd2/Grik4/Kcnt1/Kcnb1/Hcn3/Slc24a4/Slc12a8/Kcnc2/Trpm5/Slc12a4/Kcnk7/Kcnma1/Slc12a7/Atp1b1/Kcng2/Kcna7/Kcnab3/Slc9a5/Hcn2/Kcna3/Slc24a5/Kcnk13/Kcnmb1/Kcnn1/Slc9a2/Kcnh2/Slc12a9/Slc9a8/Kcna5/Kcnj14/Kcnq1/Kcnk5
BP	--	GO:0034333	adherens junction assembly	12	0.534307	1.41432	0.101215	0.524718	693	tags=25%, list=5%, signal=24%	Hipk1/Dlg5/Pak2
BP	--	GO:0060856	establishment of blood-brain barrier	13	-0.519865	-1.41426	0.0912621	0.50638	1460	tags=54%, list=10%, signal=49%	Adgra2/Abcb1b/Eng/Wnt7b/Mfsd2a/Reck/Mxra8
MF	--	GO:0044769	ATPase activity, coupled to transmembrane movement of ions, rotational mechanism	20	0.471909	1.41402	0.102713	0.524718	4629	tags=75%, list=31%, signal=51%	Atp6v1g1/Atp6v1f/Atp6v1e1/Atp6v1d/Atp6v0e/Atp6v0b/Atp6v1c1/Atp6v0e2/Atp6v0d2/Atp6v1g2/Atp6v1h/Atp6v1a/Atp6v0c/Atp5b/Atp6v0d1
MF	--	GO:0046961	proton-transporting ATPase activity, rotational mechanism	20	0.471909	1.41402	0.102713	0.524718	4629	tags=75%, list=31%, signal=51%	Atp6v1g1/Atp6v1f/Atp6v1e1/Atp6v1d/Atp6v0e/Atp6v0b/Atp6v1c1/Atp6v0e2/Atp6v0d2/Atp6v1g2/Atp6v1h/Atp6v1a/Atp6v0c/Atp5b/Atp6v0d1
BP	--	GO:0060444	branching involved in mammary gland duct morphogenesis	24	-0.440677	-1.41309	0.0741483	0.474443	3772	tags=46%, list=26%, signal=34%	Btrc/Csmd1/Etv4/Src/Ddr1/Etv5/Wnt5a/Med1/Csf1/Tgfb1/Tbx3
BP	--	GO:2000641	regulation of early endosome to late endosome transport	17	0.494876	1.4128	0.104	0.526301	2762	tags=35%, list=19%, signal=29%	Dnajc13/Rab21/Mapk3/Sh3glb1/Ptpn23/Snx3
BP	--	GO:1902275	regulation of chromatin organization	173	0.308621	1.41257	0.00616016	0.162539	1967	tags=25%, list=13%, signal=22%	Ubr5/Gata3/Kat2b/Ctcf/Tada2b/Ncor1/Trip12/Tlk2/Setd1a/Nipbl/Sirt1/Kmt2b/Slk/Tpr/Jdp2/Kdm1a/Smad4/Hira/Eid1/Kmt2a/Brd7/Ehmt2/Vegfa/Rtf1/Noc2l/Znhit1/Rif1/Macroh2a1/Nos1/Rnf20/Mllt6/Park7/Atad2b/Mllt3/Mtf2/Wdr61/Mapk3/Pih1d1/Ube2n/Atg5/Zbtb7b/Cdk9/Snw1
BP	--	GO:0010216	maintenance of DNA methylation	9	0.578569	1.41248	0.0990099	0.521193	90	tags=22%, list=1%, signal=22%	Usp7/Ctcf
BP	--	GO:0032933	SREBP signaling pathway	15	-0.503065	-1.41233	0.0772277	0.479406	3439	tags=53%, list=23%, signal=41%	Amfr/Erlin1/Srebf2/Srebf1/Erlin2/Lpcat3/Eif2ak3/Scap
BP	--	GO:0071501	cellular response to sterol depletion	15	-0.503065	-1.41233	0.0772277	0.479406	3439	tags=53%, list=23%, signal=41%	Amfr/Erlin1/Srebf2/Srebf1/Erlin2/Lpcat3/Eif2ak3/Scap
BP	--	GO:0050951	sensory perception of temperature stimulus	19	-0.471827	-1.41226	0.0870445	0.498884	3326	tags=42%, list=23%, signal=33%	Cpeb3/Tlr4/Trpa1/Pawr/Adora1/Nr2f6/Htr2a/Cxcl12
BP	--	GO:0097250	mitochondrial respirasome assembly	7	0.636154	1.4122	0.081761	0.485799	2825	tags=43%, list=19%, signal=35%	Cox7a2/Higd1a/Cox7a1
BP	--	GO:1904948	midbrain dopaminergic neuron differentiation	9	-0.580009	-1.4121	0.102616	0.524718	2267	tags=44%, list=15%, signal=38%	Wnt5a/Dvl3/Csnk1d/Sfrp1
BP	--	GO:0070327	thyroid hormone transport	7	-0.624344	-1.41205	0.0990476	0.521193	750	tags=86%, list=5%, signal=81%	Slc16a10/Slc7a5/Ttr/Crym/Slc7a8/Slco1c1
BP	--	GO:0031060	regulation of histone methylation	57	0.366838	1.41146	0.0571429	0.43211	1967	tags=30%, list=13%, signal=26%	Gata3/Ctcf/Sirt1/Kmt2b/Kdm1a/Smad4/Kmt2a/Ehmt2/Rtf1/Rif1/Macroh2a1/Rnf20/Mllt6/Mtf2/Wdr61/Pih1d1/Snw1
BP	--	GO:0021942	radial glia guided migration of Purkinje cell	7	0.63561	1.41099	0.081761	0.485799	3524	tags=43%, list=24%, signal=33%	Rere/Socs7/Ctnna2
BP	--	GO:0051547	regulation of keratinocyte migration	11	0.545307	1.41089	0.10978	0.533233	195	tags=18%, list=1%, signal=18%	Map4k4/Pten
MF	--	GO:0008093	cytoskeletal anchor activity	11	-0.548201	-1.41084	0.105788	0.530531	3572	tags=45%, list=24%, signal=34%	Epb41l3/Map1a/Jup/Bicd2/Gas2l1
BP	--	GO:0042078	germ-line stem cell division	5	-0.690968	-1.41053	0.0872093	0.498884	2431	tags=60%, list=17%, signal=50%	Etv5/Ing2/Zbtb16
BP	--	GO:0098728	germline stem cell asymmetric division	5	-0.690968	-1.41053	0.0872093	0.498884	2431	tags=60%, list=17%, signal=50%	Etv5/Ing2/Zbtb16
BP	--	GO:0051896	regulation of protein kinase B signaling	130	0.318837	1.41051	0.0215264	0.30461	2713	tags=31%, list=18%, signal=25%	Arfgef1/Gata3/Hsp90aa1/Rack1/Phlpp1/Sirt1/Dlg1/Pten/Rras/Hax1/Sesn3/Met/Vegfa/Fam110c/Fpr2/Mfhas1/Hsp90ab1/F10/Chil1/Cib1/F7/Pdgfa/Ramp3/Klf4/Itgb1bp1/Gpx1/Pdcd6/Rtn4/Fgf2/Ddit3/Il18/H2-M3/Nop53/Hcls1/Cpne1/Ptk2/Phb/Thbs1/Ptprj/Osbpl8
BP	--	GO:1905245	regulation of aspartic-type peptidase activity	10	0.562709	1.41013	0.111111	0.535022	698	tags=30%, list=5%, signal=29%	Rock2/Picalm/Sorl1
BP	--	GO:0061299	retina vasculature morphogenesis in camera-type eye	10	-0.556495	-1.40979	0.110454	0.534234	4273	tags=70%, list=29%, signal=50%	Rhoj/Lrp5/Col4a1/Fzd4/Arhgef15/Cyp1b1/Lama1
BP	--	GO:0050732	negative regulation of peptidyl-tyrosine phosphorylation	50	-0.376686	-1.40976	0.0422833	0.39176	1224	tags=22%, list=8%, signal=20%	Pibf1/Sfrp1/Errfi1/Sh3bp5l/Sema4d/Zgpat/Socs3/Sh2b3/Pecam1/Nf2/Igf1
CC	--	GO:0031083	BLOC-1 complex	15	0.503924	1.4096	0.0985915	0.521193	4286	tags=67%, list=29%, signal=47%	Bloc1s1/Pi4k2a/Bloc1s4/Kxd1/Dtnbp1/Bloc1s5/Bloc1s2/Snap25/Washc4/Bloc1s3
BP	--	GO:2001252	positive regulation of chromosome organization	172	0.308353	1.40933	0.00823045	0.193292	3094	tags=31%, list=21%, signal=25%	Gata3/Kat2b/Tada2b/Ncor1/Rad21/Nipbl/Sirt1/Slk/Tpr/Jdp2/Ercc1/Kdm1a/Terf2/Smad4/Dhx36/Kmt2a/Brd7/Cul3/Nsmce2/Vegfa/Rtf1/Rif1/Macroh2a1/Nabp2/Nos1/Rnf20/Tnks2/Cct2/Mtf2/Wdr61/Mapk3/Cct7/Pih1d1/Ube2n/Rb1/Zbtb7b/Cdk9/Snw1/Cct5/Tcp1/Atm/Acd/Ruvbl2/Cct8/Trim28/Ep300/Hnrnpd/Arrb1/Mphosph8/Gnl3/Slx1b/Paxbp1/Mapkapk5
BP	--	GO:0090177	establishment of planar polarity involved in neural tube closure	15	-0.501988	-1.40931	0.0772277	0.479406	2594	tags=53%, list=18%, signal=44%	Cthrc1/Ptk7/Wnt5a/Dvl3/Sfrp1/Dvl2/Fzd2/Vangl2
BP	--	GO:0046666	retinal cell programmed cell death	6	0.663984	1.40928	0.0875	0.499097	4457	tags=83%, list=30%, signal=58%	Bax/Cntf/Fgf2/Casp6/Slc4a7
BP	--	GO:1903362	regulation of cellular protein catabolic process	230	0.293117	1.4091	0.00801603	0.191953	2509	tags=27%, list=17%, signal=22%	Usp7/Tmem259/Hipk2/Hsp90aa1/Tlk2/Rack1/Pten/Axin1/N4bp1/Bag6/Psme2/Gclc/Rybp/Rnf217/Psme1/Dvl1/Uqcc2/Csnk2a2/Lats1/Fbxw7/Arih1/Usp25/Gna12/Fbxw8/Taf9/Smurf1/Ubxn1/Mapk8/Ddrgk1/Hsp90ab1/Park7/Cop1/Commd1/Lrp1/Ube2k/Erlec1/Ube3a/Pdcl3/Socs4/Agtpbp1/Ubb/Furin/Gsk3a/Psmf1/Rad23a/Cdkn2a/Pcsk9/Psmd14/Nupr1/Gpx1/Gabarapl2/Psme3ip1/Sumo2/Akt1/Prkaca/Nop53/Hspbp1/Stub1/Sumo3/Sumo1/Ptk2
BP	--	GO:0021602	cranial nerve morphogenesis	18	-0.477673	-1.40905	0.101833	0.524718	2021	tags=33%, list=14%, signal=29%	Egr2/Tifab/Sema3a/Tbx1/Adarb1/Atp8b1
BP	--	GO:0032239	regulation of nucleobase-containing compound transport	17	0.493457	1.40875	0.104	0.526301	1900	tags=29%, list=13%, signal=26%	Rsc1a1/Tpr/Nup153/Setd2/Rbm27
BP	--	GO:0045136	development of secondary sexual characteristics	12	-0.534225	-1.40865	0.0944882	0.514437	540	tags=42%, list=4%, signal=40%	Stat5b/Wnt5a/Med1/Tgfb1/Irf2bpl
CC	--	GO:0031970	organelle envelope lumen	85	0.340924	1.40844	0.0397614	0.380118	3477	tags=40%, list=24%, signal=31%	Gatm/Igf2r/Hax1/Cox17/Uqcc2/Sorl1/Bloc1s1/Cycs/Ndufa8/Ndufb7/Glrx/Timm23/Park7/Ccs/Timm8b/Sod1/Timm13/Cacybp/Arl2/Tubb5/Prelid1/Timm10b/Micu2/Stoml2/Diablo/Sirt5/Pank2/Chchd2/Triap1/1810058I24Rik/Chchd10/Micu1/Ak2/Timm10
BP	--	GO:0044242	cellular lipid catabolic process	170	-0.301023	-1.40825	0.0115607	0.240775	3800	tags=34%, list=26%, signal=25%	Aig1/Apoa2/Plcg2/Echdc2/Slc27a4/Pla2g5/Lipc/Lpl/Smpd4/Acacb/Pck2/Hexb/Etfbkmt/Hacl1/Abhd12/Crot/Acads/Sesn2/Lypla2/Pla2g4c/Smpd1/Lpin2/Daglb/Cyp1b1/Pla2g15/Acer2/Hadha/Neu3/Pex5/Abcd4/Hexa/Irs1/Pnpla3/Ilvbl/Mfsd2a/Acot2/Abcd3/Abhd16a/Smpd2/Lipe/Lpin3/Abcd2/Pnpla7/Plbd2/Dagla/Pld2/Napepld/Tysnd1/Gba2/Plcb3/Ehhadh/Abhd3/Acox3/Pla2g6/Galc/Mlycd/Scarb1
BP	--	GO:0002369	T cell cytokine production	36	0.402737	1.40823	0.0674374	0.461708	2574	tags=39%, list=18%, signal=32%	Dennd1b/Gata3/Dlg1/Fzd5/Rsad2/Tbx21/Ccr2/Prkcz/B2m/Arg1/Il18/Crlf2/Slc11a1/Tnfsf4
MF	--	GO:0004860	protein kinase inhibitor activity	51	0.375358	1.40756	0.0597303	0.441692	2128	tags=25%, list=14%, signal=22%	Kat2b/Rack1/Wnk1/Prkar2a/Cdkn1a/Prkrip1/Macroh2a1/Dnajc3/Hexim1/Cib1/Gskip/Cdkn2a/Smcr8
BP	--	GO:0045672	positive regulation of osteoclast differentiation	26	-0.430958	-1.40755	0.0692464	0.46447	3224	tags=46%, list=22%, signal=36%	Fos/Slc9b2/Gnas/Tnf/Klf10/Tmem64/Ppargc1b/Il12b/Csf1r/Itgb3/Il23a/Csf1
BP	--	GO:0015803	branched-chain amino acid transport	7	-0.622331	-1.4075	0.106667	0.531116	3331	tags=43%, list=23%, signal=33%	Slc43a1/Llgl2/Slc7a8
MF	--	GO:0008307	structural constituent of muscle	14	-0.508057	-1.40746	0.0821918	0.486254	813	tags=21%, list=6%, signal=20%	Dag1/Mybpc3/Synm
BP	--	GO:0072015	glomerular visceral epithelial cell development	7	-0.622164	-1.40712	0.106667	0.531116	1442	tags=43%, list=10%, signal=39%	Lamb2/Ampd2/Myo1e
BP	--	GO:0072310	glomerular epithelial cell development	7	-0.622164	-1.40712	0.106667	0.531116	1442	tags=43%, list=10%, signal=39%	Lamb2/Ampd2/Myo1e
BP	--	GO:0044387	negative regulation of protein kinase activity by regulation of protein phosphorylation	8	-0.607232	-1.40707	0.10041	0.524718	799	tags=62%, list=5%, signal=59%	Coro1c/Adar/Dusp10/Ppm1f/Adarb1
BP	--	GO:0043583	ear development	170	-0.300641	-1.40647	0.0134875	0.25894	2946	tags=32%, list=20%, signal=26%	Cebpa/Tomt/Osr1/Myo6/Trip11/Get1/Ptk7/Fgfr2/Col11a1/Sox9/Cecr2/Ddr1/Kcnma1/Cux1/Prrx2/Hpn/Wnt5a/Fzd3/Rdh10/Gjb6/Myo15/Prox1/Igfbp7/Msx1/Fzd6/Gas1/Tmie/Edn1/Dvl3/Fgfr1/Ror1/Clic5/Frzb/Tbx1/Dvl2/Dchs1/Plppr4/Fat4/Itga8/Fzd2/Ush1g/Sdc4/Stra6/Myo7a/Lrp10/Hes1/Gata2/Vangl2/Atp8b1/Tprn/Igf1/Kcnq1/Six4/Naglu
BP	--	GO:1900226	negative regulation of NLRP3 inflammasome complex assembly	5	0.694136	1.40646	0.113169	0.538866	1490	tags=40%, list=10%, signal=36%	Trim30a/Mefv
BP	--	GO:0046942	carboxylic acid transport	227	-0.291809	-1.40639	0.0038835	0.130464	3222	tags=28%, list=22%, signal=22%	Slc25a22/Folr1/Slc16a4/Myc/Kiss1r/Slco2b1/Slc25a10/Tnf/Slc38a4/Myo6/Crot/Slc38a3/Slc46a1/Slc16a12/Nos2/Il1b/Per2/Slc25a2/Stxbp1/Slc1a5/Rab3gap1/Nfe2l1/Slc1a1/Sv2a/Slc26a7/Adora1/Epm2a/Septin2/Abcd4/Slc38a2/Slc5a6/Acsl1/Cacnb4/Slc25a13/Slc16a1/Mfsd2a/Abcg2/Abcd3/Map2k6/Edn1/Slc16a8/Slc26a6/Slc15a4/Llgl2/Slc7a6/Lrrc8a/Abcd2/Slc6a9/Slc7a8/Slc19a1/Repin1/Slc16a11/Stra6/Slc2a1/Slco1c1/Slc16a13/Atp8b1/…
CC	--	GO:0032421	stereocilium bundle	44	-0.384636	-1.40629	0.0542797	0.420072	4470	tags=50%, list=30%, signal=35%	Ceacam16/Dcdc2a/Twf2/Adgrv1/Eps8l2/Bbs2/Whrn/Trpa1/Kncn/Tspear/Vezt/Myo1c/Myo15/Cdc14a/Homer2/Clic5/Myo7a/Espn/Slc9a3r2/Atp8b1/Tprn/Prom1
BP	--	GO:1904377	positive regulation of protein localization to cell periphery	61	0.360123	1.40627	0.0563107	0.428936	2280	tags=26%, list=16%, signal=22%	Rack1/Dlg1/Rab11fip2/Kif5b/Zdhhc5/Pdpk1/Ppp1r9b/Commd1/Lrp1/Lgals3/Cib1/Ramp3/Rangrf/Cnpy4/Rer1/Akt1
BP	--	GO:0070723	response to cholesterol	18	-0.476651	-1.40603	0.101833	0.524718	2308	tags=33%, list=16%, signal=28%	Nfe2l1/Mlc1/Osbpl7/Tgfbr2/Tgfb1/Gramd1a
BP	--	GO:0097021	lymphocyte migration into lymphoid organs	6	0.662349	1.40581	0.0895833	0.504316	3309	tags=67%, list=23%, signal=52%	Wnk1/Ccr7/Crtam/Artn
BP	--	GO:0010661	positive regulation of muscle cell apoptotic process	33	0.415702	1.40574	0.0712871	0.468025	2527	tags=33%, list=17%, signal=28%	Grk2/Pten/Map3k5/Smad4/Cxcr2/Mapk8/Cdkn2a/Camk2a/Stk4/Map2k4/Eif5a
CC	--	GO:0010494	cytoplasmic stress granule	58	0.364659	1.40568	0.0579151	0.434963	3900	tags=38%, list=27%, signal=28%	Larp1/Rock1/Rc3h2/Pum2/Kpnb1/Prkaa2/Dhx36/Pabpc1/Pabpc4/Pabpc1l/Eif4e/Nufip2/G3bp2/Trim25/Lsm14a/Ddx19b/Larp4b/Tial1/Ddx19a/Mcrip2/Mcrip1/Ddx1
BP	--	GO:0051893	regulation of focal adhesion assembly	55	0.368481	1.4054	0.0582524	0.436835	2991	tags=31%, list=20%, signal=25%	Map4k4/Rock1/Pten/Slk/Vegfa/Rcc2/Lrp1/Macf1/S100a10/Lims1/Itgb1bp1/Kdr/Dusp22/Ptk2/Ptprj/Cfl1/Iqgap1
BP	--	GO:0090109	regulation of cell-substrate junction assembly	55	0.368481	1.4054	0.0582524	0.436835	2991	tags=31%, list=20%, signal=25%	Map4k4/Rock1/Pten/Slk/Vegfa/Rcc2/Lrp1/Macf1/S100a10/Lims1/Itgb1bp1/Kdr/Dusp22/Ptk2/Ptprj/Cfl1/Iqgap1
BP	--	GO:1901201	regulation of extracellular matrix assembly	12	-0.53299	-1.40539	0.0964567	0.519821	2548	tags=58%, list=17%, signal=48%	Clasp1/Smad3/Sox9/Emilin1/Phldb2/Phldb1/Dag1
BP	--	GO:0033147	negative regulation of intracellular estrogen receptor signaling pathway	10	0.560701	1.40509	0.113131	0.538866	1001	tags=30%, list=7%, signal=28%	Strn3/Lbh/Cnot1
BP	--	GO:0048596	embryonic camera-type eye morphogenesis	21	0.464023	1.40502	0.0960784	0.519352	893	tags=29%, list=6%, signal=27%	Hipk1/Hipk2/Sp1/Fzd5/Lrp6/Pax6
BP	--	GO:0050654	chondroitin sulfate proteoglycan metabolic process	26	-0.430165	-1.40496	0.0692464	0.46447	1694	tags=23%, list=12%, signal=20%	Dcn/Mamdc2/Dsel/Chpf2/Igf1/Spock2
BP	--	GO:0061647	histone H3-K9 modification	36	0.401789	1.40492	0.0674374	0.461708	1182	tags=28%, list=8%, signal=26%	Gata3/Kat2b/Sirt1/Kdm1a/Smad4/Kmt2a/Arid4a/Ehmt2/Rif1/Arid4b
BP	--	GO:0032693	negative regulation of interleukin-10 production	15	-0.500236	-1.40439	0.0792079	0.48412	593	tags=27%, list=4%, signal=26%	Il12b/Il23a/Tnfrsf21/Jak3
BP	--	GO:0009395	phospholipid catabolic process	42	-0.38796	-1.40395	0.0521921	0.417608	3785	tags=64%, list=26%, signal=48%	Inpp5f/Angptl3/Gpcpd1/Abhd6/Plb1/Pla2g4b/Pla2g4a/Pnpla8/Plcg1/Apoa2/Plcg2/Pla2g5/Lipc/Smpd4/Abhd12/Pla2g4c/Smpd1/Pla2g15/Abhd16a/Smpd2/Pnpla7/Plbd2/Pld2/Napepld/Plcb3/Pla2g6/Scarb1
BP	--	GO:1901532	regulation of hematopoietic progenitor cell differentiation	27	0.435427	1.40363	0.0919765	0.507681	2272	tags=33%, list=15%, signal=28%	Sos2/Setd1a/Sos1/Dhx36/Vegfa/Fnip1/Eif2ak2/Pdcd2/Kdr
CC	--	GO:0072559	NLRP3 inflammasome complex	7	-0.620499	-1.40336	0.106667	0.531116	422	tags=43%, list=3%, signal=42%	Casp4/Dhx33/Nlrp3
BP	--	GO:0048664	neuron fate determination	6	-0.645522	-1.40332	0.0957854	0.518175	20	tags=50%, list=0%, signal=50%	Otx2/Prrx1/Lbx1
BP	--	GO:0050965	detection of temperature stimulus involved in sensory perception of pain	14	-0.506522	-1.40321	0.0821918	0.486254	3326	tags=43%, list=23%, signal=33%	Tlr4/Pawr/Adora1/Nr2f6/Htr2a/Cxcl12
BP	--	GO:0033129	positive regulation of histone phosphorylation	7	0.631939	1.40284	0.0838574	0.490753	2364	tags=57%, list=16%, signal=48%	Slk/Mapk3/Cdk9/Atm
MF	--	GO:0017081	chloride channel regulator activity	8	0.594919	1.40263	0.101167	0.524718	2064	tags=50%, list=14%, signal=43%	Wnk1/Vamp8/Vti1b/Stx8
BP	--	GO:0006400	tRNA modification	71	-0.345833	-1.40255	0.0399202	0.380564	3635	tags=37%, list=25%, signal=28%	Tyw1/Nsun3/Ctu1/Lcmt2/Trmu/Trmt1/Ankrd16/Gtpbp3/Urm1/Trmt1l/Mto1/Kti12/Osgepl1/Trmt10a/Trub1/Qtrt1/Pus1/Aars2/Trmt13/Qtrt2/Pus10/Mettl2/Trmt61a/Alkbh1/Mocs3/Cdkal1
MF	UP	GO:0005198	structural molecule activity	430	0.269124	1.40241	0.0020284	0.09447	4271	tags=42%, list=29%, signal=31%	Git1/Krt10/Dlg1/Tpr/Mrps25/Rims1/Rps8/Mrps16/Mrps18a/Crybg3/Rps27l/Col6a3/Mrpl47/Mrpl21/Rpl38/Mrpl27/Creld2/Mrpl33/Mfap1a/Mrpl14/Mrpl2/Nefl/Rpl3/Rps6/Mrps18c/Mrpl54/Dap3/Mrpl22/Mrpl35/Spon1/Rps13/Mrpl55/Rpl19/Rpl23a/Rpl24/Nup98/Mrpl16/Myl6/Mrps10/Mrpl13/Rpl29/Mrps15/Mrpl18/Nup153/Rpsa/Rpl27/Mrpl37/Mobp/Mrpl11/Tnnt2/Mrpl20/Arpc3/Col14a1/Rps19/Epb41l1/Cope/Nup205/Arpc5/Mrpl28/Mrpl41/Arpc1b/Macf1/Rp…
BP	--	GO:0016093	polyprenol metabolic process	7	0.631743	1.4024	0.0838574	0.490753	4577	tags=71%, list=31%, signal=49%	Nus1/Akr1b8/Dpm2/Srd5a3/Dhdds
BP	--	GO:0051673	membrane disruption in other organism	9	0.574422	1.40235	0.10297	0.524718	3122	tags=56%, list=21%, signal=44%	Defa22/Defa23/Defa42/Defa20/Ltf
BP	--	GO:0008088	axo-dendritic transport	75	0.347516	1.40234	0.0458167	0.397039	3104	tags=35%, list=21%, signal=27%	Rab21/Pura/Dync1h1/Kif5b/Terf2/Pafah1b1/Bloc1s1/Nefl/Uchl1/Htt/Kif1c/Agtpbp1/Spg11/Arl8a/Sod1/Bloc1s4/Hspa8/Kif3a/Kif5a/Dtnbp1/Bloc1s5/Borcs5/Ap3s1/Dlg2/Kif1b/Bloc1s2
BP	--	GO:0048484	enteric nervous system development	8	-0.605147	-1.40224	0.102459	0.524718	2511	tags=38%, list=17%, signal=31%	Ascl1/Kif26a/Hlx
MF	--	GO:0019210	kinase inhibitor activity	56	0.365224	1.40183	0.0608365	0.44363	2128	tags=25%, list=14%, signal=21%	Kat2b/Rack1/Wnk1/Prkar2a/Cdkn1a/Lrp6/Prkrip1/Macroh2a1/Dnajc3/Hexim1/Cib1/Gskip/Cdkn2a/Smcr8
BP	--	GO:0043518	negative regulation of DNA damage response, signal transduction by p53 class mediator	14	0.515375	1.40171	0.105906	0.530531	1675	tags=29%, list=11%, signal=25%	Sirt1/Cd74/Kdm1a/Dyrk1a
BP	--	GO:0015849	organic acid transport	231	-0.290606	-1.40167	0.00590551	0.162539	3222	tags=28%, list=22%, signal=22%	Slc25a22/Folr1/Slc16a4/Myc/Kiss1r/Slco2b1/Slc25a10/Tnf/Slc38a4/Osr1/Myo6/Crot/Slc38a3/Slc46a1/Slc16a12/Nos2/Il1b/Per2/Slc25a2/Stxbp1/Slc1a5/Rab3gap1/Nfe2l1/Slc1a1/Sv2a/Slc26a7/Adora1/Epm2a/Septin2/Abcd4/Slc38a2/Slc5a6/Acsl1/Cacnb4/Slc25a13/Slc16a1/Mfsd2a/Abcg2/Abcd3/Map2k6/Edn1/Slc16a8/Slc26a6/Slc15a4/Llgl2/Slc7a6/Lrrc8a/Abcd2/Slc6a9/Slc7a8/Slc19a1/Repin1/Slc16a11/Stra6/Slc2a1/Slco1c1/Slc16a13/At…
BP	--	GO:0019530	taurine metabolic process	6	-0.64476	-1.40167	0.0977011	0.520212	3395	tags=67%, list=23%, signal=51%	Cdo1/Stat5b/Phgdh/Ghr
BP	--	GO:0019694	alkanesulfonate metabolic process	6	-0.64476	-1.40167	0.0977011	0.520212	3395	tags=67%, list=23%, signal=51%	Cdo1/Stat5b/Phgdh/Ghr
BP	--	GO:0060603	mammary gland duct morphogenesis	33	-0.406583	-1.40155	0.0523139	0.417608	3772	tags=42%, list=26%, signal=32%	Btrc/Csmd1/Etv4/Slit2/Src/Fgfr2/Ddr1/Etv5/Wnt5a/Robo1/Med1/Csf1/Tgfb1/Tbx3
MF	--	GO:0046965	retinoid X receptor binding	21	0.462821	1.40138	0.0980392	0.520584	3659	tags=52%, list=25%, signal=39%	Ncoa1/Ncor1/Ncoa2/Vdr/Nr1h3/Sumo2/Nsd1/Hmga1b/Nr0b2/Rarg/Hmga1
BP	--	GO:0002886	regulation of myeloid leukocyte mediated immunity	55	0.367399	1.40127	0.0601942	0.442362	3230	tags=42%, list=22%, signal=33%	Bcr/H2-T23/Vamp8/Dhx36/Stap1/Pdpk1/Cd177/Dnase1l3/Fcer1a/Ccr2/Fcer1g/Abr/Fcgr1/Foxf1/Fgr/Arg1/Ddx58/Ddx21/Ms4a2/Il4/Gab2/C3/Rac2
BP	--	GO:0051964	negative regulation of synapse assembly	6	-0.64453	-1.40117	0.0977011	0.520212	2267	tags=50%, list=15%, signal=42%	Wnt5a/Tlr2/Epha7
BP	--	GO:0097113	AMPA glutamate receptor clustering	9	0.5739	1.40108	0.10495	0.528951	4483	tags=67%, list=30%, signal=46%	Slc7a11/Snx27/Shisa7/Ssh1/Dlg4/Grip2
BP	--	GO:0097688	glutamate receptor clustering	9	0.5739	1.40108	0.10495	0.528951	4483	tags=67%, list=30%, signal=46%	Slc7a11/Snx27/Shisa7/Ssh1/Dlg4/Grip2
BP	--	GO:0016482	cytosolic transport	144	0.311275	1.40105	0.0138889	0.25894	3389	tags=31%, list=23%, signal=24%	Lmtk2/Trappc10/Pikfyve/Dnajc13/Dennd5a/Rab21/Evi5/Vps54/Kif5b/Stx16/Ube2o/Snf8/Rab29/Sorl1/Spag9/Mapk8/Dop1a/Kif1c/Ap1g1/Snx2/Plekhj1/Vti1b/Mapk3/Rab6a/Sh3glb1/Ccdc91/Stx8/Vps29/Ankfy1/Snx16/Rab7/Dop1b/Kif5a/Emp2/Hook3/Ptpn23/Snx3/Rab14/Snx1/Sys1/Kif1b/Tbc1d10b/Gak/Ap1s1/Becn1
MF	--	GO:0048407	platelet-derived growth factor binding	11	-0.54437	-1.40098	0.10978	0.533233	3155	tags=64%, list=21%, signal=50%	Col4a1/Pdgfrb/Col3a1/Col5a1/Col6a1/Col1a2/Col1a1
BP	--	GO:0021544	subpallium development	18	0.478612	1.40094	0.109589	0.533233	2437	tags=33%, list=17%, signal=28%	Zswim6/Bcl11b/Slc7a11/Htt/Dlx2/Mkks
CC	--	GO:0031680	G-protein beta/gamma-subunit complex	10	0.558984	1.40079	0.115152	0.544905	2524	tags=30%, list=17%, signal=25%	Gngt2/Gng2/Gng4
BP	--	GO:0000820	regulation of glutamine family amino acid metabolic process	8	0.593862	1.40014	0.101167	0.524718	936	tags=25%, list=6%, signal=23%	Apc/Slc7a11
MF	--	GO:0008376	acetylgalactosaminyltransferase activity	37	-0.397091	-1.40006	0.0648536	0.454353	3835	tags=46%, list=26%, signal=34%	B3gnt4/B3gnt3/Galnt12/Galnt11/B3galt4/Galnt4/Gbgt1/B3galt5/Galntl6/Extl2/B3galnt1/Galnt15/Galnt10/B3gnt7/Chpf2/B3gnt2/Galnt2
MF	--	GO:0017069	snRNA binding	39	0.398213	1.39992	0.0737864	0.474443	2855	tags=38%, list=19%, signal=31%	Prpf8/Mepce/Snrnp35/Isg20/Lsm3/Snrpa1/Hexim1/Lsm10/Cdk9/Prpf31/Snrpb2/Eif5a/Ddx21/Lsm4/Snu13
BP	--	GO:0060267	positive regulation of respiratory burst	5	0.690893	1.39989	0.125514	0.55229	3923	tags=80%, list=27%, signal=59%	Jchain/Rps19/Camk1d/Insr
CC	UP	GO:0098552	side of membrane	471	0.266194	1.39986	0.0021322	0.0945673	2715	tags=25%, list=18%, signal=21%	Cd8a/Cd8b1/Cd226/Cd55/Pdcd1lg2/Rab21/Itgax/Dlg1/Pten/Ryr1/H2-Ab1/Klrb1b/Cd74/Ackr2/Map3k5/Cd2/H2-Aa/Gngt2/Lck/Il2rb/Cd209e/Klrk1/H2-T23/Atp2a2/Coa8/Sell/Itga6/Ptpn22/Cd3g/Scnn1a/Ccr7/Kcnab1/Chmp4c/H2-T22/Klrc1/Alcam/Il2ra/Il7r/Slamf7/Cd209b/H2-M2/Gna12/Adam4/Fcmr/Cd3e/Mien1/Acp1/Ada/Anpep/Abca1/Gp1ba/Mill2/Ppp1r9b/Cxcr2/H2-D1/Cd40/Cd48/Gm2a/Flt3/Cd24a/Fcgr4/Ly6g/Alox15/Anxa5/Gng2/Ptpn4/Myzap/Raet…
MF	--	GO:0004402	histone acetyltransferase activity	49	0.377858	1.39983	0.0604915	0.442578	2868	tags=27%, list=20%, signal=21%	Ncoa1/Kat2b/Crebbp/Epc2/Clock/Taf12/Taf9/Brpf3/Meaf6/Phf14/Phf20/Kat6a/Ep300
BP	--	GO:0032434	regulation of proteasomal ubiquitin-dependent protein catabolic process	118	0.318614	1.39982	0.0272374	0.328895	2491	tags=26%, list=17%, signal=22%	Usp7/Tlk2/Rack1/Axin1/N4bp1/Bag6/Gclc/Rybp/Rnf217/Dvl1/Arih1/Gna12/Fbxw8/Taf9/Ubxn1/Mapk8/Ddrgk1/Hsp90ab1/Park7/Cop1/Commd1/Ube2k/Socs4/Gsk3a/Rad23a/Sumo2/Akt1/Nop53/Hspbp1/Stub1/Sumo1
BP	--	GO:0061549	sympathetic ganglion development	7	-0.618903	-1.39975	0.112381	0.537691	2511	tags=43%, list=17%, signal=36%	Ascl1/Sema3a/Fzd3
MF	--	GO:0016615	malate dehydrogenase activity	5	0.690743	1.39958	0.125514	0.55229	2505	tags=60%, list=17%, signal=50%	Mdh2/Mdh1/Me2
BP	--	GO:0007023	post-chaperonin tubulin folding pathway	5	0.690734	1.39957	0.125514	0.55229	3414	tags=80%, list=23%, signal=61%	Tbcel/Tbca/Tbcc/Tbce
BP	--	GO:0019432	triglyceride biosynthetic process	30	-0.418496	-1.39926	0.0742268	0.474443	1934	tags=30%, list=13%, signal=26%	Lpin2/Fitm2/Acsl1/Pnpla3/Mfsd2a/Srebf1/Lpin3/Gpam/Scarb1
MF	--	GO:0097602	cullin family protein binding	22	-0.45011	-1.3989	0.0826446	0.487204	3327	tags=50%, list=23%, signal=39%	Kctd17/Dcun1d4/Dcun1d5/Dcun1d2/Kctd5/Ddb1/Klhl36/Klhl9/Klhl21/Kctd21/Klhl3
BP	--	GO:1900246	positive regulation of RIG-I signaling pathway	8	0.593303	1.39882	0.103113	0.524718	717	tags=38%, list=5%, signal=36%	Ankrd17/Pum2/Ddx60
MF	--	GO:0008083	growth factor activity	82	-0.338096	-1.39871	0.0404858	0.382616	3872	tags=34%, list=26%, signal=25%	Mdk/Gdf15/Bmp4/Bmp7/Gdf10/Il34/Egf/Kitl/Cxcl1/Bmp6/Il11/Igf2/Hbegf/Tgfa/Osgin2/Il12b/Fgf1/Efemp1/Mia/Rabep2/Ntf5/Ccn3/Csf1/Tgfb1/Igf1/Ogn/Bmp1/Cxcl12
BP	--	GO:0001756	somitogenesis	51	-0.371965	-1.39858	0.0496894	0.408801	2267	tags=29%, list=15%, signal=25%	Wnt5a/Axin2/Hes7/Crb2/Palb2/Xrcc2/Kat2a/Nle1/Sfrp1/Nrarp/Lfng/Lef1/Meox1/Foxc2/Sema3c
CC	--	GO:0005778	peroxisomal membrane	39	-0.389852	-1.39852	0.0677618	0.46297	2169	tags=28%, list=15%, signal=24%	Pex12/Pex6/Pex5/Abcd4/Acsl1/Abcd3/Mavs/Slc22a21/Abcd2/Pex14/Pex10
CC	--	GO:0031903	microbody membrane	39	-0.389852	-1.39852	0.0677618	0.46297	2169	tags=28%, list=15%, signal=24%	Pex12/Pex6/Pex5/Abcd4/Acsl1/Abcd3/Mavs/Slc22a21/Abcd2/Pex14/Pex10
BP	--	GO:2001054	negative regulation of mesenchymal cell apoptotic process	5	-0.685082	-1.39852	0.0872093	0.498884	3691	tags=60%, list=25%, signal=45%	Bmp7/Sox9/Tbx1
BP	--	GO:0060971	embryonic heart tube left/right pattern formation	5	-0.685059	-1.39847	0.0872093	0.498884	2846	tags=60%, list=19%, signal=48%	Invs/Ift122/Pifo
BP	--	GO:0060768	regulation of epithelial cell proliferation involved in prostate gland development	8	0.593001	1.39811	0.103113	0.524718	107	tags=12%, list=1%, signal=12%	Apc
BP	--	GO:0042473	outer ear morphogenesis	8	-0.603356	-1.39809	0.106557	0.531116	1283	tags=38%, list=9%, signal=34%	Gas1/Fgfr1/Tbx1
BP	--	GO:0070202	regulation of establishment of protein localization to chromosome	11	0.540361	1.39809	0.115768	0.544959	4616	tags=64%, list=31%, signal=44%	Cct2/Cct7/Cct5/Tcp1/Cct8/Cct4/Cct3
BP	--	GO:0018108	peptidyl-tyrosine phosphorylation	271	-0.283767	-1.3974	0.00584795	0.162539	2833	tags=27%, list=19%, signal=22%	Ncf1/Hk1/Src/Samsn1/Yes1/Efna1/Bmp6/Il11/Igf2/Fgfr2/Hbegf/Ddr1/Tmem102/Frk/Srms/Pdgfrb/Clk3/Adora1/Tnfsf18/Ripk2/Clk1/Irf1/Musk/Tgfa/Adam17/Angpt4/Ghr/Il12b/Csf1r/Erbb2/Mlst8/Aatk/Pxn/Ctf1/Il6st/Efemp1/Gas6/Ptk2b/Dyrk3/Ctf2/Abi2/Pibf1/Itgb3/Fgfr1/Tek/Sfrp1/Cspg4/Dok7/Errfi1/Dvl2/Itga5/Neurl1a/Ptger4/Ppp2r5b/Dgkq/Sh3bp5l/Il23a/Hes1/Sema4d/Zgpat/Socs3/Sh2b3/Arhgef2/Htr2a/Pecam1/Nf2/Wee1/Gprc5b/Tgfb…
BP	--	GO:0046060	dATP metabolic process	8	0.5927	1.3974	0.103113	0.524718	1376	tags=50%, list=9%, signal=45%	Samhd1/Nudt1/Ada/Guk1
BP	--	GO:0060526	prostate glandular acinus morphogenesis	5	-0.684482	-1.39729	0.0891473	0.502147	2588	tags=60%, list=18%, signal=49%	Fgfr2/Sfrp1/Igf1
BP	--	GO:0060527	prostate epithelial cord arborization involved in prostate glandular acinus morphogenesis	5	-0.684482	-1.39729	0.0891473	0.502147	2588	tags=60%, list=18%, signal=49%	Fgfr2/Sfrp1/Igf1
MF	--	GO:0004993	G protein-coupled serotonin receptor activity	7	-0.617729	-1.39709	0.112381	0.537691	602	tags=29%, list=4%, signal=27%	Htr5b/Htr2a
MF	--	GO:0099589	serotonin receptor activity	7	-0.617729	-1.39709	0.112381	0.537691	602	tags=29%, list=4%, signal=27%	Htr5b/Htr2a
BP	--	GO:0046503	glycerolipid catabolic process	45	-0.379844	-1.39691	0.0520833	0.417608	3785	tags=60%, list=26%, signal=45%	Inpp5f/Gpcpd1/Ddhd2/Abhd6/Plb1/Pla2g4b/Pla2g4a/Pnpla8/Pnpla2/Apoa2/Pla2g5/Lipc/Lpl/Smpd4/Abhd12/Lypla2/Pla2g4c/Daglb/Pla2g15/Pnpla3/Abhd16a/Lipe/Pnpla7/Dagla/Plcb3/Pla2g6/Scarb1
BP	--	GO:1900122	positive regulation of receptor binding	8	0.59242	1.39674	0.105058	0.528957	4122	tags=75%, list=28%, signal=54%	Gcm2/B2m/Plcl2/Mmp9/App/Anxa2
BP	--	GO:0016048	detection of temperature stimulus	15	-0.497303	-1.39615	0.0871287	0.498884	3326	tags=40%, list=23%, signal=31%	Tlr4/Pawr/Adora1/Nr2f6/Htr2a/Cxcl12
BP	--	GO:0050961	detection of temperature stimulus involved in sensory perception	15	-0.497303	-1.39615	0.0871287	0.498884	3326	tags=40%, list=23%, signal=31%	Tlr4/Pawr/Adora1/Nr2f6/Htr2a/Cxcl12
BP	--	GO:0014827	intestine smooth muscle contraction	6	-0.642068	-1.39581	0.103448	0.525386	4832	tags=67%, list=33%, signal=45%	Ptger3/Ghrl/Kcnma1/Ptger4
BP	--	GO:1902950	regulation of dendritic spine maintenance	10	0.556888	1.39554	0.117172	0.544959	4601	tags=60%, list=31%, signal=41%	Homer1/Abhd17b/Fcgr2b/Cfl1/App/Zmynd8
BP	--	GO:0043313	regulation of neutrophil degranulation	8	0.591782	1.39524	0.107004	0.531464	1880	tags=38%, list=13%, signal=33%	Bcr/Cd177/Abr
BP	--	GO:0051665	membrane raft localization	5	0.688489	1.39502	0.12963	0.556721	2266	tags=60%, list=15%, signal=51%	Rala/Dock2/Naxe
BP	--	GO:0030540	female genitalia development	11	-0.542011	-1.39491	0.10978	0.533233	2842	tags=55%, list=19%, signal=44%	Bak1/Mertk/Wnt5a/Stra6/Tyro3/Tbx3
BP	--	GO:0034340	response to type I interferon	43	0.385906	1.3949	0.0604915	0.442578	1515	tags=26%, list=10%, signal=23%	Trim56/Samhd1/Ifitm3/Oas2/Trex1/Isg15/Irf7/Zbp1/Ifitm6/Setd2/Ube2k
BP	--	GO:1901985	positive regulation of protein acetylation	41	0.390804	1.39489	0.0689655	0.46447	2054	tags=29%, list=14%, signal=25%	Gata3/Kat2b/Tada2b/Prkaa2/Smad4/Brd7/Nfe2/Nos1/Mapk3/Taok1/Pih1d1/Sox4
BP	--	GO:0070365	hepatocyte differentiation	9	-0.572892	-1.39477	0.108652	0.532048	3950	tags=78%, list=27%, signal=57%	Hhex/Bmp4/Pck2/E2f8/E2f7/Prox1/Frzb
MF	--	GO:0051766	inositol trisphosphate kinase activity	5	-0.683165	-1.3946	0.0968992	0.519821	3592	tags=80%, list=24%, signal=60%	Itpkb/Itpk1/Ipmk/Itpka
BP	--	GO:1901142	insulin metabolic process	10	0.556394	1.3943	0.117172	0.544959	4685	tags=60%, list=32%, signal=41%	Pax6/Ceacam1/Nucb2/Nlgn2/Ern1/Ide
MF	--	GO:0003924	GTPase activity	260	0.28537	1.39427	0.00612245	0.162539	4005	tags=35%, list=27%, signal=26%	Rhoq/Rab21/Agap3/Rala/Gngt2/Rras/Eif5b/Eef2/Gbp4/Rab29/Nkiras1/Rab44/Ift22/Rab38/Gbp8/Arhgdib/Mx2/Gna12/Gtpbp2/Nudt1/Rab22a/Septin3/Ifi47/Rragd/Gm4841/Rab8a/Gbp7/Atl3/Drg1/Diras2/Tgtp2/Gng2/Rragc/Rhou/Mx1/Rab19/Rap2a/Adssl1/Agap1/Rab6a/Rab43/Gm4951/Irgm1/Srp54c/Drg2/Gbp6/Hras/Septin7/Rhot2/Tgtp1/Gnai2/Gbp3/Arl2/Gtpbp4/Rab25/Arl3/Srp54a/Gng4/Kras/Rab7/Tubb5/Gnb1/Gna13/Rab4b/Rhov/Gbp2/Rab14/Tbcc/Nr…
BP	--	GO:1902165	regulation of intrinsic apoptotic signaling pathway in response to DNA damage by p53 class mediator	14	0.512564	1.39407	0.107943	0.532048	392	tags=21%, list=3%, signal=21%	Sirt1/Cd74/Kdm1a
BP	--	GO:0071326	cellular response to monosaccharide stimulus	111	0.31955	1.39378	0.0324427	0.3442	2224	tags=25%, list=15%, signal=22%	Ppp3cb/Pik3ca/Map4k4/Grk2/Selenot/Rack1/Sirt1/Rab11fip2/Prkaa2/Kif5b/Smad4/Klf7/Zbtb20/Pde1c/Mpc2/Lrp1/Bad/Ndufaf2/Fkbp1b/Eny2/Smarca4/Pih1d1/Ppp2ca/Cacna1d/Sox4/Gpx1/Sri/Vcam1
CC	--	GO:0002177	manchette	10	0.556187	1.39378	0.117172	0.544959	3397	tags=50%, list=23%, signal=38%	Dync1h1/Ccdc181/Spef2/Strbp/Ran
BP	--	GO:0001912	positive regulation of leukocyte mediated cytotoxicity	54	0.366101	1.39342	0.0601942	0.442362	3070	tags=35%, list=21%, signal=28%	Cd226/Rasgrp1/Klrk1/H2-T23/H2-T22/H2-M2/Stap1/H2-D1/Ap1g1/B2m/Sh2d1b1/Arg1/Gm11127/H2-M3/Hspa8/Crtam/H2-Q7/H2-Q6/H2-T24
MF	--	GO:0016251	RNA polymerase II general transcription initiation factor activity	26	0.43665	1.39337	0.105675	0.530446	1899	tags=27%, list=13%, signal=23%	Taf4/Drap1/Gtf2f1/Taf12/Taf9/Snapc5/Gtf2h3
BP	--	GO:0051953	negative regulation of amine transport	23	-0.440277	-1.3933	0.088	0.500588	3402	tags=30%, list=23%, signal=23%	Ptgs1/Slc43a1/Tnf/Gck/Il1b/Adora1/Crhr2
BP	--	GO:0045823	positive regulation of heart contraction	25	-0.430809	-1.3933	0.0811359	0.485799	2437	tags=36%, list=17%, signal=30%	Scn3b/Slc1a1/Edn3/Edn1/Adm/Crhr2/Smtn/Trpm4/Kcnq1
BP	--	GO:0052126	movement in host environment	91	0.332754	1.3932	0.0376238	0.366755	2856	tags=33%, list=19%, signal=27%	Nectin1/Pikfyve/Grk2/Trim56/Cd74/Npc1/Ifitm3/Trim30b/Vamp8/Trim12c/Trim30a/Chmp4c/Trim30d/Chmp2a/Trim30c/Trim21/Siglec1/Lgals1/Ifitm6/Itgav/Ceacam1/Trim5/Cav2/Ifitm1/Phb/Rab7/Chmp4b/Trim25/Snx3/Trim28
MF	--	GO:0042577	lipid phosphatase activity	13	-0.512056	-1.39302	0.0990291	0.521193	3347	tags=46%, list=23%, signal=36%	Plpp1/Plppr2/Plpp6/Sgpp2/Plpp7/Plppr4
BP	--	GO:0006509	membrane protein ectodomain proteolysis	38	-0.392288	-1.39301	0.0645833	0.454353	5183	tags=58%, list=35%, signal=38%	Aph1a/Bace2/Lrig2/P2rx7/Tnfrsf1b/Sh3d19/Psen1/Erap1/Ncstn/Adam9/Adam10/Tnf/Sppl2a/Il1b/Adam17/Snx33/Prkcq/Myh9/Dag1/Sppl2b/Timp3/Pacsin3
MF	--	GO:0070679	inositol 1,4,5 trisphosphate binding	12	0.526206	1.39288	0.111336	0.535022	2507	tags=42%, list=17%, signal=35%	Rph3a/Itpr3/Itpr1/Trpc2/Plcl2
BP	--	GO:0035513	oxidative RNA demethylation	5	-0.68215	-1.39253	0.0968992	0.519821	2949	tags=80%, list=20%, signal=64%	Jmjd6/Fto/Alkbh1/Alkbh5
MF	--	GO:0035515	oxidative RNA demethylase activity	5	-0.68215	-1.39253	0.0968992	0.519821	2949	tags=80%, list=20%, signal=64%	Jmjd6/Fto/Alkbh1/Alkbh5
BP	--	GO:0071331	cellular response to hexose stimulus	110	0.321539	1.39242	0.0309478	0.342125	2224	tags=25%, list=15%, signal=22%	Ppp3cb/Pik3ca/Map4k4/Grk2/Selenot/Rack1/Sirt1/Rab11fip2/Prkaa2/Kif5b/Smad4/Klf7/Zbtb20/Pde1c/Mpc2/Lrp1/Bad/Ndufaf2/Fkbp1b/Eny2/Smarca4/Pih1d1/Ppp2ca/Cacna1d/Sox4/Gpx1/Sri/Vcam1
BP	--	GO:0006003	fructose 2,6-bisphosphate metabolic process	5	-0.682079	-1.39239	0.0968992	0.519821	3759	tags=80%, list=26%, signal=60%	Tigar/Gck/Pfkfb3/Pfkfb2
MF	--	GO:0030291	protein serine/threonine kinase inhibitor activity	29	0.425916	1.39235	0.102362	0.524718	1914	tags=28%, list=13%, signal=24%	Kat2b/Wnk1/Prkar2a/Cdkn1a/Macroh2a1/Hexim1/Cib1/Cdkn2a
BP	--	GO:2000001	regulation of DNA damage checkpoint	17	-0.475485	-1.39215	0.0996016	0.522997	3616	tags=41%, list=25%, signal=31%	Nek1/Wdr76/Rint1/Rfwd3/Etaa1/Ppp1r10/Ccar2
BP	--	GO:0045040	protein insertion into mitochondrial outer membrane	5	0.687036	1.39207	0.12963	0.556721	3365	tags=80%, list=23%, signal=62%	Hsp90aa1/Pdcd5/Tomm22/Samm50
MF	--	GO:0016758	transferase activity, transferring hexosyl groups	154	-0.30529	-1.39169	0.0219561	0.30461	3551	tags=41%, list=24%, signal=31%	B4galt2/Xylt2/B3gnt4/Ugt8a/A3galt2/Pygm/B3gnt3/Galnt12/Galnt11/Colgalt2/Gcnt2/Pomgnt2/B3galt4/Gcnt1/Hexb/Poglut2/Mfng/Fut8/Ext2/Alg9/Tmtc4/Eogt/Pomt1/Poglut1/Galnt4/B4galt7/Tmtc2/Mgat1/Stt3b/Pofut2/Fut11/Gbgt1/Poglut3/Uggt2/B3galt5/B4galt3/Alg2/Dpy19l3/Tymp/Pigq/Pygb/Hexa/Pomt2/A4galt/Galntl6/Extl2/B3galnt1/Fut10/Galnt15/Extl3/Sec1/Colgalt1/Galnt10/Ugt1a7c/B3gnt7/Chpf2/Gba2/Gys1/B3galt6/B3gnt2/Lf…
BP	--	GO:0015701	bicarbonate transport	14	-0.502349	-1.39165	0.0919765	0.507681	3217	tags=71%, list=22%, signal=56%	Slc4a1/Ptger3/Slc4a3/Slc4a5/Slc4a10/Slc26a7/Slc26a6/Slc4a2/Slc39a8/Car4
BP	--	GO:0072110	glomerular mesangial cell proliferation	10	-0.549301	-1.39156	0.116371	0.544959	3747	tags=50%, list=25%, signal=37%	Egr1/Bmp4/Bmp7/Pdgfrb/Itgb3
BP	--	GO:0051701	interaction with host	121	0.315041	1.39121	0.030888	0.342125	3021	tags=32%, list=21%, signal=26%	Nectin1/Pikfyve/Grk2/Trim56/Cd74/Rxra/Npc1/Ifitm3/Trim30b/Vamp8/Trim12c/Trim30a/Chmp4c/Trim30d/Chmp2a/Trim30c/Trim21/Siglec1/Lgals1/Ifitm6/Ulk1/Bad/Itgav/Ceacam1/Irgm1/Atg5/Trim5/Tcp1/Cav2/Ifitm1/Phb/Rab7/Chmp4b/Trim25/Snx3/Thoc3/Trim28/Kpna6/Thoc6
BP	--	GO:0010765	positive regulation of sodium ion transport	32	0.413449	1.39121	0.0764706	0.477998	1246	tags=28%, list=8%, signal=26%	Akt3/Wnk1/Ahcyl1/Kif5b/Akt2/Nos1/Glrx/Nedd4l/Mllt6
BP	--	GO:0090030	regulation of steroid hormone biosynthetic process	17	-0.475122	-1.39109	0.0996016	0.522997	2677	tags=29%, list=18%, signal=24%	Bmp6/Igf2/Dkk3/Dgkq/Igf1
BP	--	GO:0030238	male sex determination	8	-0.60013	-1.39062	0.112705	0.537691	2548	tags=50%, list=17%, signal=41%	Sox9/Map3k4/Ptgdr/Six4
BP	--	GO:0006108	malate metabolic process	6	0.655168	1.39056	0.104167	0.526875	2505	tags=50%, list=17%, signal=41%	Mdh2/Mdh1/Me2
BP	--	GO:0015980	energy derivation by oxidation of organic compounds	208	0.293457	1.39032	0.00408163	0.130464	3376	tags=35%, list=23%, signal=27%	Pik3ca/Nfatc3/Cox6a2/Cox5b/Ppargc1a/Bax/Bloc1s1/Cycs/Ndufs6/Trex1/Suclg1/Ndufv2/Mdh2/Ndufb9/Ndufa5/Ndufb8/Ndufa8/Ndufb6/Akt2/Ppp1ca/Uqcrb/Ndufs4/Park7/Irs2/Ndufa10/Lyrm7/Uqcrq/Cox6a1/Mdh1/Sdhaf4/Dnajc15/Ndufaf2/Ndufa12/Ppp1r3e/Ndufs7/Ireb2/Ndufc2/Ugp2/Ppp1cb/Sdhb/Cox7c/Slc25a23/Gsk3a/Slc25a12/Iscu/Sdhd/Akt1/Prkaca/Ppp1cc/Pdhb/Nop53/Agl/Sucla2/Prelid1/Cyc1/Cox5a/Fxn/Coq7/Gfpt1/Uqcrc1/Ndufs2/Ndufa7…
BP	--	GO:1901991	negative regulation of mitotic cell cycle phase transition	131	0.31281	1.39001	0.0250965	0.321393	2494	tags=24%, list=17%, signal=20%	Cdc73/Apc/Ctdsp2/Ctdsp1/Rad21/Pten/Cdk2ap2/Tpr/Hus1b/Aven/Rps27l/Cdkn1a/Syf2/Brd7/Slfn1/Chmp4c/Lcmt1/Ik/Cep192/Taok1/Gpr132/Rb1/Rad17/Klf4/Sox4/Jade1/Ccnd1/Atm/Mad2l1bp/Nop53/Nae1/Plk5
BP	--	GO:0006482	protein demethylation	25	-0.429782	-1.38998	0.0811359	0.485799	2121	tags=40%, list=14%, signal=34%	Kdm6b/Jmjd6/Kdm4a/Alkbh4/Kdm4c/Kdm1b/Kdm3a/Kdm2b/Kdm4b/Riox1
BP	--	GO:0008214	protein dealkylation	25	-0.429782	-1.38998	0.0811359	0.485799	2121	tags=40%, list=14%, signal=34%	Kdm6b/Jmjd6/Kdm4a/Alkbh4/Kdm4c/Kdm1b/Kdm3a/Kdm2b/Kdm4b/Riox1
BP	--	GO:0031122	cytoplasmic microtubule organization	63	0.352058	1.3898	0.0592734	0.440276	655	tags=14%, list=4%, signal=14%	Apc/Dlg1/Slk/Axin1/Dync1h1/Kpnb1/Dvl1/Pafah1b1/Camsap2
BP	--	GO:0045023	G0 to G1 transition	8	-0.599768	-1.38978	0.112705	0.537691	1579	tags=50%, list=11%, signal=45%	Dab2ip/Orc1/Ppp2r5b/Med1
BP	--	GO:0070316	regulation of G0 to G1 transition	8	-0.599768	-1.38978	0.112705	0.537691	1579	tags=50%, list=11%, signal=45%	Dab2ip/Orc1/Ppp2r5b/Med1
CC	--	GO:0043020	NADPH oxidase complex	5	0.685791	1.38955	0.12963	0.556721	1268	tags=60%, list=9%, signal=55%	Cyba/Ncf4/Ncf2
MF	--	GO:0005539	glycosaminoglycan binding	164	-0.299846	-1.38888	0.0173745	0.28533	3920	tags=38%, list=27%, signal=28%	Adgrg1/Ccn1/Mdk/Cfh/Fgfbp3/Hapln1/Pcolce2/Impg2/Pglyrp2/Bmp4/Aplp2/Bmp7/Nod2/Pla2g5/Bcan/Lipc/Lpl/Adamts5/Tgfbr3/Ccdc80/Adamts15/Slit2/Hk1/Pcolce/Col13a1/Ptprs/Fgfr2/Col11a1/Itgam/Hbegf/Dpysl3/Serpine2/Rspo3/Lgr4/Fstl1/Ccn4/Layn/Ptprf/Dcn/Vit/H1f1/Fgf1/Mamdc2/Cemip/Rtn4rl1/Fbln7/Comp/Col5a1/Extl2/Prelp/Chrd/Fgfr1/Sfrp1/Thbs3/Tlr2/Aplp1/Gns/Adamts1/Tgfbr2/Ccn3/Thbs2/Smoc1/Spock2
BP	--	GO:1903726	negative regulation of phospholipid metabolic process	9	-0.570445	-1.38881	0.108652	0.532048	2756	tags=56%, list=19%, signal=45%	Pik3ip1/Rubcn/Dab2ip/Washc1/Lpcat1
BP	--	GO:0002715	regulation of natural killer cell mediated immunity	36	0.397115	1.38857	0.0770713	0.479406	2417	tags=28%, list=16%, signal=23%	Cd226/Rasgrp1/Klrb1b/Klrk1/H2-T23/Lgals9/Ap1g1/Ceacam1/Sh2d1b1/H2-M3
BP	--	GO:0042269	regulation of natural killer cell mediated cytotoxicity	36	0.397115	1.38857	0.0770713	0.479406	2417	tags=28%, list=16%, signal=23%	Cd226/Rasgrp1/Klrb1b/Klrk1/H2-T23/Lgals9/Ap1g1/Ceacam1/Sh2d1b1/H2-M3
BP	--	GO:1905939	regulation of gonad development	18	-0.470664	-1.38837	0.107943	0.532048	3670	tags=44%, list=25%, signal=33%	Il1a/Hyal3/Runx1/Src/Sox9/Sema3a/Ptger4/Dhx37
BP	--	GO:0060271	cilium assembly	261	-0.28277	-1.38834	0.00779727	0.191953	3934	tags=35%, list=27%, signal=26%	Spag17/Ccdc113/Asap1/Bbs2/Cfap20/Nme5/Tctn1/Dnaaf2/Intu/Pcnt/Dnaaf4/Nek1/Tbc1d30/Cep135/Kif24/Rab23/Wdr34/Kctd17/Cfap43/Zfp423/Ccdc39/Armc9/Ptpdc1/Cep97/Celsr2/Wdr11/Dnaaf1/Rilpl1/Ubxn10/Cep162/Ift122/Ccdc66/Ccp110/Bbs5/Tchp/Ehd1/Hydin/Hyls1/Ablim1/Spag6l/Hap1/Bbs10/Cfap52/Stk36/Tmem231/Dzip1l/Parva/Ccdc63/Septin2/Fnbp1l/Ift140/Disc1/Ttc25/Cep41/Zmynd10/Sclt1/Bbs1/Tctn3/Dnah5/Cdc14a/Iqcb1/Ccdc114…
BP	--	GO:0051305	chromosome movement towards spindle pole	5	0.685123	1.3882	0.12963	0.556721	4600	tags=80%, list=31%, signal=55%	Kpnb1/Fmn2/Actr2/Actr3
BP	--	GO:0071888	macrophage apoptotic process	10	0.553928	1.38812	0.119192	0.547558	2210	tags=50%, list=15%, signal=43%	Sirt1/Selenos/Ccl5/Cdkn2a/Tcp1
BP	UP	GO:0002694	regulation of leukocyte activation	469	0.264258	1.38804	0.0021322	0.0945673	2466	tags=24%, list=17%, signal=21%	Cd226/Dcaf15/Bmi1/Lat/Gata3/Bcr/Mzb1/Sos2/Hsp90aa1/Pdcd1lg2/Dlg1/H2-Ab1/Rc3h2/Sos1/Rasgrp1/Cd74/Dlg5/Zfp609/Cd209a/Clec7a/H2-Aa/Lck/Cd209e/Klrk1/H2-T23/Ptpre/Card11/Dicer1/Cdkn1a/Ptpn22/Vamp8/Runx3/Ccr7/Dpp4/Slfn1/Csk/Ccl5/Il2ra/Gm9733/Il7r/Slamf7/Trex1/Sirpb1b/Cd3e/Dock8/Gm5150/Ada/Znhit1/Stap1/Pdpk1/Exosc3/Tbx21/Clec4d/Ikzf3/Rif1/Sirpb1a/Cbfb/Cd40/Tcf7/Sirpb1c/Lgals9/Mfhas1/Cd177/Lgals1/Flt3/Cd…
MF	--	GO:0015035	protein disulfide oxidoreductase activity	16	0.489395	1.38794	0.104743	0.528712	2840	tags=38%, list=19%, signal=30%	Txn2/Glrx/Sh3bgrl3/Gstk1/Txn1/Glrx2
BP	--	GO:1903400	L-arginine transmembrane transport	5	-0.679835	-1.38781	0.0968992	0.519821	165	tags=40%, list=1%, signal=40%	Slc7a1/Slc47a1
BP	--	GO:1903826	arginine transmembrane transport	5	-0.679835	-1.38781	0.0968992	0.519821	165	tags=40%, list=1%, signal=40%	Slc7a1/Slc47a1
BP	--	GO:0035909	aorta morphogenesis	31	-0.411634	-1.38776	0.0761317	0.47715	2214	tags=26%, list=15%, signal=22%	Pdgfrb/Prox1/Fkbp10/Col3a1/Tbx1/Ephb4/Hes1/Notch4
CC	--	GO:0071014	post-mRNA release spliceosomal complex	13	0.518639	1.38769	0.12115	0.548738	1752	tags=38%, list=12%, signal=34%	Syf2/Isy1/Hnrnpm/Ccdc12/Crnkl1
MF	--	GO:0050308	sugar-phosphatase activity	5	-0.679426	-1.38697	0.0968992	0.519821	3759	tags=100%, list=26%, signal=74%	Tigar/G6pc3/Pfkfb3/Pfkfb2
BP	--	GO:1904781	positive regulation of protein localization to centrosome	7	0.624711	1.38679	0.0985325	0.521193	2789	tags=57%, list=19%, signal=46%	Apc/Mark4/Pard6a/Cep250
BP	--	GO:0034332	adherens junction organization	43	0.383659	1.38677	0.0604915	0.442578	723	tags=16%, list=5%, signal=16%	Afdn/Hipk1/Dlg5/Rassf8/Csk/Pak2/Vegfa
BP	--	GO:0002708	positive regulation of lymphocyte mediated immunity	102	0.325841	1.38653	0.0350195	0.354257	3070	tags=34%, list=21%, signal=27%	Cd226/Gata3/Rasgrp1/Klrk1/H2-T23/Fzd5/H2-T22/H2-M2/Rsad2/Exosc3/Tbx21/Rif1/H2-D1/Cd40/Cd24a/Ap1g1/Fcer1a/Fcer1g/Prkcz/B2m/Fcgr1/Sh2d1b1/Gm11127/Il18/H2-M3/Tnfsf13/Hspa8/Tnfsf4/Crtam/Il4/H2-Q7/Hspd1/Pagr1a/H2-Q6/H2-T24
MF	--	GO:0032557	pyrimidine ribonucleotide binding	5	0.684285	1.3865	0.131687	0.560443	1728	tags=60%, list=12%, signal=53%	Hsp90aa1/Hsp90ab1/Ugp2
MF	--	GO:0030942	endoplasmic reticulum signal peptide binding	5	0.68416	1.38625	0.131687	0.560443	2490	tags=60%, list=17%, signal=50%	Srp14/Srp54c/Srp54a
CC	--	GO:0005758	mitochondrial intermembrane space	73	0.344563	1.38611	0.0450098	0.395026	3477	tags=41%, list=24%, signal=32%	Gatm/Hax1/Cox17/Uqcc2/Bloc1s1/Cycs/Ndufa8/Ndufb7/Glrx/Timm23/Park7/Ccs/Timm8b/Sod1/Timm13/Arl2/Prelid1/Timm10b/Micu2/Stoml2/Diablo/Sirt5/Pank2/Chchd2/Triap1/1810058I24Rik/Chchd10/Micu1/Ak2/Timm10
BP	--	GO:0045109	intermediate filament organization	16	0.488695	1.38596	0.106719	0.531116	2650	tags=38%, list=18%, signal=31%	Krt10/Agfg1/Nefl/Pkp1/Krt14/Krt17
BP	--	GO:0021562	vestibulocochlear nerve development	5	-0.67891	-1.38592	0.0988372	0.521193	213	tags=80%, list=1%, signal=79%	Chrnb2/Nrp2/Tifab/Atp8b1
BP	UP	GO:0002521	leukocyte differentiation	471	0.263508	1.38573	0.0021322	0.0945673	2070	tags=21%, list=14%, signal=18%	Cd8a/Itk/Ppp3cb/Bmi1/Gata3/Bcl11b/Apc/Ncor1/Sos2/Hsp90aa1/Sirt1/Gon4l/H2-Ab1/Rc3h2/Sos1/Rasgrp1/Cd74/Nfatc3/Spib/Zfp609/Tnfsf8/H2-Aa/Lck/Kdm1a/Rras/Card11/Hax1/Dicer1/Cebpe/Ptpn22/Runx3/Cd3g/Bax/Fzd5/Ccr7/Pafah1b1/Runx2/Srf/Foxp1/Vegfa/Cebpg/Fbxw7/Ccl5/Irf2bp2/Il2ra/Rps6/Ocstamp/Il7r/Hectd1/Nf1/Cd3e/Fnip1/Themis/Rsad2/Ada/Tbx21/Clec4d/Ikzf3/Tspan2/Ly6d/Pilrb1/Cbfb/Tcf7/Lgals9/Lgals1/Ly9/Psap/Tusc…
BP	--	GO:0002604	regulation of dendritic cell antigen processing and presentation	9	0.567495	1.38544	0.118812	0.546759	3001	tags=67%, list=20%, signal=53%	Cd74/Ccr7/Slc11a1/Cd68/Thbs1/Fgl2
BP	--	GO:0051101	regulation of DNA binding	103	0.325356	1.38536	0.037182	0.362885	3410	tags=38%, list=23%, signal=29%	Hipk1/Gata3/Hipk2/Nipbl/Sirt1/Ilrun/Jak2/Ski/Hipk3/Lamtor5/Fbxw7/Edf1/Pax6/Calm1/Mapk8/Lgals9/Ddrgk1/Park7/Smarca4/Nme1/Rb1/Klf4/Txn1/Sri/Nsd1/Wapl/Ddit3/Sumo3/Cpne1/Sumo1/Acd/Trim28/Ep300/Brd4/Zbtb7c/Pinx1/Rest/Rsf1/Mmp9
BP	--	GO:0010804	negative regulation of tumor necrosis factor-mediated signaling pathway	11	-0.538211	-1.38513	0.115768	0.544959	3274	tags=55%, list=22%, signal=42%	Ptpn2/Traip/Rffl/Gas6/Peli3/Ccdc3
BP	--	GO:0003263	cardioblast proliferation	9	-0.568884	-1.38501	0.108652	0.532048	897	tags=67%, list=6%, signal=63%	Notch1/Gng5/Mks1/Six1/Tbx1/Hes1
BP	--	GO:0003264	regulation of cardioblast proliferation	9	-0.568884	-1.38501	0.108652	0.532048	897	tags=67%, list=6%, signal=63%	Notch1/Gng5/Mks1/Six1/Tbx1/Hes1
BP	--	GO:0035994	response to muscle stretch	13	-0.509048	-1.38483	0.100971	0.524718	3513	tags=62%, list=24%, signal=47%	Raf1/Slc8a1/Fos/Nfkbia/Chuk/Jun/Ankrd23/Rela
MF	--	GO:0042392	sphingosine-1-phosphate phosphatase activity	7	-0.612215	-1.38462	0.12	0.548209	3347	tags=57%, list=23%, signal=44%	Plpp1/Plpp6/Sgpp2/Plpp7
MF	--	GO:0071617	lysophospholipid acyltransferase activity	17	-0.472898	-1.38457	0.101594	0.524718	1572	tags=35%, list=11%, signal=32%	Pnpla3/Abhd8/Mboat7/Agpat1/Lpcat3/Lpcat1
MF	--	GO:0009931	calcium-dependent protein serine/threonine kinase activity	9	0.567038	1.38433	0.118812	0.546759	3849	tags=56%, list=26%, signal=41%	Mapkapk2/Mknk2/Camk2a/Mapkapk5/Mapkapk3
MF	--	GO:0038036	sphingosine-1-phosphate receptor activity	7	-0.612085	-1.38433	0.12	0.548209	1394	tags=57%, list=9%, signal=52%	S1pr1/S1pr5/Sphk2/S1pr4
BP	--	GO:0016571	histone methylation	117	0.315454	1.38427	0.0252918	0.321455	1742	tags=23%, list=12%, signal=21%	Gata3/Ctcf/Ncoa6/Setd1a/Suz12/Sirt1/Kmt2b/Crebbp/Carm1/Kdm1a/Smad4/Kmt2a/Arid4a/Ehmt2/Rtf1/Setmar/Kmt2c/Rif1/Macroh2a1/N6amt1/Arid4b/Rnf20/Mllt6/Setd2/Mtf2/Wdr61/Pih1d1
BP	--	GO:0002274	myeloid leukocyte activation	191	0.295327	1.38414	0.008	0.191953	3985	tags=39%, list=27%, signal=29%	Cd226/Lat/Bcr/Rasgrp1/Jak2/Klrk1/Ptpre/Vamp8/Lat2/Pi4k2a/Ccl5/Trex1/Stap1/Pdpk1/Clec4d/Cxcr2/Pilrb1/Fpr2/Lgals9/Mfhas1/Cd177/Cd48/Dnase1l3/Fcgr4/Kars/Pirb/Dock2/Fcer1a/Crtc3/Batf/Ccr2/Pja2/Fcer1g/Nampt/Nr1h3/Abr/Tlr9/Rora/Cplx2/Flt3l/Foxf1/Fgr/Lrfn5/Atm/Il18/Crlf2/Slc11a1/Aif1/Tmem106a/Ms4a2/Snap23/Thbs1/Il4/Ubd/Tspan32/Hspd1/Gab2/Cd300lf/Rac2/Casp1/Ifnb1/Il18rap/Adora2b/Cd244a/Dcstamp/Pycard/Tlr…
BP	--	GO:1901799	negative regulation of proteasomal protein catabolic process	49	0.373578	1.38397	0.0680529	0.463002	2135	tags=31%, list=15%, signal=26%	Usp7/Tlk2/N4bp1/Bag6/Rybp/Usp25/Taf9/Ubxn1/Ddrgk1/Hsp90ab1/Park7/Erlec1/Psmf1/Gabarapl2/Psme3ip1
BP	--	GO:0045916	negative regulation of complement activation	6	-0.636563	-1.38385	0.116858	0.544959	5013	tags=83%, list=34%, signal=55%	A2m/Cd59b/Serping1/Susd4/Cd59a
BP	--	GO:1903348	positive regulation of bicellular tight junction assembly	5	-0.677867	-1.38379	0.100775	0.524718	2810	tags=100%, list=19%, signal=81%	Epha2/Cldn1/Cldn5/Nphp1
BP	--	GO:0002009	morphogenesis of an epithelium	425	-0.270349	-1.38374	0.00996016	0.220406	2042	tags=20%, list=14%, signal=17%	Stk3/Lama1/Sema3a/Numb/Fzd3/Lgr4/Sapcd2/Rdh10/Timeless/Chuk/Npnt/Rhob/Prox1/Fzd6/Pxn/Mrtfa/Fgf1/Wnk4/Kat2a/Phldb2/Col5a1/Edn1/Adm/Dvl3/Robo1/Tgfb1i1/Fgfr1/Lzts2/Zdhhc7/Llgl2/Tek/Grsf1/Hhip/Sfrp1/Foxf2/Frzb/Vasp/Mgp/Tbx1/Dvl2/Dchs1/Dag1/Fat4/Fzd2/Nrarp/Sdc4/Foxd1/Stil/Prickle1/Sh3bp1/Hes1/Rbm15/Tgfbr2/Med1/Deaf1/Nkd1/Rasip1/Socs3/Kdm2b/Arl13b/Hdac5/Csf1/Sox17/Tmeff2/Vangl2/Spry1/Lef1/Sufu/Tgfb1/Kl…
BP	--	GO:0006625	protein targeting to peroxisome	17	-0.472599	-1.3837	0.101594	0.524718	2951	tags=35%, list=20%, signal=28%	Hacl1/Pex12/Pex6/Pex5/Pex14/Pex10
BP	--	GO:0072662	protein localization to peroxisome	17	-0.472599	-1.3837	0.101594	0.524718	2951	tags=35%, list=20%, signal=28%	Hacl1/Pex12/Pex6/Pex5/Pex14/Pex10
BP	--	GO:0072663	establishment of protein localization to peroxisome	17	-0.472599	-1.3837	0.101594	0.524718	2951	tags=35%, list=20%, signal=28%	Hacl1/Pex12/Pex6/Pex5/Pex14/Pex10
MF	--	GO:0019103	pyrimidine nucleotide binding	9	0.566758	1.38364	0.120792	0.548601	1885	tags=44%, list=13%, signal=39%	Hsp90aa1/Hsp90ab1/Ugp2/Nt5c
MF	--	GO:0032452	histone demethylase activity	20	-0.454373	-1.38363	0.109053	0.532048	3074	tags=45%, list=21%, signal=36%	Kdm6b/Jmjd6/Kdm4a/Kdm4c/Kdm1b/Kdm3a/Kdm2b/Kdm4b/Riox1
MF	--	GO:0140457	protein demethylase activity	20	-0.454373	-1.38363	0.109053	0.532048	3074	tags=45%, list=21%, signal=36%	Kdm6b/Jmjd6/Kdm4a/Kdm4c/Kdm1b/Kdm3a/Kdm2b/Kdm4b/Riox1
BP	--	GO:0016584	nucleosome positioning	12	-0.524714	-1.38357	0.110236	0.534234	2043	tags=50%, list=14%, signal=43%	H1f10/H1f1/H1f3/H1f2/H1f4/H1f5
CC	--	GO:0030991	intraciliary transport particle A	8	-0.597059	-1.3835	0.112705	0.537691	2834	tags=50%, list=19%, signal=40%	Ift122/Ttc21b/Ift140/Wdr35
BP	--	GO:0060449	bud elongation involved in lung branching	6	-0.636323	-1.38332	0.118774	0.546759	3744	tags=83%, list=25%, signal=62%	Bmp4/Fgfr2/Yap1/Rdh10/Spry1
MF	--	GO:0002162	dystroglycan binding	8	-0.596947	-1.38324	0.112705	0.537691	813	tags=50%, list=6%, signal=47%	Clasp2/Clasp1/Dag1/Fkrp
BP	--	GO:0018212	peptidyl-tyrosine modification	274	-0.280948	-1.38318	0.00582524	0.162539	3445	tags=32%, list=23%, signal=25%	Il34/Egf/Kitl/Tnfrsf1a/Tlr4/Ptpn2/Sla/Flt4/Clk4/Hdac2/Tpst2/Tnk2/Tnf/Ncf1/Hk1/Src/Samsn1/Yes1/Efna1/Bmp6/Il11/Igf2/Fgfr2/Hbegf/Ddr1/Tmem102/Frk/Srms/Pdgfrb/Clk3/Adora1/Tnfsf18/Ripk2/Clk1/Irf1/Musk/Tgfa/Adam17/Angpt4/Ghr/Il12b/Csf1r/Erbb2/Mlst8/Aatk/Pxn/Ctf1/Il6st/Efemp1/Gas6/Ptk2b/Dyrk3/Ctf2/Abi2/Pibf1/Itgb3/Fgfr1/Tek/Sfrp1/Cspg4/Dok7/Errfi1/Dvl2/Itga5/Neurl1a/Ptger4/Ppp2r5b/Dgkq/Sh3bp5l/Il23a/He…
CC	--	GO:0005915	zonula adherens	6	-0.63619	-1.38304	0.118774	0.546759	2441	tags=50%, list=17%, signal=42%	Kifc3/Plekha7/Nectin2
BP	--	GO:0098937	anterograde dendritic transport	6	0.651608	1.38301	0.10625	0.531116	3888	tags=67%, list=26%, signal=49%	Kif5b/Kif5a/Flot2/Trak2
BP	--	GO:0050863	regulation of T cell activation	278	0.281228	1.383	0.00614754	0.162539	2497	tags=27%, list=17%, signal=23%	Bmi1/Lat/Gata3/Sos2/Hsp90aa1/Pdcd1lg2/Dlg1/H2-Ab1/Rc3h2/Sos1/Rasgrp1/Cd74/Dlg5/Zfp609/Cd209a/H2-Aa/Lck/Cd209e/H2-T23/Card11/Dicer1/Ptpn22/Runx3/Ccr7/Dpp4/Slfn1/Csk/Ccl5/Il2ra/Gm9733/Il7r/Trex1/Sirpb1b/Cd3e/Dock8/Gm5150/Ada/Znhit1/Tbx21/Sirpb1a/Cbfb/Tcf7/Sirpb1c/Lgals9/Lgals1/Cd24a/Cd47/Pla2g2d/Hsph1/Tnfsf13b/Bad/Lgals3/Anxa1/Ceacam1/Cd6/Ccr2/Il12rb1/Btla/Zbtb7b/Cdkn2a/Prkcz/Selenok/Prdx2/Zmiz1/So…
BP	--	GO:0045063	T-helper 1 cell differentiation	20	-0.45411	-1.38283	0.109053	0.532048	2417	tags=50%, list=16%, signal=42%	Stat6/Il4ra/Tmem98/Gadd45g/Ripk2/Irf1/Relb/Lef1/Hlx/Jak3
BP	--	GO:0072539	T-helper 17 cell differentiation	25	-0.427504	-1.38262	0.0831643	0.489006	1339	tags=28%, list=9%, signal=25%	Loxl3/Nfkbiz/Il23a/Zc3h12a/Nfkbid/Tgfb1/Nlrp3
BP	--	GO:0048711	positive regulation of astrocyte differentiation	13	-0.508213	-1.38256	0.104854	0.528951	2494	tags=38%, list=17%, signal=32%	Bin1/Serpine2/Il1b/Il6st/Hes1
BP	--	GO:0008210	estrogen metabolic process	14	-0.499014	-1.38241	0.0939335	0.514206	2264	tags=50%, list=15%, signal=42%	Pdgfra/Hsd17b7/Sgpl1/Cyp1b1/H2-Ke6/Plekha1/Ugt1a7c
BP	--	GO:0030203	glycosaminoglycan metabolic process	71	-0.340785	-1.38208	0.0499002	0.409855	3799	tags=39%, list=26%, signal=29%	Chst1/Pglyrp2/Itih4/Dse/Slc10a7/Hyal3/Egf/Itih2/Hexb/Ext2/Idua/B4galt7/Il1b/Pdgfrb/Hexa/Dcn/Mamdc2/Cemip/Dsel/Glce/Ptger4/Gns/Chpf2/B3galt6/Ap2a1/Itih5/Tgfb1/Spock2
BP	--	GO:0060462	lung lobe development	6	-0.63575	-1.38208	0.118774	0.546759	543	tags=50%, list=4%, signal=48%	Fgfr2/Tgfbr2/Igf1
BP	--	GO:0060463	lung lobe morphogenesis	6	-0.63575	-1.38208	0.118774	0.546759	543	tags=50%, list=4%, signal=48%	Fgfr2/Tgfbr2/Igf1
CC	--	GO:0030915	Smc5-Smc6 complex	7	0.622579	1.38206	0.100629	0.524718	3687	tags=57%, list=25%, signal=43%	Nsmce2/Smc6/Nsmce4a/Nsmce1
CC	--	GO:0106068	SUMO ligase complex	7	0.622579	1.38206	0.100629	0.524718	3687	tags=57%, list=25%, signal=43%	Nsmce2/Smc6/Nsmce4a/Nsmce1
BP	--	GO:0046651	lymphocyte proliferation	253	0.283464	1.38189	0.00814664	0.193292	2596	tags=26%, list=18%, signal=22%	Bmi1/Mzb1/Sos2/Pdcd1lg2/Pura/Dlg1/H2-Ab1/Rc3h2/Sos1/Rasgrp1/Cd74/Dlg5/Cd209a/H2-Aa/Cd209e/H2-T23/Card11/Cdkn1a/Ptpn22/Bax/Ccr7/Psmb10/Slfn1/Ccl5/Il2ra/Rps6/Il7r/Cd3e/Dock8/Ada/Znhit1/Gapt/Ikzf3/Cd40/Lgals9/Flt3/Cd24a/Irs2/Pla2g2d/Tnfsf13b/Lgals3/Dock2/Anxa1/Fkbp1b/Ceacam1/Cd6/Ccr2/Il12rb1/Btla/Zbtb7b/Fkbp1a/Cdkn2a/Tlr9/Selenok/Prdx2/Itgal/Vcam1/Siglecg/Arg1/Atm/Il18/H2-M3/Slc11a1/Aif1/Plcl2/Tnfsf…
BP	--	GO:0048644	muscle organ morphogenesis	58	-0.356379	-1.38185	0.0371901	0.362885	897	tags=21%, list=6%, signal=20%	Prox1/Col3a1/Tbx1/Fzd2/Med1/Vangl2/Mybpc3/Pkp2/Epor/Tgfb1/Adarb1/Foxc2
MF	--	GO:0016647	oxidoreductase activity, acting on the CH-NH group of donors, oxygen as acceptor	5	-0.676896	-1.3818	0.100775	0.524718	4698	tags=80%, list=32%, signal=54%	4930438A08Rik/Il4i1/Smox/Lao1
MF	--	GO:0046592	polyamine oxidase activity	5	-0.676896	-1.3818	0.100775	0.524718	4698	tags=80%, list=32%, signal=54%	4930438A08Rik/Il4i1/Smox/Lao1
BP	--	GO:0042136	neurotransmitter biosynthetic process	6	-0.635455	-1.38144	0.118774	0.546759	2414	tags=67%, list=16%, signal=56%	Gad1/Daglb/Dagla/Moxd1
BP	--	GO:0071158	positive regulation of cell cycle arrest	29	-0.411733	-1.38139	0.0870445	0.498884	2967	tags=38%, list=20%, signal=30%	Zbtb17/Brca1/Casp2/Fap/Rbm38/Dab2ip/Ppp2r5b/Cdk5r1/Pidd1/Med25/Tgfb1
MF	--	GO:0070324	thyroid hormone binding	7	0.622225	1.38128	0.100629	0.524718	1298	tags=43%, list=9%, signal=39%	Thra/Ctsh/Thrb
CC	--	GO:0000923	equatorial microtubule organizing center	5	-0.676583	-1.38117	0.102713	0.524718	3077	tags=80%, list=21%, signal=63%	Tubgcp2/Tubgcp6/Tubgcp5/Tubgcp3
BP	--	GO:0050854	regulation of antigen receptor-mediated signaling pathway	52	0.365788	1.38114	0.0682261	0.463269	3078	tags=37%, list=21%, signal=29%	Cd226/Lck/Card11/Ptpn22/Ccr7/Rab29/Lpxn/Ada/Stap1/Lgals3/Kcnn4/Dusp22/Tespa1/Plcl2/Fcgr2b/Ptprj/Gps2/Rps3/Prkcb
BP	--	GO:0048839	inner ear development	147	-0.303756	-1.38057	0.0237154	0.312846	3029	tags=32%, list=21%, signal=26%	C1qtnf5/Cebpa/Tomt/Myo6/Trip11/Get1/Ptk7/Fgfr2/Col11a1/Sox9/Cecr2/Kcnma1/Cux1/Prrx2/Hpn/Wnt5a/Fzd3/Myo15/Prox1/Igfbp7/Fzd6/Tmie/Dvl3/Fgfr1/Ror1/Clic5/Frzb/Tbx1/Dvl2/Dchs1/Plppr4/Fat4/Itga8/Fzd2/Ush1g/Sdc4/Myo7a/Lrp10/Hes1/Gata2/Vangl2/Atp8b1/Tprn/Igf1/Kcnq1/Six4/Naglu
BP	UP	GO:0010608	posttranscriptional regulation of gene expression	417	0.26615	1.38046	0.00201613	0.09447	3210	tags=27%, list=22%, signal=22%	Larp1/Eif4ebp2/Uhmk1/Cnot6/Ago2/Samd4b/Ncor1/Rock1/Rack1/Mapkapk2/Eif4e3/Tent5a/Tent4b/Rc3h2/Tpr/Cnot6l/Pum2/Tent4a/Rxra/Rock2/Ago1/Eif5b/Ago4/Eef2/Ptbp3/Tut4/Dicer1/Rps27l/Sarnp/Eif4ebp1/Ctif/Eif3e/Dhx36/Uqcc2/Rpl38/Eif3c/Vegfa/Fxr1/Niban1/Srp9/Gtpbp2/Cpeb4/Cnot1/Hnrnpa0/Polr2g/Taco1/Mrpl13/Akt2/Dnajc3/Tardbp/Ppp1ca/Mex3d/Hnrnpm/Nemf/Ngdn/Mvk/Eif4enif1/Eif2ak2/Pym1/Pabpc4/Henmt1/Mknk2/Eif5a2/Ire…
BP	--	GO:0051923	sulfation	7	0.621817	1.38037	0.100629	0.524718	3203	tags=57%, list=22%, signal=45%	Ndst1/Tpst1/Chsy1/Sult1c2
BP	--	GO:0035356	cellular triglyceride homeostasis	5	0.681235	1.38032	0.131687	0.560443	919	tags=40%, list=6%, signal=38%	Sirt1/Slc25a27
BP	--	GO:0031929	TOR signaling	109	0.318261	1.3802	0.0327553	0.345752	2371	tags=27%, list=16%, signal=22%	Larp1/Akt3/Gata3/Eif4ebp2/Sik3/Sirt1/Card11/Prkaa2/Eif4ebp1/Sesn3/Lamtor5/Rps6/Gna12/Fnip1/Rragd/Smg1/Rragc/Lamtor2/Pih1d1/Gsk3a/Lamtor1/Rnf152/Smcr8/Pdcd6/Kdr/Sec13/Tbc1d7/Atm/Bmt2
BP	--	GO:0009215	purine deoxyribonucleoside triphosphate metabolic process	11	0.533404	1.38009	0.121756	0.549223	3842	tags=64%, list=26%, signal=47%	Samhd1/Nudt1/Ada/Guk1/Nudt16/Ak2/Oga
BP	--	GO:2000181	negative regulation of blood vessel morphogenesis	104	-0.31963	-1.38006	0.0432099	0.393522	2699	tags=31%, list=18%, signal=25%	Sema3e/Cx3cr1/Emilin1/E2f2/Cldn5/Minar1/Tie1/Angpt4/Il12b/Col4a2/Dcn/Ptprm/Dab2ip/Krit1/Tbxa2r/Crhr2/Tek/Vash1/Hhip/Ism1/Cd59a/Atf2/Ptger4/Flcn/Pik3r2/Card10/Adamts1/Hgs/Hdac5/Thbs2/Klf2/Gpr4
BP	--	GO:0034351	negative regulation of glial cell apoptotic process	9	-0.566822	-1.37999	0.110664	0.534234	4067	tags=56%, list=28%, signal=40%	Prkch/Prkci/Traf2/Gas6/Igf1
MF	--	GO:0004861	cyclin-dependent protein serine/threonine kinase inhibitor activity	12	0.521103	1.37937	0.117409	0.544959	1914	tags=33%, list=13%, signal=29%	Kat2b/Cdkn1a/Hexim1/Cdkn2a
BP	--	GO:0006999	nuclear pore organization	14	0.507084	1.37916	0.124236	0.55229	2191	tags=36%, list=15%, signal=30%	Tmem170/Nup98/Nup153/Nup205/Rtn4
BP	--	GO:0039535	regulation of RIG-I signaling pathway	15	0.49303	1.37913	0.108652	0.532048	717	tags=27%, list=5%, signal=25%	Nploc4/Ankrd17/Pum2/Ddx60
MF	--	GO:0005080	protein kinase C binding	57	-0.35996	-1.37903	0.0398323	0.380428	3829	tags=46%, list=26%, signal=34%	Pkn1/Trpv4/Adam9/Dact1/Rbck1/Hdac9/Pick1/Src/Pawr/Plek/Sqstm1/Adcy4/Dact3/Prkd2/Irs1/Itgb3/Srsf2/Cavin2/Prkcsh/Pld2/BC034090/Sdc4/Hdac5/Hspb1/Pkp2/Slc22a8
BP	--	GO:0002705	positive regulation of leukocyte mediated immunity	134	0.311082	1.37877	0.0237624	0.312846	3192	tags=35%, list=22%, signal=28%	Cd226/Gata3/Scimp/Rasgrp1/Klrk1/H2-T23/Vamp8/Dhx36/Fzd5/H2-T22/H2-M2/Rsad2/Stap1/Exosc3/Tbx21/Rif1/H2-D1/Cd40/Cd177/Cd24a/Ap1g1/Fcer1a/Fcer1g/Prkcz/B2m/Fcgr1/Fgr/Sh2d1b1/Arg1/Ddx58/Gm11127/Il18/H2-M3/Tnfsf13/Hspa8/Tnfsf4/Ddx21/Ms4a2/Crtam/Il4/H2-Q7/Hspd1/Pagr1a/H2-Q6/H2-T24/Gab2/C3
BP	--	GO:0008535	respiratory chain complex IV assembly	23	0.445848	1.3787	0.103586	0.525814	4920	tags=74%, list=33%, signal=49%	Coa8/Cox17/Taco1/Cox14/Cox16/Cox18/Coa3/Oxa1l/Pet100/Surf1/Bcs1l/Cox20/Sco1/Cox19/Coa4/Coa5/Cox10
MF	--	GO:0005536	glucose binding	9	-0.566257	-1.37862	0.110664	0.534234	2805	tags=56%, list=19%, signal=45%	Hk1/Gck/Gys1/Slc2a8/Slc2a3
MF	--	GO:0005003	ephrin receptor activity	11	-0.535638	-1.37851	0.11976	0.548209	1229	tags=27%, list=8%, signal=25%	Ephb3/Ephb4/Epha7
MF	--	GO:0019199	transmembrane receptor protein kinase activity	59	-0.353167	-1.37839	0.0448065	0.395026	2588	tags=32%, list=18%, signal=27%	Tgfbr3/Flt4/Fgfr2/Ddr1/Mertk/Pdgfrb/Musk/Tie1/Csf1r/Erbb2/Efemp1/Ephb3/Fgfr1/Tek/Ror1/Ephb4/Tgfbr2/Tyro3/Epha7
BP	--	GO:1901550	regulation of endothelial cell development	15	0.492693	1.37818	0.110664	0.534234	1898	tags=27%, list=13%, signal=23%	Rock1/Rock2/Vegfa/Akap11
BP	--	GO:1903140	regulation of establishment of endothelial barrier	15	0.492693	1.37818	0.110664	0.534234	1898	tags=27%, list=13%, signal=23%	Rock1/Rock2/Vegfa/Akap11
MF	--	GO:0034987	immunoglobulin receptor binding	7	0.620832	1.37818	0.102725	0.524718	2148	tags=57%, list=15%, signal=49%	Jchain/Clec4d/Lgals3/Fgr
BP	--	GO:0042267	natural killer cell mediated cytotoxicity	47	0.375027	1.37817	0.0704762	0.467428	2811	tags=30%, list=19%, signal=24%	Cd226/Rasgrp1/Klrb1b/Klrk1/H2-T23/Cebpg/Lgals9/Ap1g1/Ceacam1/Sh2d1b1/Il18/H2-M3/Prdx1/Crtam
BP	--	GO:0031125	rRNA 3'-end processing	10	0.549925	1.37809	0.121212	0.548738	2808	tags=60%, list=19%, signal=49%	Exosc3/Exosc7/Exosc8/Exosc9/Exosc2/Exosc10
CC	--	GO:0071986	Ragulator complex	6	0.649252	1.37801	0.10625	0.531116	3610	tags=83%, list=25%, signal=63%	Lamtor5/Lamtor2/Lamtor1/Lamtor4/Lamtor3
CC	--	GO:0001740	Barr body	5	0.680075	1.37797	0.133745	0.561886	1126	tags=40%, list=8%, signal=37%	Smchd1/Macroh2a1
BP	--	GO:0007270	neuron-neuron synaptic transmission	9	0.564427	1.37795	0.124752	0.55229	1459	tags=33%, list=10%, signal=30%	Pten/Vdac3/Arid1b
MF	--	GO:0016705	oxidoreductase activity, acting on paired donors, with incorporation or reduction of molecular oxygen	112	-0.316085	-1.37765	0.0395833	0.379344	3120	tags=31%, list=21%, signal=25%	P3h3/Mtrr/Ch25h/Cyp2u1/Jmjd6/Pcbd1/Cyp2f2/P4ha3/Nos2/Mical2/Scd2/Cyp1b1/Jmjd7/Kdm4a/Fto/Fmo2/Plod2/Tbxas1/P3h1/Egln2/Ptgs2/Kdm4c/Kdm1b/P4htm/Ndor1/Alkbh1/Mical1/Moxd1/Nos3/Kdm2b/Plod1/Alkbh5/Cyp2d22/Kdm4b/Riox1
BP	--	GO:2001171	positive regulation of ATP biosynthetic process	13	0.514848	1.37755	0.12731	0.55306	3400	tags=46%, list=23%, signal=36%	Ppargc1a/Ndufc2/Pid1/Antkmt/Il4/Atpsckmt
BP	--	GO:0002433	immune response-regulating cell surface receptor signaling pathway involved in phagocytosis	9	0.564229	1.37747	0.124752	0.55229	3990	tags=56%, list=27%, signal=41%	Cd47/Fcgr2b/Ptprj/Rapgef1/Myo1g
BP	--	GO:0038096	Fc-gamma receptor signaling pathway involved in phagocytosis	9	0.564229	1.37747	0.124752	0.55229	3990	tags=56%, list=27%, signal=41%	Cd47/Fcgr2b/Ptprj/Rapgef1/Myo1g
BP	--	GO:0060837	blood vessel endothelial cell differentiation	8	0.584101	1.37713	0.114786	0.543694	2803	tags=38%, list=19%, signal=30%	Foxj2/Kdr/Ccm2
BP	--	GO:1903753	negative regulation of p38MAPK cascade	7	0.620326	1.37706	0.102725	0.524718	1384	tags=43%, list=9%, signal=39%	Dlg1/Ptpn22/Hsph1
MF	--	GO:0033192	calmodulin-dependent protein phosphatase activity	5	0.679616	1.37704	0.133745	0.561886	197	tags=40%, list=1%, signal=39%	Ppp3cb/Ppm1a
BP	--	GO:0034182	regulation of maintenance of mitotic sister chromatid cohesion	6	0.64873	1.3769	0.10625	0.531116	1126	tags=33%, list=8%, signal=31%	Nsmce2/Macroh2a1
BP	--	GO:0032053	ciliary basal body organization	5	-0.674303	-1.37651	0.110465	0.534234	2650	tags=80%, list=18%, signal=66%	Ulk4/Crocc/Ccp110/Foxj1
BP	--	GO:0031646	positive regulation of nervous system process	68	0.347091	1.37635	0.054	0.420072	715	tags=12%, list=5%, signal=11%	Afdn/Grk2/Itgax/Pten/Rims1/Dicer1/Dvl1/Cacnb3
BP	--	GO:0070972	protein localization to endoplasmic reticulum	61	0.352254	1.37554	0.0601942	0.442362	2577	tags=34%, list=18%, signal=29%	Sec63/Tram2/Srp9/Tapt1/Srp19/Srp72/Ddrgk1/Sec16a/Srp14/Macf1/Srp54c/Sec61g/Pmm2/Gabarapl2/Rtn4/Rer1/Mia3/Sec61b/Srp54a/Grik5/Chmp4b
CC	--	GO:0036379	myofilament	19	-0.45954	-1.37548	0.103239	0.52486	2752	tags=37%, list=19%, signal=30%	Tpm2/Tmod1/Trim32/Lmod3/Tmod4/Mybpc3/Actn2
MF	--	GO:0043560	insulin receptor substrate binding	10	0.548876	1.37546	0.121212	0.548738	2268	tags=50%, list=15%, signal=42%	Pik3ca/Pik3cb/Jak2/Grb2/Ptpn11
BP	--	GO:0010460	positive regulation of heart rate	17	-0.46969	-1.37518	0.101594	0.524718	2437	tags=47%, list=17%, signal=39%	Scn3b/Slc1a1/Edn3/Edn1/Adm/Crhr2/Trpm4/Kcnq1
BP	--	GO:0048536	spleen development	33	0.406599	1.37496	0.0891089	0.502147	1461	tags=24%, list=10%, signal=22%	Pbx1/Rc3h2/Samd9l/Dicer1/Kmt2a/Flt3/Hoxb4/Flvcr1
BP	--	GO:0043312	neutrophil degranulation	11	0.531379	1.37485	0.121756	0.549223	1880	tags=27%, list=13%, signal=24%	Bcr/Cd177/Abr
BP	--	GO:0010764	negative regulation of fibroblast migration	7	0.619293	1.37477	0.106918	0.531367	2963	tags=57%, list=20%, signal=46%	Itgb1bp1/Fgf2/Adipor2/Braf
BP	--	GO:0048048	embryonic eye morphogenesis	24	0.437503	1.37475	0.109344	0.532417	893	tags=25%, list=6%, signal=24%	Hipk1/Hipk2/Sp1/Fzd5/Lrp6/Pax6
CC	--	GO:0005885	Arp2/3 protein complex	10	0.548586	1.37474	0.121212	0.548738	5146	tags=90%, list=35%, signal=59%	Arpc3/Arpc5/Arpc1b/Arpc2/Arpc4/Actr2/Actr3/Arpc5l/Arpc1a
BP	--	GO:2000479	regulation of cAMP-dependent protein kinase activity	13	0.513792	1.37473	0.12731	0.55306	4310	tags=62%, list=29%, signal=44%	Sirt1/Prkar2a/Htt/Rapgef2/Atp2b4/Akap6/Prkar1b/Pkig
MF	--	GO:0140296	general transcription initiation factor binding	43	0.380312	1.37468	0.0661626	0.458361	2822	tags=37%, list=19%, signal=30%	Drap1/Crebbp/Ercc1/Thra/Gtf2f1/Taf12/Edf1/Taf13/Znhit6/Psmc5/Naca/Psmc2/Psmc1/Ruvbl1/Tcf4/Ruvbl2
BP	--	GO:0006308	DNA catabolic process	28	0.422386	1.37466	0.108949	0.532048	2364	tags=29%, list=16%, signal=24%	Dicer1/Pam16/Bax/Isg20/Trex1/Dnase1l3/Cdkn2a/Atm
MF	--	GO:0008526	phosphatidylinositol transfer activity	9	-0.564628	-1.37465	0.114688	0.543694	1471	tags=33%, list=10%, signal=30%	Osbpl2/Pitpnm1/C2cd2l
BP	--	GO:0098581	detection of external biotic stimulus	21	-0.445724	-1.37424	0.103659	0.525915	1075	tags=24%, list=7%, signal=22%	Nod1/Tlr2/Ly96/Parg/Scarb1
BP	--	GO:1904959	regulation of cytochrome-c oxidase activity	6	0.647465	1.37421	0.108333	0.532048	1070	tags=50%, list=7%, signal=46%	Coa8/Cox17/Taco1
BP	--	GO:2000679	positive regulation of transcription regulatory region DNA binding	19	0.465132	1.37417	0.110236	0.534234	1956	tags=42%, list=13%, signal=37%	Gata3/Lamtor5/Pax6/Lgals9/Ddrgk1/Park7/Rb1/Klf4
BP	--	GO:0043001	Golgi to plasma membrane protein transport	39	0.390872	1.37411	0.0815534	0.485799	1308	tags=18%, list=9%, signal=16%	Rsc1a1/Rack1/Golga4/Csk/Kif13a/Pkdcc/Sec16a
BP	--	GO:0030033	microvillus assembly	15	-0.489397	-1.37396	0.0990099	0.521193	2698	tags=40%, list=18%, signal=33%	Fscn1/Rap1gap/Podxl/Klf5/Espn/Atp8b1
BP	--	GO:0090241	negative regulation of histone H4 acetylation	7	0.618912	1.37392	0.106918	0.531367	1817	tags=43%, list=12%, signal=38%	Sirt1/Pih1d1/Atg5
BP	--	GO:0003206	cardiac chamber morphogenesis	102	-0.31814	-1.3738	0.0471311	0.402103	1210	tags=19%, list=8%, signal=17%	Dvl3/Robo1/Tek/Tbx1/Fzd2/Hes1/Rbm15/Adamts1/Tgfbr2/Med1/Nos3/Vangl2/Mybpc3/Pkp2/Epor/Tgfb1/Tbx3/Foxc2/Sema3c
CC	--	GO:0035770	ribonucleoprotein granule	199	0.291398	1.37379	0.0100604	0.22053	3132	tags=30%, list=21%, signal=24%	Larp1/Hnrnpa3/Uhmk1/Ago2/Samd4b/Rock1/Rc3h2/Pum2/Rock2/Ago1/Ago4/Kpnb1/Prkaa2/Tut4/Sarnp/Trim12c/Dhx36/Eid1/Clock/Fxr1/Lsm3/Rps6/Psmc3/Psma6/Cnot1/Polr2g/Ctsh/Pabpc1/Top1/Eif4enif1/Htt/Psma2/Psma4/Pabpc4/Pabpc1l/Rpl28/Ncl/Eif4e/Cdk9/Trim5/Psmc2/Lsm1/Zc3h12c/Nufip2/Rpl6/Sumo1/Snrpb2/Kif5a/Tubb5/G3bp2/Lsm4/Trim25/Polr2d/Dcp2/Iqgap1/Lsm14a/Ddx19b/Upf2/Rplp0
MF	--	GO:0046934	phosphatidylinositol-4,5-bisphosphate 3-kinase activity	6	0.647189	1.37363	0.108333	0.532048	142	tags=33%, list=1%, signal=33%	Pik3ca/Pik3cb
MF	--	GO:0052813	phosphatidylinositol bisphosphate kinase activity	6	0.647189	1.37363	0.108333	0.532048	142	tags=33%, list=1%, signal=33%	Pik3ca/Pik3cb
BP	--	GO:0060174	limb bud formation	7	-0.607289	-1.37348	0.121905	0.549223	3531	tags=71%, list=24%, signal=54%	Zfp219/Plxna2/Fgfr2/Sox9/Sema3c
MF	--	GO:0033691	sialic acid binding	9	0.562593	1.37347	0.124752	0.55229	3623	tags=33%, list=25%, signal=25%	Siglecg/Sele/Selp
BP	--	GO:0060770	negative regulation of epithelial cell proliferation involved in prostate gland development	6	0.647068	1.37337	0.108333	0.532048	107	tags=17%, list=1%, signal=17%	Apc
BP	--	GO:1903902	positive regulation of viral life cycle	53	0.363734	1.37332	0.0708661	0.467428	2943	tags=32%, list=20%, signal=26%	Larp1/Cd74/Ppie/Trim30a/Chmp4c/Chmp2a/Srpk2/Trim21/Pabpc1/Lgals1/Rad23a/Cav2/Nucks1/Hspa8/Chmp4b/Ppia/Kpna6
MF	--	GO:0010485	H4 histone acetyltransferase activity	15	-0.489133	-1.37322	0.0990099	0.521193	2623	tags=27%, list=18%, signal=22%	Kansl3/Kat2a/Kansl2/Naa40
CC	--	GO:0010369	chromocenter	15	-0.489123	-1.37319	0.0990099	0.521193	3081	tags=27%, list=21%, signal=21%	Incenp/Scmh1/Esco2/Sox30
BP	--	GO:0006397	mRNA processing	408	0.264987	1.37311	0.004	0.130464	3032	tags=28%, list=21%, signal=23%	Ppp4r2/Cdc73/Hnrnpa3/Prpf8/Tent4b/Cnot6l/Tent4a/Sltm/Ahcyl1/Snrnp35/Rbbp6/Ptbp3/Tut4/Snrnp27/Rbm8a/Srsf1/Ddx46/Ppie/Dhx36/Ddx17/Syf2/Rbm15b/Magohb/Setx/Luc7l3/Mfap1a/Rprd2/Fxr1/Lsm3/Rsrc1/Raly/Bud31/Prkrip1/Srpk2/Snrnp25/Isy1/Snrpa1/Nelfe/Nup98/Zmat5/Zc3h13/Cwc15/Lsm5/Nol3/Tardbp/Rnf20/Hnrnpm/Pabpc1/Snrpb/Aurkaip1/Gemin7/Ppil3/Celf2/U2af1l4/Snrpd1/Ik/Plrg1/Scnm1/Khdrbs3/Lsm10/Lgals3/Sf3a3/Snrnp20…
BP	--	GO:0045475	locomotor rhythm	15	0.490868	1.37308	0.118712	0.546759	496	tags=27%, list=3%, signal=26%	Ncor1/Pten/Mta1/Ncoa2
BP	--	GO:0009100	glycoprotein metabolic process	278	-0.278215	-1.37305	0.00972763	0.219174	3070	tags=27%, list=21%, signal=22%	St6galnac4/Man1a/Fut8/Ext2/Alg9/Tmtc4/Eogt/Idua/Trip11/Dolpp1/Pawr/Pomt1/Poglut1/Galnt4/B4galt7/Tmtc2/Col11a1/Ctsl/Hbegf/Mgat1/Stt3b/Pofut2/Tnip1/Fut11/Poglut3/St6gal1/Uggt2/B3galt5/Alg2/Dpy19l3/Acer2/Fbxo17/Itm2c/Golph3/Dcn/Man1b1/Pomt2/Edem1/Mamdc2/St6galnac6/Galntl6/St3gal5/Dsel/Extl2/B3galnt1/Fut10/Slc35c2/Glce/Prkcsh/Extl3/Sec1/Entpd5/Slc35c1/Fkrp/Fbxo44/Slc39a8/Galnt10/Gorasp1/B3gnt7/Chpf2/…
BP	--	GO:0032091	negative regulation of protein binding	96	0.323496	1.373	0.0539499	0.420072	2822	tags=32%, list=19%, signal=26%	Rock1/Rack1/Carm1/Kdm1a/Atp2a2/Cdkn1a/Dvl1/Bax/Met/Sorl1/Gtf2f1/Ripor1/Pin1/Slpi/Mapk8/Park7/Mapk3/Mitd1/Cdkn2a/Pcsk9/Itgb1bp1/B2m/Ccm2l/Psme3ip1/Itga4/Akt1/Ttbk2/Stub1/Dtnbp1/Psen2/Ruvbl2
BP	--	GO:0070162	adiponectin secretion	5	-0.672517	-1.37287	0.118217	0.546626	2478	tags=60%, list=17%, signal=50%	Il1b/Hcar2/Rab11fip5
BP	--	GO:0070163	regulation of adiponectin secretion	5	-0.672517	-1.37287	0.118217	0.546626	2478	tags=60%, list=17%, signal=50%	Il1b/Hcar2/Rab11fip5
BP	--	GO:0090183	regulation of kidney development	37	-0.389186	-1.37219	0.0732218	0.473809	3747	tags=43%, list=25%, signal=32%	Egr1/Bmp4/Bmp7/Myc/Osr1/Sox9/Pdgfrb/Yap1/Lgr4/Itgb3/Fat4/Flcn/Foxd1/Tgfb1/Six4/Prom1
BP	--	GO:2000352	negative regulation of endothelial cell apoptotic process	25	-0.424059	-1.37147	0.0912779	0.50638	1538	tags=36%, list=10%, signal=32%	Krit1/Gas6/Ramp2/Tek/Tnip2/Pak4/Tnfaip3/Gata2/Icam1
BP	--	GO:1990928	response to amino acid starvation	45	0.376012	1.37144	0.0804598	0.485799	3201	tags=42%, list=22%, signal=33%	Larp1/Map3k5/Eif4ebp1/Cdkn1a/Sesn3/Rragd/Mapk8/Eif2ak2/Ulk1/Rragc/Mapk3/Rnf152/Sh3glb1/Eif2a/Bmt2/Szt2/Wdr59/Eif2b1/Dap
CC	--	GO:0046930	pore complex	17	0.480331	1.37128	0.118	0.546626	962	tags=18%, list=7%, signal=17%	Afdn/Bax/Vdac3
BP	--	GO:0002115	store-operated calcium entry	18	-0.464852	-1.37123	0.120163	0.548209	1247	tags=33%, list=8%, signal=31%	Homer2/Orai1/Cracr2b/Orai2/Srl/Cracr2a
CC	--	GO:0000347	THO complex	6	0.645962	1.37103	0.108333	0.532048	5210	tags=100%, list=35%, signal=65%	Thoc2l/Thoc3/Thoc6/Thoc5/Thoc7/Thoc1
CC	--	GO:0000445	THO complex part of transcription export complex	6	0.645962	1.37103	0.108333	0.532048	5210	tags=100%, list=35%, signal=65%	Thoc2l/Thoc3/Thoc6/Thoc5/Thoc7/Thoc1
BP	--	GO:0046784	viral mRNA export from host cell nucleus	6	0.645962	1.37103	0.108333	0.532048	5210	tags=100%, list=35%, signal=65%	Thoc3/Thoc6/Thoc5/Ddx39b/Thoc7/Thoc1
BP	--	GO:0060872	semicircular canal development	7	-0.606124	-1.37085	0.12381	0.55229	897	tags=43%, list=6%, signal=40%	Zeb1/Tbx1/Gata2
CC	--	GO:0033176	proton-transporting V-type ATPase complex	21	0.452674	1.37066	0.119608	0.548209	4629	tags=71%, list=31%, signal=49%	Atp6v1g1/Atp6v1f/Atp6v1d/Atp6v0e/Atp6v0b/Atp6v1c1/Atp6v0e2/Atp6v0d2/Atp6v1g2/Tmem199/Atp6v1h/Atp6v1b2/Atp6v1a/Atp6v0c/Atp6v0d1
BP	--	GO:0097091	synaptic vesicle clustering	14	0.50372	1.37001	0.12831	0.554901	1498	tags=21%, list=10%, signal=19%	Pten/Picalm/Syn3
BP	--	GO:0035196	production of miRNAs involved in gene silencing by miRNA	43	0.379006	1.36996	0.0661626	0.458361	450	tags=16%, list=3%, signal=16%	Ago2/Ncor1/Pum2/Ago1/Ago4/Tut4/Dicer1
BP	--	GO:0001539	cilium or flagellum-dependent cell motility	83	-0.328904	-1.36985	0.0541082	0.420072	2003	tags=22%, list=14%, signal=19%	Ing2/Drc7/Bbs1/Dnah5/Cfap69/Ttll5/Tmf1/Cep131/AU040320/Wdr63/Neurl1a/Armc2/Tekt1/Adam3/Txndc2/Adcy3/Enkur/Tcte1
BP	--	GO:0060285	cilium-dependent cell motility	83	-0.328904	-1.36985	0.0541082	0.420072	2003	tags=22%, list=14%, signal=19%	Ing2/Drc7/Bbs1/Dnah5/Cfap69/Ttll5/Tmf1/Cep131/AU040320/Wdr63/Neurl1a/Armc2/Tekt1/Adam3/Txndc2/Adcy3/Enkur/Tcte1
BP	--	GO:0045834	positive regulation of lipid metabolic process	128	-0.308597	-1.36981	0.0282828	0.336599	2677	tags=30%, list=18%, signal=24%	C1qtnf2/Tnf/Src/Bmp6/Igf2/Sorbs1/Srebf2/Pik3r4/Ambra1/Il1b/Daglb/Pdgfrb/Adora1/Slc45a3/Rdh10/Ptgs2/Mlxipl/Irs1/Fgf1/Mfsd2a/Atg14/Adgrf5/Sphk2/Ptk2b/Pcx/Srebf1/Tek/Abcd2/Dgkz/Htr2a/Scap/Tgfb1/Ccdc3/Pla2g6/Igf1/Gpam/Mlycd/Scarb1
BP	--	GO:0016264	gap junction assembly	10	-0.540631	-1.3696	0.12426	0.55229	2478	tags=70%, list=17%, signal=58%	Gja5/Cav1/Il1b/Gjc1/Gjb6/Gjb2/Pkp2
BP	--	GO:0009151	purine deoxyribonucleotide metabolic process	12	0.517352	1.36944	0.121457	0.548811	3842	tags=58%, list=26%, signal=43%	Samhd1/Nudt1/Ada/Guk1/Nudt16/Ak2/Oga
BP	--	GO:0097494	regulation of vesicle size	10	0.546457	1.3694	0.123232	0.55229	964	tags=30%, list=7%, signal=28%	Picalm/Snf8/Rab22a
MF	--	GO:0005225	volume-sensitive anion channel activity	7	-0.60548	-1.36939	0.12381	0.55229	1021	tags=29%, list=7%, signal=27%	Lrrc8a/Ttyh2
BP	--	GO:0060484	lung-associated mesenchyme development	5	-0.670754	-1.36927	0.120155	0.548209	3894	tags=80%, list=26%, signal=59%	Wnt7b/Ptk7/Fgfr2/Fgfr1
BP	--	GO:0014848	urinary tract smooth muscle contraction	12	-0.519242	-1.36914	0.122047	0.549223	386	tags=42%, list=3%, signal=41%	Trpa1/Kcnma1/Htr2a/Pla2g6/Tbx3
BP	--	GO:0045649	regulation of macrophage differentiation	19	-0.457397	-1.36907	0.109312	0.532417	3445	tags=42%, list=23%, signal=32%	Il34/Ptpn2/Ripk1/Trib1/Zbtb46/Gata2/Csf1/Tgfb1
BP	--	GO:2000514	regulation of CD4-positive, alpha-beta T cell activation	58	-0.353081	-1.36906	0.0433884	0.393522	2116	tags=29%, list=14%, signal=25%	Tnfsf18/Ripk2/Irf1/Prkcq/Loxl3/Twsg1/Nfkbiz/Sh3rf1/Cd83/Il23a/Tgfbr2/Zc3h12a/Nfkbid/Tgfb1/Nlrp3/Hlx/Jak3
BP	--	GO:1901098	positive regulation of autophagosome maturation	6	0.645031	1.36905	0.110417	0.534234	2128	tags=50%, list=14%, signal=43%	Fyco1/Irgm1/Smcr8
BP	--	GO:0021702	cerebellar Purkinje cell differentiation	12	0.517124	1.36884	0.121457	0.548811	2295	tags=42%, list=16%, signal=35%	Psap/Agtpbp1/Rora/Herc1/Cend1
BP	--	GO:0045879	negative regulation of smoothened signaling pathway	33	-0.397074	-1.36877	0.082495	0.486803	1283	tags=30%, list=9%, signal=28%	Ift122/Glis2/Serpine2/Gas1/Hhip/Ulk3/Kctd21/Kctd11/Sufu/Kif7
MF	--	GO:0005005	transmembrane-ephrin receptor activity	10	-0.540244	-1.36862	0.126233	0.552866	1229	tags=30%, list=8%, signal=28%	Ephb3/Ephb4/Epha7
BP	--	GO:0048339	paraxial mesoderm development	18	-0.463936	-1.36853	0.120163	0.548209	2656	tags=39%, list=18%, signal=32%	Poglut1/Nup133/Wnt5a/Yap1/Fgfr1/Lef1/Foxc2
BP	--	GO:1904706	negative regulation of vascular associated smooth muscle cell proliferation	13	0.511435	1.36842	0.129363	0.556721	1966	tags=23%, list=13%, signal=20%	Pten/Cdkn1a/Tgfb3
BP	--	GO:0002031	G protein-coupled receptor internalization	12	-0.518838	-1.36808	0.122047	0.549223	2654	tags=75%, list=18%, signal=62%	Gtf2h2/Arrb2/Grk4/Ptger3/Sag/Dnm1/Adm/Pld2/Dnm2
BP	--	GO:0045348	positive regulation of MHC class II biosynthetic process	10	0.545924	1.36806	0.123232	0.55229	285	tags=30%, list=2%, signal=29%	Sirt1/Ciita/Jak2
BP	--	GO:0051926	negative regulation of calcium ion transport	45	-0.371974	-1.36796	0.0666667	0.459605	2014	tags=24%, list=14%, signal=21%	Ubqln1/Rrad/Ptgs2/Crhr2/Gem/Hes1/Nos3/Trim27/Tgfb1/Icam1/Pacsin3
MF	--	GO:0019869	chloride channel inhibitor activity	7	0.616223	1.36795	0.109015	0.532048	2064	tags=57%, list=14%, signal=49%	Wnk1/Vamp8/Vti1b/Stx8
BP	--	GO:0060644	mammary gland epithelial cell differentiation	13	0.511074	1.36745	0.129363	0.556721	2376	tags=38%, list=16%, signal=32%	Lbh/Lats1/Foxf1/Fgf2/Zfp703
BP	--	GO:0002763	positive regulation of myeloid leukocyte differentiation	56	-0.358465	-1.36741	0.0483193	0.404409	3445	tags=41%, list=23%, signal=32%	Il34/Kitl/Runx1/Fos/Slc9b2/Ripk1/Gnas/Tnf/Klf10/Tesc/Tmem64/Itgam/Trib1/Ikzf1/Ppargc1b/Il12b/Csf1r/Jun/Itgb3/Il23a/Csf1/Lef1/Tgfb1
BP	--	GO:0060840	artery development	92	-0.323455	-1.36725	0.0528455	0.417937	1827	tags=22%, list=12%, signal=19%	Lox/Prox1/Fkbp10/Efemp2/Col3a1/Adgrf5/Comp/Robo1/Tbx1/Ephb4/Ptger4/Stra6/Prickle1/Hes1/Dnm2/Sufu/Tab1/Kif7/Foxc2/Notch4
CC	--	GO:0097165	nuclear stress granule	6	-0.628851	-1.36708	0.126437	0.552866	920	tags=50%, list=6%, signal=47%	Hsf1/Sympk/Dhx9
BP	--	GO:0006751	glutathione catabolic process	5	0.674691	1.36706	0.135802	0.566387	2113	tags=40%, list=14%, signal=34%	Chac2/Chac1
MF	--	GO:0008253	5'-nucleotidase activity	9	0.559958	1.36704	0.126733	0.552866	4684	tags=67%, list=32%, signal=45%	Nt5dc3/Nt5c3/Nt5c/Acpp/Nt5dc2/Nt5e
BP	--	GO:0055022	negative regulation of cardiac muscle tissue growth	25	0.429552	1.36692	0.115914	0.544959	705	tags=20%, list=5%, signal=19%	Sav1/Apc/Pten/Yy1/Foxp1
BP	--	GO:0061117	negative regulation of heart growth	25	0.429552	1.36692	0.115914	0.544959	705	tags=20%, list=5%, signal=19%	Sav1/Apc/Pten/Yy1/Foxp1
BP	--	GO:0043370	regulation of CD4-positive, alpha-beta T cell differentiation	44	-0.373852	-1.36687	0.0709812	0.467876	2116	tags=32%, list=14%, signal=27%	Tnfsf18/Ripk2/Irf1/Loxl3/Nfkbiz/Sh3rf1/Cd83/Il23a/Zc3h12a/Nfkbid/Tgfb1/Nlrp3/Hlx/Jak3
BP	--	GO:0003230	cardiac atrium development	25	0.429478	1.36668	0.115914	0.544959	2122	tags=28%, list=14%, signal=24%	Sos1/Lrp6/Bmpr2/Wnt11/Tnnt2/Sox4/Ccm2l
BP	--	GO:0030518	intracellular steroid hormone receptor signaling pathway	89	0.327028	1.36665	0.0452756	0.395026	2248	tags=26%, list=15%, signal=22%	Ubr5/Strn3/Ncor1/Sirt1/Lbh/Jak2/Carm1/Ncoa2/Ddx17/Lats1/Clock/Rwdd1/Cnot1/Ddrgk1/Park7/Ube3a/Smarca4/Hdac1/Zmiz1/Hmga2/Ube2i/Fkbp4/Per1
MF	--	GO:0004622	lysophospholipase activity	19	-0.45652	-1.36644	0.111336	0.535022	4921	tags=63%, list=33%, signal=42%	Plb1/Pla2g4b/Pla2g4a/Pnpla8/Abhd4/Lipc/Abhd12/Lypla2/Pla2g4c/Pnpla7/Pnpla6/Pla2g6
BP	--	GO:0035561	regulation of chromatin binding	21	0.451206	1.36622	0.119608	0.548209	392	tags=19%, list=3%, signal=19%	Mbd2/Kat2b/Mepce/Kdm1a
CC	--	GO:0033180	proton-transporting V-type ATPase, V1 domain	6	0.643663	1.36615	0.1125	0.537691	4104	tags=83%, list=28%, signal=60%	Atp6v1f/Atp6v1c1/Atp6v1h/Atp6v1b2/Atp6v1a
MF	--	GO:0008536	Ran GTPase binding	34	0.399897	1.3661	0.0807087	0.485799	2022	tags=29%, list=14%, signal=25%	Ranbp9/Ranbp10/Kpnb1/Tnpo1/Mycbp2/Ranbp1/Nup153/Xpo6/Ipo8/Rangrf
BP	--	GO:0010960	magnesium ion homeostasis	10	-0.539194	-1.36596	0.130178	0.557366	3973	tags=60%, list=27%, signal=44%	Trpm7/Tfap2b/Cnnm2/Trmt10a/Slc41a1/Edn3
BP	--	GO:0050882	voluntary musculoskeletal movement	9	0.559493	1.36591	0.126733	0.552866	2464	tags=33%, list=17%, signal=28%	Hipk2/Itpr1/Spr
BP	--	GO:1901988	negative regulation of cell cycle phase transition	145	0.303708	1.36579	0.0160643	0.27659	2494	tags=25%, list=17%, signal=21%	Cdc73/Apc/Ctdsp2/Ctdsp1/Rad21/Pten/Cdk2ap2/Tpr/Hus1b/Aven/Rps27l/Cdkn1a/Syf2/Brd7/Slfn1/Chmp4c/Lcmt1/Macroh2a1/Ik/Cep192/Babam2/Taok1/Gpr132/Rb1/Rad17/Klf4/Babam1/Sox4/Jade1/Susd2/Ccnd1/Atm/Mad2l1bp/Nop53/Nae1/Plk5
BP	--	GO:0009200	deoxyribonucleoside triphosphate metabolic process	17	0.478384	1.36572	0.12	0.548209	3842	tags=53%, list=26%, signal=39%	Samhd1/Nudt1/Ada/Guk1/Cmpk2/Nudt16/Ak2/Dctpp1/Oga
BP	--	GO:0042104	positive regulation of activated T cell proliferation	25	-0.422263	-1.36566	0.0933063	0.51247	1738	tags=24%, list=12%, signal=21%	Il12b/Tnfsf9/Il23a/Igf1/Gpam/Jak3
BP	--	GO:0002904	positive regulation of B cell apoptotic process	5	0.673808	1.36527	0.13786	0.568804	1329	tags=60%, list=9%, signal=55%	Bax/Fnip1/Cd24a
BP	--	GO:0050884	neuromuscular process controlling posture	13	-0.501821	-1.36517	0.112621	0.537691	1739	tags=38%, list=12%, signal=34%	Cntnap1/Hexa/Glra1/Gaa/Adarb1
BP	--	GO:0050870	positive regulation of T cell activation	175	0.297652	1.36495	0.0181818	0.28533	2497	tags=30%, list=17%, signal=25%	Bmi1/Gata3/Hsp90aa1/Pdcd1lg2/H2-Ab1/Rasgrp1/Cd74/Zfp609/H2-Aa/Lck/Cd209e/H2-T23/Card11/Ptpn22/Runx3/Ccr7/Dpp4/Ccl5/Il2ra/Gm9733/Il7r/Sirpb1b/Cd3e/Dock8/Gm5150/Ada/Sirpb1a/Cbfb/Sirpb1c/Lgals9/Lgals1/Cd24a/Cd47/Hsph1/Tnfsf13b/Bad/Anxa1/Ceacam1/Cd6/Ccr2/Il12rb1/Zbtb7b/Prkcz/Selenok/Zmiz1/Sox4/Itgal/Sart1/Vcam1/Il18/H2-M3/Tespa1/Aif1
CC	--	GO:1990716	axonemal central apparatus	5	-0.668609	-1.36489	0.120155	0.548209	3934	tags=100%, list=27%, signal=73%	Spag17/Hydin/Spag6l/Cfap69
BP	--	GO:0001678	cellular glucose homeostasis	121	0.309075	1.36487	0.03861	0.373797	2399	tags=26%, list=16%, signal=22%	Ppp3cb/Pik3ca/Map4k4/Grk2/Selenot/Rack1/Sirt1/Rab11fip2/Prkaa2/Kif5b/Smad4/Klf7/Zbtb20/Foxk2/Pde1c/Mpc2/Lrp1/Bad/Ndufaf2/Fkbp1b/Eny2/Smarca4/Fcor/Pih1d1/Ppp2ca/Cacna1d/Sox4/Gpx1/Sri/Vcam1/Prkaca/Nucks1
BP	--	GO:0071604	transforming growth factor beta production	29	0.41742	1.36458	0.110236	0.534234	1894	tags=34%, list=13%, signal=30%	Smad4/Met/Wnt11/Itgb8/Hsp90ab1/Cd24a/Ltbp3/Itgav/Furin/Cdh3
BP	--	GO:0015868	purine ribonucleotide transport	6	-0.627677	-1.36453	0.126437	0.552866	1371	tags=50%, list=9%, signal=45%	Gja1/Slc25a42/Slc35b2
MF	--	GO:0016684	oxidoreductase activity, acting on peroxide as acceptor	38	0.387688	1.3644	0.0862069	0.497525	3617	tags=47%, list=25%, signal=36%	Sesn3/Alox5ap/Prxl2b/Prdx5/Park7/Txndc17/Gstk1/Prdx2/Gpx1/Prdx1/Gstt1/Gpx4/Prdx3/Mgst1/Selenof/Prdx6/Hba-a1/Hbq1b
BP	--	GO:0010990	regulation of SMAD protein complex assembly	5	0.673335	1.36431	0.13786	0.568804	1184	tags=40%, list=8%, signal=37%	Ppm1a/Pmepa1
BP	--	GO:0038066	p38MAPK cascade	43	0.37742	1.36422	0.0699433	0.465054	1405	tags=26%, list=10%, signal=23%	Mapkapk2/Phlpp1/Dlg1/Map3k5/Ptpn22/Map3k3/Met/Vegfa/Mfhas1/Hsph1/Kars
BP	--	GO:0001710	mesodermal cell fate commitment	8	-0.58864	-1.36399	0.118852	0.546759	1144	tags=38%, list=8%, signal=35%	Bmp4/Fgfr1/Foxc2
BP	--	GO:0048333	mesodermal cell differentiation	13	-0.501371	-1.36395	0.114563	0.543417	1144	tags=46%, list=8%, signal=43%	Gja1/Bmp4/Kdm6b/Fgfr1/Tal1/Foxc2
BP	--	GO:0043550	regulation of lipid kinase activity	43	-0.375873	-1.36384	0.0718816	0.469703	3851	tags=49%, list=26%, signal=36%	Fgfr3/Rbl2/Nod2/Wdr81/Nrbf2/Src/Pik3ip1/Pik3r3/Pik3r4/Ambra1/Rubcn/Pdgfrb/Irs1/Dab2ip/Atg14/Ptk2b/Washc1/Tek/Pik3r2/Dgkz/Tgfb1
BP	--	GO:0046889	positive regulation of lipid biosynthetic process	79	-0.330331	-1.36374	0.0477137	0.40429	2677	tags=29%, list=18%, signal=24%	Bmp6/Igf2/Sorbs1/Srebf2/Il1b/Slc45a3/Rdh10/Ptgs2/Mlxipl/Fgf1/Mfsd2a/Adgrf5/Sphk2/Pcx/Srebf1/Abcd2/Htr2a/Scap/Ccdc3/Pla2g6/Igf1/Gpam/Scarb1
BP	--	GO:0032103	positive regulation of response to external stimulus	343	0.269046	1.36323	0.00401606	0.130464	3026	tags=29%, list=21%, signal=24%	Cd226/Ffar2/Cxcl13/Cmklr1/Ankrd17/Scimp/Wnk1/Rasgrp1/Cd74/Pum2/Jak2/Clec7a/Klrk1/H2-T23/Sell/Vamp8/Ifi211/Ccr7/Oxsr1/Met/Clock/Cyba/Bmpr2/Ddx60/Vegfa/Ccl5/Ifi209/Mndal/Ifi203/Irf7/Stap1/Alox5ap/Akt2/Cxcr2/Fpr2/Zbp1/Lgals9/Ifi205/Pde2a/Cd24a/Park7/Ctss/Cd47/Hexim1/Ifi204/Kars/Ap1g1/Rps19/Lrp1/Trem3/Ube2k/Fcer1a/Fabp4/Fkbp1b/F7/Mapk3/Cd6/Ccr2/Cntf/Tnfrsf11a/Fcer1g/Irgm1/Ddt/Cxcl14/Tlr9/Snw1/Nupr1/F…
BP	--	GO:0035066	positive regulation of histone acetylation	28	0.418815	1.36303	0.110895	0.534717	1742	tags=29%, list=12%, signal=25%	Gata3/Kat2b/Tada2b/Smad4/Brd7/Nos1/Mapk3/Pih1d1
BP	--	GO:1905475	regulation of protein localization to membrane	169	0.298178	1.363	0.0144928	0.261706	2280	tags=24%, list=16%, signal=20%	Rsc1a1/Ppfia1/Rhoq/Rack1/Dlg1/Ppp2r5a/Hpca/Rab11fip2/Picalm/Kif5b/Zdhhc5/Vamp8/Csk/Cacnb3/Hectd1/Slc7a11/Pkdcc/Pdpk1/Akt2/Ppp1r9b/Snx27/Pdcd5/Commd1/Lrp1/Fis1/Lgals3/Vti1b/Cib1/Ramp3/Camk2a/Prkcz/Itgb1bp1/Rangrf/Sh3glb1/Hras/Stx8/Cnpy4/Arpc2/Rer1/Akt1
MF	--	GO:0016757	transferase activity, transferring glycosyl groups	212	-0.284714	-1.3629	0.0175097	0.28533	3551	tags=34%, list=24%, signal=27%	Pygm/B3gnt3/Parp12/Galnt12/Sirt4/Galnt11/Colgalt2/Gcnt2/Pomgnt2/B3galt4/Gcnt1/Hexb/Poglut2/Mfng/St6galnac4/Fut8/Ext2/Alg9/Tmtc4/Eogt/Naprt/Pomt1/Poglut1/Galnt4/B4galt7/Tmtc2/Mgat1/Stt3b/Pofut2/Fut11/Ppat/Gbgt1/Poglut3/St6gal1/Uggt2/B3galt5/B4galt3/Alg2/Dpy19l3/Qtrt1/Tymp/Pigq/Pygb/Hexa/B3gntl1/Pomt2/A4galt/St6galnac6/Galntl6/St3gal5/Qtrt2/Extl2/B3galnt1/Fut10/Galnt15/Extl3/Sec1/Colgalt1/Galnt10/U…
BP	--	GO:0006479	protein methylation	152	0.300352	1.3628	0.0180361	0.28533	1824	tags=23%, list=12%, signal=20%	Gata3/Ctcf/Ncoa6/Setd1a/Suz12/Sirt1/Kmt2b/Crebbp/Carm1/Kdm1a/Smad4/Kmt2a/Arid4a/Ehmt2/Eef1akmt2/Rtf1/Lcmt1/Setmar/Kmt2c/Rif1/Macroh2a1/Kmt5a/N6amt1/Arid4b/Rnf20/Mllt6/Snrpb/Setd2/Fam98b/Camkmt/Mtf2/Wdr61/Pih1d1/Rab6a/Eef2kmt
BP	--	GO:0008213	protein alkylation	152	0.300352	1.3628	0.0180361	0.28533	1824	tags=23%, list=12%, signal=20%	Gata3/Ctcf/Ncoa6/Setd1a/Suz12/Sirt1/Kmt2b/Crebbp/Carm1/Kdm1a/Smad4/Kmt2a/Arid4a/Ehmt2/Eef1akmt2/Rtf1/Lcmt1/Setmar/Kmt2c/Rif1/Macroh2a1/Kmt5a/N6amt1/Arid4b/Rnf20/Mllt6/Snrpb/Setd2/Fam98b/Camkmt/Mtf2/Wdr61/Pih1d1/Rab6a/Eef2kmt
CC	--	GO:0097255	R2TP complex	5	0.672586	1.36279	0.13786	0.568804	3581	tags=80%, list=24%, signal=61%	Pih1d1/Ruvbl1/Ruvbl2/Rpap3
MF	--	GO:0004601	peroxidase activity	34	0.398888	1.36265	0.0807087	0.485799	3916	tags=50%, list=27%, signal=37%	Alox5ap/Prxl2b/Prdx5/Txndc17/Gstk1/Prdx2/Gpx1/Prdx1/Gstt1/Gpx4/Prdx3/Mgst1/Selenof/Prdx6/Hba-a1/Hbq1b/Gpx7
BP	--	GO:0042249	establishment of planar polarity of embryonic epithelium	17	-0.465405	-1.36264	0.10757	0.532048	2594	tags=47%, list=18%, signal=39%	Ptk7/Wnt5a/Dvl3/Sfrp1/Foxf2/Dvl2/Fzd2/Vangl2
BP	--	GO:0003156	regulation of animal organ formation	25	-0.421325	-1.36263	0.0953347	0.516176	2267	tags=28%, list=15%, signal=24%	Wnt5a/Fgf1/Robo1/Fgfr1/Tbx1/Hes1/Spry1
BP	--	GO:0048863	stem cell differentiation	171	-0.292182	-1.36219	0.0215686	0.30461	2699	tags=29%, list=18%, signal=24%	Etv4/Ufl1/Vsir/Folr1/Hnrnpu/Sema6d/Osr1/Sema3e/Tafa3/Fgfr2/Sox9/Ascl1/Kbtbd8/Lmbr1l/Prdm4/Trim6/Yap1/Sema3a/Nelfb/Rdh10/Bche/Sox18/Pum1/Edn3/Msx1/Kdm4c/Sema3g/Kdm3a/Edn1/Epop/L3mbtl2/Sfrp1/Sema7a/Frzb/Tbx1/Ercc2/Chd2/Tal1/Ntf5/Prickle1/Hes1/Sema4d/Sema6b/Sox17/Hoxd4/Sema6c/Sema4c/Lama5/Foxc2/Sema3c
MF	--	GO:0004559	alpha-mannosidase activity	14	-0.491675	-1.36208	0.105675	0.530446	1644	tags=36%, list=11%, signal=32%	Man1a/Man1b1/Edem1/Man2c1/Man2b2
BP	--	GO:0050730	regulation of peptidyl-tyrosine phosphorylation	222	-0.283683	-1.36104	0.0155945	0.272662	2954	tags=27%, list=20%, signal=22%	Tnk2/Tnf/Ncf1/Src/Samsn1/Yes1/Efna1/Bmp6/Il11/Igf2/Hbegf/Tmem102/Pdgfrb/Adora1/Tnfsf18/Ripk2/Irf1/Musk/Tgfa/Adam17/Angpt4/Ghr/Il12b/Csf1r/Mlst8/Ctf1/Il6st/Gas6/Ptk2b/Ctf2/Pibf1/Itgb3/Sfrp1/Cspg4/Dok7/Errfi1/Dvl2/Itga5/Neurl1a/Ptger4/Ppp2r5b/Dgkq/Sh3bp5l/Il23a/Hes1/Sema4d/Zgpat/Socs3/Sh2b3/Arhgef2/Htr2a/Pecam1/Nf2/Gprc5b/Tgfb1/Icam1/Igf1/Adnp/Epha7
BP	--	GO:0043372	positive regulation of CD4-positive, alpha-beta T cell differentiation	25	-0.420833	-1.36104	0.0973631	0.520212	2049	tags=32%, list=14%, signal=28%	Ripk2/Irf1/Nfkbiz/Cd83/Il23a/Nfkbid/Nlrp3/Hlx
[truncated: 8,817 more rows]

## Sheet: GSEARA
Dataset EV3: Gene Set Enrichment Analysis (GSEA) Reactome comparing DEGs of FACS sorted bodipy+ microglia obtained from OLD vs. YOUNG ISCHEMIC male mice (4 days after ischemia)
[truncated: 346 more rows]
