# Supplementary material for: Aged lipid‐laden microglia display impaired responses to stroke
Source: EMBO Mol Med. 2022 Dec 21;15(2):e17175. doi: 10.15252/emmm.202217175 (PMC9906381; doi:10.15252/emmm.202217175)
Supplement: Supplementary file 7 — Dataset EV4 [file EMMM-15-e17175-s012.xlsx]

## Sheet: GSEAGO
Dataset EV4: Gene Set Enrichment Analysis (GSEA) using Gene Ontology dataset comparing DEGs of FACS sorted microglia obtained from OLD REPOPULATED vs. OLD ischemic female mice (4 days after ischemia)
GSE196737
GROUPS: OLD REPOPULATED vs. OLD
Ontology	ID	Description	NES	qvalues	core_enrichment
CC	GO:0022626	cytosolic ribosome	3.23464	0.0380988	Rps16/Rps3/Rps17/Rps25/Rpl38/Rps8/Rps14/Rpl34/Rps27a/Rps23/Rpl19/Rpl22/Rpl6/Rack1/Rps24/Rps19/Rps15a/Rpl23/Dhx29/Rpl23a/Rpl18/Rpl13a/Rpl7/Rps15/Rpl4/Rpl32/Rps21/Rps13/Rps18/Rps28/Rps26/Rplp1/Rps10/Rps11/Rpl37/Rps5/Rpl37a/Rpl8/Rpl35a/Rpl36/Rps3a1/Rpl26/Rpl35/Rps29/Rpl7l1/Rpl13/Rpl15/Rps9/Rpl14/Rps2/Rpsa/Rpl31/Rpl7a/Rps27/Rpl3/Rplp0/Rpl30/Rpl5/Rpl27a/Rpl29/Rpl27/Rpl28/Rpl18a/Rpl21/Rps20/Rpl24/Rpl11…
MF	GO:0003735	structural constituent of ribosome	3.20893	0.0380988	Rps16/Rps3/Mrps23/Rps17/Rps25/Rpl38/Rps8/Rps14/Rps27a/Rps23/Rpl19/Rpl22/Rpl6/Rps24/Rps19/Rps15a/Rpl23/Rpl23a/Rpl18/Rpl13a/Rpl7/Rps15/Mrpl47/Rpl22l1/Rpl4/Rpl32/Rps21/Rps13/Rps18/Rps28/Rps26/Rplp1/Rps10/Rps11/Rpl37/Rps5/Rpl37a/Rpl8/Rpl35a/Rpl36/Rps3a1/Rpl26/Rpl35/Mrpl15/Rps29/Rpl7l1/Mrpl34/Mrpl43/Rpl13/Rpl15/Rps9/Mrpl35/Rpl14/Mrps5/Rps2/Rpsa/Rpl31/Mrps34/Mrpl57/Mrps18b/Rps27/Rpl41/Rpl3/Mrpl37/Rplp0…
CC	GO:0044391	ribosomal subunit	3.12908	0.0380988	Rps16/Rps3/Mrps23/Rps17/Rps25/Rpl38/Rps8/Rps14/Rpl34/Rps27a/Rps23/Rpl19/Rpl22/Rpl6/Rack1/Rps24/Rps19/Rps15a/Rpl23/Dhx29/Rpl23a/Rpl18/Rpl13a/Rpl7/Rps15/Mrpl47/Rpl4/Rpl32/Rps21/Rps13/Rps18/Rps28/Mrps26/Rps26/Rplp1/Rps10/Rps11/Npm1/Rpl37/Rps5/Rpl37a/Rpl8/Rpl35a/Rpl36/Rps3a1/Rpl26/Rpl35/Mrpl15/Mrps27/Rps29/Rpl7l1/Mrpl34/Mrpl43/Rpl13/Rpl15/Rps9/Mrpl35/Rpl14/Mrps5/Rps2/Mrpl48/Ndufab1/Rpsa/Rpl31/Mrps34/…
CC	GO:0022625	cytosolic large ribosomal subunit	3.00861	0.0380988	Rpl38/Rpl34/Rpl19/Rpl22/Rpl6/Rpl23/Rpl23a/Rpl18/Rpl13a/Rpl7/Rpl4/Rpl32/Rplp1/Rpl37/Rpl37a/Rpl8/Rpl35a/Rpl36/Rpl26/Rpl35/Rpl7l1/Rpl13/Rpl15/Rpl14/Rpl31/Rpl7a/Rpl3/Rplp0/Rpl30/Rpl5/Rpl27a/Rpl29/Rpl27/Rpl28/Rpl18a/Rpl21/Rpl24/Rpl11
CC	GO:0005840	ribosome	2.99802	0.0380988	Rps16/Rps3/Mrps23/Rps17/Rps25/Rpl38/Rps8/Rps14/Rpl34/Rps27a/Rps23/Rpl19/Rpl22/Rpl6/Rack1/Rps24/Rps19/Rps15a/Rpl23/Dhx29/Rpl23a/Rpl18/Rpl13a/Rpl7/Rps15/Mrpl47/Rpl22l1/Rpl4/Rpl32/Rps21/Rps13/Rps18/Rps28/Mrps26/Rps26/Rplp1/Rps10/Rps11/Npm1/Rpl37/Rps5/Rpl37a/Rpl8/Rpl35a/Rpl36/Rps3a1/Rpl26/Rpl35/Mrpl15/Mrps27/Rps29/Rpl7l1/Mrpl34/Mrpl43/Rpl13/Rpl15/Rps9/Mrpl35/Rpl14/Mrps5/Rps2/Mrpl48/Ndufab1/Larp4b/Rps…
BP	GO:0042254	ribosome biogenesis	2.98469	0.0380988	Cdkn2a/Ddx18/Pwp2/Rps16/Fastkd2/Rps17/Rps25/Rpl38/Rps8/Rps14/Nop10/Rpl6/Rps24/Nol8/Rps19/Nol6/Ybey/Esf1/Dhx29/Rpl23a/Dis3/Rpl7/Rps15/Mrm3/Utp15/Utp14b/Rps21/Rps28/Rps10/Mrto4/Npm1/Rps5/Urb1/Exosc5/Rpl35a/Rpl26/Wdr46/Npm3/Rpl35/Exosc7/Rrp1/Rpl7l1/Rpf1/Ddx27/C1qbp/Gtf3a/Rcl1/Cul4a/Tsr1/Gar1/Rpl14/Heatr3/Nvl/Noc2l/Rps2/Pdcd11/Wdr55/Wdr36/Pes1/Abce1/Rpsa/Rrp9/Znhit6/Imp3/Rpl7a/Exosc2/Rps27/Bop1/Nop16…
BP	GO:0006364	rRNA processing	2.96803	0.0380988	Cdkn2a/Ddx18/Pwp2/Rps16/Rps17/Rps8/Rps14/Nop10/Rps24/Nol8/Rps19/Nol6/Ybey/Esf1/Dis3/Rpl7/Rps15/Mrm3/Utp15/Utp14b/Rps21/Rps28/Mrto4/Npm1/Urb1/Exosc5/Rpl35a/Rpl26/Wdr46/Npm3/Rpl35/Exosc7/Rrp1/Rpl7l1/Rpf1/Ddx27/Rcl1/Tsr1/Gar1/Rpl14/Nvl/Pdcd11/Wdr55/Wdr36/Pes1/Rrp9/Znhit6/Imp3/Rpl7a/Exosc2/Bop1/Dimt1/Rpl5/Nsa2/Rpl27/Wdr12/Rrp12/Nhp2/Ncl/Exosc1/Ddx49/Wdr3/Nob1/Rrp7a/Nifk/Wdr74/Nat10/Ddx21/Nol9/Rpl11/W…
BP	GO:0016072	rRNA metabolic process	2.8905	0.0380988	Cdkn2a/Ddx18/Pwp2/Rps16/Rps17/Rps8/Rps14/Nop10/Rps24/Nol8/Rps19/Nol6/Ybey/Esf1/Dis3/Rpl7/Rps15/Mrm3/Utp15/Utp14b/Rps21/Rps28/Mrto4/Npm1/Urb1/Exosc5/Rpl35a/Rpl26/Wdr46/Npm3/Rpl35/Exosc7/Rrp1/Rpl7l1/Rpf1/Ddx27/Rcl1/Tsr1/Gar1/Rpl14/Nvl/Pdcd11/Wdr55/Wdr36/Pes1/Rrp9/Znhit6/Imp3/Rpl7a/Exosc2/Bop1/Dimt1/Rpl5/Nsa2/Rpl27/Wdr12/Rrp12/Nhp2/Ncl/Exosc1/Ddx49/Wdr3/Nob1/Rrp7a/Nifk/Wdr74/Nat10/Ddx21/Nol9/Rpl11/W…
CC	GO:0015934	large ribosomal subunit	2.87758	0.0380988	Rpl38/Rpl34/Rpl19/Rpl22/Rpl6/Rpl23/Rpl23a/Rpl18/Rpl13a/Rpl7/Mrpl47/Rpl4/Rpl32/Rplp1/Npm1/Rpl37/Rpl37a/Rpl8/Rpl35a/Rpl36/Rpl26/Rpl35/Mrpl15/Rpl7l1/Mrpl34/Mrpl43/Rpl13/Rpl15/Mrpl35/Rpl14/Mrpl48/Ndufab1/Rpl31/Rpl7a/Mrpl57/Rpl3/Mrpl37/Rplp0/Rpl30/Rpl5/Mrpl17/Rpl27a/Rpl29/Rpl27/Rpl28/Mrpl55/Rpl18a/Mrpl3/Rpl21/Mrpl36/Rpl24/Rpl11/Mrpl23/Uba52/Nsun3/Rsl24d1/Mrpl18/Rpl9/Mrpl50/Mrpl9/Mrpl52/Rpl12/Mrpl1/Mrp…
CC	GO:0022627	cytosolic small ribosomal subunit	2.87121	0.0380988	Rps16/Rps3/Rps17/Rps25/Rps8/Rps14/Rps27a/Rps23/Rack1/Rps24/Rps19/Rps15a/Dhx29/Rps15/Rps21/Rps13/Rps18/Rps28/Rps26/Rps10/Rps11/Rps5/Rps3a1/Rps29/Rps9/Rps2/Rpsa/Rps27/Rps20/Larp4/Fau/Rps6/Uba52
CC	GO:0098798	mitochondrial protein complex	2.84329	0.0380988	Mrps23/Tomm40/Uqcrh/Ndufa8/Phb2/Timm21/Bckdk/Dmac1/Vdac1/Samm50/Mrpl47/Tomm20/Tomm5/Mrps26/Ndufa10/Ppif/Cyc1/Mrpl15/Mrps27/Ndufa13/Mrpl34/Micos13/Timm9/Uqcr10/Mrpl43/Pam16/Ndufs2/Mrpl35/Cox4i1/Mrps5/Sdhd/Atp5c1/Mrpl48/Pmpcb/Ndufb10/Atp5o/Ndufb5/Ndufab1/Ndufc2/Mrps34/Mrpl57/Ndufa2/Romo1/Mrps18b/Sdha/Ndufv1/Mrpl37/Ndufa9/Afg3l2/Mrpl17/Mrpl55/Tomm7/Afg3l1/Mrpl3/Mrps24/Mcub/Uqcrc2/Mrpl36/Atp5a1/Atp5e…
CC	GO:0015935	small ribosomal subunit	2.83321	0.0380988	Rps16/Rps3/Mrps23/Rps17/Rps25/Rps8/Rps14/Rps27a/Rps23/Rack1/Rps24/Rps19/Rps15a/Dhx29/Rps15/Rps21/Rps13/Rps18/Rps28/Mrps26/Rps26/Rps10/Rps11/Npm1/Rps5/Rps3a1/Mrps27/Rps29/Rps9/Mrps5/Rps2/Rpsa/Mrps34/Mrps18b/Rps27/Mrps24/Rps20/Larp4/Fau/Rps6/Uba52/Mrps21
BP	GO:0042273	ribosomal large subunit biogenesis	2.81436	0.0380988	Ddx18/Fastkd2/Rpl38/Rpl6/Rpl23a/Rpl7/Mrto4/Npm1/Urb1/Rpl35a/Rpl26/Rpl35/Rpl7l1/Rpf1/Gtf3a/Rpl14/Heatr3/Nvl/Noc2l/Pes1/Znhit6/Rpl7a/Bop1/Nop16/Rpl3/Rplp0/Rpl5/Sdad1/Nsa2/Wdr12/Nhp2/Nifk/Wdr74/Rpl24/Nol9/Rpl11/Eif6/Rrs1/Rsl24d1/Rrp15/Nle1/Rsl1d1/Rpf2/Ebna1bp2/Rpl12/Mrpl1/Gtpbp4/Mrpl20/Surf6
BP	GO:0034470	ncRNA processing	2.79928	0.0380988	Cdkn2a/Ddx18/Pwp2/Thg1l/Rps16/Tprkb/Mettl1/Rps17/Rps8/Rps14/Dtwd1/Nop10/Elp2/Rps24/Nol8/Rps19/Pusl1/Nol6/Ybey/Esf1/Trmo/Dis3/Rpl7/Rps15/Mrm3/Utp15/Utp14b/Kti12/Nsun2/Rps21/Rps28/Mrto4/Npm1/Pus3/Urb1/Exosc5/Rpl35a/Rpl26/Wdr46/Npm3/Rpl35/Exosc7/Rrp1/Rpl7l1/Rpf1/Ddx27/Dgcr8/Rcl1/Tsr1/Gar1/Rpl14/Trdmt1/Nvl/Pdcd11/Wdr55/Wdr36/Pes1/Pus7/Elac2/Rrp9/Znhit6/Dtwd2/Imp3/Rpl7a/Exosc2/Prkra/Bop1/Trmt6/Dimt1/R…
BP	GO:0022613	ribonucleoprotein complex biogenesis	2.78024	0.0380988	Cdkn2a/Ddx18/Pwp2/Rps16/Fastkd2/Rps17/Rps25/Rpl38/Rps8/Rps14/Nop10/Gemin4/Rpl6/Rps24/Nol8/Rps19/Nol6/Ybey/Esf1/Dhx29/Snrpg/Rpl23a/Snrpd2/Dis3/Rpl13a/Rpl7/Prmt5/Rps15/Mrm3/Utp15/Utp14b/Nudt21/Rps21/Rps28/Rps10/Mrto4/Npm1/Rps5/Urb1/Exosc5/Rpl35a/Gemin6/Rpl26/Prmt7/Wdr46/Npm3/Rpl35/Exosc7/Rrp1/Rpl7l1/Rpf1/Ddx27/C1qbp/Gtf3a/Rcl1/Cul4a/Tsr1/Gar1/Rpl14/Heatr3/Nvl/Noc2l/Rps2/Pdcd11/Ncbp1/Polr2d/Wdr55/Wd…
BP	GO:0035456	response to interferon-beta	-2.77547	0.0380988	9930111J21Rik1/Ifi207/Acod1/Pnpt1/Aim2/Ifi47/Ifi205/Ifitm3/Ifitm7/Ifi214/Ifi211/Ifi208/Bst2/Gm4841/Gm12185/Ifi209/Iigp1/Gm4951/Ifi204/Ifi213/Ifit1/Irgm2/Ifi206/F830016B08Rik/Igtp/Gbp3/Tgtp2/Shfl/Gbp6/Tgtp1/Trex1/Stat1/Ifit3/Irgm1/Gm5431/Xaf1/Gbp2
BP	GO:0002181	cytoplasmic translation	2.75752	0.0380988	Eif3m/Rpl38/Rps23/Rpl19/Rpl22/Rpl6/Dhx29/Rpl18/Rpl13a/Rpl22l1/Rps21/Rps28/Rps26/Rplp1/Rpl8/Rpl35a/Rpl36/Eif2b3/Rpl26/Dph7/Rps29/Rpl15/Rps2/Rpsa/Eif3i/Rpl31/Eif2s2/Eef2/Rplp0/Rpl30/Rpl29/Zc3h15/Dph5/Drg1/Denr/Lin28a/Rpl18a/Dph2/Eif4b/Dhx36/Rpl24/Rpl11/Eif4ebp1/Dph3/Drg2/Cnbp/Rpl9
BP	GO:0035458	cellular response to interferon-beta	-2.72258	0.0380988	9930111J21Rik1/Ifi207/Acod1/Pnpt1/Aim2/Ifi47/Ifi205/Ifi214/Ifi211/Ifi208/Gm4841/Gm12185/Ifi209/Iigp1/Gm4951/Ifi204/Ifi213/Ifit1/Irgm2/Ifi206/F830016B08Rik/Igtp/Gbp3/Tgtp2/Gbp6/Tgtp1/Trex1/Stat1/Ifit3/Irgm1/Gm5431/Gbp2
BP	GO:0034660	ncRNA metabolic process	2.71953	0.0380988	Cdkn2a/Ddx18/Pwp2/Thg1l/Rps16/Dtd2/Tprkb/Mettl1/Rps17/Rps8/Rps14/Dtwd1/Snd1/Nop10/Elp2/Rps24/Nol8/Rps19/Pusl1/Dars2/Nol6/Ybey/Esf1/Trmo/Dis3/Rpl7/Rps15/Mrm3/Utp15/Utp14b/Lars/Kti12/Iars/Nsun2/Rps21/Rps28/Mrto4/Npm1/Pus3/Urb1/Exosc5/Rpl35a/Rpl26/Wdr46/Npm3/Rpl35/Hras/Exosc7/Rrp1/Dars/Tars/Rpl7l1/Rpf1/Ddx27/Gars/Dgcr8/Farsb/Rcl1/Tsr1/Gar1/Rpl14/Trdmt1/Sars/Tarsl2/Nvl/Pdcd11/Wdr55/Wdr36/Pes1/Pus7/El…
MF	GO:0019843	rRNA binding	2.71896	0.0380988	Rcc1l/Fastkd2/Rps3/Rps14/Rpl19/Rpl6/Rpl23/Rpl23a/Rpl7/Rpl4/Rps13/Rps18/Rps11/Npm1/Rpl37/Rps5/Rpl37a/Rpl8/Mrps27/Rpf1/Nol12/Gtf3a/Rps9/Imp3/Eef2/Rpl3/Rplp0/Rpl5/Rpl37rt/Ncl/Ddx21/Rpl11/Utp23/Sbds/Rrs1/Mrpl18/Rpl9/Tst/Rpf2/Eral1/Rpl12/Emg1/Rpl17/Mrpl20/Mrps11
CC	GO:0098800	inner mitochondrial membrane protein complex	2.66287	0.0380988	Uqcrh/Ndufa8/Phb2/Timm21/Dmac1/Ndufa10/Cyc1/Ndufa13/Micos13/Uqcr10/Pam16/Ndufs2/Cox4i1/Sdhd/Atp5c1/Ndufb10/Atp5o/Ndufb5/Ndufab1/Ndufc2/Ndufa2/Romo1/Sdha/Ndufv1/Ndufa9/Afg3l2/Afg3l1/Mcub/Uqcrc2/Atp5a1/Atp5e/Grpel2/Atp5g3/Ndufs7/Chchd3/Dnajc11/Micos10/Atp5mpl/Ndufs8/Atp5pb/Micu2/Chchd6/Atp5j/Immp2l/Cox6a1/Phb/Sdhc/Uqcrc1/Atp5d/Timm17a/Dnajc19/Immp1l/Ndufb3/Ndufa6/Ndufb2/Ndufa11/Ndufs1/Ndufb4c/Ndufv…
CC	GO:0042788	polysomal ribosome	2.62932	0.0380988	Rpl38/Rps23/Rpl19/Rpl6/Rpl18/Rps21/Rps28/Rps26/Rpl8/Rps29/Larp4b/Rpl31/Eef2/Rpl7a/Rpl30/Rpl29/Eif3h/Rpl18a/Btf3/Rpl24/Rpl11
BP	GO:0000470	maturation of LSU-rRNA	2.57477	0.0380988	Ddx18/Rpl7/Npm1/Urb1/Rpl35/Rpl7l1/Rpf1/Pes1/Znhit6/Rpl7a/Bop1/Nsa2/Wdr12/Nhp2/Nifk/Nol9/Eif6/Rrp15/Rsl1d1/Rpf2/Mrpl1/Gtpbp4
CC	GO:0005743	mitochondrial inner membrane	2.57474	0.0380988	Sfxn1/Rcc1l/Smim20/Prodh/Rps3/Slc25a32/Tomm40/Uqcrh/Ndufa8/Mtfp1/Uqcr11/Ccdc51/Phb2/Ndufaf5/Dhrs13/Timm21/Atp23/Ptpmt1/Dmac1/Vdac1/Cox8a/Samm50/Tamm41/Cyb5r3/Fahd1/Slc25a4/Crls1/Aifm3/Ndufa10/Tufm/Slc25a13/Ppif/Cyc1/Abcb8/Sirt5/Yme1l1/Ndufa13/Micos13/Timm9/Uqcr10/Sod2/Them4/Pam16/Ndufs2/Cox4i1/Rdh13/Hspd1/Sdhd/Atad3a/Atp5c1/Acat1/Pmpcb/Ndufb10/Atp5o/Ndufb5/Ndufab1/Hadh/Endog/Bcl2/Ndufc2/Mtln/Slc2…
BP	GO:0042274	ribosomal small subunit biogenesis	2.54722	0.0380988	Pwp2/Rps16/Rps17/Rps25/Rpl38/Rps8/Rps14/Rps24/Rps19/Rps15/Rps21/Rps28/Rps10/Npm1/Rps5/Wdr46/Rcl1/Tsr1/Rps2/Rpsa/Rps27/Wdr3/Nob1/Rrp7a/Nat10/Lsm6/Utp23/Riok3/Nol10/Rps6/Rrs1/Gtf2h5/Bms1/Tbl3/Helb/Eral1/Dcaf13/Dhx37/Utp6/Tsr3/Heatr1/Ltv1/Surf6/Mrps11
BP	GO:0006399	tRNA metabolic process	2.4896	0.0380988	Thg1l/Dtd2/Tprkb/Mettl1/Dtwd1/Elp2/Pusl1/Dars2/Trmo/Lars/Kti12/Iars/Nsun2/Pus3/Exosc7/Dars/Tars/Gars/Farsb/Trdmt1/Sars/Tarsl2/Pus7/Elac2/Dtwd2/Exosc2/Trmt6/Cdk5rap1/Trub2/Hars/Mars1/Alkbh8/Dus4l/Mettl2/Trmt10b/Elp5/Dus1l/Tsen54/Zbtb8os/Nat10/Trmt11/Qrsl1/Kars/Ears2/Rtcb/Lsm6/Rpp21/Trnt1/Nars2/Pop1/Rars/Grsf1/Trmt12/Adat1/Qtrt2/2210016F16Rik/Dph3/Nsun3/Wars/Qars/Polr3k/Thumpd1/Rpp38/Tsen15/Ddx1/Tr…
CC	GO:0019866	organelle inner membrane	2.48041	0.0380988	Sfxn1/Rcc1l/Smim20/Prodh/Rps3/Slc25a32/Tomm40/Uqcrh/Ndufa8/Mtfp1/Uqcr11/Ccdc51/Phb2/Ndufaf5/Dhrs13/Timm21/Atp23/Ptpmt1/Dmac1/Vdac1/Cox8a/Samm50/Tamm41/Cyb5r3/Fahd1/Slc25a4/Crls1/Aifm3/Ndufa10/Tufm/Slc25a13/Ppif/Cyc1/Abcb8/Sirt5/Yme1l1/Ndufa13/Micos13/Timm9/Uqcr10/Sod2/Them4/Pam16/Ndufs2/Cox4i1/Rdh13/Hspd1/Sdhd/Atad3a/Atp5c1/Acat1/Pmpcb/Ndufb10/Atp5o/Ndufb5/Ndufab1/Hadh/Endog/Bcl2/Ndufc2/Mtln/Slc2…
BP	GO:0042255	ribosome assembly	2.45189	0.0380988	Pwp2/Fastkd2/Rps25/Rpl38/Rps14/Rpl6/Rps19/Dhx29/Rpl23a/Rps15/Rps28/Rps10/Mrto4/Rps5/C1qbp/Rps2/Rpsa/Rps27/Bop1/Rpl3/Rplp0/Rpl5/Rrp7a/Rpl24/Rpl11/Sbds/Eif6/Rrs1/Rsl24d1/Nle1/Rpf2/Eral1/Rpl12/Dhx37/Mrpl20/Surf6/Mrps11
CC	GO:0070469	respirasome	2.42528	0.0380988	Uqcrh/Ndufa8/Uqcr11/Dmac1/Cox8a/Ndufa10/Cyc1/Ndufa13/Uqcr10/Ndufs2/Cox4i1/Sdhd/Ndufb10/Ndufb5/Ndufab1/Ndufc2/Ndufa2/Sdha/Ndufv1/Ndufa9/Uqcrc2/Ndufs7/Ndufs8/Cox6a1/Cox7a2l/Sdhc/Uqcrc1/Cox7a1/Ndufb3/Ndufa6/Ndufb2/Ndufa11/Ndufs1/Ndufb4c/Ndufv2/Ndufb7/Uqcrfs1/Ndufb8/Cox4i2/Cox5a/AA467197/Sdhb/Ndufa4l2/Ndufs6/Uqcrb/Cox7a2/Ndufv3/Wdr93/Ndufa12/Uqcrq
CC	GO:0098803	respiratory chain complex	2.4125	0.0380988	Uqcrh/Ndufa8/Dmac1/Cox8a/Ndufa10/Cyc1/Ndufa13/Uqcr10/Ndufs2/Cox4i1/Sdhd/Ndufb10/Ndufb5/Ndufab1/Ndufc2/Ndufa2/Sdha/Ndufv1/Ndufa9/Uqcrc2/Ndufs7/Ndufs8/Cox6a1/Sdhc/Uqcrc1/Ndufb3/Ndufa6/Ndufb2/Ndufa11/Ndufs1/Ndufb4c/Ndufv2/Ndufb7/Uqcrfs1/Ndufb8/Cox4i2/Cox5a/AA467197/Sdhb/Ndufa4l2/Ndufs6/Uqcrb/Ndufv3/Wdr93/Ndufa12/Uqcrq
CC	GO:0005746	mitochondrial respirasome	2.41032	0.0380988	Uqcrh/Ndufa8/Dmac1/Ndufa10/Cyc1/Ndufa13/Uqcr10/Ndufs2/Cox4i1/Sdhd/Ndufb10/Ndufb5/Ndufab1/Ndufc2/Ndufa2/Sdha/Ndufv1/Ndufa9/Uqcrc2/Ndufs7/Ndufs8/Cox6a1/Cox7a2l/Sdhc/Uqcrc1/Cox7a1/Ndufb3/Ndufa6/Ndufb2/Ndufa11/Ndufs1/Ndufb4c/Ndufv2/Ndufb7/Uqcrfs1/Ndufb8/Cox4i2/Cox5a/AA467197/Sdhb/Ndufa4l2/Ndufs6/Uqcrb/Cox7a2/Ndufv3/Wdr93/Ndufa12/Uqcrq
BP	GO:0033108	mitochondrial respiratory chain complex assembly	2.40268	0.0380988	Smim20/Ndufa8/Ndufaf1/Ndufaf5/Timm21/Dmac1/Samm50/Ndufa10/Ndufa13/Uqcr10/Sdhaf3/Ndufb10/Ndufb5/Ndufab1/Ndufc2/1190007I07Rik/Cox14/Ndufa2/Ndufa9/Fastkd3/Nubpl/Coa8/Ndufaf4/Ndufs7/Sdhaf4/Ndufs8/Sco1/Immp2l/Cox20/Ndufb3/Ndufa6/Ndufb2/Uqcc1/Chchd4/Ndufaf8/Ndufa11/Cox16/Ndufb7/Ndufaf6/Ndufb8
BP	GO:0000387	spliceosomal snRNP assembly	2.40111	0.0380988	Gemin4/Snrpg/Snrpd2/Prmt5/Gemin6/Prmt7/Clns1a/Gemin5/Prpf19/Ddx20/Strap/Smn1/Snrpe/Prpf31/Gemin2/Snrpd3/Gemin7/Sart3/Prpf8/Usp4/Snrpb
BP	GO:0006626	protein targeting to mitochondrion	2.39703	0.0380988	Cdkn2a/Tomm40/Timm21/Samm50/Tomm20/Mfn2/Tomm5/Ndufa13/Timm9/Pam16/Hspd1/Pmpcb/Mipep/Romo1/Parl/Tomm7/Pdcd5/Grpel2/Pmpca/Atpif1/Aip/Sirt4/Immp2l/Timm13/Tomm22/Timm17a/Dnajc19/Immp1l/Bag4/Tomm70a/Chchd4
CC	GO:0005759	mitochondrial matrix	2.36703	0.0380988	Fastkd2/Rps3/Mrps23/Bckdk/Vdac1/Mrpl47/Mrps26/Glrx5/Tufm/Ppif/Park7/Mrpl15/Mrps27/Fdps/Sirt5/Mrpl34/C1qbp/Oat/Casq1/Sod2/Mrpl43/Alkbh7/Atxn3/Pam16/Clpp/Mrpl35/Mrps5/Hspd1/Atad3a/Mrpl48/Acat1/Pmpcb/Ndufab1/Vdac2/Mrps34/Elac2/Mipep/Mrpl57/Hspa9/Mrps18b/Dnaja3/Mrpl37/Ndufa9/Dimt1/Cs/Mrpl17/Hspe1/Slc27a3/Mrpl55/Tsfm/Trap1/Mccc2/Mrpl3/Glud1/Mrps24/Nudt1/Mrpl36/Twnk/Hagh/Suclg1/Grpel2/Ivd/Pcca/Ak3/Sirt…
BP	GO:0008033	tRNA processing	2.34502	0.0380988	Thg1l/Tprkb/Mettl1/Dtwd1/Elp2/Pusl1/Trmo/Kti12/Nsun2/Pus3/Trdmt1/Pus7/Elac2/Dtwd2/Trmt6/Cdk5rap1/Trub2/Alkbh8/Dus4l/Mettl2/Trmt10b/Elp5/Dus1l/Tsen54/Zbtb8os/Nat10/Trmt11/Rtcb/Lsm6/Rpp21/Trnt1/Pop1/Grsf1/Trmt12/Adat1/Qtrt2/2210016F16Rik/Dph3/Nsun3/Polr3k/Thumpd1/Rpp38/Tsen15/Ddx1/Trmt5/Trub1/Elp6/Elp3/Elp4/Trmt10c/Elp1/Adat2/Urm1/Trmt112
CC	GO:0000313	organellar ribosome	2.33541	0.0380988	Mrps23/Mrpl47/Mrps26/Mrpl15/Mrps27/Mrpl34/Mrpl43/Mrpl35/Mrps5/Mrpl48/Ndufab1/Mrps34/Mrpl57/Mrps18b/Mrpl37/Mrpl17/Mrpl55/Mrpl3/Mrps24/Mrpl36/Mrpl23/Mrps21/Nsun3/Mrpl18/Mrpl50/Mrpl9/Mrps14/Mrpl52/Mrps28/Mrpl1/Mrpl28/Mrpl20/Mrps36/Mrpl13/Mrpl51/Mrpl19/Mrps9/Mrpl39/Mrps11/Mrps35/Mrps12/Mrps18c/Mrpl42/Mrpl40/Mrpl49/Mrpl4/Mrpl22/Mrps15/Mrpl45
CC	GO:0005761	mitochondrial ribosome	2.33541	0.0380988	Mrps23/Mrpl47/Mrps26/Mrpl15/Mrps27/Mrpl34/Mrpl43/Mrpl35/Mrps5/Mrpl48/Ndufab1/Mrps34/Mrpl57/Mrps18b/Mrpl37/Mrpl17/Mrpl55/Mrpl3/Mrps24/Mrpl36/Mrpl23/Mrps21/Nsun3/Mrpl18/Mrpl50/Mrpl9/Mrps14/Mrpl52/Mrps28/Mrpl1/Mrpl28/Mrpl20/Mrps36/Mrpl13/Mrpl51/Mrpl19/Mrps9/Mrpl39/Mrps11/Mrps35/Mrps12/Mrps18c/Mrpl42/Mrpl40/Mrpl49/Mrpl4/Mrpl22/Mrps15/Mrpl45
BP	GO:0000463	maturation of LSU-rRNA from tricistronic rRNA transcript (SSU-rRNA, 5.8S rRNA, LSU-rRNA)	2.3179	0.0380988	Ddx18/Rpl7/Npm1/Urb1/Rpl35/Rpl7l1/Pes1/Znhit6/Bop1/Wdr12/Nifk/Nol9
BP	GO:0010257	NADH dehydrogenase complex assembly	2.31234	0.0380988	Ndufa8/Ndufaf1/Ndufaf5/Timm21/Dmac1/Ndufa10/Ndufa13/Ndufb10/Ndufb5/Ndufab1/Ndufc2/Ndufa2/Ndufa9/Nubpl/Ndufaf4/Ndufs7/Ndufs8/Ndufb3/Ndufa6/Ndufb2/Ndufaf8/Ndufa11/Ndufb7/Ndufaf6/Ndufb8
BP	GO:0032981	mitochondrial respiratory chain complex I assembly	2.31234	0.0380988	Ndufa8/Ndufaf1/Ndufaf5/Timm21/Dmac1/Ndufa10/Ndufa13/Ndufb10/Ndufb5/Ndufab1/Ndufc2/Ndufa2/Ndufa9/Nubpl/Ndufaf4/Ndufs7/Ndufs8/Ndufb3/Ndufa6/Ndufb2/Ndufaf8/Ndufa11/Ndufb7/Ndufaf6/Ndufb8
BP	GO:0000028	ribosomal small subunit assembly	2.28996	0.0380988	Pwp2/Rps25/Rpl38/Rps14/Rps19/Rps15/Rps28/Rps10/Rps5/Rps2/Rpsa/Rps27/Rrp7a
MF	GO:0003823	antigen binding	-2.2855	0.0380988	H2-M3/Tap2/Ep400/H2-K1/H2-Q6/Gm8909/H2-Q7/Ep300/Maml1/Lck/Mfap4/H2-T22/Fcnb/H2-T23/H2-Q4/H2-Q10/H2-T24/Tap1/H2-M5
BP	GO:0000460	maturation of 5.8S rRNA	2.2719	0.0380988	Rps21/Npm1/Urb1/Exosc7/Rpf1/Rcl1/Pes1/Exosc2/Bop1/Nsa2/Wdr12/Nol9/Eif6/Rrs1/Mphosph6/Exosc4/Rrp15/C1d
BP	GO:0032543	mitochondrial translation	2.26904	0.0380988	Rcc1l/Fastkd2/Dars2/Mrpl47/Mtrf1/Tufm/Mrps27/C1qbp/Gars/Mrpl43/Mrps34/Mrpl57/Mrps18b/Fastkd3/Cdk5rap1/Trub2/Hars/Tsfm/Noa1/Qrsl1/Ears2/Mrpl23/Mrps21/Shmt2/Nsun3/Uqcc1/Mrps14/Trmt10c/Mtrf1l/Mrpl52/Lrpprc/Lars2/Mrpl51/Mrps11/Mrps35/Mrps12/Ngrn/Rars2/Rpusd3/Gfm1/Mrps15
MF	GO:0009055	electron transfer activity	2.26796	0.0380988	Uqcrh/Uqcr11/Cox8a/Glrx5/Cyc1/Sh3bgrl3/Cox4i1/Txnrd3/Ptges2/Cyb5b/Fdx2/Sdha/Glrx3/Cox6a1/Cox7a2l/Sdhc/Cox7a1/Txnrd2/Ndufaf2/Cox6c/Ndufs1/Etfb/Dld/Uqcrfs1/Cox4i2/Cyba/Aox2/Cox5a/AA467197/Sdhb/Ndufa4l2/Cox7a2/Nqo2/Acadsb/Ndufa12/Uqcrq/Etfa
CC	GO:0030684	preribosome	2.24708	0.0380988	Pwp2/Nol6/Utp14b/Mrto4/Wdr46/Rrp1/Rpf1/Tsr1/Noc2l/Pdcd11/Wdr36/Pes1/Rrp9/Imp3/Bop1/Fbxw8/Nsa2/Wdr12/Wdr3/Nob1/Rrp7a/Wdr74/Utp20/Nop58/Utp23/Riok3/Eif6/Nol10/Rrs1/Noc4l/Bms1/Tbl3/Rrp15/Imp4/Rsl1d1/Dcaf13/Ebna1bp2/Emg1/Utp6/Heatr1/Ltv1
CC	GO:0005852	eukaryotic translation initiation factor 3 complex	2.24062	0.0380988	Eif3m/Eif3l/Eif3k/Eif3b/Eif3j2/Eif3g/Abce1/Eif3i/Eif3h/Eif3e/Eif3f
BP	GO:0030490	maturation of SSU-rRNA	2.2394	0.0380988	Pwp2/Rps16/Rps8/Rps14/Rps19/Rps21/Rps28/Wdr46/Rcl1/Tsr1/Wdr3/Nob1/Nat10/Lsm6/Utp23/Riok3/Nol10/Rrs1/Gtf2h5/Bms1/Tbl3/Helb/Dcaf13/Dhx37/Utp6/Tsr3/Heatr1/Mrps11/Snu13/Rrp36/Ddx52
CC	GO:1990204	oxidoreductase complex	2.23206	0.0380988	Uqcrh/Ndufa8/Bckdk/Dmac1/Ndufa10/Cyc1/Ndufa13/Uqcr10/P4ha2/Ndufs2/Sdhd/Ndufb10/Ndufb5/Ndufab1/Ndufc2/Ndufa2/Sdha/Ndufv1/Ndufa9/Uqcrc2/Gpd2/Ndufs7/Ndufs8/Sdhc/Pdhx/Uqcrc1/Ndufb3/Ndufa6/Ndufb2/Ndufa11/Ndufs1/Ndufb4c/Etfb/Ndufv2/Ndufb7/Pdhb/Mrps36/Dld/Uqcrfs1/Ndufb8/Cyba/Dlat/P4hb/Sdhb
CC	GO:0000315	organellar large ribosomal subunit	2.23155	0.0380988	Mrpl47/Mrpl15/Mrpl34/Mrpl43/Mrpl35/Mrpl48/Ndufab1/Mrpl57/Mrpl37/Mrpl17/Mrpl55/Mrpl3/Mrpl36/Mrpl23/Nsun3/Mrpl18/Mrpl50/Mrpl9/Mrpl52/Mrpl1/Mrpl28/Mrpl20/Mrpl13/Mrpl51/Mrpl19/Mrpl39/Mrpl42/Mrpl40/Mrpl49/Mrpl4/Mrpl22/Mrpl45/Mrpl54/Mrpl11/Mterf4/Mrpl38/Mrpl16/Mrpl21/Mrpl30/Mief1/Mrpl27/Mrpl41/Mrpl10/Mrpl58/Mrpl33
CC	GO:0005762	mitochondrial large ribosomal subunit	2.23155	0.0380988	Mrpl47/Mrpl15/Mrpl34/Mrpl43/Mrpl35/Mrpl48/Ndufab1/Mrpl57/Mrpl37/Mrpl17/Mrpl55/Mrpl3/Mrpl36/Mrpl23/Nsun3/Mrpl18/Mrpl50/Mrpl9/Mrpl52/Mrpl1/Mrpl28/Mrpl20/Mrpl13/Mrpl51/Mrpl19/Mrpl39/Mrpl42/Mrpl40/Mrpl49/Mrpl4/Mrpl22/Mrpl45/Mrpl54/Mrpl11/Mterf4/Mrpl38/Mrpl16/Mrpl21/Mrpl30/Mief1/Mrpl27/Mrpl41/Mrpl10/Mrpl58/Mrpl33
MF	GO:0140101	catalytic activity, acting on a tRNA	2.22063	0.0380988	Dtd2/Mettl1/Dtwd1/Dars2/Trmo/Lars/Iars/Nsun2/Dars/Tars/Gars/Farsb/Trdmt1/Sars/Tarsl2/Elac2/Dtwd2/Trmt6/Ptrhd1/Hars/Mars1/Pstk/Alkbh8/Dus4l/Mettl2/Trmt10b/Dus1l/Trmt11/Qrsl1/Kars/Ears2/Rpp21/Trnt1/Nars2/Pop1/Rars/Trmt12/Qtrt2/Nsun3/Lrrc47/Wars/Qars/Rpp38/Tsen15/Trmt5/Eprs/Trmt10c/Nars/Lars2/Pars2
BP	GO:0019883	antigen processing and presentation of endogenous antigen	-2.21695	0.0380988	H2-M2/Hfe/H2-M3/Tap2/H2-K1/Tapbp/H2-Q6/Gm8909/H2-Q7/H2-T22/H2-T23/H2-Q4/H2-Q10/H2-T24/Tap1/H2-M5
MF	GO:0004812	aminoacyl-tRNA ligase activity	2.20717	0.0380988	Dars2/Lars/Iars/Dars/Tars/Gars/Farsb/Sars/Tarsl2/Hars/Mars1/Kars/Ears2/Nars2/Rars/Lrrc47/Wars/Qars/Eprs/Nars/Lars2/Pars2
MF	GO:0016875	ligase activity, forming carbon-oxygen bonds	2.20717	0.0380988	Dars2/Lars/Iars/Dars/Tars/Gars/Farsb/Sars/Tarsl2/Hars/Mars1/Kars/Ears2/Nars2/Rars/Lrrc47/Wars/Qars/Eprs/Nars/Lars2/Pars2
CC	GO:0101031	chaperone complex	2.20137	0.0380988	Psmg2/Bag2/Tcp1/Cct5/Cct2/Psmg1/Cdc37/Cct6a/Hsp90ab1/Cct4/Cct3/Cct7/Cct6b/Cct8/Ptges3
BP	GO:0072350	tricarboxylic acid metabolic process	2.19746	0.0380988	Aco1/Ireb2/Cs/Acly/Idh3a/Glud1/Aco2/Ass1/Idh3b/Sirt4
CC	GO:0005747	mitochondrial respiratory chain complex I	2.19572	0.0380988	Ndufa8/Dmac1/Ndufa10/Ndufa13/Ndufs2/Ndufb10/Ndufb5/Ndufab1/Ndufc2/Ndufa2/Ndufv1/Ndufa9/Ndufs7/Ndufs8/Ndufb3/Ndufa6/Ndufb2/Ndufa11/Ndufs1/Ndufb4c/Ndufv2/Ndufb7/Ndufb8
CC	GO:0030964	NADH dehydrogenase complex	2.19572	0.0380988	Ndufa8/Dmac1/Ndufa10/Ndufa13/Ndufs2/Ndufb10/Ndufb5/Ndufab1/Ndufc2/Ndufa2/Ndufv1/Ndufa9/Ndufs7/Ndufs8/Ndufb3/Ndufa6/Ndufb2/Ndufa11/Ndufs1/Ndufb4c/Ndufv2/Ndufb7/Ndufb8
CC	GO:0045271	respiratory chain complex I	2.19572	0.0380988	Ndufa8/Dmac1/Ndufa10/Ndufa13/Ndufs2/Ndufb10/Ndufb5/Ndufab1/Ndufc2/Ndufa2/Ndufv1/Ndufa9/Ndufs7/Ndufs8/Ndufb3/Ndufa6/Ndufb2/Ndufa11/Ndufs1/Ndufb4c/Ndufv2/Ndufb7/Ndufb8
MF	GO:0016874	ligase activity	2.19452	0.0380988	Acsbg1/Acaca/Cad/Dars2/Slc27a4/Lars/Iars/Uchl1/Dars/Tars/Gars/Farsb/Sars/Tarsl2/Gart/Atp5c1/Mthfd1/Atp5o/Acsl5/Hars/Acsl1/Paics/Mars1/Slc27a3/Mccc2/Adss/Lipt2/Uba2/Atp5a1/Atp5e/Suclg1/Atp5g3/Ass1/Qrsl1/Pcca/Kars/Ears2/Sucla2/Rtcb/Ctps/Gclm/Ifnar1/Atp5pb/Ppcs/Nars2/Acsl3/Rars/Atp5j/Ttll7/Gss/Lrrc47/Wars/Qars/Atp5d/Acss2/Dph6/Lig4/Sae1/Slc27a5/Slc27a6/Eprs/Ttl/Mthfd1l/Nars/Lars2/Atp5b/Atp5g2/Pars2/…
MF	GO:0072349	modified amino acid transmembrane transporter activity	2.19337	0.0380988	Slc25a32/Slc19a1/Slc5a6/Slc22a21/Abcc1
MF	GO:0051082	unfolded protein binding	2.19043	0.0380988	Ndufaf1/Mkks/Tomm20/Npm1/Tcp1/Nudcd2/Ube4b/Cct5/Calr3/Cct2/Heatr3/Pfdn5/St13/Cdc37/Pdrg1/Hspa9/Cct6a/Dnaja3/Hspa14/Hspe1/Trap1/Tor1a/Uggt1/Hsp90ab1/Grpel2/Cct4/Aip/Ccdc115/Scg5/Pfdn1/Naca/Cct3/Cct7
BP	GO:0000469	cleavage involved in rRNA processing	2.18793	0.0380988	Rps21/Npm1/Exosc7/Rcl1/Tsr1/Exosc2/Bop1/Nhp2/Nob1/Nol9/Utp23/Rrs1/Bms1/Tbl3
BP	GO:0034340	response to type I interferon	-2.1869	0.0380988	Setd2/Irf7/Nlrc5/Isg15/Oas2/Trim56/Zbp1/Adar/Shfl/Trex1/Stat1/Mmp12/Stat2
BP	GO:0022618	ribonucleoprotein complex assembly	2.18312	0.0380988	Pwp2/Fastkd2/Rps25/Rpl38/Rps14/Gemin4/Rpl6/Rps19/Dhx29/Snrpg/Rpl23a/Snrpd2/Rpl13a/Prmt5/Rps15/Nudt21/Rps28/Rps10/Mrto4/Rps5/Gemin6/Prmt7/Rps2/Ncbp1/Polr2d/Rpsa/Clns1a/Usp39/Eif2s2/Znhit6/Rps27/Gemin5/Bop1/Rpl3/Rplp0/Ruvbl2/Rpl5/Prpf19/Denr/Ddx20/Eif4b/Gcfc2/Strap/Rrp7a/Rpl24/Hsp90ab1/Rpl11/Smn1/Crnkl1/Celf4/Ruvbl1/Snrpe/Prpf18/Eif6/Prpf31/Rrs1/Rsl24d1/Snrnp200/Gemin2/Snrpd3/Nle1/Rpf2/Eral1/Gemin7…
BP	GO:0042773	ATP synthesis coupled electron transport	2.1812	0.0380988	Uqcrh/Ndufa8/Ndufaf1/Ndufa10/Cyc1/Park7/Uqcr10/Ndufs2/Cox4i1/Sdhd/Ndufc2/Sdha/Ndufv1/Ndufs8/Coq7/Cox6a1/Sdhc/Uqcrc1/Ndufs1/Ndufv2/Dld/Uqcrfs1/Ndufb8/Cox4i2/Cox5a/Ndufs6/Uqcrb/Ndufv3/Ndufa12/Uqcrq/Sdhaf2/Mtch2
MF	GO:0042605	peptide antigen binding	-2.18093	0.0380988	H2-M3/Tap2/H2-K1/H2-Q6/Gm8909/H2-Q7/Maml1/H2-T22/H2-T23/H2-Q4/H2-Q10/H2-T24/Tap1/H2-M5
BP	GO:0006418	tRNA aminoacylation for protein translation	2.1778	0.0380988	Dars2/Lars/Iars/Dars/Tars/Gars/Farsb/Sars/Tarsl2/Hars/Mars1/Kars/Ears2/Nars2/Rars/Wars/Qars/Eprs/Nars/Lars2/Pars2
MF	GO:0003743	translation initiation factor activity	2.17675	0.0380988	Eif3m/Dhx29/Eif3l/Eif3k/Eif4e3/Eif3b/Eif2b3/Eif3g/Eif3i/Eif2s2/Eif3h/Eif3e/Denr/Eif2b5/Eif4b/Eif2b1/Eif3f/Eif4g1/Eif6
BP	GO:0000462	maturation of SSU-rRNA from tricistronic rRNA transcript (SSU-rRNA, 5.8S rRNA, LSU-rRNA)	2.16952	0.0380988	Pwp2/Rps16/Rps8/Rps14/Rps19/Rps21/Wdr46/Rcl1/Tsr1/Utp23/Nol10/Rrs1/Gtf2h5/Bms1/Tbl3/Helb/Dcaf13/Dhx37/Utp6/Heatr1/Mrps11
MF	GO:0031369	translation initiation factor binding	2.16868	0.0380988	Eif3m/Rps24/Rps19/Eif3b/Rps3a1/Polr2d/Eif2s2/Eif4ebp2/Eif2b5/Lin28a/Gle1/Eif3f/Eif4ebp1/Angel1/Eif4g1
BP	GO:0002483	antigen processing and presentation of endogenous peptide antigen	-2.16552	0.0380988	H2-M2/Hfe/H2-M3/Tap2/H2-K1/Tapbp/H2-Q6/Gm8909/H2-Q7/H2-T22/H2-T23/H2-Q4/H2-Q10/H2-T24/Tap1/H2-M5
BP	GO:0019885	antigen processing and presentation of endogenous peptide antigen via MHC class I	-2.16552	0.0380988	H2-M2/Hfe/H2-M3/Tap2/H2-K1/Tapbp/H2-Q6/Gm8909/H2-Q7/H2-T22/H2-T23/H2-Q4/H2-Q10/H2-T24/Tap1/H2-M5
BP	GO:0045071	negative regulation of viral genome replication	-2.16264	0.0380988	Eif2ak4/Vapa/Ltf/Srpk2/Setdb1/Morc2a/Ilf3/Oas1c/Apobec3/Zc3hav1/Ifitm3/Oas1h/Ifitm7/Inpp5k/Aicda/Oas3/Oas1g/Oas1a/Bst2/Resf1/Isg20/Rsad2/Oasl1/Prox1/Isg15/Oas2/Oasl2/Parp10/Adar/Shfl/Eif2ak2
CC	GO:0017101	aminoacyl-tRNA synthetase multienzyme complex	2.16118	0.0380988	Eef1e1/Lars/Iars/Dars/Aimp2/Rpl5/Mars1/Kars/Rars/Aimp1/Qars/Eprs
BP	GO:0002475	antigen processing and presentation via MHC class Ib	-2.16046	0.0380988	H2-M3/Tap2/H2-K1/H2-Q6/Gm8909/H2-Q7/H2-T22/H2-T23/H2-Q4/H2-Q10/H2-T24/H2-M5
CC	GO:0005844	polysome	2.1601	0.0380988	Rps3/Rps25/Rpl38/Rps23/Rpl19/Rpl6/Rpl18/Rpl7/Rps21/Rps28/Rps26/Rpl8/Rps29/Larp4b/Rpl31/Eef2/Rpl7a/Rpl30/Rpl29/Eif3h/Drg1/Lin28a/Rpl18a/Btf3/Rpl24/Rpl11/Larp4/Eif4g1/Rps6
BP	GO:0042775	mitochondrial ATP synthesis coupled electron transport	2.15958	0.0380988	Uqcrh/Ndufa8/Ndufaf1/Ndufa10/Cyc1/Park7/Uqcr10/Ndufs2/Cox4i1/Sdhd/Ndufc2/Sdha/Ndufv1/Ndufs8/Coq7/Cox6a1/Sdhc/Uqcrc1/Ndufv2/Dld/Uqcrfs1/Ndufb8/Cox4i2/Cox5a/Ndufs6/Uqcrb/Ndufv3/Ndufa12/Uqcrq/Sdhaf2/Mtch2
BP	GO:0071826	ribonucleoprotein complex subunit organization	2.15938	0.0380988	Pwp2/Fastkd2/Rps25/Rpl38/Rps14/Gemin4/Rpl6/Rps19/Dhx29/Snrpg/Rpl23a/Snrpd2/Rpl13a/Prmt5/Rps15/Nudt21/Rps28/Rps10/Mrto4/Rps5/Gemin6/Prmt7/Rps2/Ncbp1/Polr2d/Rpsa/Clns1a/Usp39/Eif2s2/Znhit6/Rps27/Gemin5/Bop1/Rpl3/Rplp0/Ruvbl2/Rpl5/Prpf19/Denr/Ddx20/Eif4b/Gcfc2/Strap/Rrp7a/Rpl24/Hsp90ab1/Rpl11/Smn1/Crnkl1/Celf4/Ruvbl1/Snrpe/Prpf18/Eif6/Prpf31/Rrs1/Rsl24d1/Snrnp200/Gemin2/Kif5b/Snrpd3/Nle1/Rpf2/Eral1/…
MF	GO:0008135	translation factor activity, RNA binding	2.15647	0.0380988	Eif3m/Eef1b2/Dhx29/Eif3l/Eif3k/Eif4e3/Mtrf1/Eef1d/Eif3b/Eif2b3/Tufm/Eif3g/Eef1g/Eif3i/Eif2s2/Eef2/Eif5a/Eif3h/Eif3e/Tsfm/Denr/Eif2b5/Eif4b/Eif2b1/Eif3f/Eif4g1/Eef1a2/Eif6
BP	GO:0043039	tRNA aminoacylation	2.15618	0.0380988	Dars2/Lars/Iars/Dars/Tars/Gars/Farsb/Sars/Tarsl2/Hars/Mars1/Qrsl1/Kars/Ears2/Nars2/Rars/Wars/Qars/Eprs/Nars/Lars2/Pars2
BP	GO:0070269	pyroptosis	-2.15517	0.0380988	Gsdme/Aim2/Dhx9/Naip2/Casp1/Gsdmd/Nlrp1b/Gsdmc4/Zbp1/Naip5/Casp4/Naip6
CC	GO:0061702	inflammasome complex	-2.15506	0.0380988	Aim2/Naip2/Casp1/Gsdmd/Nlrp1b/Pycard/Casp12/Naip5/Casp4/Naip6
MF	GO:0003954	NADH dehydrogenase activity	2.15422	0.0380988	Ndufaf1/Ndufa10/Ndufa13/Ndufs2/Ndufc2/Ndufa2/Ndufv1/Ndufa9/Ndufs7/Ndufs8/Ndufaf2/Ndufs1/Ndufv2/Ndufb7/Ndufb8
BP	GO:0002476	antigen processing and presentation of endogenous peptide antigen via MHC class Ib	-2.15169	0.0380988	H2-M3/Tap2/H2-K1/H2-Q6/Gm8909/H2-Q7/H2-T22/H2-T23/H2-Q4/H2-Q10/H2-T24/H2-M5
BP	GO:0002484	antigen processing and presentation of endogenous peptide antigen via MHC class I via ER pathway	-2.15169	0.0380988	H2-M3/Tap2/H2-K1/H2-Q6/Gm8909/H2-Q7/H2-T22/H2-T23/H2-Q4/H2-Q10/H2-T24/H2-M5
CC	GO:0034719	SMN-Sm protein complex	2.14957	0.0380988	Gemin4/Snrpg/Snrpd2/Gemin6/Gemin5/Ddx20/Strap/Smn1/Gemin2/Snrpd3/Gemin7/Snrpb
BP	GO:0009615	response to virus	-2.14942	0.0380988	Apobec3/Duox2/Zc3hav1/Map3k14/Rnf216/Irf5/Ifitm3/Oas1h/Ifitm7/Dhx9/Agbl5/Aicda/Oas3/Irf2/Unc13d/Pou2f2/Tlr9/Tlr3/Cgas/Oas1g/Fgl2/Oas1a/Bst2/Isg20/Chuk/Pycard/Setd2/Il15/Rsad2/Lgals8/Mill2/Ifit1bl1/Oasl1/Irf7/Ifi27l2a/Il27/Ifit1/Irgm2/Isg15/Oas2/Cxcl10/Oasl2/Trim34a/Crebbp/Ifit3b/Trim12a/Trim56/Zbp1/Adar/Ddx60/Ticam1/Slfn8/Pou2af1/Mov10/Ifih1/Shfl/Dtx3l/Tgtp1/Trex1/Trim30a/Stat1/Ddx58/Dhx58/Parp9/…
BP	GO:0051607	defense response to virus	-2.14635	0.0380988	Abcc9/Sin3a/Acod1/Prf1/Rnf135/Gpatch3/Ilf3/Nt5c3/Oas1c/Aim2/Ptprc/Apobec3/Zc3hav1/Map3k14/Rnf216/Irf5/Ifitm3/Oas1h/Ifitm7/Dhx9/Agbl5/Aicda/Oas3/Irf2/Unc13d/Tlr9/Tlr3/Cgas/Oas1g/Fgl2/Oas1a/Bst2/Isg20/Chuk/Pycard/Setd2/Il15/Rsad2/Mill2/Ifit1bl1/Oasl1/Irf7/Il27/Ifit1/Isg15/Oas2/Cxcl10/Oasl2/Trim34a/Ifit3b/Trim12a/Trim56/Zbp1/Adar/Ddx60/Ticam1/Slfn8/Mov10/Ifih1/Shfl/Dtx3l/Trex1/Trim30a/Stat1/Ddx58/Dh…
BP	GO:0002474	antigen processing and presentation of peptide antigen via MHC class I	-2.14276	0.0380988	Mr1/Bag6/H2-M2/Hfe/H2-M3/Tap2/H2-K1/Tapbp/H2-Q6/Gm8909/Tapbpl/H2-Q7/Fcgr1/H2-T22/H2-T23/H2-Q4/H2-Q10/H2-T24/Tap1/H2-M5
BP	GO:0051131	chaperone-mediated protein complex assembly	2.14009	0.0380988	Psmg2/Bbs12/Ndufaf1/Mkks/Cct2/Psmg1/Bbs10/Ptges3l/Hsp90ab1
BP	GO:0002428	antigen processing and presentation of peptide antigen via MHC class Ib	-2.13581	0.0380988	H2-M3/Tap2/H2-K1/H2-Q6/Gm8909/H2-Q7/H2-T22/H2-T23/H2-Q4/H2-Q10/H2-T24/H2-M5
BP	GO:0000027	ribosomal large subunit assembly	2.12931	0.0380988	Fastkd2/Rpl38/Rpl6/Rpl23a/Mrto4/Bop1/Rpl3/Rplp0/Rpl5/Rpl24/Rpl11/Rrs1/Rsl24d1/Nle1/Rpf2/Rpl12/Mrpl20
BP	GO:0048525	negative regulation of viral process	-2.12694	0.0380988	Trim25/Ccnk/Trim11/Eif2ak4/Vapa/Ltf/Srpk2/Setdb1/Zfp639/Morc2a/Jun/Ilf3/Ubp1/Oas1c/Apobec3/Zc3hav1/Ifitm3/Oas1h/Ifitm7/Inpp5k/Aicda/Oas3/Trim21/Oas1g/Trim26/Oas1a/Bst2/Resf1/Isg20/Fbln1/Rsad2/Ccl4/Trim14/Oasl1/Fcnb/Prox1/Isg15/Oas2/Oasl2/Crebbp/Trim56/Parp10/Adar/Shfl/Stat1/Eif2ak2/Pml
BP	GO:0051963	regulation of synapse assembly	-2.12648	0.0380988	Nrxn1/Adgrb2/Ghrl/Ptprs/Amigo2/Prkca/Eef2k/Efna5/Numb/Lhfpl4/Ppp1r9a/Setd5/Flrt1/Sipa1l1/Amigo1/Lrfn3/Gpc6/Tpbg/Adgrl2/Adgrl1/Ephb3/Agrn/Dlg5/Ntn1/Ptk2/Chrnb2/Pik3r1/Farp1/Nptxr/Cux2/Nlgn2
CC	GO:0097526	spliceosomal tri-snRNP complex	2.12029	0.0380988	Snrpg/Snrpd2/Usp39/Zmat2/Ppih/Lsm6/Txnl4b/Snrpe/Prpf18/Prpf31/Snrnp200/Txnl4a/Snrpd3/Prpf8/Lsm8/Snrpb/Eftud2/Lsm5/Ddx23/Snu13/Prpf6/Lsm2/Snrpd1/Lsm4
BP	GO:0022900	electron transport chain	2.11821	0.0380988	Uqcrh/Ndufa8/Ndufaf1/Ndufa10/Slc25a13/Cyc1/Park7/Uqcr10/Sod2/Ndufs2/Cox4i1/Sdhd/Ndufc2/Etfrf1/Sdha/Ndufv1/Mybbp1a/Slc37a2/Ndufs8/Coq7/Immp2l/Cox6a1/Sdhc/Uqcrc1/Ndufb3/Ndufaf2/Ndufs1/Ndufv2/Dld/Uqcrfs1/Ndufb8/Cox4i2/Cyb561/Cox5a/Sdhb/Sco2/Ndufs6/Uqcrb/Ndufv3/Wdr93/Ndufa12/Uqcrq/Sdhaf2/Mtch2
CC	GO:0009295	nucleoid	2.11454	0.0380988	Fastkd2/Vdac1/Tufm/Sod2/Atad3a/Vdac2/Elac2/Hspa9/Dnaja3/Twnk/Grsf1/Mterf2/Shmt2/Trmt10c/Supv3l1/Lrpprc/Poldip2/Tfb2m/Atp5b/Hadha/Ssbp1/Mterf1a/Dbt/Acadvl/Uqcc2/Lrrc59/Lonp1/Tefm/Tfb1m/Polg
CC	GO:0042645	mitochondrial nucleoid	2.11454	0.0380988	Fastkd2/Vdac1/Tufm/Sod2/Atad3a/Vdac2/Elac2/Hspa9/Dnaja3/Twnk/Grsf1/Mterf2/Shmt2/Trmt10c/Supv3l1/Lrpprc/Poldip2/Tfb2m/Atp5b/Hadha/Ssbp1/Mterf1a/Dbt/Acadvl/Uqcc2/Lrrc59/Lonp1/Tefm/Tfb1m/Polg
BP	GO:0051953	negative regulation of amine transport	-2.11443	0.0380988	P2ry12/Adora1/Prkg1/Gabbr1/Slc43a1/Ptger3/Crhr2
BP	GO:0060333	interferon-gamma-mediated signaling pathway	-2.11262	0.0380988	Nmi/Med1/Irgm2/Nlrc5/Parp14/Stat1/Parp9/Irgm1
BP	GO:0006400	tRNA modification	2.11109	0.0380988	Thg1l/Tprkb/Mettl1/Dtwd1/Elp2/Pusl1/Trmo/Kti12/Nsun2/Pus3/Trdmt1/Pus7/Dtwd2/Trmt6/Cdk5rap1/Alkbh8/Mettl2/Elp5/Trmt12/Qtrt2/2210016F16Rik/Dph3/Nsun3/Thumpd1/Trmt5/Trub1/Elp6/Elp3/Elp4/Elp1/Adat2/Urm1/Trmt112
BP	GO:0009060	aerobic respiration	2.10954	0.0380988	Uqcrh/Aco1/Mdh1/Fh1/Uqcr10/Cox4i1/Sdhd/Ireb2/Sdha/Cat/Cs/Adsl/Idh3a/Aco2/Suclg1/Ndufs7/Sucla2/Idh3b/Ndufs8/Fxn/Shmt2/Cox6a1/Sdhc/Mdh2/Atp5d/Cox20/Pdhb/Cox4i2/Ide/Cox5a/Dlat/Sdhb/Nop53/Uqcrb/Vcp/Bloc1s1/Sdhaf2/Ogdh/Afg1l/Cox10/Idh1/Mtfr1/Mtfr2/Mtfr1l/Bnip3
BP	GO:0000478	endonucleolytic cleavage involved in rRNA processing	2.10736	0.0380988	Rps21/Npm1/Rcl1/Tsr1/Bop1/Nol9/Utp23/Rrs1/Bms1/Tbl3
BP	GO:0000479	endonucleolytic cleavage of tricistronic rRNA transcript (SSU-rRNA, 5.8S rRNA, LSU-rRNA)	2.10736	0.0380988	Rps21/Npm1/Rcl1/Tsr1/Bop1/Nol9/Utp23/Rrs1/Bms1/Tbl3
MF	GO:0008137	NADH dehydrogenase (ubiquinone) activity	2.10535	0.0380988	Ndufaf1/Ndufa10/Ndufa13/Ndufs2/Ndufc2/Ndufa2/Ndufv1/Ndufs7/Ndufs8/Ndufaf2/Ndufs1/Ndufv2/Ndufb7/Ndufb8
MF	GO:0050136	NADH dehydrogenase (quinone) activity	2.10535	0.0380988	Ndufaf1/Ndufa10/Ndufa13/Ndufs2/Ndufc2/Ndufa2/Ndufv1/Ndufs7/Ndufs8/Ndufaf2/Ndufs1/Ndufv2/Ndufb7/Ndufb8
BP	GO:0042403	thyroid hormone metabolic process	-2.1028	0.0380988	Pax8/Duox2/Reln/Slco4a1/Hpn/Ctsl/Ctsb/Duoxa1/Slc5a5/Med1
BP	GO:0140053	mitochondrial gene expression	2.10028	0.0380988	Rcc1l/Fastkd2/Dars2/Mrpl47/Mtrf1/Ppargc1b/Tufm/Mrps27/C1qbp/Gars/Mrpl43/Mrps34/Elac2/Mrpl57/Mrps18b/Fastkd3/Cdk5rap1/Trub2/Hars/Tsfm/Trmt10b/Noa1/Twnk/Qrsl1/Ears2/Trnt1/Mrpl23/Mterf2/Mrps21/Shmt2/Nsun3/Trmt5/Uqcc1/Mrps14/Trmt10c/Mtrf1l/Mrpl52/Supv3l1/Lrpprc/Tfb2m/Lars2/Mrpl51/Mrps11/Mrps35/Mrps12/Mterf1a/Ngrn/Rars2/Rpusd3/Gfm1/Mrps15
BP	GO:0006119	oxidative phosphorylation	2.09765	0.0380988	Uqcrh/Ndufa8/Ndufaf1/Ndufa10/Ppif/Cyc1/Park7/Uqcr10/Ndufs2/Cox4i1/Sdhd/Atp5c1/Atp5o/Ndufc2/Sdha/Ndufv1/Dnajc30/Nipsnap2/Atp5a1/Ndufs8/Atp5pb/Atp5j/Coq7/Fxn/Shmt2/Cox6a1/Cox7a2l/Sdhc/Uqcrc1/Atp5d/Cox7a1/Ak4/Msh2/Ndufs1/Ndufv2/Atp5b/Dld/Uqcrfs1/Ndufb8/Cox4i2/Atp5j2/Cox5a/Atp5h/Rhoa/Ndufs6/Uqcrb/Antkmt/Cox7a2/Vcp/Uqcc2/Ndufv3/Tefm/Ndufa12/Uqcrq/Sdhaf2/Mtch2
BP	GO:0006099	tricarboxylic acid cycle	2.09706	0.0380988	Aco1/Mdh1/Fh1/Sdhd/Ireb2/Sdha/Cs/Idh3a/Aco2/Suclg1/Sucla2/Idh3b/Sdhc/Mdh2
BP	GO:0000466	maturation of 5.8S rRNA from tricistronic rRNA transcript (SSU-rRNA, 5.8S rRNA, LSU-rRNA)	2.09571	0.0380988	Rps21/Npm1/Urb1/Exosc7/Rcl1/Pes1/Exosc2/Bop1/Wdr12/Nol9/Rrs1
BP	GO:0045333	cellular respiration	2.09401	0.0380988	Uqcrh/Ndufa8/Ndufaf1/Aco1/Mdh1/Ndufa10/Slc25a13/Cyc1/Park7/Fh1/Uqcr10/Sod2/Ndufs2/Cox4i1/Cisd1/Sdhd/Ndufc2/Etfrf1/Ireb2/Sdha/Ndufv1/Cat/Cs/Adsl/Trap1/Mybbp1a/Idh3a/Noa1/Aco2/Slc37a2/Suclg1/Ndufs7/Sucla2/Sdhaf4/Idh3b/Ndufs8/Prelid1/Coq7/Fxn/Immp2l/Shmt2/Cox6a1/Sdhc/Uqcrc1/Mdh2/Atp5d/Cox20/Nfatc4/Ndufaf2/Chchd4/Ndufs1/Ndufv2/Pdhb/Dld/Uqcrfs1/Ndufb8/Cox4i2/Ide/Prkaca/Cox5a/Dlat/Sdhb/Sco2/Nop53/Ndufs…
CC	GO:0030686	90S preribosome	2.09398	0.0380988	Pwp2/Nol6/Noc2l/Wdr36/Pes1/Imp3/Bop1/Wdr12/Wdr3/Rrp7a/Utp20/Noc4l/Bms1/Tbl3/Imp4/Rsl1d1/Utp6/Heatr1
CC	GO:0000314	organellar small ribosomal subunit	2.09395	0.0380988	Mrps23/Mrps26/Mrps27/Mrps5/Mrps34/Mrps18b/Mrps24/Mrps21/Mrps14/Mrps28/Mrps36/Mrps9/Mrps11/Mrps35/Mrps12/Mrps18c/Mrpl42/Mrps15
CC	GO:0005763	mitochondrial small ribosomal subunit	2.09395	0.0380988	Mrps23/Mrps26/Mrps27/Mrps5/Mrps34/Mrps18b/Mrps24/Mrps21/Mrps14/Mrps28/Mrps36/Mrps9/Mrps11/Mrps35/Mrps12/Mrps18c/Mrpl42/Mrps15
BP	GO:0034982	mitochondrial protein processing	2.09252	0.0380988	Atp23/Yme1l1/Pmpcb/Mipep/Afg3l2/Afg3l1/Pmpca/Sirt4/Immp2l/Immp1l
BP	GO:0072655	establishment of protein localization to mitochondrion	2.08832	0.0380988	Cdkn2a/Tomm40/Timm21/Samm50/Tomm20/Mfn2/Tomm5/Ndufa13/Timm9/Pam16/Hspd1/Pmpcb/Mipep/Romo1/Akt1/Parl/Tomm7/Pdcd5/Grpel2/Pmpca/Atpif1/Aip/Sirt4/Immp2l/Timm13/Tomm22/Timm17a/Dnajc19/Immp1l/Bag4/Tomm70a/Chchd4
CC	GO:0031464	Cul4A-RING E3 ubiquitin ligase complex	2.08655	0.0380988	Cul4a/Det1/Ddb1/Glmn/Ercc8
BP	GO:0006457	protein folding	2.08533	0.0380988	Tbca/H2-DMb2/Fkbp4/Fkbp1a/Mkks/Pex19/Dnajb14/Tcp1/Ppif/H2-DMa/Tbcc/Pdcl/Qsox2/Nudcd2/Ube4b/Cct5/Calr3/Cct2/Hspd1/Dffa/Pfdn5/St13/Dnajc3/Cdc37/Ppil6/Pdrg1/Hspa9/Cct6a/Ppil3/Dnaja3/Ptges3l/Hspa14/Hspe1/Ppih/Trap1/Pdcd5/Tor1a/Dnajc25/Pofut2/Hsp90ab1/Grpel2/Cct4/Pdcl3/Dnajc18/Aip/Pfdn1/Cct3/Cct7/Cct6b/P3h1/Ppie/Cwc27/Chchd4/Dnajc10/Mesd/Cct8/Ptges3/Selenof/Hspa4l/Ahsa1/Ppil1/Tor2a/P4hb
MF	GO:0008097	5S rRNA binding	2.08483	0.0380988	Rpl7/Rpl4/Gtf3a/Eef2/Rpl3/Rpl5/Rpl11/Rrs1/Mrpl18/Tst/Rpf2
BP	GO:0022904	respiratory electron transport chain	2.08216	0.0380988	Uqcrh/Ndufa8/Ndufaf1/Ndufa10/Slc25a13/Cyc1/Park7/Uqcr10/Sod2/Ndufs2/Cox4i1/Sdhd/Ndufc2/Etfrf1/Sdha/Ndufv1/Mybbp1a/Slc37a2/Ndufs8/Coq7/Immp2l/Cox6a1/Sdhc/Uqcrc1/Ndufaf2/Ndufs1/Ndufv2/Dld/Uqcrfs1/Ndufb8/Cox4i2/Cox5a/Sdhb/Sco2/Ndufs6/Uqcrb/Ndufv3/Ndufa12/Uqcrq/Sdhaf2/Mtch2
BP	GO:0043038	amino acid activation	2.08136	0.0380988	Dars2/Lars/Iars/Dars/Tars/Gars/Farsb/Sars/Tarsl2/Hars/Mars1/Qrsl1/Kars/Ears2/Nars2/Rars/Wars/Qars/Eprs/Nars/Lars2/Pars2
BP	GO:0002486	antigen processing and presentation of endogenous peptide antigen via MHC class I via ER pathway, TAP-independent	-2.07957	0.0380988	H2-M3/H2-K1/H2-Q6/Gm8909/H2-Q7/H2-T22/H2-T23/H2-Q4/H2-Q10/H2-T24/H2-M5
CC	GO:0098799	outer mitochondrial membrane protein complex	2.07426	0.0380988	Tomm40/Samm50/Tomm20/Tomm5/Tomm7/Dnajc11/Tomm22/Tomm70a/Mfn1/Tomm40l
CC	GO:0046540	U4/U6 x U5 tri-snRNP complex	2.07383	0.0380988	Snrpd2/Usp39/Zmat2/Ppih/Lsm6/Txnl4b/Snrpe/Prpf18/Prpf31/Snrnp200/Txnl4a/Snrpd3/Prpf8/Lsm8/Snrpb/Eftud2/Lsm5/Ddx23/Snu13/Prpf6/Lsm2/Snrpd1/Lsm4
BP	GO:1903901	negative regulation of viral life cycle	-2.07153	0.0380988	Trim25/Ccnk/Trim11/Eif2ak4/Vapa/Ltf/Srpk2/Setdb1/Morc2a/Ilf3/Oas1c/Apobec3/Zc3hav1/Ifitm3/Oas1h/Ifitm7/Inpp5k/Aicda/Oas3/Trim21/Oas1g/Trim26/Oas1a/Bst2/Resf1/Isg20/Rsad2/Oasl1/Fcnb/Prox1/Isg15/Oas2/Oasl2/Trim56/Parp10/Adar/Shfl/Eif2ak2/Pml
BP	GO:0050691	regulation of defense response to virus by host	-2.06457	0.0380988	Aim2/Zc3hav1/Rnf216/Dhx9/Cgas/Pycard/Il15/Mill2/Il27/Dtx3l/Stat1/Ddx58/Parp9/Mmp12/Pml
BP	GO:0032607	interferon-alpha production	-2.04785	0.0380988	Zc3hav1/Dhx9/Tlr9/Tlr3/Azi2/Chuk/Setd2/Nmi/Irf7/Ifih1/Trex1/Stat1/Ddx58/Gbp4/Mmp12
MF	GO:0090079	translation regulator activity, nucleic acid binding	2.03592	0.0380988	Eif3m/Eef1b2/Dhx29/Eif3l/Eif3k/Eif4e3/Mtrf1/Eef1d/Eif3b/Eif2b3/Tufm/C1qbp/Eif3g/Eef1g/Eif3i/Eif2s2/Eef2/Eif5a/Eif3h/Eif3e/Tsfm/Denr/Eif2b5/Eif4b/Eif2b1/Eif3f/Eif4g1/Eef1a2/Eif6/Shmt2
BP	GO:0009199	ribonucleoside triphosphate metabolic process	2.03232	0.0380988	Cad/Nme6/Nme3/Slc25a13/Cyc1/Aldoa/Atp5c1/Atp5o/Ndufc2/Dnajc30/Rab23/Nme7/Atp5a1/Impdh2/Atp5e/Parp1/Atp5g3/Ak3/Ctps/Atp5pb/Atp5j/Ran/Atp5d/Bcl2l1/Ak4/Mfn1/Atp5b/Atp5g2/Atp5j2/Opa1/Atp5h/Ldhd/Rhoa/Pid1/Pkm/Antkmt/Vcp/Nme1/Gnai3
BP	GO:0032606	type I interferon production	-2.03185	0.0380988	Acod1/Rnf135/Gpatch3/Yy1/Ptprs/Zc3hav1/Rnf216/Dhx9/Tirap/Atg9a/Tlr9/Tlr3/Cgas/Azi2/Chuk/Pycard/Setd2/Nmi/Irf7/Relb/Crebbp/Zbtb20/Trim56/Ticam1/Irf9/Ifih1/Trex1/Stat1/Ddx58/Dhx58/Rel/Gbp4/Mmp12
CC	GO:0005832	chaperonin-containing T-complex	2.03037	0.0380988	Tcp1/Cct5/Cct2/Cct6a/Cct4/Cct3/Cct7/Cct6b/Cct8
BP	GO:0010742	macrophage derived foam cell differentiation	-2.02029	0.0380988	Csf1/Ep300/Ppara/Apob/Stat1/Il18/Abcg1
BP	GO:0051965	positive regulation of synapse assembly	-2.01509	0.0380988	Nrxn1/Adgrb2/Ghrl/Amigo2/Prkca/Eef2k/Efna5/Flrt1/Amigo1/Tpbg/Adgrl2/Adgrl1/Ephb3/Agrn/Dlg5/Pik3r1/Cux2/Nlgn2
BP	GO:0060760	positive regulation of response to cytokine stimulus	-2.0103	0.0380988	Dhx9/Hpx/Il7/Casp1/Csf1/Irf7/Med1/Irgm2/Nlrc5/Zbp1/Casp4/Parp14/Ifih1/Ddx58/Parp9/Irgm1/Mmp12
BP	GO:0009201	ribonucleoside triphosphate biosynthetic process	2.00802	0.0380988	Cad/Nme6/Nme3/Slc25a13/Cyc1/Aldoa/Atp5c1/Atp5o/Ndufc2/Dnajc30/Nme7/Atp5a1/Impdh2/Atp5e/Parp1/Atp5g3/Ak3/Ctps/Atp5pb/Atp5j/Atp5d/Bcl2l1/Ak4/Atp5b/Atp5g2/Atp5j2/Atp5h/Ldhd/Pid1/Pkm/Antkmt/Vcp
BP	GO:0043517	positive regulation of DNA damage response, signal transduction by p53 class mediator	2.00714	0.0380988	Cdkn2a/Eef1e1/Spred1/Rpl26/Spred2
BP	GO:0015985	energy coupled proton transport, down electrochemical gradient	2.00703	0.0380988	Cyc1/Atp5c1/Atp5o/Dnajc30/Atp5a1/Atp5e/Atp5g3/Atp5pb/Atp5j/Atp5d/Atp5b/Atp5g2/Atp5j2/Atp5h/Antkmt
BP	GO:0015986	ATP synthesis coupled proton transport	2.00703	0.0380988	Cyc1/Atp5c1/Atp5o/Dnajc30/Atp5a1/Atp5e/Atp5g3/Atp5pb/Atp5j/Atp5d/Atp5b/Atp5g2/Atp5j2/Atp5h/Antkmt
BP	GO:0006839	mitochondrial transport	2.00386	0.0380988	Cdkn2a/Sfxn1/Slc25a32/Tomm40/Timm21/Samm50/Tomm20/Mfn2/Tomm5/Slc25a4/Bcl2l2/Slc25a13/Ppif/Cyc1/Ndufa13/Timm9/Them4/Alkbh7/Pam16/Hspd1/Atp5c1/Pmpcb/Atp5o/Bcl2/Slc25a29/Mipep/Romo1/Tmem14a/Dnajc30/Afg3l2/Parl/Tomm7/Pdcd5/Mcub/Slc25a15/Atp5a1/Grpel2/Pmpca/Flvcr1/Slc25a10/Atpif1/Aip/Atp5pb/Sirt4/Micu2/Atp5j/Immp2l/Timm13/Siva1/Tomm22/Atp5d/Timm17a/Mrpl18/Bcl2l1/Dnajc19/Sfxn2/Kif5b/Immp1l/Bag4/Tst/Tom…
MF	GO:0004879	nuclear receptor activity	-2.00137	0.0380988	Rxrb/Rorb/Nr2c2/Nr1h3/Nr1h2/Esr1/Nr3c1/Rara/Nr4a3/Thra/Nr1d2/Nr3c2/Nr2f6/Ahrr/Esrra/Nr2f2/Ppard/Nr1i3/Arnt/Rora/Nr4a1/Thrb/Rorc/Esrrb/Nr2c1/Nr6a1/Nr1d1/Esrrg/Stat3/Ppara
MF	GO:0098531	ligand-activated transcription factor activity	-2.00137	0.0380988	Rxrb/Rorb/Nr2c2/Nr1h3/Nr1h2/Esr1/Nr3c1/Rara/Nr4a3/Thra/Nr1d2/Nr3c2/Nr2f6/Ahrr/Esrra/Nr2f2/Ppard/Nr1i3/Arnt/Rora/Nr4a1/Thrb/Rorc/Esrrb/Nr2c1/Nr6a1/Nr1d1/Esrrg/Stat3/Ppara
CC	GO:0005753	mitochondrial proton-transporting ATP synthase complex	2.00043	0.0380988	Atp5c1/Atp5o/Atp5a1/Atp5e/Atp5g3/Atp5mpl/Atp5pb/Atp5j/Atp5d/Atp5b/Atp5g2/Atp5j2/Atp5h
BP	GO:0009595	detection of biotic stimulus	-2.00023	0.0380988	Crtam/Yap1/Tlr1/Naip5/Nod1/Naip6/Trex1/Cd209b
BP	GO:0043648	dicarboxylic acid metabolic process	1.998	0.0380988	Grhpr/Prodh/Atic/Mdh1/Nit2/Fh1/Oat/Sdhaf3/Mthfd1/Sdha/Haao/Adhfe1/Kyat3/Cs/Acly/Idh3a/Adss/Glud1/Aldh18a1/Suclg1/Ass1/Sucla2/Idh3b/Gclm/Acot8/Shmt2/Mthfd2l/Mdh2
BP	GO:0002183	cytoplasmic translational initiation	1.99725	0.0380988	Eif3m/Dhx29/Rpl13a/Eif2b3/Rps2/Eif3i/Eif2s2/Denr/Eif4b/Eif4ebp1
BP	GO:0070585	protein localization to mitochondrion	1.99593	0.0380988	Cdkn2a/Tomm40/Timm21/Samm50/Tomm20/Mfn2/Tomm5/Ndufa13/Timm9/Pam16/Hspd1/Pmpcb/Mipep/Romo1/Akt1/Parl/Tomm7/Pdcd5/Grpel2/Pmpca/Atpif1/Aip/Sirt4/Immp2l/Timm13/Tomm22/Timm17a/Dnajc19/Immp1l/Bag4/Tomm70a/Chchd4
MF	GO:0016651	oxidoreductase activity, acting on NAD(P)H	1.99519	0.0380988	Mical2/Ndufaf1/Cyb5r3/Ndufa10/Nos3/Ndufa13/Ndufs2/Txnrd3/Ndufc2/Ndufa2/Ndufv1/Ndufa9/Cyb5r1/Ndufs7/Ndufs8/Cyb5r4/Txnrd2/Ndufaf2/Ndufs1/Mtrr/Ndufv2/Ndufb7/Dld/Ndufb8/Cyba/Txndc17/Cyb5rl/Dcxr/Txn1/Nqo2/Nos1/Wdr93/Ndufa12
CC	GO:0072557	IPAF inflammasome complex	-1.99131	0.0380988	Naip2/Casp1/Casp12/Naip5/Casp4/Naip6
BP	GO:0019882	antigen processing and presentation	-1.98961	0.0380988	Marchf1/H2-M3/Tap2/Psme1/H2-K1/Tapbp/H2-Q6/Fgl2/Gm8909/Ctsl/Tapbpl/H2-Q7/Fcgr2b/Pycard/Fcgr1/Psmb9/H2-T22/H2-T23/Relb/H2-Q4/H2-Q10/Rab27a/Rab34/H2-T24/Nod1/Tap1/H2-M5/Trex1
BP	GO:0006120	mitochondrial electron transport, NADH to ubiquinone	1.98821	0.0380988	Ndufa8/Ndufaf1/Ndufa10/Park7/Ndufs2/Ndufc2/Ndufv1/Ndufs8/Ndufv2/Dld/Ndufb8
CC	GO:0032040	small-subunit processome	1.9873	0.0380988	Pwp2/Nol6/Utp14b/Wdr46/Pdcd11/Wdr36/Rrp9/Imp3/Wdr3/Utp20/Nop58/Utp23/Nol10/Noc4l/Tbl3/Imp4/Dcaf13/Emg1/Utp6/Heatr1
BP	GO:0006655	phosphatidylglycerol biosynthetic process	1.98579	0.0380988	Ptpmt1/Tamm41/Crls1
MF	GO:0030515	snoRNA binding	1.9855	0.0380988	Nop10/Tsr1/Gar1/Rrp9/Imp3/Nhp2/Nudt5/Wdr3/Nudt1/Ddx21/Nop58/Bms1/Tbl3/Imp4/Nudt16l1/Nudt4/Dhx37/Utp6/Heatr1
CC	GO:0045259	proton-transporting ATP synthase complex	1.9832	0.0380988	Atp5c1/Atp5o/Atp5a1/Atp5e/Atp5g3/Atp5mpl/Atp5pb/Atp5j/Atp5d/Atp5b/Atp5g2/Atp5j2/Atp5h
BP	GO:0042073	intraciliary transport	1.98208	0.0380988	Bbs12/Hspb11/Arl3/Ift80/Ttc21a/Ift27/Ttc30a1/Ttc26/Ssx2ip/Lca5/Ift20/Ttc21b/Traf3ip1/Nme7/Ift52/Wdr60/Cluap1/Wdr35/Ssna1
CC	GO:0099056	integral component of presynaptic membrane	-1.98185	0.0380988	Grm3/Nrxn1/Kcnj9/Cacna1d/Ncam1/Cdh2/Ptprs/Cacna1e/Kcnma1/Cacna1h/Slc6a1/Slc6a11/Cadm3/Kcnc3/Slc6a9/Oprd1/Adra2a/Adora1/Fxyd6/Gpm6a/Stx1a/Gria2/Slc1a2/Lrfn3/Gabbr1/Adgrl1/Adcy8/Prrt2/Chrnb2/Lpar2/Efnb2
BP	GO:0044743	protein transmembrane import into intracellular organelle	1.97979	0.0380988	Tomm40/Timm21/Tomm20/Pam16/Hspd1/Romo1/Pex10/Tomm7/Pex26/Grpel2/Timm17a/Dnajc19/Chchd4/Tomm40l/Pex16/Grpel1/Pex5
BP	GO:0071166	ribonucleoprotein complex localization	1.97964	0.0380988	Xpot/Nol6/Rps15/Nsun2/Pcid2/Eny2/Npm1/Ddx19a/Nup160/Ncbp1/Polr2d/Abce1/Sdad1/Thoc3/Eif5a/Thoc5/Nup93/Gle1/Ddx19b/Rasl2-9/Nup107/Eif6/Prpf31/Rrs1/Ran
BP	GO:1904667	negative regulation of ubiquitin protein ligase activity	1.97903	0.0380988	Cdkn2a/Bag2/Rpl23/Rpl5/Mad2l2/Rpl11
BP	GO:1901522	positive regulation of transcription from RNA polymerase II promoter involved in cellular response to chemical stimulus	-1.97658	0.0380988	Chd6/Rela/Nfe2l2/Notch1/Bmp2/Ep300/Smad1/Atf4/Nfya/Sesn2
BP	GO:0009205	purine ribonucleoside triphosphate metabolic process	1.97118	0.0380988	Nme6/Nme3/Slc25a13/Cyc1/Aldoa/Atp5c1/Atp5o/Ndufc2/Dnajc30/Rab23/Nme7/Atp5a1/Impdh2/Atp5e/Parp1/Atp5g3/Ak3/Atp5pb/Atp5j/Ran/Atp5d/Bcl2l1/Ak4/Mfn1/Atp5b/Atp5g2/Atp5j2/Opa1/Atp5h/Ldhd/Rhoa/Pid1/Pkm/Antkmt/Vcp/Nme1/Gnai3
BP	GO:0001522	pseudouridine synthesis	1.97019	0.0380988	Nop10/Pusl1/Pus3/Gar1/Pus7/Trub2/Pus7l/Nhp2/Rpusd2/Trub1/Tsr3
BP	GO:0060337	type I interferon signaling pathway	-1.96996	0.0380988	Irf7/Nlrc5/Oas2/Zbp1/Adar/Trex1/Stat1/Mmp12/Stat2
BP	GO:0071357	cellular response to type I interferon	-1.96996	0.0380988	Irf7/Nlrc5/Oas2/Zbp1/Adar/Trex1/Stat1/Mmp12/Stat2
BP	GO:0009145	purine nucleoside triphosphate biosynthetic process	1.96957	0.0380988	Nme6/Nme3/Slc25a13/Cyc1/Adk/Aldoa/Atp5c1/Atp5o/Ndufc2/Dnajc30/Nme7/Atp5a1/Impdh2/Atp5e/Parp1/Atp5g3/Ak3/Atp5pb/Atp5j/Atp5d/Bcl2l1/Ak4/Atp5b/Atp5g2/Atp5j2/Atp5h/Ldhd/Pid1/Pkm/Antkmt/Vcp
MF	GO:0048027	mRNA 5'-UTR binding	1.96955	0.0380988	Rps14/Aco1/Rps13/Rpl26/Cct5/Syncrip/Rpl5/Ncl/Dhx36/Utp23/Shmt2/Rsl1d1/Gnl3/Igf2bp3/Mrps11
CC	GO:0098889	intrinsic component of presynaptic membrane	-1.96795	0.0380988	P2rx1/Cacna2d1/Grm3/Nrxn1/Kcnj9/Cacna1d/Ncam1/Cdh2/Ptprs/Rgs7bp/Cacna1e/Kcnma1/Cacna1h/Slc6a1/Slc6a11/Cadm3/Kcnc3/Slc6a9/Oprd1/Adra2a/Adora1/Fxyd6/Gpm6a/Stx1a/Gria2/Slc1a2/Lrfn3/Gabbr1/Adgrl1/Adcy8/Prrt2/Chrnb2/Cplx3/Lpar2/Efnb2
MF	GO:0016616	oxidoreductase activity, acting on the CH-OH group of donors, NAD or NADP as acceptor	1.96742	0.0380988	Grhpr/Hsd17b7/Dhrs13/Akr1c12/Mdh1/Adh5/Zadh2/Pgd/Rdh13/Fasn/Gfus/Hadh/Prxl2b/Hsd17b12/Spr/Adhfe1/Ctbp1/Akr7a5/Sdr42e1/Idh3a/Impdh2/Hsd17b4/Gpd2/Ugdh/Idh3b/Cryl1/Kcnab1/Hsd17b14/Bdh1/Mdh2/Hmgcr/Hibadh/Akr1b8/Ctbp2/Uevld/Hadha/Kcnab2/Akr1a1/G6pd2/Dhdh/Ldhd/Tdh/Aldh3a1/Dcxr
CC	GO:0071007	U2-type catalytic step 2 spliceosome	1.96633	0.0380988	Snrpd2/Prpf19/Snrpb2/Crnkl1/Cwc15/Snrpd3/Ppie/Prpf8/Snrpb/Eftud2/Snrpa1/Ppil1/Cwc22/Aqr/Cdc40/Snrpd1/Dhx8/Cdc5l
CC	GO:0120114	Sm-like protein family complex	1.96595	0.0380988	Gemin4/Snrpg/Snrpd2/Gemin6/Clns1a/Usp39/Lsm11/Gemin5/Zmat2/Ppih/Ddx20/Phf5a/Strap/Lsm1/Smn1/Snrpb2/Lsm6/Txnl4b/Snrpe/Prpf18/Prpf31/Snrnp200/Sf3b2/Gemin2/Txnl4a/Snrpd3/Snrpa/Gemin7/Sart3/Prpf8/Lsm8/Snrpb/Eftud2/Lsm5/Sf3a1/Snrpa1/Ddx23/Nolc1/Lsm10/Snu13
BP	GO:1990542	mitochondrial transmembrane transport	1.96382	0.0380988	Sfxn1/Slc25a32/Tomm40/Timm21/Tomm20/Slc25a13/Cyc1/Pam16/Hspd1/Atp5c1/Atp5o/Slc25a29/Romo1/Dnajc30/Afg3l2/Tomm7/Mcub/Slc25a15/Atp5a1/Grpel2/Atp5pb/Micu2/Atp5j/Atp5d/Timm17a/Mrpl18/Dnajc19/Sfxn2/Tst/Sfxn3/Chchd4/Atp5b/Tomm40l/Slc25a1/Atp5j2/Opa1/Atp5h/Letm1
CC	GO:0020003	symbiont-containing vacuole	-1.95865	0.0380988	Gbp7/Iigp1/Irgm2/Gbp3/Gbp6/Gbp9/Gbp2
CC	GO:0030430	host cell cytoplasm	-1.95865	0.0380988	Gbp7/Iigp1/Irgm2/Gbp3/Gbp6/Gbp9/Gbp2
CC	GO:0033655	host cell cytoplasm part	-1.95865	0.0380988	Gbp7/Iigp1/Irgm2/Gbp3/Gbp6/Gbp9/Gbp2
BP	GO:0045824	negative regulation of innate immune response	-1.95792	0.0380988	Clec2d/H2-M3/Grn/Tap2/Ythdf3/Dusp10/Klre1/Nmi/H2-T23/Nlrc5/Adar/Parp14/Tap1/Trex1/Dhx58/Trafd1/Lgals9/Mmp12
MF	GO:0005198	structural molecule activity	1.95629	0.0380988	Fbn2/Rps16/Rps3/Mrps23/Rps17/Rps25/Rpl38/Rps8/Rps14/Rps27a/Rps23/Rpl19/Rpl22/Rpl6/Rps24/Rps19/Rps15a/Col14a1/Rpl23/Rpl23a/Rpl18/Rpl13a/Rpl7/Rps15/Mrpl47/Rpl22l1/Rpl4/Rpl32/Rps21/Rps13/Rps18/Rps28/Tube1/Rps26/Rplp1/Rps10/Rps11/Magi2/Rpl37/Rps5/Rpl37a/Rpl8/Rpl35a/Rpl36/Rps3a1/Rpl26/Rpl35/Seh1l/Mrpl15/Rps29/Rpl7l1/Mrpl34/Mrpl43/Nup160/Rpl13/Rpl15/Rps9/Mrpl35/Rpl14/Tnnt2/Nup35/Mrps5/Rps2/Vcl/Eln/Fbln…
BP	GO:0060416	response to growth hormone	-1.95313	0.0380988	Adrm1/Stat5b/Pxn/Stat3/Gdf15/Ptk2/Pik3r1/Mbd5
BP	GO:0009144	purine nucleoside triphosphate metabolic process	1.95266	0.0380988	Nme6/Nme3/Slc25a13/Nudt15/Cyc1/Adk/Aldoa/Atp5c1/Atp5o/Ndufc2/Dnajc30/Rab23/Nme7/Nudt1/Atp5a1/Impdh2/Atp5e/Parp1/Atp5g3/Ak3/Atp5pb/Atp5j/Ran/Ak2/Atp5d/Bcl2l1/Ak4/Mfn1/Atp5b/Atp5g2/Atp5j2/Opa1/Atp5h/Ldhd/Rhoa/Pid1/Pkm/Antkmt/Vcp/Nme1/Gnai3
BP	GO:0065002	intracellular protein transmembrane transport	1.95248	0.0380988	Tomm40/Timm21/Tomm20/Pam16/Hspd1/Romo1/Sec63/Pex10/Tomm7/Pex26/Tram1/Srp54c/Grpel2/Sec61b/Timm17a/Dnajc19/Sec61a1/Chchd4/Tomm40l/C2cd5/Pex16/Grpel1/Pex5/Zfand2b
BP	GO:0034341	response to interferon-gamma	-1.95233	0.0380988	Myo18a/Rab20/Evl/Ifitm3/Ifitm7/Rab43/Hpx/Aqp4/Zyx/Trim21/Casp1/Stxbp4/Gbp7/Bst2/H2-Q7/Flnb/Ccl3/Ccl4/Nmi/Med1/Ccl8/Irgm2/Nlrc5/Gbp3/Parp14/Shfl/Gbp6/Tgtp1/Stat1/Parp9/Gbp4/Irgm1/Gbp5/Gbp9/Gbp2
BP	GO:0090077	foam cell differentiation	-1.95092	0.0380988	Csf1/Ep300/Ppara/Apob/Stat1/Il18/Abcg1
BP	GO:0007416	synapse assembly	-1.94557	0.0380988	Nrxn1/Adgrb2/Cdk5/Cdh2/Ghrl/Ptprs/Lrp4/Reln/Amigo2/Prkca/Pten/Eef2k/Efna5/Numb/Lhfpl4/Ache/Ppp1r9a/Setd5/Flrt1/Nrxn2/Gpm6a/Sipa1l1/Amigo1/Lrfn3/Gpc6/Tpbg/Adgrl2/Adgrl1/Ephb3/Agrn/Dlg5/Ntn1/Ptk2/Chrnb2/Myo6/Pik3r1/Sdk1/Shank2/Farp1/Nptxr/Efnb2/Lrrc4/Cux2/Nlgn2/Lgi2
BP	GO:0071426	ribonucleoprotein complex export from nucleus	1.94378	0.0380988	Xpot/Nol6/Rps15/Nsun2/Pcid2/Eny2/Npm1/Ddx19a/Nup160/Ncbp1/Polr2d/Abce1/Sdad1/Thoc3/Eif5a/Thoc5/Nup93/Gle1/Ddx19b/Rasl2-9/Nup107/Eif6/Rrs1/Ran
BP	GO:0060216	definitive hemopoiesis	-1.94341	0.0380988	Gata2/Zfpm1/Zfp36l2/Hoxb3/Kmt2a/Sp1/Runx1/Tgfbr3/Cdk5rap3/Adar
MF	GO:0016655	oxidoreductase activity, acting on NAD(P)H, quinone or similar compound as acceptor	1.93986	0.0380988	Ndufaf1/Ndufa10/Ndufa13/Ndufs2/Ndufc2/Ndufa2/Ndufv1/Ndufs7/Ndufs8/Ndufaf2/Ndufs1/Ndufv2/Ndufb7/Ndufb8/Dcxr/Nqo2/Wdr93/Ndufa12
BP	GO:0009123	nucleoside monophosphate metabolic process	1.93898	0.0380988	Atic/Ppat/Dctd/Gart/Adsl/Paics/Adss/Impdh2/Ak3/Nt5e/Rfk/Ak2/Ak4/Nt5c1a/Umps
MF	GO:0046933	proton-transporting ATP synthase activity, rotational mechanism	1.93814	0.0380988	Atp5c1/Atp5o/Atp5a1/Atp5e/Atp5g3/Atp5pb/Atp5j/Atp5d/Atp5b/Atp5g2/Atp5j2/Atp5h
BP	GO:0032048	cardiolipin metabolic process	1.93755	0.0380988	Phb2/Ptpmt1/Tamm41/Crls1/Lclat1/Dnajc19/Hadha
BP	GO:0006520	cellular amino acid metabolic process	1.9374	0.0380988	Qdpr/Prodh/Cad/Mtap/Dars2/Ppat/Bckdk/Hibch/Blmh/Lars/Iars/Park7/Dars/Tars/Nos3/Nit2/Fh1/Icmt/Gars/Oat/Farsb/Fah/Sars/Tarsl2/Gart/Acat1/Mthfd1/Ddc/Spr/Haao/Adhfe1/Kyat3/Hars/Gcat/Mars1/Mccc2/Adss/Glud1/Aldh18a1/Afmid/Kyat1/Hal/Ivd/Ass1/Qrsl1/Kars/Sephs1/Ears2/Ctps/Gclm/Pcyox1l/Sirt4/Nars2/Rars/Pycr2/Shmt2/Mmut/Mthfd2l/Wars/Qars/Srr/Tst/Dpys/Mpst/Eprs/Hibadh/Sephs2/Mtrr/Nars/Lars2/Odc1/Gstz1/Mri1/P…
MF	GO:0140098	catalytic activity, acting on RNA	1.93682	0.0380988	Polr3g/Dtd2/Polr1b/Mettl1/Dtwd1/Snd1/Dars2/Ybey/Polr3d/Dhx29/Trmo/Dis3/Mrm3/Lars/Iars/Nsun2/Pnldc1/Tsnax/Ddx19a/Dars/Tars/Polr3e/Rnaseh2b/Polr1e/Polr3h/Gars/Dgcr8/Farsb/Rcl1/Trdmt1/Sars/Tarsl2/Tsn/Ear1/Polr2d/Endog/Elac2/Dtwd2/Trmt6/Cmtr2/Ptrhd1/Rnase2a/Dimt1/Apex1/Hars/Mars1/Pstk/Cnot1/Alkbh8/Dus4l/Mettl2/Trmt10b/Ddx59/Ddx20/Nob1/Ear6/Dhx36/Dus1l/Ddx19b/Ddx21/Polr2i/Trmt11/Qrsl1/Kars/Ears2/Rtcb/…
BP	GO:0070071	proton-transporting two-sector ATPase complex assembly	1.93527	0.0380988	Atp23/Tmem199/Tmem70/Fmc1/Ccdc115/Atpaf2/Atp5d/Atpaf1
BP	GO:0009206	purine ribonucleoside triphosphate biosynthetic process	1.93441	0.0380988	Nme6/Nme3/Slc25a13/Cyc1/Aldoa/Atp5c1/Atp5o/Ndufc2/Dnajc30/Nme7/Atp5a1/Impdh2/Atp5e/Parp1/Atp5g3/Ak3/Atp5pb/Atp5j/Atp5d/Bcl2l1/Ak4/Atp5b/Atp5g2/Atp5j2/Atp5h/Ldhd/Pid1/Pkm/Antkmt/Vcp
BP	GO:0006413	translational initiation	1.93213	0.0380988	Eif3m/Dhx29/Eif3l/Rpl13a/Eif3k/Eif4e3/Eif3b/Npm1/Eif2b3/Eif3g/Habp4/Rps2/Ncbp1/Polr2d/Abce1/Eif3i/Dnajc3/Eif2s2/Eif3h/Eif4ebp2/Eif3e/Denr/Eif2b5/Gle1/Eif4b/Eif2b1/Eif3f/Eif4ebp1/Eif4g1/Tmed2/Eif6/Uhmk1
BP	GO:0002098	tRNA wobble uridine modification	1.92981	0.0380988	Elp2/Kti12/Alkbh8/Elp5/Dph3/Elp6/Elp3/Elp4/Elp1/Urm1/Trmu/Ctu1
BP	GO:0032479	regulation of type I interferon production	-1.92546	0.0380988	Acod1/Rnf135/Gpatch3/Yy1/Ptprs/Zc3hav1/Rnf216/Dhx9/Tirap/Atg9a/Tlr9/Tlr3/Cgas/Chuk/Pycard/Setd2/Nmi/Irf7/Relb/Crebbp/Zbtb20/Ticam1/Ifih1/Trex1/Stat1/Ddx58/Dhx58/Rel/Gbp4/Mmp12
BP	GO:0009161	ribonucleoside monophosphate metabolic process	1.92453	0.0380988	Atic/Ppat/Gart/Adsl/Paics/Adss/Impdh2/Ak3/Nt5e/Rfk/Ak2/Ak4/Umps
BP	GO:0006091	generation of precursor metabolites and energy	1.92396	0.0380988	Igf1/Uqcrh/Ndufa8/Ndufaf1/Phb2/Prxl2c/Gpi1/Aco1/Rpia/Mdh1/Gys1/Ndufa10/Adh5/Slc25a13/Ppif/Cyc1/Alox5/Park7/Fh1/Uqcr10/Sod2/Bpgm/Tigar/Pgd/Ndufs2/Cox4i1/Adpgk/Aldoa/Cisd1/Sdhd/Atp5c1/Acat1/Atp5o/Eno1b/Ndufc2/Etfrf1/Ireb2/Tkt/Sorbs1/Sdha/Ndufv1/Hdac4/Pygb/Cat/Ppp1r3d/Cs/Dnajc30/Adsl/Pfkm/Akt1/Trap1/Mybbp1a/Nipsnap2/Idh3a/Shpk/Noa1/Tkfc/Acox1/Coa8/Slc2a6/Aco2/Atp5a1/Slc37a2/Suclg1/Ppp1r3e/Agl/Ndufs7…
BP	GO:0017004	cytochrome complex assembly	1.92309	0.0380988	Smim20/Timm21/Uqcr10/1190007I07Rik/Cox14/Fastkd3/Coa8/Sco1/Cox20/Uqcc1/Cox16/Cyba/Sco2/Pet117/Uqcrb/Cox17/Cox18/Uqcc2/Coa4/Cox10/Cox19/Uqcc3/Pet100
CC	GO:0000176	nuclear exosome (RNase complex)	1.92044	0.0380988	Dis3/Exosc5/Exosc7/Nvl/Exosc2/Exosc1/Wdr74/Mphosph6/Exosc4/Exosc3
CC	GO:0032797	SMN complex	1.91953	0.0380988	Gemin4/Gemin6/Gemin5/Ddx20/Strap/Smn1/Gemin2/Gemin7
BP	GO:0009126	purine nucleoside monophosphate metabolic process	1.91924	0.0380988	Atic/Ppat/Gart/Adsl/Paics/Adss/Impdh2/Ak3/Nt5e/Ak2/Ak4/Nt5c1a
BP	GO:0009617	response to bacterium	-1.91898	0.0380988	Lrg1/Mapk8/Nfkbil1/Ifi205/S100a9/Plac8/Tnip2/Hba-a2/Rela/Ccdc80/Irf5/Zfp983/Slfn4/S100a8/Tirap/Abca1/Prkca/Paf1/Cd6/Naip2/H2-M3/Shc1/Grn/Il17f/Unc13b/Adm/Serpine1/Ace/Ccdc186/Dgkb/Tap2/Ifi211/H2bc8/Klk7/Aicda/Ptafr/Ggt5/Fcgr4/Tnfrsf1a/Prkcd/Notch2/Casp1/S100a14/Chd7/Nr1d1/Gsdmd/Tab2/H2-K1/Tbxa2r/Stat5b/Cflar/Cd180/Mir7-1/Tlr9/Dusp10/Mapkapk2/Bmp2/Mpeg1/Gbp7/Slfn2/Serpina3n/Gpm6a/Cd274/Tut4/Resf1/…
MF	GO:0001228	DNA-binding transcription activator activity, RNA polymerase II-specific	-1.91866	0.0380988	Irf4/Ncoa3/Zfp628/Ovol1/Zfp606/Fosb/Tsc22d1/Npas4/Pou1f1/Zfp574/Cebpe/Zfp605/Egr1/Rfx2/Smad2/Cebpb/Zfp738/Zfp668/Creb3l2/Hltf/Aire/Esrra/Rbpjl/Mycl/Zfp319/Zfp143/Zfp595/Tead2/Pou3f1/Mtf1/Arnt2/Zfp974/Zfp639/Zfp473/Jund/Mga/Nr1i3/Foxo3/Tbpl1/AW146154/Egr2/Tcf7l2/Creb3l1/Jun/Tfap2b/Ubp1/Zbtb7b/Klf7/Pbx1/Ebf3/Zfp715/Nr4a1/Arid3b/Ebf4/Zfp40/Pou6f1/Akna/E4f1/Rela/Atf2/Pax8/Arid3a/Mafb/Bach1/Sall2/Tef/…
BP	GO:0072522	purine-containing compound biosynthetic process	1.91769	0.0380988	Rd3/Hpca/Atic/Mtap/Ppat/Nme6/Nme3/Slc25a13/Pank3/Cyc1/Adk/Nos3/Aldoa/Gart/Atp5c1/Acat1/Mthfd1/Atp5o/Ndufc2/Acsl5/Dnajc30/Adsl/Acsl1/Adcy2/Paics/Acly/Adss/Nme7/Atp5a1/Impdh2/Atp5e/Parp1/Atp5g3/Ak3/Nt5e/Atp5pb/Ppcs/Atp5j/Shmt2/Mthfd2l/Pdhx/Ak2/Atp5d/Bcl2l1/Ak4/Acss2
BP	GO:0006403	RNA localization	1.91729	0.0380988	Xpot/Snupn/Nol6/Rps15/Tomm20/Nsun2/Pcid2/Eny2/Npm1/Ddx19a/Tcp1/Seh1l/Nup37/Nup160/Cct2/Nup35/Phax/Ncbp1/Polr2d/Abce1/Znhit6/Exosc2/Sdad1/Ybx1/Thoc3/Eif5a/Thoc5/Nup93/Gle1/Dhx36/Ddx19b/Cct4/Rasl2-9/Hnrnpa1/Nop58/Nup107/Nup54/Nupl2/Prpf18/Eif6/Rrs1/Rbm27/Ran/Kif5c/Xpo5/Mrpl18/Nup43/Nup188/Tst/Khdrbs1/Ncbp2/Srsf3/Igf2bp3/Lrpprc/Khsrp/Exosc3/Ltv1/Ndc1/Pih1d1/Cpeb1
BP	GO:0032647	regulation of interferon-alpha production	-1.917	0.0380988	Ptprs/Zc3hav1/Dhx9/Tlr9/Tlr3/Chuk/Setd2/Nmi/Irf7/Ifih1/Stat1/Ddx58/Gbp4/Mmp12
BP	GO:0009167	purine ribonucleoside monophosphate metabolic process	1.91296	0.0380988	Atic/Ppat/Gart/Adsl/Paics/Adss/Impdh2/Ak3/Nt5e/Ak2/Ak4
BP	GO:0032049	cardiolipin biosynthetic process	1.91222	0.0380988	Ptpmt1/Tamm41/Crls1
MF	GO:0016614	oxidoreductase activity, acting on CH-OH group of donors	1.91211	0.0380988	Grhpr/Hsd17b7/Dhrs13/Akr1c12/Mdh1/Adh5/Zadh2/Pgd/Rdh13/Fasn/Gfus/Hadh/Prxl2b/Hsd17b12/Spr/Adhfe1/Ctbp1/Akr7a5/Sdr42e1/Idh3a/Impdh2/Hsd17b4/Gpd2/Ugdh/Idh3b/Cryl1/Kcnab1/Hsd17b14/Bdh1/Mdh2/Hmgcr/Hibadh/Akr1b8/Ctbp2/Uevld/Hadha/Kcnab2/Akr1a1/G6pd2/Dhdh/Ldhd/Hao1/Vkorc1/Tdh/Aldh3a1/Dcxr/Vkorc1l1/L2hgdh/Ldha
MF	GO:0016667	oxidoreductase activity, acting on a sulfur group of donors	1.90941	0.0380988	Glrx5/Qsox2/Sh3bgrl3/Txnrd3/Ptges2/Glrx3/Gfer/Pcyox1l/Tmx1/Gsto1/Txnrd2/Txn2/Chchd4/Dnajc10/Dld/Sumf1/P4hb/Sco2/Qsox1/Txndc17/Txnl1/Txn1/Ero1b/Tmx3/Pdia4/Sqor
BP	GO:0001961	positive regulation of cytokine-mediated signaling pathway	-1.90934	0.0380988	Hpx/Il7/Casp1/Csf1/Irf7/Med1/Irgm2/Nlrc5/Zbp1/Casp4/Parp14/Parp9/Irgm1/Mmp12
BP	GO:0002230	positive regulation of defense response to virus by host	-1.90465	0.0380988	Cgas/Pycard/Il27/Dtx3l/Stat1/Ddx58/Parp9/Pml
BP	GO:0042776	mitochondrial ATP synthesis coupled proton transport	1.90143	0.0380988	Cyc1/Atp5c1/Atp5o/Dnajc30/Atp5a1/Atp5pb/Atp5j/Atp5d/Atp5b/Atp5j2/Atp5h/Antkmt
BP	GO:0098586	cellular response to virus	-1.9012	0.0380988	Chuk/Lgals8/Irgm2/Crebbp/Adar/Ddx60/Pou2af1/Ifih1/Ddx58/Dhx58/Lgals9/Mmp12
BP	GO:1901798	positive regulation of signal transduction by p53 class mediator	1.90045	0.0380988	Cdkn2a/Eef1e1/Rpl23/Spred1/Rpl26/Spred2
CC	GO:0098573	intrinsic component of mitochondrial membrane	1.89941	0.0380988	Sfxn1/Tomm40/Ccdc51/Ptpmt1/Tomm20/Mfn2/Micos13/Mtln/Afg3l2/Afg3l1/Mcub/Tmem70/Chchd3/Dnajc11/Micos10/Dmpk/Sco1/Chchd6/Timm17a/Sfxn2/Tmem11/Tomm70a/Mfn1/Sfxn3
BP	GO:0015980	energy derivation by oxidation of organic compounds	1.89779	0.0380988	Igf1/Uqcrh/Ndufa8/Ndufaf1/Aco1/Mdh1/Gys1/Ndufa10/Slc25a13/Cyc1/Park7/Fh1/Uqcr10/Sod2/Tigar/Ndufs2/Cox4i1/Cisd1/Sdhd/Ndufc2/Etfrf1/Ireb2/Sorbs1/Sdha/Ndufv1/Pygb/Cat/Ppp1r3d/Cs/Adsl/Pfkm/Akt1/Trap1/Mybbp1a/Idh3a/Noa1/Aco2/Slc37a2/Suclg1/Ppp1r3e/Agl/Ndufs7/Sucla2/Sdhaf4/Idh3b/Ndufs8/Prkag2/Prelid1/Coq7/Fxn/Immp2l/Shmt2/Cox6a1/Sdhc/Uqcrc1/Mdh2/Atp5d/Cox20/S100b/Nfatc4/Ndufaf2/Acadm/Chchd4/Ndufs1/Nduf…
BP	GO:0009303	rRNA transcription	1.89747	0.0380988	Cdkn2a/Polr1b/Npm1/Npm3/Polr1e/Pwp1/Mars1/Ncl
BP	GO:0030574	collagen catabolic process	-1.89737	0.0380988	Mmp3/Mmp16/Mmp10/Mmp2/Ctsl/Idua/Ctsb/Mmp15/Mmp12/Mmp28
MF	GO:0051287	NAD binding	1.89233	0.0380988	Grhpr/Qdpr/Cyb5r3/Mdh1/Sirt5/Ndufs2/Htatip2/Hadh/Ndufv1/Ctbp1/Aldh1a1/Idh3a/Glud1/Parp1/Ugdh/Sirt4/Aldh9a1/Cryl1/Aldh1a3/Gapdh/Hibadh/Ctbp2/Hadha/Dld/Aox2
BP	GO:0009124	nucleoside monophosphate biosynthetic process	1.89231	0.0380988	Atic/Ppat/Dctd/Gart/Adsl/Paics/Adss/Impdh2/Rfk
BP	GO:0009127	purine nucleoside monophosphate biosynthetic process	1.89135	0.0380988	Atic/Ppat/Gart/Adsl/Paics/Adss/Impdh2
BP	GO:0009168	purine ribonucleoside monophosphate biosynthetic process	1.89135	0.0380988	Atic/Ppat/Gart/Adsl/Paics/Adss/Impdh2
MF	GO:0001216	DNA-binding transcription activator activity	-1.89124	0.0380988	Irf4/Ncoa3/Zfp628/Ovol1/Zfp606/Fosb/Tsc22d1/Npas4/Pou1f1/Zfp574/Cebpe/Zfp605/Egr1/Rfx2/Smad2/Cebpb/Zfp738/Zfp668/Creb3l2/Hltf/Aire/Esrra/Rbpjl/Mycl/Zfp319/Zfp143/Zfp595/Tead2/Pou3f1/Mtf1/Arnt2/Zfp974/Zfp639/Zfp473/Jund/Mga/Nr1i3/Foxo3/Tbpl1/AW146154/Egr2/Tcf7l2/Creb3l1/Jun/Tfap2b/Ubp1/Zbtb7b/Klf7/Pbx1/Ebf3/Zfp715/Nr4a1/Arid3b/Ebf4/Zfp40/Pou6f1/Akna/E4f1/Rela/Atf2/Pax8/Arid3a/Mafb/Bach1/Sall2/Tef/…
CC	GO:0005732	small nucleolar ribonucleoprotein complex	1.88911	0.0380988	Nop10/Gar1/Rrp9/Snora65/Nhp2/Lsm6/Nop58/Pop1/Rpp30/Snu13/Ins2/Rpp40
BP	GO:0009438	methylglyoxal metabolic process	1.88726	0.0380988	Park7/Aldoa/Pnkd/Haghl/Glo1/Hagh
BP	GO:0007157	heterophilic cell-cell adhesion via plasma membrane cell adhesion molecules	-1.88638	0.0380988	Nrxn1/Scarf2/Cdh2/Fat4/Amigo2/Cd6/Crb2/Dchs1/Tenm2/Cadm3/Itga5/Crtam/Cd164/Amigo1/Adgrl1/Nectin4/Lgals9
BP	GO:0060325	face morphogenesis	-1.88225	0.0380988	Tgfb1/Tcf7l2/Ski/Asph/Ankrd11/Crispld1/Scx/Mmp2/Kat6a/Ep300/Nipbl/Zfp950/Crebbp/Arid5b
BP	GO:0030150	protein import into mitochondrial matrix	1.88154	0.0380988	Tomm40/Timm21/Tomm20/Pam16/Romo1/Tomm7/Grpel2/Timm17a/Dnajc19
BP	GO:0007005	mitochondrion organization	1.88028	0.0380988	Cdkn2a/Atp2a1/Igf1/Rcc1l/Smim20/Tfrc/Cluh/Tomm40/Ndufa8/Mtfp1/Ndufaf1/Phb2/Ndufaf5/Timm21/Atp23/Dmac1/Vdac1/Samm50/Mllt11/Tomm20/Triap1/Mfn2/Tomm5/Slc25a4/Synj2/Ndufa10/Bcl2l2/Ppif/Park7/Mrpl15/Yme1l1/Ndufa13/Micos13/Timm9/Uqcr10/Sod2/Them4/Alkbh7/Pam16/Tigar/Hspd1/Atad3a/Sdhaf3/Pmpcb/Rab38/Ndufb10/Ndufb5/Ndufab1/Bcl2/Ndufc2/1190007I07Rik/Cdc37/Cox14/Mipep/Ndufa2/Romo1/Tmem14a/Dnaja3/Ndufa9/Afg3l…
BP	GO:0032963	collagen metabolic process	-1.87902	0.0380988	Ctss/Fgfr3/Id1/Wnt4/Mmp13/Ppard/Ager/Tgfb1/Creb3l1/Tram2/Serpinh1/Mmp3/Mmp16/Mmp10/Serpine1/P3h2/P3h4/Prkcd/Scx/Mmp2/Retn/Col5a1/Ctsl/Eng/Ep300/Idua/Ctsb/Tgfbr3/Mfap4/Cygb/Mmp15/Suco/Il18/Mmp12/Mmp28
BP	GO:0050792	regulation of viral process	-1.87728	0.0380988	Morc2a/Chd1/Jun/Ilf3/Ubp1/Csf1r/Oas1c/Nectin2/Stau1/Apobec3/Zc3hav1/Ifitm3/Oas1h/Ifitm7/Dhx9/Inpp5k/Aicda/Trim12c/Oas3/Trim21/Notch1/Rsf1/Sp1/Oas1g/Trim26/Trim5/Hpn/Pkn2/Oas1a/Bst2/Ep300/Resf1/Isg20/Fbln1/Rsad2/Ccl4/Trim14/Oasl1/Trim30c/Fcnb/Prox1/Isg15/Oas2/Oasl2/Trim34a/Crebbp/Vps37b/Trim12a/Trim56/Trim30d/Trim30b/Parp10/Adar/Shfl/Trim30a/Stat1/Eif2ak2/Pml
MF	GO:0015252	proton channel activity	1.87703	0.0380988	Atp5c1/Atp5o/Atp5a1/Atp5e/Atp5g3/Atp5pb/Atp5j/Atp5d/Atp5b/Atp5g2/Atp5j2/Atp5h
CC	GO:0042734	presynaptic membrane	-1.87601	0.0380988	Fcho2/P2rx1/Cacna2d1/Stx11/Nrxn3/Grm3/Nrxn1/Kcnj9/Cacna1d/Ncam1/Cdh2/Ptprs/Rgs7bp/Syt7/Cacna1e/Kcnc2/Kcnma1/Cacna1h/Unc13b/Slc6a1/Ache/Slc6a11/Cadm3/Kcnc3/Apba1/Slc6a9/Oprd1/Adra2a/Adora1/Nrxn2/Fxyd6/Gpm6a/Stx1a/Gria2/Rims3/Slc1a2/Lrfn3/Gabbr1/Stx19/Adgrl1/Adcy8/Prrt2/Chrnb2/Cplx3/Lpar2/Apbb1/Picalm/Snph/Efnb2/Pde2a
MF	GO:0043021	ribonucleoprotein complex binding	1.8752	0.0380988	Snd1/Gemin4/Rack1/Dhx29/Snrpg/Snrpd2/Prmt5/Eif3k/Rplp1/Npm1/Rpl35a/Prmt7/Rpl35/Mrps27/C1qbp/Ybx3/Nvl/Prmt1/Abce1/Rpsa/Eef2/Gemin5/Bop1/Ltn1/Eif5a/Ppih/Lin28a/Eif4b/Snrpb2/Csnk2a1/Sec61b/Sbds/Snrpe/Eif6/Prpf31/Uhmk1/Ighmbp2/Srp72/Ung/Xpo5/Snrpd3/Sec61a1/Eral1/Spcs1/Prmt3/Eif4a3/Snrpb/Eif4h/Eif3c/Ppp1ca
BP	GO:0046596	regulation of viral entry into host cell	-1.8743	0.0380988	Nectin2/Ifitm3/Ifitm7/Trim12c/Trim21/Trim26/Trim5/Trim14/Trim30c/Fcnb/Trim34a/Trim12a/Trim56/Trim30d/Trim30b/Trim30a
BP	GO:0009141	nucleoside triphosphate metabolic process	1.87428	0.0380988	Cad/Dctpp1/Nme6/Nme3/Slc25a13/Nudt15/Cyc1/Adk/Aldoa/Atp5c1/Atp5o/Ndufc2/Rrm2b/Dnajc30/Rab23/Nme7/Nudt1/Atp5a1/Impdh2/Atp5e/Parp1/Atp5g3/Ak3/Ctps/Atp5pb/Atp5j/Ran/Ak2/Atp5d/Bcl2l1/Ak4/Mfn1/Atp5b/Atp5g2/Dtymk/Cmpk1/Atp5j2/Opa1/Atp5h/Dut/Ldhd/Rhoa/Pid1/Pkm/Antkmt/Vcp
BP	GO:0046185	aldehyde catabolic process	1.87415	0.0380988	Adh5/Park7/Pnkd/Haghl/Glo1/Hagh
BP	GO:0010862	positive regulation of pathway-restricted SMAD protein phosphorylation	-1.87317	0.0380988	Tgfb1/Hfe/Acvr2a/Gdf11/Rbpms/Bmp2/Acvr1b/Eng/Gdf15/Smad4/Lgals9
BP	GO:1903624	regulation of DNA catabolic process	1.87294	0.0380988	Cdkn2a/Pam16/Dffa/Endog
BP	GO:0072337	modified amino acid transport	1.87254	0.0380988	Slc25a32/Slc19a1/Slc5a6/Slc22a21/Abcc1
BP	GO:1904666	regulation of ubiquitin protein ligase activity	1.87229	0.0380988	Cdkn2a/Bag2/Rpl23/Skp1/Rpl5/Mad2l2/Rpl11/Pclo
BP	GO:0006084	acetyl-CoA metabolic process	1.87222	0.0380988	Acaca/Mvk/Fasn/Acat1/Cs/Acly/Ppcs/Pdhx/Acss2/Hmgcs1/Pdhb/Pdk4/Dld/Acaa2/Dlat
BP	GO:0099084	postsynaptic specialization organization	-1.87215	0.0380988	Nrxn1/Cdh2/Ptprs/Reln/Syngap1/Pten/Numb/Nrxn2/Sipa1l1/Shank2/Nptxr/Lrrc4/Nlgn2
MF	GO:0003746	translation elongation factor activity	1.87211	0.0380988	Eef1b2/Eef1d/Tufm/Eef1g/Eef2/Eif5a/Tsfm/Eef1a2
BP	GO:0000154	rRNA modification	1.86915	0.0380988	Nop10/Mrm3/Gar1/Dimt1/Nhp2/Nat10/Rpusd2/Nsun3/Mettl16/Emg1/Tfb2m/Trmt112/Tsr3/Rpusd3/Mettl15/Mrm2/Tfb1m/Rpusd1
BP	GO:1903900	regulation of viral life cycle	-1.86887	0.0380988	Nectin2/Stau1/Apobec3/Zc3hav1/Ifitm3/Oas1h/Ifitm7/Inpp5k/Aicda/Trim12c/Oas3/Trim21/Notch1/Oas1g/Trim26/Trim5/Pkn2/Oas1a/Bst2/Resf1/Isg20/Rsad2/Trim14/Oasl1/Trim30c/Fcnb/Prox1/Isg15/Oas2/Oasl2/Trim34a/Vps37b/Trim12a/Trim56/Trim30d/Trim30b/Parp10/Adar/Shfl/Trim30a/Eif2ak2/Pml
BP	GO:0045088	regulation of innate immune response	-1.86886	0.0380988	Wnt5a/9830107B12Rik/Card9/A530064D06Rik/Lag3/Appl2/Pik3r6/Samhd1/Sin3a/Vav1/B430306N03Rik/Acod1/Rnf135/Sfpq/Aim2/Slamf6/Ifi205/Nectin2/Dhx9/Tirap/Clec2d/Hpx/H2-M3/Grn/Ifi214/Tap2/Ifi211/Clnk/Mmp2/Ythdf3/Stat5b/Tlr9/Dusp10/Cgas/Ifi208/Il18rap/Crtam/Klre1/Pycard/Ifi209/Xrcc5/Nmi/Fcnb/Irf7/Ifi204/H2-T23/Med1/Irgm2/Nlrc5/Treml2/Zbp1/Adar/Parp14/Tap1/Trex1/Dhx58/Parp9/Trafd1/Irgm1/Lgals9/Mmp12/Gbp5
BP	GO:0048844	artery morphogenesis	-1.86879	0.0380988	Prdm1/Tfap2b/Folr1/Dll4/Comp/Arid2/Tbx2/Notch1/Chd7/Kat6a/Akt3/Angptl3/Foxf1/Eng/Mdk/Prox1/Adgrf4/Apob/Efnb2/Fkbp10
BP	GO:0071346	cellular response to interferon-gamma	-1.86797	0.0380988	Myo18a/Rab20/Evl/Rab43/Hpx/Aqp4/Zyx/Casp1/Stxbp4/Gbp7/H2-Q7/Flnb/Ccl3/Ccl4/Nmi/Med1/Ccl8/Irgm2/Nlrc5/Gbp3/Parp14/Gbp6/Stat1/Parp9/Gbp4/Irgm1/Gbp5/Gbp9/Gbp2
CC	GO:0000428	DNA-directed RNA polymerase complex	1.86797	0.0380988	Polr3g/Polr1b/Polr3d/Gtf2e1/Ccnh/Gtf2h4/Taf13/Polr3e/Polr1e/Polr3h/Polr2d/Taf2/Cdk7/Gtf2b/Gtf2e2/Taf11/Polr2i/Taf5l/Polr2b/Mnat1/Gtf2h3/Polr2m/Gtf2h5/Polr3k/Taf3/Ercc3/Polr1d/Taf6/Cdc73/Supt3/Polr2l/Wdr61/Tcea1/Polr2j/Taf9/Ctr9/Leo1/Taf10
BP	GO:0071806	protein transmembrane transport	1.86671	0.0380988	Tomm40/Timm21/Tomm20/Pam16/Hspd1/Romo1/Sec63/Pex10/Tomm7/Pex26/Tram1/Srp54c/Grpel2/Sec61b/Timm17a/Dnajc19/Sec61a1/Chchd4/Tomm40l/C2cd5/Pex16/Grpel1/Pex5/Zfand2b
BP	GO:0032608	interferon-beta production	-1.86594	0.0380988	Rnf135/Yy1/Ptprs/Zc3hav1/Rnf216/Dhx9/Tirap/Atg9a/Tlr9/Tlr3/Pycard/Nmi/Irf7/Relb/Crebbp/Zbtb20/Trim56/Ticam1/Ifih1/Ddx58/Dhx58/Rel
BP	GO:0070203	regulation of establishment of protein localization to telomere	1.86519	0.0380988	Tcp1/Cct5/Cct2/Cct6a/Cct4/Cct3/Cct7/Cct8
BP	GO:0015931	nucleobase-containing compound transport	1.86459	0.0380988	Slc29a2/Xpot/Slc25a32/Snupn/Nol6/Rps15/Tomm20/Nsun2/Pcid2/Eny2/Npm1/Slc25a4/Ddx19a/Seh1l/Nup37/Nup160/Nup35/Phax/Ncbp1/Polr2d/Abce1/Sdad1/Ybx1/Thoc3/Eif5a/Thoc5/Nup93/Gle1/Slc35b4/Slc35a3/Ddx19b/Rasl2-9/Hnrnpa1/Slc35c1/Nup107/Nup54/Nupl2/Eif6/Rrs1/Rbm27/Ran/Kif5c/Xpo5/Mrpl18/Nup43/Slc35a4/Nup188/Tst/Khdrbs1/Ncbp2/Srsf3/Igf2bp3/Lrpprc/Khsrp/Ltv1/Slc35a5/Ndc1
BP	GO:0048241	epinephrine transport	-1.86372	0.0380988	Gabbr1/Ly6e/Crhr2
BP	GO:0048242	epinephrine secretion	-1.86372	0.0380988	Gabbr1/Ly6e/Crhr2
BP	GO:0043248	proteasome assembly	1.86363	0.0380988	Psmg2/Otud6b/Pomp/Psmg1/Psmd5
BP	GO:0006405	RNA export from nucleus	1.86281	0.0380988	Xpot/Nol6/Rps15/Nsun2/Pcid2/Eny2/Npm1/Ddx19a/Nup160/Phax/Ncbp1/Polr2d/Abce1/Sdad1/Thoc3/Eif5a/Thoc5/Nup93/Gle1/Ddx19b/Rasl2-9/Nup107/Eif6/Rrs1/Rbm27/Ran/Xpo5/Nup188/Khdrbs1
BP	GO:0043243	positive regulation of protein-containing complex disassembly	-1.86151	0.0380988	Oga/Insr/Cfl2/Smcr8/Irgm2/Igf1r/Fyco1/Irgm1
BP	GO:0009165	nucleotide biosynthetic process	1.86059	0.0380988	Rd3/Hpca/Atic/Cad/Ppat/Dctd/Nme6/Nme3/Slc25a13/Pank3/Cyc1/Adk/Nos3/Gars/Aldoa/Gart/Atp5c1/Acat1/Mthfd1/Atp5o/Ndufc2/Acsl5/Rrm2b/Nmnat2/Haao/Dnajc30/Adsl/Acsl1/Adcy2/Paics/Acly/Adss/Nme7/Atp5a1/Afmid/Impdh2/Atp5e/Parp1/Atp5g3/Ak3/Kars/Ctps/Atp5pb/Ppcs/Rfk/Atp5j/Mthfd2l/Nadk/Pdhx/Nmnat1/Ak2/Atp5d/Bcl2l1/Ak4
CC	GO:0030663	COPI-coated vesicle membrane	1.85939	0.0380988	Tmem199/Copz2/Copa/Dipk2a/Cope/Tmed3/Kdelr1/Copb1/Scyl1/Kdelr3/Copz1/Copg2/Copb2/Copg1
BP	GO:0006940	regulation of smooth muscle contraction	-1.85894	0.0380988	Adrb1/Shc1/Kcnma1/Ptafr/Tbxa2r/Adra2a/Adora1/Lck/Gucy1a1/Arhgap42/Prkg1/Atp1a2/Edn1/Ptger3/Calca
MF	GO:0001217	DNA-binding transcription repressor activity	-1.85819	0.0380988	Ifi203/Tcfl5/Ovol1/Nr1d2/Zfp157/Tbx18/Mxd1/Hivep1/Cc2d1a/Nr2f6/Zfhx3/Thap1/Zbtb7a/Zfp263/Cebpb/Nacc2/Zfp955b/Zfp668/Hey1/Tbx3/Aebp2/Esrra/Atf7/Ylpm1/Ppard/Bcl11a/Foxo3/Etv3/Ifi207/Zfp819/Creb3l1/Tgif1/Erf/Ski/Prdm1/Jun/Zfp558/Yy1/Zbtb18/Emx2/Aebp1/Mlxipl/Zbtb6/Zfp715/Ifi205/Zfp597/Pou6f1/E4f1/2610008E11Rik/Rela/Zfp729b/Zbtb37/Jph2/Bach1/Zbtb2/Gm4924/Mxi1/Bcl6b/Ascl3/Max/Rorc/Hes5/Fezf2/Nfe2l3/Zfp…
BP	GO:0009451	RNA modification	1.85788	0.0380988	Thg1l/Tprkb/Mettl1/Dtwd1/Nop10/Elp2/Pusl1/Trmo/Mrm3/Kti12/Nsun2/Pus3/Gar1/Trdmt1/Pus7/Dtwd2/Trmt6/Cmtr2/Dimt1/Cdk5rap1/Trub2/Pus7l/Alkbh8/Nhp2/Mettl2/Elp5/Nat10/Rpusd2/Trmt12/Qtrt2/2210016F16Rik/Dph3/Nsun3/Virma/Thumpd1/Trmt5/Bag4/Trub1/Mettl16/Elp6/Elp3/Elp4/Trmt10c/Elp1/Adat2/Urm1/Emg1/Larp7/Tfb2m/Trmt112/Tsr3
BP	GO:0002833	positive regulation of response to biotic stimulus	-1.8557	0.0380988	Sin3a/Vav1/Acod1/Sfpq/Aim2/Slamf6/Ifi205/Nectin2/Zc3hav1/Dhx9/Tirap/Prkca/Hpx/H2-M3/Grn/Il17f/Unc13b/Ifi214/Ifi211/Klk7/Clnk/Mmp2/Stat5b/Cd180/Tlr9/Cgas/Pomc/Ifi208/Cd274/Il18rap/Crtam/Klre1/Pycard/Ifi209/Xrcc5/Fcnb/Irf7/Ifi204/H2-T23/Med1/Irgm2/Nlrc5/Rab34/Zbp1/Ddx60/Nod1/Dhx58/Parp9/Irgm1/Lgals9/Mmp12/Gbp5
MF	GO:0045182	translation regulator activity	1.85466	0.0380988	Eif3m/Rps14/Rpl22/Eef1b2/Dhx29/Eif3l/Eif3k/Eif4e3/Mtrf1/Eef1d/Eif3b/Eif2b3/Tufm/C1qbp/Eif3g/Rps9/Eef1g/Eif3i/Eif2s2/Ireb2/Eef2/Eif5a/Eif3h/Eif4ebp2/Eif3e/Tsfm/Denr/Eif2b5/Eif4b/Eif2b1/Eif3f/Eif4ebp1/Eif4g1/Eef1a2/Eif6/Shmt2
MF	GO:0055105	ubiquitin-protein transferase inhibitor activity	1.85413	0.0380988	Cdkn2a/Rpl23/Glmn/Rpl5/Rpl11
BP	GO:0042182	ketone catabolic process	1.85404	0.0380988	Park7/Pnkd/Haghl/Cyp4f14/Glo1/Hagh
BP	GO:0009163	nucleoside biosynthetic process	1.84952	0.0380988	Mtap/Nme6/Nme3/Adk/Nme7/Impdh2/Nt5e
BP	GO:0042451	purine nucleoside biosynthetic process	1.84952	0.0380988	Mtap/Nme6/Nme3/Adk/Nme7/Impdh2/Nt5e
BP	GO:0042455	ribonucleoside biosynthetic process	1.84952	0.0380988	Mtap/Nme6/Nme3/Adk/Nme7/Impdh2/Nt5e
BP	GO:0046129	purine ribonucleoside biosynthetic process	1.84952	0.0380988	Mtap/Nme6/Nme3/Adk/Nme7/Impdh2/Nt5e
CC	GO:1905369	endopeptidase complex	1.84949	0.0380988	Ubqln1/Pigt/Pigs/Psma8/Psmd5/Rad23b/Psmb1/Usp14/Psme3/Psma3/Ube3a/Psmb7/Rad23a/Psma6/Psma5/Pigk/Gpaa1/Ubqln4/Psmb2/Psmb3/Ide/Psmb5/Psmd6/Psmf1/Psmd1/Psmc2/Psmd3/Psmb4/Psmc1/Txnl1/Psmc3/Psmd2/Vcp/Zfand2b/Sem1/Psma7/Psmc4/Psmd4/Psmd14/Psma4/Psma2
MF	GO:0004467	long-chain fatty acid-CoA ligase activity	1.84622	0.0380988	Acsbg1/Slc27a4/Acsl5/Acsl1/Slc27a3/Acsl3/Slc27a5/Slc27a6
MF	GO:0015036	disulfide oxidoreductase activity	1.84621	0.0380988	Glrx5/Sh3bgrl3/Txnrd3/Ptges2/Glrx3/Gfer/Tmx1/Gsto1/Txnrd2/Txn2/Chchd4/Dnajc10/P4hb/Sco2/Txndc17/Txnl1/Txn1
BP	GO:0002711	positive regulation of T cell mediated immunity	-1.84535	0.0380988	Nectin2/Ptprc/H2-M3/Tap2/H2-K1/H2-Q6/Gm8909/H2-Q7/Arid5a/Rsad2/H2-T22/H2-T23/H2-Q4/H2-Q10/H2-T24/H2-M5/Il18
CC	GO:0032592	integral component of mitochondrial membrane	1.84444	0.0380988	Sfxn1/Tomm40/Ccdc51/Ptpmt1/Tomm20/Micos13/Mtln/Afg3l2/Afg3l1/Mcub/Tmem70/Chchd3/Dnajc11/Micos10/Dmpk/Sco1/Chchd6/Timm17a/Sfxn2/Tmem11/Tomm70a/Mfn1/Sfxn3
CC	GO:0030687	preribosome, large subunit precursor	1.84407	0.0380988	Mrto4/Rrp1/Rpf1/Noc2l/Pes1/Bop1/Fbxw8/Nsa2/Wdr12/Wdr74/Eif6/Rrs1/Rrp15
BP	GO:0002831	regulation of response to biotic stimulus	-1.84406	0.0380988	Ilrun/Ltf/Wnt5a/9830107B12Rik/Card9/Mr1/A530064D06Rik/Lag3/Arg2/Appl2/Pik3r6/Samhd1/Optn/Sin3a/Vav1/B430306N03Rik/Acod1/Rnf135/Sfpq/Prdm1/Gpatch3/Aim2/Slamf6/Nfkbil1/Ifi205/Nectin2/Apobec3/Zc3hav1/Rnf216/Dhx9/Tirap/Prkca/Clec2d/Hpx/H2-M3/Grn/Il17f/Unc13b/Ifi214/Tap2/Ifi211/Klk7/Clnk/Mmp2/Ythdf3/Stat5b/Cd180/Tlr9/Dusp10/Cgas/Fgl2/Pomc/Ifi208/Cd274/Tut4/Il18rap/Crtam/Klre1/Pycard/Il15/Mill2/Ifi209/…
BP	GO:0009142	nucleoside triphosphate biosynthetic process	1.84381	0.0380988	Cad/Nme6/Nme3/Slc25a13/Cyc1/Adk/Aldoa/Atp5c1/Atp5o/Ndufc2/Dnajc30/Nme7/Atp5a1/Impdh2/Atp5e/Parp1/Atp5g3/Ak3/Ctps/Atp5pb/Atp5j/Atp5d/Bcl2l1/Ak4/Atp5b/Atp5g2/Dtymk/Cmpk1/Atp5j2/Atp5h/Ldhd/Pid1/Pkm/Antkmt/Vcp
BP	GO:0045454	cell redox homeostasis	1.84247	0.0380988	Glrx5/Nfe2l1/Qsox2/Sh3bgrl3/Txnrd3/Ptges2/Apex1/Glrx3/Prdx3/Txndc5/Sco1/Tmx1/Txndc15/Selenos/Txnrd2/Txn2/Txndc16/Dnajc10/Prdx2/Dld/P4hb/Sco2/Qsox1/Txnl1/Txn1/Prdx1/Gpx1/Ero1b/Tmx3/Prdx5/Pdia4
BP	GO:0061077	chaperone-mediated protein folding	1.84225	0.0380988	H2-DMb2/Fkbp4/Fkbp1a/Pex19/Dnajb14/H2-DMa/Cct2/Dffa/St13/Hspa9/Hspa14/Hspe1/Pdcd5/Tor1a/Pdcl3/Dnajc18
BP	GO:0090201	negative regulation of release of cytochrome c from mitochondria	1.84075	0.0380988	Igf1/Triap1/Bcl2l2/Ppif/Pam16/Akt1/Parl/Prelid1/Fxn
BP	GO:1901293	nucleoside phosphate biosynthetic process	1.84008	0.0380988	Rd3/Hpca/Atic/Cad/Ppat/Dctd/Nme6/Nme3/Slc25a13/Pank3/Cyc1/Adk/Nos3/Gars/Aldoa/Gart/Atp5c1/Acat1/Mthfd1/Atp5o/Ndufc2/Acsl5/Rrm2b/Nmnat2/Haao/Dnajc30/Adsl/Acsl1/Adcy2/Paics/Acly/Adss/Nme7/Atp5a1/Afmid/Impdh2/Atp5e/Parp1/Atp5g3/Ak3/Kars/Ctps/Atp5pb/Ppcs/Rfk/Atp5j/Mthfd2l/Nadk/Pdhx/Nmnat1/Ak2/Atp5d/Bcl2l1/Ak4
BP	GO:0006164	purine nucleotide biosynthetic process	1.83917	0.0380988	Rd3/Hpca/Atic/Ppat/Nme6/Nme3/Slc25a13/Pank3/Cyc1/Adk/Nos3/Aldoa/Gart/Atp5c1/Acat1/Mthfd1/Atp5o/Ndufc2/Acsl5/Dnajc30/Adsl/Acsl1/Adcy2/Paics/Acly/Adss/Nme7/Atp5a1/Impdh2/Atp5e/Parp1/Atp5g3/Ak3/Atp5pb/Ppcs/Atp5j/Mthfd2l/Pdhx/Ak2/Atp5d/Bcl2l1/Ak4/Acss2
BP	GO:0032020	ISG15-protein conjugation	-1.83876	0.0380988	Isg15/Ube2l6/Uba7
MF	GO:0001227	DNA-binding transcription repressor activity, RNA polymerase II-specific	-1.83849	0.0380988	Ifi203/Tcfl5/Ovol1/Nr1d2/Zfp157/Tbx18/Mxd1/Hivep1/Cc2d1a/Nr2f6/Zfhx3/Thap1/Zbtb7a/Zfp263/Cebpb/Nacc2/Zfp955b/Zfp668/Hey1/Tbx3/Aebp2/Esrra/Atf7/Ylpm1/Ppard/Bcl11a/Foxo3/Etv3/Ifi207/Zfp819/Creb3l1/Tgif1/Erf/Ski/Prdm1/Jun/Zfp558/Yy1/Zbtb18/Emx2/Aebp1/Mlxipl/Zbtb6/Zfp715/Ifi205/Zfp597/Pou6f1/E4f1/2610008E11Rik/Rela/Zfp729b/Zbtb37/Jph2/Bach1/Zbtb2/Gm4924/Mxi1/Bcl6b/Ascl3/Max/Rorc/Hes5/Fezf2/Nfe2l3/Zfp…
MF	GO:0016853	isomerase activity	1.83776	0.0380988	Glce/Fkbp4/Pusl1/Alox15/Fkbp1a/Gpi1/Rpia/Amacr/Pus3/Ppif/Ptgds/Ebpl/Qsox2/Degs1/Bpgm/Hspd1/Ptges2/Gfus/Pus7/Ppil6/Ppil3/Trub2/Ptpa/Pus7l/Ppih/Fuom/Txndc5/Spast/Ech1/Hsd17b4/Dse/Rpusd2/Pin1rt1/Ddt/Mmut/Srr/Gne/Pgm3/Acadm/Trub1/Ppie/Cwc27/Pmm2/Hmgcs1/Gstz1/Mri1/Mif/Cyp2s1/Ptges3/Gnpda1/Creld2/Ppil1/Pin1/P4hb/Rpusd3/Naxe/Qsox1/Pgam2/Mcee/Fkbp8/Pgm1/Dsel/Ero1b/Ptges/Tmx3/Fkbp3/Tbxas1/Tpi1/Pdia4/Yjefn…
BP	GO:0006754	ATP biosynthetic process	1.83683	0.0380988	Slc25a13/Cyc1/Aldoa/Atp5c1/Atp5o/Ndufc2/Dnajc30/Atp5a1/Atp5e/Parp1/Atp5g3/Ak3/Atp5pb/Atp5j/Atp5d/Bcl2l1/Ak4/Atp5b/Atp5g2/Atp5j2/Atp5h/Ldhd/Pid1/Pkm/Antkmt/Vcp
BP	GO:0070129	regulation of mitochondrial translation	1.83573	0.0380988	Rcc1l/Fastkd2/Mrps27/C1qbp/Fastkd3/Cdk5rap1/Trub2/Tsfm/Shmt2/Nsun3/Uqcc1/Trmt10c/Lrpprc/Ngrn/Rpusd3
BP	GO:0010823	negative regulation of mitochondrion organization	1.83483	0.0380988	Igf1/Tfrc/Triap1/Bcl2l2/Ppif/Pam16/Tigar/Tmem14a/Akt1/Parl/Sirt4/Prelid1/Fxn/Bag4/Mfn1
CC	GO:0031304	intrinsic component of mitochondrial inner membrane	1.83443	0.0380988	Sfxn1/Ccdc51/Ptpmt1/Micos13/Mtln/Afg3l2/Afg3l1/Mcub/Chchd3/Dnajc11/Micos10/Sco1/Chchd6/Timm17a/Sfxn2/Tmem11/Sfxn3/Cox16/Cox11/Tmem177/Sco2
BP	GO:0014888	striated muscle adaptation	-1.83304	0.0380988	Oga/Camta2/Cflar/Klf15/Foxo1/Gata6/Cmya5/Tcap/Mymk
CC	GO:0031305	integral component of mitochondrial inner membrane	1.83255	0.0380988	Sfxn1/Ccdc51/Ptpmt1/Micos13/Mtln/Afg3l2/Afg3l1/Mcub/Chchd3/Dnajc11/Micos10/Sco1/Chchd6/Timm17a/Sfxn2/Tmem11/Sfxn3/Cox16/Cox11/Tmem177/Sco2
BP	GO:1902510	regulation of apoptotic DNA fragmentation	1.83237	0.0380988	Cdkn2a/Pam16/Dffa/Endog
MF	GO:0015116	sulfate transmembrane transporter activity	1.82996	0.0380988	Slc26a10/Slc26a6/Slc26a2/Slc25a10/Slc26a9/Slc25a11/Slc25a30
BP	GO:0072599	establishment of protein localization to endoplasmic reticulum	1.82739	0.0380988	Spcs3/Spcs2/Srprb/Srp9/Sec63/Get1/Tram1/Srp54c/Sec61b/Srp72/Rab10/Sec61a1/Srp14/Spcs1/Pmm2
CC	GO:0043209	myelin sheath	1.82652	0.0380988	Pebp1/Rps27a/Gpi1/Igsf8/Vdac1/Itpr3/Mdh1/Slc25a4/Ndufa10/Tcp1/Tufm/Uchl1/Sod2/Car2/Cct5/Cct2/Aldoa/Hspd1/Atp5c1/Atp5o/Bcl2/Prxl2b/Vdac2/Tkt/Hspa9/Atp1a1/Sdha/Prdx3/Gnb5/Cldn11/Idh3a/Tagln3/Cd59b/Uqcrc2/Aco2/Septin2/Atp5a1/Cdh1/Ass1/Sucla2/Prkci/Atp5pb/Eef1a2/Thy1/Uba52/Cct3/Mpdz/Cox6a1/Ckmt1/Calm3/Phb/Uqcrc1/Mdh2/Gsto1/Nefl/Cldn5/Syn2/Srd5a1/Itgb1/Gapdh/Cntnap1/Ehd3/Ndufs1/Prdx2/Ywhag/Ndufv2/Atp5…
BP	GO:0060759	regulation of response to cytokine stimulus	-1.82487	0.0380988	Dhx9/Hpx/Il7/Rabgef1/Casp1/Gps2/Spata2/Ythdf3/Csf1/Mapk7/Pycard/Nol3/Irf7/Med1/Irgm2/Nlrc5/Zbp1/Adar/Casp4/Parp14/Ifih1/Trex1/Ddx58/Parp9/Irgm1/Mmp12/Irak2
CC	GO:0071005	U2-type precatalytic spliceosome	1.82306	0.0380988	Snrpd2/Wbp4/Zmat2/Phf5a/Snrpb2/Lsm6/Prpf31/Snrnp200/Bud13/Sf3b2/Txnl4a/Snrpd3/Cwc27/Prpf8/Lsm8/Snrpb/Sf3b3/Eftud2/Lsm5/Sf3a1/Snrpa1/Snu13/Cwc22/Mfap1a/Prpf6/Lsm2/Sf3a3/Snrpd1/Dhx16/Lsm4
BP	GO:0006888	endoplasmic reticulum to Golgi vesicle-mediated transport	1.8229	0.0380988	Ergic1/Bcap29/Tmed1/Yif1b/Vapb/Trappc8/Tmed9/Insig1/Scfd1/Lman1/Gosr1/Spast/Trappc1/Hyou1/Lman2/Sec31a/Cnih4/Tmed2/Rab1b/Ergic2/Uso1/Yif1a/Sar1a/Copa/Pgap1/Erp29/Tbc1d20/Cope/Use1/Tmed3/Sec22a/Trappc6b/Trappc3/Rangrf/Gosr2/Tmed10/Kdelr1/Copb1/Sec23a/Tex261/Bet1/Trappc6a/Sec24d/Sar1b/Kdelr3/Trappc2l/Vti1b/Vcp/Ergic3/Pdcd6/Sec24b/Cul3
BP	GO:0000054	ribosomal subunit export from nucleus	1.82214	0.0380988	Rps15/Npm1/Abce1/Sdad1/Rasl2-9/Eif6/Rrs1/Ran
BP	GO:0033750	ribosome localization	1.82214	0.0380988	Rps15/Npm1/Abce1/Sdad1/Rasl2-9/Eif6/Rrs1/Ran
BP	GO:0045089	positive regulation of innate immune response	-1.81886	0.0380988	Sin3a/Vav1/Sfpq/Aim2/Slamf6/Ifi205/Nectin2/Dhx9/Tirap/Hpx/H2-M3/Ifi214/Ifi211/Clnk/Mmp2/Stat5b/Tlr9/Cgas/Ifi208/Il18rap/Crtam/Klre1/Pycard/Ifi209/Xrcc5/Fcnb/Irf7/Ifi204/H2-T23/Med1/Irgm2/Nlrc5/Zbp1/Parp9/Irgm1/Lgals9/Mmp12/Gbp5
CC	GO:0016469	proton-transporting two-sector ATPase complex	1.81854	0.0380988	Tmem199/Atp5c1/Atp5o/Atp6v1g2/Atp6v0e/Atp6v0d2/Atp5a1/Atp5e/Atp5g3/Atp5mpl/Ccdc115/Atp5pb/Atp5j/Atp5d/Atp5b/Atp5g2/Atp6v1f/Atp5j2/Atp6v1e1/Atp6v0a1/Atp5h
BP	GO:0008272	sulfate transport	1.81746	0.0380988	Slc26a10/Slc26a6/Slc26a2/Slc25a10/Slc26a9/Slc25a11/Slc25a30
MF	GO:0140223	general transcription initiation factor activity	1.81671	0.0380988	Gtf2e1/Ccnh/Gtf2h4/Taf2/Gtf2b/Gtf2e2/Rrn3/Ubtf/Gtf2h3/Dr1/Snapc5/Taf6/Taf9/Taf10
BP	GO:1903557	positive regulation of tumor necrosis factor superfamily cytokine production	-1.81627	0.0380988	Ptprc/Clu/Arhgef2/Tirap/Ptafr/Tnfrsf1a/Tlr9/Tlr3/Pycard/Ccl3/Ccl4/Ccr5/H2-T23/Pik3r1/Twist1/Zbtb20/Nod1/Ticam1/Il18/Lgals9
BP	GO:0032760	positive regulation of tumor necrosis factor production	-1.81559	0.0380988	Ptprc/Clu/Arhgef2/Tirap/Ptafr/Tnfrsf1a/Tlr9/Tlr3/Pycard/Ccl3/Ccl4/Ccr5/H2-T23/Pik3r1/Twist1/Zbtb20/Nod1/Ticam1/Il18/Lgals9
BP	GO:0070202	regulation of establishment of protein localization to chromosome	1.81508	0.0380988	Tcp1/Cct5/Cct2/Cct6a/Cct4/Cct3/Cct7/Cct8
MF	GO:0005310	dicarboxylic acid transmembrane transporter activity	1.81363	0.0380988	Slc17a7/Slc26a10/Slc25a32/Slc19a1/Slc25a13/Slc26a6/Slc26a2/Slc13a2/Slc25a10/Slc26a9/Slc25a11/Slc25a30/Slc1a5/Slc17a8/Slc13a5
BP	GO:0032648	regulation of interferon-beta production	-1.81231	0.0380988	Rnf135/Yy1/Ptprs/Zc3hav1/Rnf216/Dhx9/Tirap/Atg9a/Tlr9/Tlr3/Pycard/Nmi/Irf7/Relb/Crebbp/Zbtb20/Ticam1/Ifih1/Ddx58/Dhx58/Rel
BP	GO:0009260	ribonucleotide biosynthetic process	1.8114	0.0380988	Atic/Cad/Nme6/Nme3/Slc25a13/Pank3/Cyc1/Aldoa/Gart/Atp5c1/Acat1/Atp5o/Ndufc2/Acsl5/Dnajc30/Adsl/Acsl1/Adcy2/Paics/Acly/Adss/Nme7/Atp5a1/Impdh2/Atp5e/Parp1/Atp5g3/Ak3/Ctps/Atp5pb/Ppcs/Rfk/Atp5j/Pdhx/Ak2/Atp5d/Bcl2l1/Ak4/Acss2/Umps/Atp5b/Atp5g2/Pdhb/Pdk4/Dld/Cmpk1/Atp5j2/Dlat/Atp5h/Ldhd/Gmps/Pid1/Pkm/Antkmt/Vcp
BP	GO:0043903	regulation of symbiotic process	-1.81039	0.0380988	Morc2a/Chd1/Jun/Ilf3/Ubp1/Csf1r/Oas1c/Nectin2/Stau1/Apobec3/Zc3hav1/Ifitm3/Oas1h/Ifitm7/Dhx9/Inpp5k/Aicda/Trim12c/Oas3/Trim21/Notch1/Rsf1/Sp1/Oas1g/Trim26/Trim5/Hpn/Pomc/Pkn2/Oas1a/Bst2/Ep300/Resf1/Isg20/Fbln1/Rsad2/Ccl4/Trim14/Ccr5/Oasl1/Trim30c/Fcnb/Prox1/Isg15/Oas2/Oasl2/Trim34a/Crebbp/Vps37b/Trim12a/Trim56/Trim30d/Trim30b/Parp10/Adar/Shfl/Trim30a/Stat1/Eif2ak2/Pml
BP	GO:0050688	regulation of defense response to virus	-1.81007	0.0380988	Cgas/Fgl2/Pycard/Il15/Mill2/Il27/Ddx60/Dtx3l/Stat1/Ddx58/Dhx58/Parp9/Gbp4/Mmp12/Pml
BP	GO:0090272	negative regulation of fibroblast growth factor production	1.80962	0.0380988	Cd59a
CC	GO:0034709	methylosome	1.8054	0.0380988	Snrpd2/Prmt5/Wdr77/Prmt1/Clns1a/Snrpd3/Snrpb/Erh
CC	GO:0030990	intraciliary transport particle	1.8052	0.0380988	Hspb11/Ift80/Ttc21a/Ift27/Ttc30a1/Ttc26/Ift20/Ttc21b/Traf3ip1/Ift52/Cluap1/Wdr35
BP	GO:0044060	regulation of endocrine process	-1.80406	0.0380988	Agt/Gnas/Ghrl/Acvr2a/Adrb1/C1qtnf3/Retn/Pomc/Runx1/Ucn2/Smad4/Crhr2
BP	GO:0002526	acute inflammatory response	-1.80392	0.0380988	Stat5b/Cxcr2/Adra2a/Adora1/Dnase1l3/Serpina3n/Ash1l/Stat3/Fcgr2b/Nupr1/Fcgr1/Ccr5/H2-T23/F12/Orm1/Pla2g2d/Cd163/Ephb6/Ptger3
CC	GO:0099240	intrinsic component of synaptic membrane	-1.80338	0.0380988	Ptprf/P2rx1/Cacna2d1/Abhd6/Itgb3/Grm3/Nrxn1/Kcnj9/Cacna1d/Ncam1/Cdh2/Ptprs/Rgs7bp/Lrrc4c/Grid1/Dagla/Prrt1/Cacna1e/Kcnma1/Cacna1h/Slc6a1/Shisa7/Gabrd/Slc6a11/Cadm3/Kcnc3/Slc6a9/Chrnb1/Oprd1/Adra2a/Adora1/Fxyd6/Grin3a/Gpm6a/Dlg4/Stx1a/Gria2/Syt3/Slc1a2/Mpp2/Slc8a1/Cacng8/Lrfn3/Gabbr1/Adgrl2/Adgrl1/Adam22/Adcy8/Chrna9/Prrt2/Chrnb2/Cplx3/Lpar2/Cspg5/Efnb2/Lrrc4/Nlgn2
BP	GO:0050771	negative regulation of axonogenesis	-1.80282	0.0380988	Ulk2/Dab1/Sema4d/Sema6c/Sema3f/Wnt5a/Sema3c/Bcl11a/Sema4b/Cdk5/Ifrd1/Ptprs/Lrp4/Ulk1/Ryk/Trim46/Syngap1/Pten/Rgma/Sema3e/Sema4g/Cdk5r1/Sema3b/Ccr5/Ntn1/Ptk2/Sema6d
BP	GO:1901068	guanosine-containing compound metabolic process	1.79918	0.0380988	Nme6/Nme3/Nudt18/Rab23/Nme7/Impdh2/Ak3/Ran/Ak4/Mfn1/Opa1/Gmps/Rhoa/Nme1/Gnai3
MF	GO:0030020	extracellular matrix structural constituent conferring tensile strength	-1.79847	0.0380988	Col7a1/Col6a2/Col16a1/Col27a1/Col23a1/Col11a2/Col9a2/Col5a1/Col11a1/Col12a1/Col25a1/Col9a3/Col6a3/Col5a3
MF	GO:0003899	DNA-directed 5'-3' RNA polymerase activity	1.79719	0.0380988	Polr3g/Polr1b/Polr3d/Polr3e/Polr1e/Polr3h/Polr2d/Polr2i/Polr2b/Polr2m/Polr3k/Polr1d/Polr2l/Polr2j/Polr2e/Crcp/Polr2g
CC	GO:0000178	exosome (RNase complex)	1.79504	0.0380988	Dis3/Exosc5/Exosc7/Nvl/Exosc2/Exosc1/Wdr74/Mphosph6/Exosc4/C1d/Carhsp1/Supv3l1/Exosc3
CC	GO:1905354	exoribonuclease complex	1.79504	0.0380988	Dis3/Exosc5/Exosc7/Nvl/Exosc2/Exosc1/Wdr74/Mphosph6/Exosc4/C1d/Carhsp1/Supv3l1/Exosc3
MF	GO:0016854	racemase and epimerase activity	1.79476	0.0380988	Glce/Amacr/Gfus/Fuom/Dse/Srr/Gne/Naxe/Mcee/Dsel/Yjefn3/Rpe
BP	GO:0050657	nucleic acid transport	1.79242	0.0380988	Xpot/Snupn/Nol6/Rps15/Tomm20/Nsun2/Pcid2/Eny2/Npm1/Ddx19a/Seh1l/Nup37/Nup160/Nup35/Phax/Ncbp1/Polr2d/Abce1/Sdad1/Ybx1/Thoc3/Eif5a/Thoc5/Nup93/Gle1/Ddx19b/Rasl2-9/Hnrnpa1/Nup107/Nup54/Nupl2/Eif6/Rrs1/Rbm27/Ran/Kif5c/Xpo5/Mrpl18/Nup43/Nup188/Tst/Khdrbs1/Ncbp2/Srsf3/Igf2bp3/Lrpprc/Khsrp/Ltv1/Ndc1
BP	GO:0050658	RNA transport	1.79242	0.0380988	Xpot/Snupn/Nol6/Rps15/Tomm20/Nsun2/Pcid2/Eny2/Npm1/Ddx19a/Seh1l/Nup37/Nup160/Nup35/Phax/Ncbp1/Polr2d/Abce1/Sdad1/Ybx1/Thoc3/Eif5a/Thoc5/Nup93/Gle1/Ddx19b/Rasl2-9/Hnrnpa1/Nup107/Nup54/Nupl2/Eif6/Rrs1/Rbm27/Ran/Kif5c/Xpo5/Mrpl18/Nup43/Nup188/Tst/Khdrbs1/Ncbp2/Srsf3/Igf2bp3/Lrpprc/Khsrp/Ltv1/Ndc1
BP	GO:0006101	citrate metabolic process	1.79015	0.0380988	Aco1/Ireb2/Cs/Acly/Aco2
CC	GO:0099699	integral component of synaptic membrane	-1.78986	0.0380988	Ptprf/P2rx1/Abhd6/Itgb3/Grm3/Nrxn1/Kcnj9/Cacna1d/Ncam1/Cdh2/Ptprs/Lrrc4c/Grid1/Dagla/Prrt1/Cacna1e/Kcnma1/Cacna1h/Slc6a1/Shisa7/Gabrd/Slc6a11/Cadm3/Kcnc3/Slc6a9/Chrnb1/Oprd1/Adra2a/Adora1/Fxyd6/Grin3a/Gpm6a/Stx1a/Gria2/Syt3/Slc1a2/Slc8a1/Cacng8/Lrfn3/Gabbr1/Adgrl2/Adgrl1/Adam22/Adcy8/Chrna9/Prrt2/Chrnb2/Lpar2/Cspg5/Efnb2/Lrrc4/Nlgn2
BP	GO:0002218	activation of innate immune response	-1.78952	0.0380988	Sin3a/Sfpq/Aim2/Ifi205/Ifi214/Ifi211/Tlr9/Cgas/Ifi208/Klre1/Pycard/Ifi209/Xrcc5/Fcnb/Ifi204/Zbp1
MF	GO:0001730	2'-5'-oligoadenylate synthetase activity	-1.78701	0.0380988	Oas1g/Oas1a/Oas2/Oasl2
BP	GO:0048002	antigen processing and presentation of peptide antigen	-1.78591	0.0380988	Marchf1/H2-M3/Tap2/H2-K1/Tapbp/H2-Q6/Gm8909/Ctsl/Tapbpl/H2-Q7/Fcgr2b/Pycard/Fcgr1/H2-T22/H2-T23/H2-Q4/H2-Q10/H2-T24/Tap1/H2-M5
MF	GO:0016790	thiolester hydrolase activity	1.78561	0.0380988	Hibch/Them4/Acot6/Pnkd/Fasn/Haghl/Lyplal1/Abhd13/Abhd17a/Hagh/Gnpat/Ufsp2/Acot8
BP	GO:0043123	positive regulation of I-kappaB kinase/NF-kappaB signaling	-1.78442	0.0380988	Tnip2/Rela/Zc3hav1/Map3k14/Tirap/Unc5cl/Trim12c/Trim21/Casp1/Tab2/Traf5/Tlr9/Tlr3/Trim5/Chuk/Peli1/Casp8/Trim14/Trim30c/Trim34a/Trim12a/Tnfsf10/Trim30d/Trim30b/Nod1/Ticam1/Prkce/Trim30a/Rnf31
BP	GO:0033600	negative regulation of mammary gland epithelial cell proliferation	1.78411	0.0380988	Cdkn2a/Phb2/Etv4
BP	GO:0046034	ATP metabolic process	1.78232	0.0380988	Igf1/Uqcrh/Ndufa8/Ndufaf1/Prxl2c/Gpi1/Ndufa10/Slc25a13/Ppif/Cyc1/Park7/Uqcr10/Bpgm/Tigar/Ndufs2/Cox4i1/Adpgk/Aldoa/Sdhd/Atp5c1/Atp5o/Eno1b/Ndufc2/Sdha/Ndufv1/Hdac4/Dnajc30/Pfkm/Nipsnap2/Nudt5/Tkfc/Slc2a6/Atp5a1/Atp5e/Parp1/Atp5g3/Atpif1/Ak3/Aldoart2/Ndufs8/Myh3/Prkag2/Atp5pb/Ola1/Atp5j/Eif6/Coq7/Fxn/Shmt2/Cox6a1/Cox7a2l/Galk1/Kif5c/Sdhc/Uqcrc1/Nmnat1/Ak2/Atp5d/Bcl2l1/Cox7a1/Ak4/Aldoc/Gapdh/Msh2/A…
BP	GO:0051596	methylglyoxal catabolic process	1.78184	0.0380988	Park7/Pnkd/Haghl/Glo1/Hagh
BP	GO:0061727	methylglyoxal catabolic process to lactate	1.78184	0.0380988	Park7/Pnkd/Haghl/Glo1/Hagh
BP	GO:0050654	chondroitin sulfate proteoglycan metabolic process	1.77988	0.0380988	Igf1/Chpf/Chst12/B3gat1/Bpnt2/Dse/Ugdh/Xylt2/Pxylp1/Chst3/B3gat3
BP	GO:0046390	ribose phosphate biosynthetic process	1.77961	0.0380988	Atic/Cad/Nme6/Nme3/Slc25a13/Pank3/Cyc1/Aldoa/Gart/Atp5c1/Acat1/Atp5o/Ndufc2/Acsl5/Tkt/Dnajc30/Adsl/Acsl1/Adcy2/Paics/Acly/Adss/Nme7/Atp5a1/Impdh2/Atp5e/Parp1/Atp5g3/Ak3/Ctps/Atp5pb/Ppcs/Rfk/Atp5j/Pdhx/Ak2/Atp5d/Bcl2l1/Ak4/Acss2/Umps/Atp5b/Atp5g2/Pdhb/Pdk4/Dld/Cmpk1/Atp5j2
BP	GO:0051236	establishment of RNA localization	1.77845	0.0380988	Xpot/Snupn/Nol6/Rps15/Tomm20/Nsun2/Pcid2/Eny2/Npm1/Ddx19a/Seh1l/Nup37/Nup160/Nup35/Phax/Ncbp1/Polr2d/Abce1/Sdad1/Ybx1/Thoc3/Eif5a/Thoc5/Nup93/Gle1/Ddx19b/Rasl2-9/Hnrnpa1/Nup107/Nup54/Nupl2/Eif6/Rrs1/Rbm27/Ran/Kif5c/Xpo5/Mrpl18/Nup43/Nup188/Tst/Khdrbs1/Ncbp2/Srsf3/Igf2bp3/Lrpprc/Khsrp/Ltv1/Ndc1
BP	GO:0006627	protein processing involved in protein targeting to mitochondrion	1.77839	0.0380988	Pmpcb/Mipep/Pmpca/Sirt4/Immp2l/Immp1l
BP	GO:0006414	translational elongation	1.7772	0.0380988	Rack1/Eef1b2/Eef1d/Rplp1/Tufm/Dph7/Eef1g/Srp9/Eef2/Ltn1/Eif5a/Dph5/Pstk/Tsfm/Dph2/Trnau1ap/Eef1a2/Dph3
CC	GO:0005675	transcription factor TFIIH holo complex	1.77648	0.0380988	Ccnh/Gtf2h4/Cdk7/Mnat1/Gtf2h3/Gtf2h5/Ercc3
BP	GO:0019693	ribose phosphate metabolic process	1.77542	0.0380988	Igf1/Atic/Acaca/Cad/Ppat/Prxl2c/Gpi1/Rpia/Nme6/Nme3/Slc25a13/Pank3/Mvk/Cyc1/Rnaseh2b/Nudt14/Bpgm/Tigar/Adpgk/Aldoa/Acot6/Far1/Gart/Atp5c1/Fasn/Acat1/Atp5o/Eno1b/Ndufc2/Acsl5/Tkt/Hdac4/Cs/Dnajc30/Adsl/Pfkm/Acsl1/Nudt18/Adcy2/Rab23/Paics/Slc27a3/Acly/Mccc2/Nudt5/Tkfc/Adss/Nme7/Gpat4/Slc2a6/Atp5a1/Impdh2/Atp5e/Parp1/Suclg1/Atp5g3/Hsd17b4/Ak3/Nt5e/Aldoart2/Sucla2/Ctps/Prkag2/Atp5pb/Ppcs/Rfk/Acsl3/Atp…
BP	GO:0001913	T cell mediated cytotoxicity	-1.77422	0.0380988	Mr1/Ager/Stx11/H2-M2/Prf1/Nectin2/Ptprc/H2-M3/Tap2/H2-K1/H2-Q6/Gm8909/H2-Q7/Emp2/H2-T22/H2-T23/H2-Q4/H2-Q10/Rab27a/H2-T24/H2-M5
BP	GO:0002228	natural killer cell mediated immunity	-1.77313	0.0380988	Lag3/Pik3r6/Stx11/Vav1/Slamf6/Nectin2/Rnf19b/H60b/Clec2d/H2-M3/Tap2/Clnk/Unc13d/Stat5b/Il18rap/Crtam/Klre1/H2-T23/Rab27a/Tap1/Il18/Lgals9
BP	GO:0009218	pyrimidine ribonucleotide metabolic process	1.77213	0.0380988	Cad/Nme6/Nme3/Nme7/Ak3/Ctps/Umps/Cmpk1
MF	GO:0016417	S-acyltransferase activity	1.77164	0.0380988	Zdhhc3/Zdhhc13/Fasn/Zdhhc18/Zdhhc20/Zdhhc6/Golga7/Zdhhc8/Golga7b/Dlat/Zdhhc21/Zdhhc4/Zdhhc23/Zdhhc7/Zdhhc16/Ykt6/Mcat
BP	GO:1990573	potassium ion import across plasma membrane	-1.7656	0.0380988	Slc12a2/Kcnj10/Abcc9/Kcnj9/Kcnj2/Atp1b1/Slc12a9/Wnk1/Kcnj16/Hcn2/Kcnk5/Wnk2/Atp1a2/Atp1b2/Kcnj12
BP	GO:0051148	negative regulation of muscle cell differentiation	-1.76539	0.0380988	Hdac5/Notch1/Rbpms2/Cflar/Bmp2/Frs2/Bhlha15/Id2/Smad4/Dll1/Cxcl10/Daxx/Ppara
BP	GO:1901605	alpha-amino acid metabolic process	1.76414	0.0380988	Qdpr/Prodh/Cad/Mtap/Ppat/Hibch/Blmh/Park7/Nos3/Nit2/Fh1/Icmt/Oat/Fah/Gart/Acat1/Mthfd1/Spr/Haao/Adhfe1/Kyat3/Gcat/Mccc2/Adss/Glud1/Aldh18a1/Afmid/Kyat1/Hal/Ivd/Ass1/Sephs1/Ctps/Gclm/Sirt4/Pycr2/Shmt2/Mmut/Mthfd2l/Srr/Tst/Mpst/Hibadh/Sephs2/Mtrr/Odc1/Gstz1/Mri1/Atp2b4
BP	GO:0075525	viral translational termination-reinitiation	1.76325	0.0380988	Eif3l/Eif3b/Eif3g
BP	GO:0001562	response to protozoan	-1.76253	0.0380988	Gbp7/Tlr12/Iigp1/Irgm2/Gbp3/Gbp6/Gbp4/Gbp9/Gbp2
MF	GO:0016866	intramolecular transferase activity	1.76249	0.0380988	Pusl1/Pus3/Bpgm/Pus7/Trub2/Pus7l/Rpusd2/Mmut/Pgm3/Trub1/Pmm2/Rpusd3/Pgam2/Pgm1/Rpusd1/Pgm2l1/Pgam1/Lss
CC	GO:0098936	intrinsic component of postsynaptic membrane	-1.7591	0.0380988	Chrm3/Ptprz1/Ptprf/P2rx1/Cacna2d1/Abhd6/Grm3/Ncam1/Cdh2/Ptprs/Rgs7bp/Lrrc4c/Grid1/Dagla/Prrt1/Cacna1e/Cacna1h/Slc6a1/Shisa7/Gabrd/Slc6a11/Kcnc3/Slc6a9/Chrnb1/Oprd1/Adra2a/Adora1/Fxyd6/Grin3a/Dlg4/Gria2/Mpp2/Slc8a1/Cacng8/Lrfn3/Gabbr1/Adgrl2/Adam22/Chrna9/Chrnb2/Cspg5/Efnb2/Lrrc4/Nlgn2
BP	GO:0055070	copper ion homeostasis	1.75801	0.0380988	Aplp2/Prnp/Atox1/Sco1/Atp7b/Slc31a1/Commd1/Cutc/Sco2
BP	GO:2000300	regulation of synaptic vesicle exocytosis	-1.75749	0.0380988	Slc4a8/Adora2a/Vps18/Adrb2/Glra3/Grik5/Git2/Htr7/Stxbp5/Nr3c2/Braf/Git1/Dvl1/Fbxl20/P2rx1/Nrxn3/Syt7/Apba2/Prkca/Unc13b/Apba1/Bace1/Napa/Adra2a/Grin3a/Stx1a/Napb/Rims3/Prrt2/Chrnb2/Myo6/Cplx3/Prkce/Ncs1/Cspg5
BP	GO:0001959	regulation of cytokine-mediated signaling pathway	-1.75688	0.0380988	Hpx/Il7/Rabgef1/Casp1/Gps2/Spata2/Ythdf3/Csf1/Pycard/Nol3/Irf7/Med1/Irgm2/Nlrc5/Zbp1/Adar/Casp4/Parp14/Trex1/Parp9/Irgm1/Mmp12/Irak2
BP	GO:0032755	positive regulation of interleukin-6 production	-1.75528	0.0380988	Arhgef2/Dhx9/Tirap/Il17f/Ptafr/Mapk13/Tbc1d23/Pou2f2/Tlr9/Tlr3/Tut4/Stat3/Arid5a/Pycard/Ccr5/Tlr1/Twist1/Zbtb20/Nod1/Ticam1/Pou2af1/Ifih1/Ddx58/Lgals9/Crhr2
MF	GO:0051537	2 iron, 2 sulfur cluster binding	1.7549	0.0380988	Glrx5/Aifm3/Cisd1/Fdx2/Rfesd/Fxn/Cisd3/Ndufs1/Ndufv2/Uqcrfs1/Cisd2/Aox2/Sdhb
CC	GO:0099055	integral component of postsynaptic membrane	-1.75432	0.0380988	Chrm3/Ptprz1/Ptprf/P2rx1/Abhd6/Grm3/Ncam1/Cdh2/Ptprs/Lrrc4c/Grid1/Dagla/Prrt1/Cacna1e/Cacna1h/Slc6a1/Shisa7/Gabrd/Slc6a11/Kcnc3/Slc6a9/Chrnb1/Oprd1/Adra2a/Adora1/Fxyd6/Grin3a/Gria2/Slc8a1/Cacng8/Lrfn3/Gabbr1/Adgrl2/Adam22/Chrna9/Chrnb2/Cspg5/Efnb2/Lrrc4/Nlgn2
BP	GO:0097064	ncRNA export from nucleus	1.75076	0.0380988	Xpot/Nol6/Npm1/Phax
MF	GO:0005089	Rho guanyl-nucleotide exchange factor activity	-1.74958	0.0380988	Sos1/Eps8l2/Arhgef12/Fgd2/Vav1/Arhgef40/Arhgef1/Arhgef5/Prex1/Arhgef37/Tiam1/Arhgef16/Arhgef2/Arhgef18/Plekhg5/Arhgef39/Dnmbp/Fgd3/Eps8l1/Dock10/Vav2/Dock9/Kalrn/Farp1/Arhgef25/Plekhg2
BP	GO:0048640	negative regulation of developmental growth	-1.74849	0.0380988	Ulk2/Rai1/Kcnk2/Bbs2/Nkd1/Sema4d/Fgfr3/Sema6c/Mapk11/Sema3f/Wnt5a/Sema3c/Bcl11a/Gnas/Sema4b/Tcf7l2/Cdk5/Yy1/Ifrd1/Ptprs/Plac8/Atxn2/Ulk1/Adrb1/Vgll4/Ryk/Trim46/Pten/Lgmn/Rgma/Sema3e/Sema4g/Dusp10/Cdk5r1/Sema3b/Gdf15/Ccr5/Ntn1/Ptk2/Ppara/Apc/Sema6d
BP	GO:0032635	interleukin-6 production	-1.74698	0.0380988	Dhx9/Tirap/Aqp4/C1qtnf3/Il17f/Rabgef1/Ptafr/Mapk13/Tnfrsf1a/Tbc1d23/Pou2f2/Slamf1/Tlr9/Mapkapk2/Tlr3/Klf2/Azi2/Ash1l/Tut4/Il18rap/Stat3/Arid5a/Pycard/Bank1/Ccr5/Tlr1/Twist1/Zbtb20/Nod1/Ticam1/Pou2af1/Ifih1/Trim30a/Ddx58/Il18/Lgals9/Crhr2
BP	GO:0031503	protein-containing complex localization	1.74099	0.0380988	Anks1b/Xpot/Ppp3r1/Hpca/Ralb/Fkbp4/Bbs12/Hspb11/Nol6/Rps15/Arl3/Tyrobp/Nsun2/Pcid2/Eny2/Magi2/Npm1/Ddx19a/Ift80/Atad1/Zdhhc3/Seh1l/Hras/Nup160/Klhl21/Stx7/Ttc21a/Arhgap44/Ift27/Ncbp1/Polr2d/Abce1/Ttc30a1/Dlg2/Akap5/Ttc26/Sdad1/Thoc3/Eif5a/Ssx2ip/Lca5/Rapgef4/Ift20/Thoc5/Ttc21b/Nup93/Gle1/Dnmt3b/Traf3ip1/Nme7/Ift52/Ddx19b/Rasl2-9/Ap2b1/Wdr60/Cluap1/Zfp365/Rcc2/Nup107/Eif6/Rrs1/Ran/Wdr35/Ssna1/Kif5…
BP	GO:0002709	regulation of T cell mediated immunity	-1.73988	0.0380988	Hfe/Il20rb/Nectin2/Ptprc/H2-M3/Tap2/H2-K1/Slamf1/H2-Q6/Gm8909/H2-Q7/Arid5a/Rsad2/H2-T22/Trpm4/H2-T23/H2-Q4/H2-Q10/H2-T24/H2-M5/Il18
BP	GO:0045766	positive regulation of angiogenesis	-1.73893	0.0380988	Cela1/Pik3r6/Plk2/Itgb3/Ramp2/Cdh5/Ghrl/Rhob/Tert/Lrg1/Map3k3/Prkca/Bmper/Jup/Gata2/Grn/Nfe2l2/Adm/Serpine1/Ddah1/Ets1/Vegfc/Prkd2/Tnfrsf1a/Tbxa2r/Cxcr2/Tlr3/Sp1/Akt3/Itga5/Angptl3/Pxn/Eng/Runx1/Mdk/Stat3/Pak4/Gata6/Slc39a12/Chil1/Smad1/Plcg1/C3ar1/Btg1/Dll1/Aplnr/Hspb1/Gab1/C6
MF	GO:1990948	ubiquitin ligase inhibitor activity	1.73257	0.0380988	Cdkn2a/Rpl23/Rpl5/Rpl11
CC	GO:0045211	postsynaptic membrane	-1.72946	0.0380988	Daglb/Ptprz1/Sspn/Ptprf/P2rx1/Cacna2d1/Abhd6/Itgb3/Gabrg1/Sema4b/Usp48/Grm3/Snta1/Ncam1/Cdh2/Ptprs/Tiam1/Nrgn/Srgap2/Rgs7bp/Cyth2/Ank2/Lrrc4c/Grid1/Dagla/Prrt1/Cacna1e/Kcnc2/Pten/Dlgap1/Kcnma1/Cacna1h/Akap9/Slc6a1/Lhfpl4/Shisa7/Lin7b/Ache/Tenm2/Gabrd/Sorcs2/Slc6a11/Kcnc3/Iqsec3/Slc6a9/Chrnb1/Oprd1/Adra2a/Adora1/Fxyd6/Grin3a/Grin2c/Igsf9b/Dlg4/Gria2/Mpp2/Slc8a1/Nsg1/Cacng8/Lrfn3/Gabbr1/Pacsin1/Adg…
BP	GO:1904018	positive regulation of vasculature development	-1.72769	0.0380988	Cela1/Pik3r6/Plk2/Itgb3/Ramp2/Tmem100/Cdh5/Ghrl/Rhob/Tert/Lrg1/Map3k3/Prkca/Bmper/Jup/Gata2/Grn/Nfe2l2/Adm/Serpine1/Ddah1/Ets1/Vegfc/Prkd2/Tnfrsf1a/Notch1/Tbxa2r/Cflar/Cxcr2/Tlr3/Sp1/Akt3/Itga5/Angptl3/Pxn/Eng/Runx1/Mdk/Stat3/Pak4/Gata6/Slc39a12/Chil1/Smad1/Plcg1/C3ar1/Btg1/Dll1/Aplnr/Hspb1/Efnb2/Gab1/C6
BP	GO:0002456	T cell mediated immunity	-1.7237	0.0380988	H2-K1/Slamf1/H2-Q6/Gm8909/H2-Q7/Il18rap/Arid5a/Rsad2/Emp2/H2-T22/Trpm4/H2-T23/Cd46/H2-Q4/H2-Q10/Rab27a/H2-T24/Dennd1b/H2-M5/Trex1/Il18/Ephb6
CC	GO:0099634	postsynaptic specialization membrane	-1.7231	0.0380988	Cdh2/Ptprs/Tiam1/Rgs7bp/Cyth2/Lrrc4c/Grid1/Dagla/Prrt1/Akap9/Shisa7/Chrnb1/Oprd1/Adra2a/Grin3a/Grin2c/Dlg4/Gria2/Mpp2/Cacng8/Lrfn3/Pacsin1/Adam22/Chrna9/Chrnb2/Hspb1/Efnb2/Lrrc4/Nlgn2
BP	GO:0071805	potassium ion transmembrane transport	-1.72009	0.0380988	Klhl24/Kcnq3/Ager/Slc24a3/Slc9a3/Galr2/Kcnj10/Slc9a5/Abcc9/Kcnj9/Cacna1d/Kcnj2/Atp1b1/Slc9a2/Ank2/Slc9a1/Slc12a9/Kcnc2/Kcng2/Pten/Kcnma1/Akap9/Wnk1/P2ry12/Kcnc3/Tmem175/Hcn3/Slc1a3/Vamp2/Kcnj16/Hpn/Hcn2/Kcnk5/Wnk2/Prkg1/Amigo1/Kcnk12/Agrn/Akap7/Atp1a2/Atp1b2/Kcna7/Kcnip3/Kcnn3/Kcnj12/Ptger3
BP	GO:0031349	positive regulation of defense response	-1.71951	0.0380988	Aim2/Slamf6/Ifi205/S100a9/Nectin2/Gpr4/Adora3/Zc3hav1/S100a8/Dhx9/Tirap/Prkca/Hpx/Cd6/H2-M3/Grn/Il17f/Unc13b/Serpine1/Ifi214/Ace/Ifi211/Klk7/Clnk/Ets1/Tnfrsf1a/Mmp2/Stat5b/Tlr9/Tlr3/Cgas/Pomc/Ifi208/Mdk/Il18rap/Stat3/Crtam/Klre1/Nupr1/Pycard/Fcgr1/Ccl3/Ifi209/Ccr5/Xrcc5/Fcnb/Irf7/Ifi204/H2-T23/Med1/Irgm2/F12/Nlrc5/Rab34/Zbp1/Ddx60/Nod1/Ticam1/Dhx58/Parp9/Irgm1/Lgals9/Mmp12/Gbp5/Pde2a/Ptger3
BP	GO:0007188	adenylate cyclase-modulating G protein-coupled receptor signaling pathway	-1.71943	0.0380988	Gpr4/Adrb1/Adgre4/Abca1/Gpr37/Adm/Ramp1/P2ry12/Gna13/Adgre1/Tbxa2r/Adgrg1/Insl3/Oprd1/Adra2a/Adora1/Rxfp1/Gpr3/Adcy4/Marco/Pde4b/Ucn2/Gabbr1/Adgrl2/Adgrl1/Adcy8/Akap12/Cxcl10/Lpar2/Adcy6/Pde2a/Edn1/Ptger3/Calca/Crhr2
BP	GO:0007249	I-kappaB kinase/NF-kappaB signaling	-1.71878	0.0380988	Ikbkb/Il1a/Btrc/Ltf/Wnt5a/Rock2/Card9/Rhoh/Tmem106a/Abl2/Gstp1/Capn3/Cd4/Optn/Tbkbp1/Bcl10/Card6/Sphk2/Card11/Rora/Nfkbil1/Tnip2/Nlrp12/Rela/Zc3hav1/Map3k14/Tirap/Unc5cl/Trim12c/Trim21/Trim39/Otud7b/Casp1/Nr1d1/Tab2/Traf5/Tlr9/Tlr3/Trim5/Azi2/Ash1l/Zfand6/Chuk/Pycard/Peli1/Casp8/Trim14/Trim30c/Relb/Hspb1/Trim34a/Trim12a/Tnfsf10/Trim30d/Trim30b/Per1/Nod1/Ticam1/Prkce/Trim30a/Stat1/Rel/Rnf31/Irak2
BP	GO:0009152	purine ribonucleotide biosynthetic process	1.7175	0.0380988	Atic/Nme6/Nme3/Slc25a13/Pank3/Cyc1/Aldoa/Gart/Atp5c1/Acat1/Atp5o/Ndufc2/Acsl5/Dnajc30/Adsl/Acsl1/Adcy2/Paics/Acly/Adss/Nme7/Atp5a1/Impdh2/Atp5e/Parp1/Atp5g3/Ak3/Atp5pb/Ppcs/Atp5j/Pdhx/Ak2/Atp5d/Bcl2l1/Ak4/Acss2/Atp5b/Atp5g2/Pdhb/Pdk4/Dld/Atp5j2/Dlat/Atp5h/Ldhd/Gmps/Pid1/Pkm/Antkmt/Vcp/Nme1/Papss1/Aprt/Adcy7/Adssl1
BP	GO:0045727	positive regulation of translation	1.71482	0.0380988	Rcc1l/Fastkd2/Otud6b/Npm1/Rps3a1/Rpl26/Mrps27/C1qbp/Rps9/Habp4/Polr2d/Larp4b/Dnajc3/Eef2/Rpl5/Fastkd3/Cdk5rap1/Trub2/Eif5a/Eif3e/Eif2b5/Lin28a/Dhx36/Nat10/Larp4/Eif4g1/Eif6/Uhmk1/Cnbp/Akap6/Slc35a4/Jmjd4/Khdrbs1/Uqcc1/Trmt10c/Eif4a3/Niban1/Eif3c/Cpeb1/Upf3a/Ngrn/Rpusd3/Mapk1/Rps27l/Piwil2/Itga2/Pkm/Polr2g/Uqcc2/Eif4g2/Fxr1/Abcf1
BP	GO:0007187	G protein-coupled receptor signaling pathway, coupled to cyclic nucleotide second messenger	-1.71276	0.0380988	Galr2/Gna14/Gnas/Itgb3/Ramp2/Gpr37l1/Adgrb2/Fzd2/Cacna1d/Gpr4/Adrb1/Adgre4/Abca1/Gpr37/Adm/Ramp1/P2ry12/Gna13/Adgre1/Tbxa2r/Adgrg1/Insl3/Oprd1/Adra2a/Adora1/Rxfp1/Gpr3/Adcy4/Marco/Pde4b/Ucn2/Gabbr1/Adgrl2/Adgrl1/Adcy8/Akap12/Cxcl10/Lpar2/Adcy6/Pde2a/Edn1/Ptger3/Calca/Crhr2
BP	GO:0043122	regulation of I-kappaB kinase/NF-kappaB signaling	-1.71261	0.0380988	Ikbkb/Il1a/Btrc/Ltf/Wnt5a/Card9/Rhoh/Tmem106a/Abl2/Gstp1/Capn3/Cd4/Optn/Card6/Sphk2/Card11/Rora/Tnip2/Nlrp12/Rela/Zc3hav1/Map3k14/Tirap/Unc5cl/Trim12c/Trim21/Trim39/Otud7b/Casp1/Nr1d1/Tab2/Traf5/Tlr9/Tlr3/Trim5/Ash1l/Zfand6/Chuk/Pycard/Peli1/Casp8/Trim14/Trim30c/Hspb1/Trim34a/Trim12a/Tnfsf10/Trim30d/Trim30b/Per1/Nod1/Ticam1/Prkce/Trim30a/Stat1/Rnf31
BP	GO:0009259	ribonucleotide metabolic process	1.71095	0.0380988	Igf1/Atic/Acaca/Cad/Prxl2c/Gpi1/Nme6/Nme3/Slc25a13/Pank3/Mvk/Cyc1/Rnaseh2b/Bpgm/Tigar/Adpgk/Aldoa/Acot6/Far1/Gart/Atp5c1/Fasn/Acat1/Atp5o/Eno1b/Ndufc2/Acsl5/Hdac4/Cs/Dnajc30/Adsl/Pfkm/Acsl1/Nudt18/Adcy2/Rab23/Paics/Slc27a3/Acly/Mccc2/Tkfc/Adss/Nme7/Gpat4/Slc2a6/Atp5a1/Impdh2/Atp5e/Parp1/Suclg1/Atp5g3/Hsd17b4/Ak3/Nt5e/Aldoart2/Sucla2/Ctps/Prkag2/Atp5pb/Ppcs/Rfk/Acsl3/Atp5j/Eif6/Acot8/Hint1/Ran/Gal…
BP	GO:0006753	nucleoside phosphate metabolic process	1.70991	0.0380988	Rd3/Igf1/Hpca/Atic/Acaca/Cad/Dctpp1/Ppat/Prxl2c/Gpi1/Dctd/Art2b/Nme6/Nme3/Slc25a13/Nudt15/Pank3/Mvk/Cyc1/Park7/Adk/Nos3/Rnaseh2b/Gars/Nudt14/Bpgm/Tigar/Adpgk/Aldoa/Acot6/Far1/Gart/Atp5c1/Fasn/Acat1/Mthfd1/Atp5o/Eno1b/Ndufc2/Acsl5/Rrm2b/Nmnat2/Haao/Hdac4/Cs/Dnajc30/Adsl/Pfkm/Acsl1/Nudt18/Adcy2/Rab23/Paics/Slc27a3/Acly/Mccc2/Nudt5/Tkfc/Adss/Nme7/Nudt1/Gpat4/Slc2a6/Atp5a1/Afmid/Impdh2/Atp5e/Parp1/Su…
BP	GO:0042752	regulation of circadian rhythm	-1.69935	0.0380988	Sin3a/Usp2/Fbxw11/Csnk1e/Sfpq/Phlpp1/Fbxl8/Ghrl/Rora/Usp7/Mapk8/Adrb1/Fbxl17/Rorc/Creb1/Casp1/Nr1d1/Prkaa2/Adora1/Kdm5b/Rbm4b/Timeless/Id2/Prkg1/Prox1/Chrnb2/Per1/Ppara/Fbxl22/Klf10/Pml/Ptger3
BP	GO:0009117	nucleotide metabolic process	1.69858	0.0380988	Rd3/Igf1/Hpca/Atic/Acaca/Cad/Dctpp1/Ppat/Prxl2c/Gpi1/Dctd/Art2b/Nme6/Nme3/Slc25a13/Nudt15/Pank3/Mvk/Cyc1/Park7/Adk/Nos3/Rnaseh2b/Gars/Bpgm/Tigar/Adpgk/Aldoa/Acot6/Far1/Gart/Atp5c1/Fasn/Acat1/Mthfd1/Atp5o/Eno1b/Ndufc2/Acsl5/Rrm2b/Nmnat2/Haao/Hdac4/Cs/Dnajc30/Adsl/Pfkm/Acsl1/Nudt18/Adcy2/Rab23/Paics/Slc27a3/Acly/Mccc2/Tkfc/Adss/Nme7/Nudt1/Gpat4/Slc2a6/Atp5a1/Afmid/Impdh2/Atp5e/Parp1/Suclg1/Nt5c3b/A…
BP	GO:0032103	positive regulation of response to external stimulus	-1.69618	0.0380988	Ghrl/Csf1r/Tiam1/Aim2/Slamf6/Ifi205/S100a9/Nectin2/Gpr4/Adora3/Zc3hav1/S100a8/Dhx9/Tirap/Prkca/Hpx/Cd6/H2-M3/Grn/Il17f/Unc13b/Serpine1/Ifi214/Ace/Ifi211/Klk7/Ptn/Clnk/Ets1/Wnk1/Vegfc/Prkd2/Lgmn/Tnfrsf1a/P2ry12/S100a14/Mmp2/Tubb2b/Slamf1/Stat5b/Csf1/Cd180/Tlr9/Cxcr2/Tlr3/Cgas/Pomc/Ifi208/Scarf1/Mdk/Il18rap/Stat3/Crtam/Klre1/Nupr1/Pycard/Fcgr1/Ccl3/Ccl4/Ifi209/C3ar1/Ccr5/Xrcc5/Ccr1l1/Fcnb/Irf7/Ifi2…
BP	GO:0051606	detection of stimulus	-1.69383	0.0380988	Tas2r108/Naip2/Jup/Prph2/Asic3/Serpine2/Bace1/Myc/Adora1/Hpn/Col11a1/Foxf1/Eng/Cacna2d4/Crtam/Yap1/Whrn/Chrna9/Tlr1/Phf24/Naip5/Nod1/Naip6/Rho/Ano1/Tcap/Trex1/Il18/Rtp4/Calca/Cd209b
BP	GO:0045765	regulation of angiogenesis	-1.69257	0.0380988	Il1a/Ptprm/Id1/Ngp/Slc12a2/Wnt5a/Rock2/Epha2/Agt/Hk2/Dcn/Cela1/Pik3r6/Minar1/Plk2/Itgb3/Ramp2/Creb3l1/Krit1/Adgrb2/Cdh5/Tspan12/Ghrl/Rhob/Epn2/Tert/Lrg1/Dll4/Atf2/Map3k3/Gpr4/Pde3b/Prkca/Bmper/Jup/H2-M3/Shc1/Gata2/Grn/Nfe2l2/Meox2/Il17f/Adm/Serpine1/Ddah1/Ptn/Ets1/Vegfc/Prkd2/Tnfrsf1a/Sema3e/Sulf1/Hdac5/Notch1/Tbxa2r/Ecscr/Cxcr2/Tlr3/Klf2/Sp1/Akt3/Hhip/Itga5/Angptl3/Pxn/Adamts1/Eng/Runx1/Mapk7/Md…
BP	GO:1901137	carbohydrate derivative biosynthetic process	1.69116	0.0380988	Igf1/B3gnt7/Chpf/Atic/Glce/Phlda1/Cad/St8sia1/Dad1/Chst12/Mtap/Ptger4/Dctd/Nme6/Galnt3/Nme3/Slc25a13/Pank3/Cyc1/Tmtc4/Adk/Stt3a/Ndst1/Pigt/Rpn1/Tmem258/Pigs/Aldoa/Gart/Atp5c1/Acat1/Stt3b/Atp5o/Hs2st1/Gnpnat1/Gfus/Gk5/Poglut2/Bcl2/Ndufc2/Acsl5/Pigw/Rrm2b/B3gat1/Tkt/St8sia6/Dnajc30/Adsl/Pigp/Galnt11/Acsl1/Adcy2/Paics/Tnip1/Gmds/St6galnac3/Mogs/Acly/Alg5/Mgat2/B4galnt1/Fut11/Adss/Alg2/Nme7/Ost4/Uggt…
MF	GO:0016251	RNA polymerase II general transcription initiation factor activity	1.68587	0.0380988	Gtf2e1/Ccnh/Gtf2h4/Taf2/Gtf2b/Gtf2e2/Gtf2h3/Dr1/Snapc5/Taf6/Taf9/Taf10
BP	GO:0007189	adenylate cyclase-activating G protein-coupled receptor signaling pathway	-1.6831	0.0380988	Gpr4/Adrb1/Adgre4/Abca1/Adm/Ramp1/Gna13/Adgre1/Tbxa2r/Adgrg1/Adra2a/Rxfp1/Gpr3/Adcy4/Pde4b/Ucn2/Adgrl2/Adgrl1/Adcy8/Cxcl10/Lpar2/Adcy6/Ptger3/Calca
BP	GO:0006163	purine nucleotide metabolic process	1.68159	0.0380988	Rd3/Igf1/Hpca/Atic/Acaca/Ppat/Prxl2c/Gpi1/Nme6/Nme3/Slc25a13/Nudt15/Pank3/Mvk/Cyc1/Adk/Nos3/Bpgm/Tigar/Adpgk/Aldoa/Acot6/Far1/Gart/Atp5c1/Fasn/Acat1/Mthfd1/Atp5o/Eno1b/Ndufc2/Acsl5/Hdac4/Cs/Dnajc30/Adsl/Pfkm/Acsl1/Nudt18/Adcy2/Rab23/Paics/Slc27a3/Acly/Mccc2/Tkfc/Adss/Nme7/Nudt1/Gpat4/Slc2a6/Atp5a1/Impdh2/Atp5e/Parp1/Suclg1/Atp5g3/Hsd17b4/Ak3/Nt5e/Aldoart2/Sucla2/Prkag2/Atp5pb/Ppcs/Acsl3/Atp5j/Eif…
BP	GO:0042471	ear morphogenesis	-1.68084	0.0380988	Pax8/Mafb/Dvl3/Gjb6/Wdr19/Gata2/Sall1/Zeb1/Chd7/Vangl2/Myc/Triobp/Lrig1/Hpn/Col11a1/Nipbl/Fzd6/Whrn/Dll1/Chrna9/Ntn1/Myo6/Gas1/Frzb/Tcap/Cdh23/Edn1
BP	GO:0006790	sulfur compound metabolic process	1.68078	0.0380988	Mical2/Chpf/Glce/Acaca/Chst12/Mtap/Nfu1/Blmh/Mvk/Park7/Nfe2l1/Ndst1/Bola2/Icmt/Sod2/Acot6/Txnrd3/Far1/Fasn/Acat1/Mthfd1/Hs2st1/Acsl5/Lyrm4/Hspa9/Mmachc/Cs/Hs3st3b1/Acsl1/Glrx3/Bpnt2/Slc27a3/Gsta4/Acly/Thtpa/Gstm2/Nubpl/Gpat4/Glo1/Hagh/Suclg1/Hsd17b4/Dse/Sucla2/Ugdh/Gclm/Pcyox1l/Xylt2/Ppcs/Acsl3/Acot8/Fxn/Sulf2/Mmut/Mthfd2l/Gss/Abcc2/Chst3/Pdhx/Acss2/Ext1/Tst/Mpst/Ciao1/Mettl16/Scp2/Mtrr/Hmgcs1/Gs…
BP	GO:0051092	positive regulation of NF-kappaB transcription factor activity	-1.67961	0.0380988	Ager/Prkch/Capn3/Rnf25/Tgfb1/Bcl10/Fer/Card11/Aim2/Clu/Rela/Arhgef2/Dhx9/Tirap/Trim12c/Prkd2/Trim21/Traf5/Cflar/Tlr9/Tlr3/Trim5/Il18rap/Stat3/Tgfbr3/Chuk/Pycard/Trim14/Trim30c/Prkcq/Trim34a/Trim12a/Trim30d/Trim30b/Nod1/Ticam1/Trim30a/Rnf31/Il18/Irak2/Eif2ak2/Crhr2
BP	GO:0030183	B cell differentiation	-1.67554	0.0380988	Ptprc/Clcf1/Plcl2/Cr2/Jak3/Il7/Zfp36l2/Hdac5/Notch2/Gps2/Ikzf1/Pou2f2/Stat5b/Tlr9/Dock10/Ep300/Tcirg1/Lgals8/Gon4l/Gimap1/Id2/Cd79b/Dll1/Syvn1/Dclre1c/Pik3r1/Bcl6/Pou2af1/Irf2bp2
BP	GO:1901342	regulation of vasculature development	-1.67262	0.0380988	Il1a/Ptprm/Hey1/Rapgef2/Id1/Ngp/Slc12a2/Wnt4/Wnt5a/Rock2/Epha2/Agt/Hk2/Dcn/Cela1/Pik3r6/Minar1/Plk2/Itgb3/Ramp2/Tmem100/Creb3l1/Krit1/Adgrb2/Cdh5/Tspan12/Ghrl/Rhob/Epn2/Tert/Lrg1/Dll4/Atf2/Map3k3/Gpr4/Pde3b/Prkca/Bmper/Jup/H2-M3/Shc1/Gata2/Grn/Nfe2l2/Meox2/Il17f/Adm/Serpine1/Ddah1/Ptn/Ets1/Vegfc/Prkd2/Tnfrsf1a/Sema3e/Sulf1/Hdac5/Notch1/Tbxa2r/Cflar/Ecscr/Cxcr2/Tlr3/Klf2/Sp1/Akt3/Hhip/Itga5/Angptl…
BP	GO:0019058	viral life cycle	-1.67211	0.0380988	Stau1/Apobec3/Zc3hav1/Ifitm3/Oas1h/Ifitm7/AU040320/Rab43/Vps16/Inpp5k/Aicda/Trim12c/Oas3/Trim21/Notch1/Oas1g/Trim26/Trim5/Pkn2/Oas1a/Bst2/Ist1/Resf1/Isg20/Ctsb/Rsad2/Trim14/Oasl1/Trim30c/Fcnb/Atg16l2/Prox1/Nectin4/Isg15/Oas2/Ddx6/Oasl2/Trim34a/Vps37b/Trim12a/Trim56/Trim30d/Trim30b/Parp10/Adar/Shfl/Trim30a/Eif2ak2/Pml
BP	GO:0055086	nucleobase-containing small molecule metabolic process	1.66975	0.0380988	Rd3/Igf1/Hpca/Atic/Acaca/Cad/Dctpp1/Mtap/Ppat/Prxl2c/Gpi1/Dctd/Art2b/Nme6/Nme3/Slc25a13/Nudt15/Pank3/Mvk/Cyc1/Park7/Adk/Nos3/Rnaseh2b/Icmt/Gars/Nudt14/Bpgm/Tigar/Adpgk/Aldoa/Acot6/Far1/Gart/Atp5c1/Fasn/Acat1/Mthfd1/Atp5o/Gnpnat1/Gfus/Eno1b/Ndufc2/Acsl5/Rrm2b/Nmnat2/Haao/Hdac4/Cs/Dnajc30/Adsl/Pfkm/Acsl1/Nudt18/Adcy2/Rab23/Paics/Slc27a3/Gmds/Acly/Mccc2/Nudt5/Tkfc/Adss/Nme7/Nudt1/Gpat4/Slc2a6/Atp5a1…
BP	GO:0016079	synaptic vesicle exocytosis	-1.66846	0.0380988	Syt7/Doc2b/Apba2/Sv2a/Prkca/Unc13b/Apba1/Bace1/Napa/Adra2a/Vamp2/Syt12/Grin3a/Stx1a/Napb/Syt3/Rims3/Synj1/Stx19/Prrt2/Chrnb2/Myo6/Cplx3/Ppfia3/Prkce/Ncs1/Cspg5
BP	GO:0030198	extracellular matrix organization	-1.66151	0.0380988	Slc39a8/Mmp13/Agt/Abl2/Efemp2/Adamts4/Rb1/Tgfb1/Itgb3/Ramp2/Col16a1/Creb3l1/Col27a1/Spock2/Clasp1/Ccn1/Aebp1/Serpinh1/Scara3/Csgalnact1/Tfip11/Mmp3/Col23a1/B4galt1/Adamts16/Nid1/Ccdc80/Adamts20/Comp/Col11a2/Antxr1/Adamts12/Mmp16/Mmp10/Lemd3/Pomt1/Dmp1/Papln/Ets1/P3h4/Tnfrsf1a/Sulf1/Notch1/Scx/Mmp2/Col9a2/Lamb2/Cflar/Postn/Hpn/Col5a1/Nfkb2/Adamts1/Col11a1/Foxf1/Eng/Rxfp1/Idua/Col25a1/Fbln1/Mfap4/F…
BP	GO:0002832	negative regulation of response to biotic stimulus	-1.65958	0.0380988	Clec2d/H2-M3/Grn/Tap2/Ythdf3/Dusp10/Fgl2/Klre1/Mill2/Nmi/H2-T23/Nlrc5/Adar/Parp14/Tap1/Trex1/Dhx58/Trafd1/Trib1/Lgals9/Mmp12
BP	GO:0090100	positive regulation of transmembrane receptor protein serine/threonine kinase signaling pathway	-1.65899	0.0380988	Acvr2b/Zc3h3/Tgfb1/Numa1/Cdh5/Ccn1/Elapor2/Hfe/Acvr2a/Lrg1/Neo1/Gdf11/Crb2/Hes5/Kcp/Rbpms/Sulf1/Notch2/Notch1/Bmp2/Acvr1b/Eng/Ep300/Gata6/Tgfbr3/Gdf15/Smad4/Tgfb1i1/Rnf111/Crebbp/Lgals9
MF	GO:0003725	double-stranded RNA binding	-1.65752	0.0380988	Stau1/Oas1h/Dhx9/Oas3/Zfr2/Yrdc/Tlr3/Oas1g/Oas1a/Ago3/Hspa1a/Oasl1/Oas2/Oasl2/Zbp1/Adar/Ddx60/Ifih1/Ddx58/Dhx58/Eif2ak2
BP	GO:0060840	artery development	-1.6559	0.0380988	Robo2/Prdm1/Tfap2b/Folr1/Dll4/Prickle1/Comp/Cntrl/Arid2/Tbx2/Notch1/Chd7/Kat6a/Akt3/Angptl3/Foxf1/Eng/Mdk/Prox1/Myh10/Adgrf4/Apob/Adamts6/Efnb2/Fkbp10/Pde2a
BP	GO:0043062	extracellular structure organization	-1.65549	0.0380988	Slc39a8/Mmp13/Agt/Abl2/Efemp2/Adamts4/Rb1/Tgfb1/Itgb3/Ramp2/Col16a1/Creb3l1/Col27a1/Spock2/Clasp1/Ccn1/Aebp1/Serpinh1/Scara3/Csgalnact1/Tfip11/Mmp3/Col23a1/B4galt1/Adamts16/Nid1/Ccdc80/Adamts20/Comp/Col11a2/Antxr1/Adamts12/Mmp16/Mmp10/Lemd3/Pomt1/Dmp1/Papln/Ets1/P3h4/Tnfrsf1a/Sulf1/Notch1/Scx/Mmp2/Col9a2/Lamb2/Cflar/Postn/Hpn/Col5a1/Nfkb2/Adamts1/Col11a1/Foxf1/Eng/Rxfp1/Idua/Col25a1/Fbln1/Mfap4/F…
BP	GO:0045069	regulation of viral genome replication	-1.6544	0.0380988	Stau1/Apobec3/Zc3hav1/Ifitm3/Oas1h/Ifitm7/Inpp5k/Aicda/Oas3/Notch1/Oas1g/Pkn2/Oas1a/Bst2/Resf1/Isg20/Rsad2/Oasl1/Prox1/Isg15/Oas2/Oasl2/Parp10/Adar/Shfl/Eif2ak2
BP	GO:0032675	regulation of interleukin-6 production	-1.65225	0.0380988	Dhx9/Tirap/Aqp4/C1qtnf3/Il17f/Rabgef1/Ptafr/Mapk13/Tnfrsf1a/Tbc1d23/Pou2f2/Slamf1/Tlr9/Mapkapk2/Tlr3/Klf2/Tut4/Stat3/Arid5a/Pycard/Bank1/Ccr5/Tlr1/Twist1/Zbtb20/Nod1/Ticam1/Pou2af1/Ifih1/Trim30a/Ddx58/Lgals9/Crhr2
BP	GO:0098742	cell-cell adhesion via plasma-membrane adhesion molecules	-1.65196	0.0380988	Robo2/Dsc2/Nrxn1/Fat3/Cdh5/Scarf2/Cdh2/Ptprs/Fat4/Nectin2/Lrrc4c/Amigo2/Cd6/Pcdha9/Efna5/Crb2/Dchs1/Wnk1/Tenm2/Cadm3/Bmp2/Itga5/Igsf9b/Mapk7/Cdh20/Pcdh10/Crtam/Cd164/Atp2c1/Amigo1/Lrfn3/Gpc6/Adgrl1/Nectin4/Sdk1/Cdh19/Cdh24/Nexn/Ptpn23/Fat2/Pecam1/Cdh23/Lgals9/Lrrc4
BP	GO:0030509	BMP signaling pathway	-1.65151	0.0380988	Acvr2b/Tgfb1/Numa1/Tmem100/Tcf7l2/Ski/Cdh5/Tfap2b/Ccn1/Elapor2/Dlx1/Hfe/Acvr2a/Neo1/Fbn1/Comp/Bmper/Chrd/Crb2/Hes5/Lemd3/Kcp/Rgma/Sulf1/Notch2/Notch1/Scx/Fam83g/Bmp2/Sfrp4/Nbl1/Eng/Gata6/Tgfbr3/Smad1/Gdf15/Itga3/Smad4/Skil
BP	GO:0048511	rhythmic process	-1.64748	0.0380988	Sin3a/Usp2/Fbxw11/Prf1/Zpbp2/Egr2/Csnk1e/Sfpq/Cdk5/Phlpp1/Fbxl8/Ghrl/Rora/Usp7/Mapk8/Ncoa2/Afp/Tef/Adrb1/Dhx9/Pten/Fbxl17/Rorc/Kcnma1/Adrm1/Creb1/Ptn/Nrip1/Kmt2a/Casp1/Nr1d1/Prkaa2/Stat5b/Gpr157/Mttp/Retn/Adora1/Sp1/Kdm5b/Grin3a/Rbm4b/Nfkb2/Adamts1/Runx1/Timeless/Ep300/Mdk/Cdk5r1/Mycbp2/Atf4/Id2/Prkg1/Nfya/Prox1/Relb/Chrnb2/Twist1/Crebbp/Per1/Igf1r/Ppara/Fbxl22/Ciart/Klf10/Hlf/Pml/Dpyd/Ptger3
BP	GO:0007156	homophilic cell adhesion via plasma membrane adhesion molecules	-1.64686	0.0380988	Plxnb2/Clstn1/Celsr2/Obsl1/Cdh4/Tenm3/Ptprm/Pcdhb18/Bsg/Ptprf/Robo2/Dsc2/Fat3/Cdh5/Cdh2/Fat4/Nectin2/Amigo2/Pcdha9/Dchs1/Cadm3/Igsf9b/Cdh20/Pcdh10/Amigo1/Nectin4/Sdk1/Cdh24/Nexn/Ptpn23/Fat2/Pecam1/Cdh23
BP	GO:0019221	cytokine-mediated signaling pathway	-1.64516	0.0380988	Ccl12/Csf1r/Il6st/Aim2/Csf3r/Il20rb/Ptprc/Tnip2/Vrk2/Lims1/Rela/Duox2/Irf5/Ifitm3/Ifitm7/Dok1/Hpx/Jak3/Il17f/Il7/Rabgef1/Wnk1/Tnfrsf1a/Osmr/Casp1/Gps2/Traf5/Spata2/Ythdf3/Stat5b/Csf1/Spi1/Cxcr2/Sh2b2/Tut4/Il18rap/Stat3/Ugcg/Klf6/Chuk/Pycard/Yap1/Il15/Ccl3/Ccl4/Smad4/Iigp1/Nol3/Nmi/Irf7/Med1/Ackr3/Ccl8/Irgm2/Nlrc5/Oas2/Cxcl10/Rbm15/Zbp1/Adar/Casp4/Parp14/Trex1/Stat1/Parp9/Il18/Irgm1/Mmp12/Irak2/Ga…
CC	GO:0019867	outer membrane	1.64371	0.0380988	Pebp1/Tomm40/Bri3bp/Slc44a1/Phb2/1810058I24Rik/Vdac1/Itpr3/Samm50/Tomm20/Mfn2/Tomm5/Cyb5r3/Slc25a4/Synj2/Bcl2l2/Bcl2a1d/Tigar/Cisd1/Dhcr7/Bcl2/Acsl5/Cyb5b/Vdac2/Acsl1/Tomm7/Prnp/Nipsnap2/Ass1/Dnajc11/Dmpk/Mief2/Acsl3/Qtrt2/Phb/Tomm22/Bcl2a1a/Bcl2l1/Nucb2/Tomm70a/Mfn1
CC	GO:0031968	organelle outer membrane	1.64371	0.0380988	Pebp1/Tomm40/Bri3bp/Slc44a1/Phb2/1810058I24Rik/Vdac1/Itpr3/Samm50/Tomm20/Mfn2/Tomm5/Cyb5r3/Slc25a4/Synj2/Bcl2l2/Bcl2a1d/Tigar/Cisd1/Dhcr7/Bcl2/Acsl5/Cyb5b/Vdac2/Acsl1/Tomm7/Prnp/Nipsnap2/Ass1/Dnajc11/Dmpk/Mief2/Acsl3/Qtrt2/Phb/Tomm22/Bcl2a1a/Bcl2l1/Nucb2/Tomm70a/Mfn1
BP	GO:0009150	purine ribonucleotide metabolic process	1.64272	0.0380988	Igf1/Atic/Acaca/Prxl2c/Gpi1/Nme6/Nme3/Slc25a13/Pank3/Mvk/Cyc1/Bpgm/Tigar/Adpgk/Aldoa/Acot6/Far1/Gart/Atp5c1/Fasn/Acat1/Atp5o/Eno1b/Ndufc2/Acsl5/Hdac4/Cs/Dnajc30/Adsl/Pfkm/Acsl1/Nudt18/Adcy2/Rab23/Paics/Slc27a3/Acly/Mccc2/Tkfc/Adss/Nme7/Gpat4/Slc2a6/Atp5a1/Impdh2/Atp5e/Parp1/Suclg1/Atp5g3/Hsd17b4/Ak3/Nt5e/Aldoart2/Sucla2/Prkag2/Atp5pb/Ppcs/Acsl3/Atp5j/Eif6/Acot8/Hint1/Ran/Galk1/Pdhx/Ak2/Atp5d/Bcl2…
CC	GO:0097060	synaptic membrane	-1.63995	0.0380988	Fcho2/Sspn/Ptprf/P2rx1/Cacna2d1/Stx11/Abhd6/Itgb3/Nrxn3/Gabrg1/Sema4b/Usp48/Grm3/Nrxn1/Kcnj9/Snta1/Cacna1d/Ncam1/Cdh2/Ptprs/Tiam1/Nrgn/Srgap2/Rgs7bp/Syt7/Cyth2/Ank2/Lrrc4c/Grid1/Lrp4/Dagla/Prrt1/Cacna1e/Kcnc2/Pten/Dlgap1/Kcnma1/Cacna1h/Unc13b/Akap9/Slc6a1/Lhfpl4/Shisa7/Lin7b/Ache/Tenm2/Gabrd/Sorcs2/Slc6a11/Cadm3/Kcnc3/Iqsec3/Apba1/Slc6a9/Chrnb1/Oprd1/Adra2a/Adora1/Nrxn2/Fxyd6/Grin3a/Gpm6a/Grin2c/…
BP	GO:0090407	organophosphate biosynthetic process	1.63828	0.0380988	Rd3/Hpca/Atic/Cad/Sptlc1/Alox15/Ppat/Ptpmt1/Tamm41/Dctd/Nme6/Nme3/Crls1/Slc25a13/Pank3/Mvk/Cyc1/Adk/Fdps/Nos3/Gars/Pigt/Pigs/Aldoa/Fgf2/Far1/Gart/Atp5c1/Acat1/Mthfd1/Rab38/Atp5o/Gk5/Ndufc2/Acsl5/Pigw/Rrm2b/Ptdss1/Tkt/Nmnat2/Haao/Dnajc30/Adsl/Pigp/Agpat5/Acsl1/Adcy2/Selenoi/Paics/P2ry6/Serac1/Acly/Sh3yl1/Adss/Nme7/Gpat4/Atp5a1/Afmid/Agpat2/Impdh2/Lpgat1/Atp5e/Parp1/Atp5g3/Pla2g4a/Ak3/Kars/Ctps/Gnp…
CC	GO:0005741	mitochondrial outer membrane	1.63517	0.0380988	Pebp1/Tomm40/Bri3bp/Slc44a1/Phb2/1810058I24Rik/Vdac1/Samm50/Tomm20/Mfn2/Tomm5/Cyb5r3/Slc25a4/Synj2/Bcl2l2/Bcl2a1d/Tigar/Cisd1/Bcl2/Acsl5/Cyb5b/Vdac2/Acsl1/Tomm7/Prnp/Nipsnap2/Ass1/Dnajc11/Dmpk/Mief2/Acsl3/Qtrt2/Phb/Tomm22/Bcl2a1a/Bcl2l1
BP	GO:0007009	plasma membrane organization	-1.63382	0.0380988	Baiap2l1/Dnm2/Sptb/Whamm/Tmeff2/Plekhm2/Sh3glb1/Ano7/Abca7/Cln3/Mtss2/Dysf/Pacsin3/Syt7/S100a9/Fat4/Ptprc/Cavin2/Clu/Xkr5/Ank2/Trim72/Xkr9/Tlcd1/Pten/Prkcd/Asap1/Col5a1/Ugcg/Bin2/Sh3tc2/Pacsin1/Agrn/Wasl/Myh10/Sgip1
BP	GO:0007519	skeletal muscle tissue development	-1.63043	0.0380988	Btg2/Capn3/Hivep3/Rb1/Tgfb1/Med20/Usp2/Usp19/Egr2/Tcf7l2/Ski/Dysf/Cdk5/Zbtb18/Bcl9/Nr4a1/Meox2/Bcl9l/Lemd3/Hdac5/Notch1/Scx/Myorg/Rcan1/Cflar/Ccnt2/Hmg20b/Myc/Atf3/Ep300/Flnb/Vamp5/Rbfox1/Nupr1/Gpcpd1/Mef2d/Cfl2/Dll1/Myh14/Twist1/Skil/Hlf/Crhr2
BP	GO:0035710	CD4-positive, alpha-beta T cell activation	-1.62881	0.0380988	Ncor1/Ceacam1/Nlrp3/Nckap1l/Lilrb4a/Rara/Socs1/Il18r1/Tox/Rc3h2/Nfkbid/Smad7/Irf4/Bcl3/Braf/Cd160/Cebpb/Rc3h1/Ager/Arg2/Tgfb1/Zbtb7b/Rora/Slamf6/Shb/Jak3/Rorc/Cd83/Ctsl/Cd274/Runx1/Tcirg1/Stat3/Rsad2/Loxl3/Il27/Relb/Prkcq/Pla2g2d/Satb1/Bcl6/Il18/Lgals9
BP	GO:0007266	Rho protein signal transduction	-1.62276	0.0380988	Rock2/F11r/Abl2/Sos1/Eps8l2/Arhgef12/Fgd2/Tax1bp3/Vav1/Arhgap35/Arhgef40/Arhgef1/Arhgef5/Prex1/Phactr4/Cdh2/Arhgef37/Rtkn/Tiam1/Arhgef16/Gpr4/Arhgef2/Adrb1/Arhgef18/Ctnnal1/Abca1/Plekhg5/Ripor1/Scai/Arhgef39/Gna13/Dnmbp/Fgd3/Adgrg1/Vangl2/Eps8l1/Gpr17/Vav2/Chuk/Arhgap42/Arhgap32/Itga3/Ntn1/Srgap1/Cdc42ep1/Lpar2/Kalrn/Farp1/Bcl6/Arhgef25/Plekhg2/Pecam1/Dlc1
BP	GO:1903305	regulation of regulated secretory pathway	-1.62117	0.0380988	Nr3c2/Braf/Cacna1a/Cd160/Itgam/Git1/Dvl1/Fbxl20/Cbarp/P2rx1/Stxbp3/Nrxn3/Fer/Cdk5/Sphk2/Syt7/Doc2b/Adora3/Apba2/Prkca/Gata2/Cacna1h/Unc13b/Rabgef1/Ptafr/Blk/Notch1/Unc13d/Apba1/Bace1/Napa/Adra2a/Vamp2/Syt12/Grin3a/Foxf1/Stx1a/Napb/Syt3/Rims3/Prrt2/Chrnb2/Myo6/Rab27a/Cplx3/Prkce/Ncs1/Cspg5/Lgals9
BP	GO:0034329	cell junction assembly	-1.61997	0.0380988	Enpp2/Arf6/Ikbkb/Whamm/Cldn19/Rapgef2/Ston1/Bsn/Tsc1/Wnt4/Dvl1/Wnt5a/Rock2/Ctnnd2/Epha2/F11r/Agt/Rab29/Cldn10/Prkch/Taok2/Marveld2/Ptprk/Actb/Itgb3/Ramp2/Nrxn3/Fbf1/Col16a1/Nrxn1/Adgrb2/Cdk5/Cdh5/Clasp1/Cdh2/Ghrl/Ptprs/Lims1/Pip5k1a/Lrp4/Reln/Amigo2/Gjb6/Prkca/Jup/Pten/Eef2k/Efna5/Ace/Numb/Lhfpl4/Dchs1/Ache/Gjc1/Ppp1r9a/Setd5/Ocln/Macf1/Flrt1/Nrxn2/Itga5/Gpm6a/Pxn/Pkn2/Cldn7/Myo9a/Cdh20/Sdc4/Fscn…
BP	GO:0019233	sensory perception of pain	-1.61919	0.0380988	Slc9a1/Adrb1/Cacna1e/Cacna1h/Asic3/Ace/Ptafr/Fcgr4/Zfhx2/Aloxe3/Bace1/Oprd1/Adora1/Mgll/Chrnb2/Phf24/Kcnip3/Ano1/Il18/Nlgn2/Edn1/Calca/Crhr2
BP	GO:0071772	response to BMP	-1.61891	0.0380988	Acvr2b/Tgfb1/Numa1/Tmem100/Tcf7l2/Ski/Cdh5/Tfap2b/Ccn1/Elapor2/Dlx1/Hfe/Acvr2a/Neo1/Fbn1/Comp/Bmper/Chrd/Adamts12/Crb2/Hes5/Lemd3/Kcp/Rgma/Sulf1/Notch2/Notch1/Scx/Fam83g/Bmp2/Sfrp4/Nbl1/Eng/Gata6/Tgfbr3/Smad1/Gdf15/Itga3/Smad4/Skil
BP	GO:0071773	cellular response to BMP stimulus	-1.61891	0.0380988	Acvr2b/Tgfb1/Numa1/Tmem100/Tcf7l2/Ski/Cdh5/Tfap2b/Ccn1/Elapor2/Dlx1/Hfe/Acvr2a/Neo1/Fbn1/Comp/Bmper/Chrd/Adamts12/Crb2/Hes5/Lemd3/Kcp/Rgma/Sulf1/Notch2/Notch1/Scx/Fam83g/Bmp2/Sfrp4/Nbl1/Eng/Gata6/Tgfbr3/Smad1/Gdf15/Itga3/Smad4/Skil
BP	GO:0006939	smooth muscle contraction	-1.61672	0.0380988	Adrb1/Comp/Shc1/Kcnma1/Ptafr/Tbx2/Sulf1/Tbxa2r/Adra2a/Adora1/Lck/Gucy1a1/Slc8a1/Arhgap42/Prkg1/Chrnb2/Atp1a2/Edn1/Ptger3/Calca
BP	GO:0001819	positive regulation of cytokine production	-1.61263	0.0380988	Arnt/Card11/Aim2/Rora/Slamf6/Ifi205/Il20rb/Ptprc/Clu/Rela/Atf2/Arhgef2/Zc3hav1/Dhx9/Tirap/Cd6/H2-M3/C1qtnf3/Il17f/Il7/Serpine1/Creb1/Ifi211/Cd83/Zfpm1/Clnk/Ptafr/Prkd2/Mapk13/Tnfrsf1a/Sulf1/Tbc1d23/Casp1/Gsdmd/Pou2f2/Slamf1/Stat5b/Postn/Tlr9/Tlr3/Adra2a/Cgas/Cd274/Runx1/Tut4/Mdk/Stat3/Arid5a/Pde4b/Crtam/Klre1/Chuk/Pycard/Peli1/Ddit3/Setd2/Il15/Rsad2/Ccl3/Cd276/Ccl4/Casp8/Atf4/C3ar1/Ccr5/Fcnb/Irf7…
BP	GO:0050806	positive regulation of synaptic transmission	-1.61003	0.0380988	Reln/Adrb1/Prrt1/Pten/Unc13b/Serpine2/Creb1/Ptn/Shisa7/Lgmn/Ppp1r9a/Lama2/Mir7-1/Retn/Slc1a3/Adora1/Vamp2/Syt12/Grin2c/Igsf9b/Dlg4/Stx1a/Gria2/Rims3/Mpp2/Nsg1/Cacng8/Adcy8/Ptk2/Prrt2/Chrnb2/Shank2/Kalrn/Prkce/Ncs1/Hap1/Cux2/Nlgn2/Crhr2
BP	GO:0006605	protein targeting	1.60923	0.0380988	Cdkn2a/Hpca/Spcs3/Tomm40/Timm21/Pex19/Samm50/Tomm20/Mfn2/Tomm5/Zdhhc3/Ywhaq/Hras/Spcs2/Yif1b/Ndufa13/Timm9/Pam16/Hspd1/Srprb/Pmpcb/Srp9/Zdhhc18/Mipep/Romo1/Zdhhc20/Hacl1/Sec63/Akap5/Pex10/Get1/Parl/Tomm7/Prnp/Pex26/Pdcd5/Tram1/Srp54c/Vps4a/Rpl11/Grpel2/Pmpca/Atpif1/Sec61b/Aip/Nup54/Sirt4/Zdhhc6/Fyn/Immp2l/Timm13/Srp72/Naca/Tomm22/Timm17a/Dnajc19/Cacng3/Golga7/Immp1l/Bag4/Syngr2/Golga7b/Sec61a1/Sr…
BP	GO:0001909	leukocyte mediated cytotoxicity	-1.60696	0.0380988	Ager/Lag3/Pik3r6/Stx11/H2-M2/Vav1/Prf1/Slamf6/Nectin2/Ptprc/Rnf19b/H60b/Clec2d/H2-M3/Tap2/Unc13d/H2-K1/Stat5b/H2-Q6/Dnase1l3/Gm8909/Pomc/H2-Q7/Il18rap/Crtam/Klre1/Fcgr1/Emp2/H2-T22/H2-T23/H2-Q4/H2-Q10/Rab27a/H2-T24/Tap1/H2-M5/Il18/Lgals9
BP	GO:0002449	lymphocyte mediated immunity	-1.60518	0.0380988	Inpp5d/Ager/Lag3/Pik3r6/Cd19/Stx11/Tgfb1/C1rl/H2-M2/Bcl10/Vav1/Prf1/Hfe/Slamf6/Il20rb/Nectin2/Ptprc/Clcf1/Rnf19b/Cr2/Rnf168/H60b/Clec2d/Hpx/H2-M3/Tap2/Clnk/Aicda/Prkcd/Unc13d/Masp2/Pou2f2/H2-K1/C1s2/Slamf1/Stat5b/C1ra/H2-Q6/Fgl2/Gm8909/H2-Q7/Tcirg1/Il18rap/Arid5a/Fcgr2b/Crtam/Klre1/Fcgr1/Rsad2/Cd55/Emp2/H2-T22/C4b/Trpm4/Irf7/H2-T23/Cd46/H2-Q4/H2-Q10/Rab27a/C2/H2-T24/Dennd1b/Bcl6/Tap1/H2-M5/Trex1/…
BP	GO:0045165	cell fate commitment	-1.60229	0.0380988	Irf4/Kdr/Zfp157/Tbx18/Pou1f1/Braf/Smad2/Cebpb/Fgfr3/Tbx3/Nr2f2/Wnt4/Wnt5a/Prickle2/Ehmt2/Mga/Tgfb1/Tal1/Tcf7l2/Prdm1/Apc2/Zbtb7b/Dlx1/Rora/Slamf6/Dll4/Arhgef2/Paf1/Gata2/Rorc/Hes5/Fezf2/Il7/Tbx2/Casp3/Notch2/Notch1/Tbx19/Bmp2/Zfp445/Tbx6/Ctsl/Runx1/Casz1/Stat3/Gata6/Smad1/Sox13/Id2/Smad4/Tgfb1i1/Loxl3/Prox1/Sox5/Dll1/Sox12/Mitf/Gas1/Kdm6b/Lbx1/Apc/Tead3/Pml/Zfp57
BP	GO:0007517	muscle organ development	-1.60063	0.0380988	Rb1/Tgfb1/Med20/Usp2/Usp19/Egr2/Tcf7l2/Ski/Unc45a/Dysf/Cdk5/Yy1/Fzd2/Zbtb18/Ncam1/Parp2/Bcl9/Large1/Nr4a1/Luc7l/Dll4/Jph2/Trim72/Adrb1/Vgll4/Pten/Meox2/Bcl9l/Lemd3/Eid2/Creb1/Zfpm1/Tbx2/Hdac5/Notch1/Mybpc3/Scx/Myorg/Chd7/Rcan1/Chkb/Vangl2/Cflar/Ccnt2/Hmg20b/Bmp2/Myc/Atf3/Frs2/Col11a1/Eng/Paxbp1/Ep300/Flnb/Vamp5/Gata6/Rbfox1/Tgfbr3/Nupr1/Yap1/Gpcpd1/Cd164/Smad4/Mef2d/Ly6e/Prr14/Cfl2/Prox1/Med1/Dll…
CC	GO:0031594	neuromuscular junction	-1.59747	0.0380988	Cdk5/Snta1/Camk2d/Itga7/Adora3/Lrp4/Sv2a/Unc13b/Serpine2/Ptn/Ache/Dlgap4/Ppp1r9a/Lama2/Tuba1a/Kcnc3/Lamb2/Chrnb1/Postn/Fchsd1/Dlg4/Cdk5r1/Fchsd2/Myh10/Prkcq/Apbb1/Prkce/Kcnn3
BP	GO:0060538	skeletal muscle organ development	-1.59671	0.0380988	Btg2/Capn3/Hivep3/Rb1/Tgfb1/Med20/Usp2/Usp19/Egr2/Tcf7l2/Ski/Dysf/Cdk5/Zbtb18/Bcl9/Large1/Nr4a1/Meox2/Bcl9l/Lemd3/Hdac5/Notch1/Scx/Myorg/Rcan1/Cflar/Ccnt2/Hmg20b/Myc/Atf3/Ep300/Flnb/Vamp5/Rbfox1/Nupr1/Gpcpd1/Mef2d/Cfl2/Dll1/Myh14/Twist1/Skil/Hlf/Crhr2
BP	GO:0038061	NIK/NF-kappaB signaling	-1.59292	0.0380988	Nlrp12/Lims1/Rela/Tirap/Trip6/C1qtnf3/Tlr9/Tlr3/Birc2/Birc3/Nfkb2/Ep300/Ago3/Chil1/Chuk/Nol3/Relb/Tlr1/Crebbp/Nfat5/Nod1/Rel/Il18/Eif2ak2/Edn1
BP	GO:0003018	vascular process in circulatory system	-1.58867	0.0380988	Gpr4/Adrb1/Comp/Shc1/Kcnma1/Abcg2/Adm/Ace/Ddah1/Ptafr/Ocln/Mmp2/Tbxa2r/Cxcr2/Adra2a/Adora1/Add3/Gucy1a1/Cbs/Tgfbr3/Slc8a1/Arhgap42/Ccl4/Prkg1/Mgll/Pde3a/Trpm4/Ptk2/Akap12/Atp1a2/Il18/Adcy6/Pde2a/Edn1/Ptger3/Calca
BP	GO:0072521	purine-containing compound metabolic process	1.58286	0.0380988	Rd3/Igf1/Hpca/Atic/Acaca/Mtap/Ppat/Prxl2c/Gpi1/Nme6/Nme3/Slc25a13/Nudt15/Pank3/Mvk/Cyc1/Adk/Nos3/Icmt/Bpgm/Tigar/Adpgk/Aldoa/Acot6/Far1/Gart/Atp5c1/Fasn/Acat1/Mthfd1/Atp5o/Eno1b/Ndufc2/Acsl5/Hdac4/Cs/Dnajc30/Adsl/Pfkm/Acsl1/Nudt18/Adcy2/Rab23/Paics/Slc27a3/Acly/Mccc2/Tkfc/Adss/Nme7/Nudt1/Gpat4/Slc2a6/Atp5a1/Impdh2/Atp5e/Parp1/Suclg1/Atp5g3/Macrod1/Hsd17b4/Ak3/Nt5e/Aldoart2/Sucla2/Prkag2/Atp5pb/Pp…
BP	GO:0001525	angiogenesis	-1.58214	0.0380988	Tal1/Plk2/Itgb3/Ramp2/Nrxn3/Plcd1/Tmem100/Arhgap22/Creb3l1/Nrxn1/Dysf/Krit1/Jun/Adgrb2/Cdh5/Ccn1/Ubp1/Ccl12/Tspan12/Ghrl/Rhob/Rora/Epn2/Nr4a1/Amotl2/Tert/Lrg1/Dll4/B4galt1/Atf2/Map3k3/Gpr4/Pde3b/Egf/Prkca/Bmper/Shb/Jup/Pten/H2-M3/Shc1/Gata2/Grn/Nfe2l2/Meox2/Il17f/Lemd3/Adm/Serpine1/Ace/Ddah1/Ptn/Tgfa/Ets1/Vegfc/Prkd2/Ramp1/Tnfrsf1a/Sema3e/Sulf1/Hdac5/Notch2/Notch1/Gna13/Mmp2/Tbxa2r/Adgrg1/Vangl2/…
CC	GO:0043197	dendritic spine	-1.58209	0.0380988	Tiam1/Nrgn/Srgap2/Rgs7bp/Kcnj2/Dnajb1/Ncoa2/Apba2/Lzts3/Pten/Fbxo2/Eef2k/Fus/Tenm2/Ppp1r9a/Lama2/Nr1d1/Apba1/Asap1/Oprd1/Slc1a3/Adora1/Hip1r/Dlg4/Dock10/Gria2/Cdk5r1/Slc1a2/Fcgr2b/Pde4b/Mpp2/Slc8a1/Sipa1l1/Psd/Gabbr1/Tanc2/Ptk2/Palmd/Myh10/Shank2/Apbb1/Atp1a2/Mx2/Lrrc4/Grk3
MF	GO:0005088	Ras guanyl-nucleotide exchange factor activity	-1.56996	0.0380988	Rin3/Rasgrf1/Dennd2d/Arhgef4/Rgl3/Rapgef5/Arhgef26/Rasgrp4/Denn2b/Plekhg1/Rapgef2/Dennd5a/Sos1/C9orf72/Eps8l2/Arhgef12/Fgd2/Vav1/Arhgef40/Arhgef1/Arhgef5/Prex1/Arhgef37/Tiam1/Madd/Arhgef16/Arhgef2/Adrb1/Arhgef18/Egf/Rab3ip/Plekhg5/Ranbp10/Dennd1c/Dennd4a/Rgp1/Rabgef1/Arhgef39/Dnmbp/Fgd3/Rasgef1b/Eps8l1/Dock10/Vav2/Dock9/Smcr8/Kalrn/Farp1/Dennd1b/Arhgef25/Plekhg2
BP	GO:0014706	striated muscle tissue development	-1.56877	0.0380988	Btg2/Sema3c/Cenpf/Capn3/Nebl/Hivep3/Rb1/Tgfb1/Med20/Usp2/Usp19/Egr2/Tcf7l2/Ski/Dysf/Cdk5/Yy1/Zbtb18/Camk2d/Ncam1/Parp2/Ifrd1/Bcl9/Nr4a1/Luc7l/Dll4/Jph2/Ift88/Slc9a1/Arid1a/Adrb1/Vgll4/Pten/Meox2/Bcl9l/Lemd3/Fhl2/Arid2/Creb1/Zfpm1/Tbx2/Gjc1/Hdac5/Notch1/Mybpc3/Scx/Myorg/Chd7/Rcan1/Cflar/Ccnt2/Hmg20b/Bmp2/Myc/Atf3/Frs2/Col11a1/Eng/Ep300/Flnb/Maml1/Vamp5/Gata6/Rbfox1/Tgfbr3/Nupr1/Smad1/Slc8a1/Yap1/G…
BP	GO:0002697	regulation of immune effector process	-1.56862	0.0380988	Ager/Lag3/Appl2/Mzb1/Pik3r6/Pglyrp1/Tgfb1/Tmbim6/H2-M2/Siglecg/Sin3a/Vav1/Fer/Zpbp2/Gpatch3/Sphk2/Zbtb7b/Aim2/Hfe/Slamf6/Il20rb/Nectin2/Ptprc/Myo18a/Clcf1/Apobec3/Adora3/Zc3hav1/Rnf216/Dhx9/Clec2d/Hpx/Shb/Jak3/H2-M3/Gata2/Grn/Il17f/Tap2/Klk7/Rabgef1/Clnk/Ptafr/Blk/Unc13d/Cd22/H2-K1/Slamf1/Stat5b/Tlr9/Dusp10/Tlr3/Cgas/H2-Q6/Fgl2/Dnase1l3/Gm8909/Pomc/Foxf1/H2-Q7/Il18rap/Arid5a/Fcgr2b/Crtam/Klre1/Py…
BP	GO:0050920	regulation of chemotaxis	-1.56748	0.0380988	Ryk/Tirap/Prkca/Fezf2/Serpine1/Ptn/Wnk1/Vegfc/Prkd2/Lgmn/Zswim4/Sema3e/P2ry12/Notch1/S100a14/Sema4g/Tubb2b/Slamf1/Csf1/Cxcr2/Nbl1/Mdk/Mycbp2/Plxna4/Sema3b/Ccl4/C3ar1/Ccr1l1/Jam3/Agrn/Ptk2/Hspb1/Tmem102/Cxcl10/Efnb2/Sema6d/Edn1/Mmp28
MF	GO:0005201	extracellular matrix structural constituent	-1.56307	0.0380988	Col7a1/Col6a2/Col16a1/Col27a1/Spock2/Mfap2/Scara3/Col23a1/Aspn/Prelp/Spon1/Nid1/Fbn1/Reln/Comp/Col11a2/Bmper/Papln/Lama2/Col9a2/Lamb2/Postn/Col5a1/Col11a1/Col12a1/Lama1/Col25a1/Fbln1/Mfap4/Impg2/Matn1/Agrn/Ntn1/Col9a3/Col6a3/Col5a3
BP	GO:0019933	cAMP-mediated signaling	-1.56225	0.0380988	Gpr4/Pde3b/Adrb1/Adgre4/Abca1/Adm/Ramp1/Gna13/Adgre1/Tbxa2r/Adgrg1/Insl3/Adra2a/Cgas/Rxfp1/Gpr3/Adcy4/Pde4b/Ucn2/Pde3a/Adgrl2/Adgrl1/Pde4a/Adcy8/Aplnr/Cxcl10/Lpar2/Adcy6/Pde2a/Ptger3/Calca/Crhr2
BP	GO:0051091	positive regulation of DNA-binding transcription factor activity	-1.55941	0.0380988	Ager/Prkch/Capn3/Hmgn3/Rnf25/Tgfb1/Bcl10/Fer/Fzd2/Cacna1d/Arhgef5/Ifrd1/Card11/Aim2/Clu/Rela/Atf2/Arhgef2/Reln/Dhx9/Tirap/Jup/Pten/Trim12c/Prkd2/Trim21/Hdac5/Traf5/Cflar/Tlr9/Tlr3/Crtc2/Trim26/Trim5/Jmy/Ep300/Il18rap/Stat3/Fcgr2b/Tgfbr3/Chuk/Pycard/Ddit3/Trim14/Trim30c/Adcy8/Prkcq/Trim34a/Crebbp/Trim12a/Trim30d/Trim30b/Arid5b/Nod1/Ticam1/Trim30a/Ddx58/Rnf31/Il18/Irak2/Eif2ak2/Edn1/Crhr2
BP	GO:0048562	embryonic organ morphogenesis	-1.55933	0.0380988	Dvl1/Wnt5a/Tprn/Epha2/Tead2/Eya4/Rdh10/Insig2/Gnas/Tcf7l2/Tmie/C2cd3/Fzd2/Phactr4/Mfap2/Ift172/Folr1/Pax8/Mafb/Arid1a/Dvl3/Gjb6/Wdr19/Gata2/Crb2/Mmp16/Sall1/Tbx2/Hoxb3/Notch2/Notch1/Zeb1/Chd7/Vangl2/Myc/Tbx6/Sp1/Triobp/Lrig1/Frs2/Hpn/Col11a1/Foxf1/Eng/Nipbl/Fzd6/Yap1/Setd2/Id2/Prox1/Whrn/Dll1/Chrna9/Ntn1/Myo6/Twist1/Gas1/Lbx1/Arl13b/Frzb/Tcap/Cdh23/Mdfi/Bmi1/Edn1
BP	GO:0045926	negative regulation of growth	-1.55931	0.0380988	Sema3f/Wnt5a/Agt/Ppard/Sema3c/Minar1/Bcl11a/Rb1/Tgfb1/Gnas/Sema4b/Tcf7l2/Pnpt1/Cdk5/Yy1/Dcun1d3/Sphk2/Ifrd1/Ptprs/Plac8/Atxn2/Psrc1/Ulk1/Adrb1/Vgll4/St7l/Rrad/Ryk/Trim46/Pten/Serpine2/Lgmn/Rgma/Sema3e/Notch2/Notch1/Sertad2/Sema4g/Osgin1/Bbc3/Dusp10/Cgrrf1/Acvr1b/Eaf2/Ip6k2/Tchp/Cdk5r1/D7Ertd443e/Sema3b/Gdf15/Smad4/Ccr5/Dact3/Ntn1/Ptk2/Apbb1/Gas1/Sesn2/Bcl6/Ppara/Frzb/Tnk1/Apc/Pml/Sema6d
BP	GO:0050770	regulation of axonogenesis	-1.55591	0.0380988	Trak1/Chn1/Zswim8/Plxnb2/Ulk2/Dpysl2/Ndel1/Dab1/Braf/Sema4d/Cdh4/Cacna1a/Dnm2/Sema6c/Sema3f/Wnt5a/Map1b/Sema3c/Pafah1b1/Bcl11a/Mark2/Sin3a/Arhgap35/Robo2/Sema4b/Cdk5/Cdh2/Ifrd1/Ptprs/Tiam1/Kif13b/Lrrc4c/Zswim5/Lrp4/Ulk1/Ryk/Trim46/Syngap1/Pten/Efna5/Fezf2/Ache/Rgma/Zswim4/Sema3e/Sema4g/Tubb2b/Omg/Ep300/Ist1/Cdk5r1/Mycbp2/Plxna4/Sema3b/Sipa1l1/Amigo1/Ccr5/Mgll/Ephb3/Agrn/Ntn1/Ptk2/Picalm/Skil/Tnfr…
BP	GO:0002460	adaptive immune response based on somatic recombination of immune receptors built from immunoglobulin superfamily domains	-1.54645	0.0380988	Cd19/Stx11/Tgfb1/C1rl/H2-M2/Bcl10/Prf1/Zbtb7b/Rora/Hfe/Slamf6/Il20rb/Nectin2/Ptprc/Clcf1/Cr2/Rnf168/Hpx/Jak3/H2-M3/Rorc/Tap2/Aicda/Il18bp/Prkcd/Bach2/Unc13d/Masp2/Pou2f2/H2-K1/C1s2/Slamf1/C1ra/H2-Q6/Fgl2/Gm8909/Nfkb2/Cd274/H2-Q7/Tcirg1/Il18rap/Stat3/Arid5a/Fcgr2b/Fcgr1/Rsad2/C3ar1/Cd55/Emp2/H2-T22/C4b/Trpm4/Irf7/Loxl3/H2-T23/Il27/Cd46/Relb/H2-Q4/H2-Q10/Prkcq/Rab27a/C2/H2-T24/Dennd1b/Bcl6/H2-M5/Tr…
BP	GO:0050778	positive regulation of immune response	-1.54243	0.0380988	Dhx9/Tirap/Hpx/Shb/H2-M3/Gata2/Il17f/Ifi214/Cfb/Usp12/Tap2/Ifi211/Klk7/Rabgef1/Clnk/Ptafr/Lcp2/Wnk1/Blk/Prkd2/Gps2/Masp2/Mmp2/Cd22/H2-K1/C1s2/Elf1/Stat5b/Tlr9/C1ra/Zap70/Cgas/H2-Q6/Sh2b2/Gm8909/Ifi208/Cd274/Masp1/H2-Q7/Il18rap/Lck/Arid5a/Fcgr2b/Pde4b/Crtam/Klre1/Pycard/Fcgr1/Cd5l/Mfap4/Plcg1/Il15/Rsad2/Cd276/Mill2/Ifi209/C3ar1/Cd55/Xrcc5/H2-T22/Ermap/Themis2/Fcnb/C4b/Irf7/Cd79b/Ifi204/H2-T23/Cd46…
BP	GO:0060537	muscle tissue development	-1.54173	0.0380988	Btg2/Sema3c/Cenpf/Capn3/Nebl/Hivep3/Rb1/Tgfb1/Med20/Usp2/Usp19/Egr2/Tcf7l2/Ski/Dysf/Cdk5/Yy1/Zbtb18/Camk2d/Ncam1/Parp2/Ifrd1/Bcl9/Nr4a1/Luc7l/Dll4/Jph2/Ift88/Slc9a1/Arid1a/Adrb1/Vgll4/Pten/Meox2/Bcl9l/Lemd3/Fhl2/Arid2/Creb1/Zfpm1/Tbx2/Gjc1/Hdac5/Notch1/Mybpc3/Scx/Myorg/Chd7/Rcan1/Cflar/Ccnt2/Hmg20b/Bmp2/Myc/Atf3/Frs2/Col11a1/Eng/Ep300/Flnb/Maml1/Vamp5/Gata6/Rbfox1/Tgfbr3/Nupr1/Smad1/Slc8a1/Yap1/G…
BP	GO:0007411	axon guidance	-1.53756	0.0380988	Sema4d/Cdh4/Vasp/Rhog/Sema6c/Ptprm/Sema3f/Lama5/Dvl1/Bsg/Wnt5a/Epha2/Scn1b/Rhoh/Sema3c/Ttc8/Arhgap35/Robo2/Egr2/Sema4b/Cdk5/Ncam1/Klf7/Csf1r/Rtn4rl1/Neo1/Evl/Zswim5/Reln/Ryk/Mapk8ip3/Efna5/Fezf2/Tenm2/Zswim4/Sema3e/Lama2/Notch1/Sema4g/Lamb2/Tubb2b/Vangl2/Cdk5r1/Lama1/Mycbp2/Plxna4/Sema3b/Dpysl5/Smad4/Ephb3/Agrn/Ntn1/Myh10/Apbb1/Gas1/Nexn/Unc5a/Ephb6/Efnb2/Sema6d
BP	GO:0097485	neuron projection guidance	-1.53756	0.0380988	Sema4d/Cdh4/Vasp/Rhog/Sema6c/Ptprm/Sema3f/Lama5/Dvl1/Bsg/Wnt5a/Epha2/Scn1b/Rhoh/Sema3c/Ttc8/Arhgap35/Robo2/Egr2/Sema4b/Cdk5/Ncam1/Klf7/Csf1r/Rtn4rl1/Neo1/Evl/Zswim5/Reln/Ryk/Mapk8ip3/Efna5/Fezf2/Tenm2/Zswim4/Sema3e/Lama2/Notch1/Sema4g/Lamb2/Tubb2b/Vangl2/Cdk5r1/Lama1/Mycbp2/Plxna4/Sema3b/Dpysl5/Smad4/Ephb3/Agrn/Ntn1/Myh10/Apbb1/Gas1/Nexn/Unc5a/Ephb6/Efnb2/Sema6d
BP	GO:0019827	stem cell population maintenance	-1.53522	0.0380988	Foxo3/Tal1/Tcf7l2/Ski/Cdh2/Bcl9/Tet1/Kdm3a/Mapk8/Pax8/Srrt/Arid1a/Paf1/Gata2/Hes5/Esrrb/Bcl9l/Sall1/Ptn/Zfp36l2/Pcm1/Vangl2/Spi1/Myc/Kat6a/Tut4/Stat3/Foxo1/Nipbl/Yap1/Nfya/Ascl2/Prox1/Dll1/Ddx6/Crebbp/Med7/Wdr62/Jmjd1c/Klf10/Apc/Tead3
CC	GO:0009897	external side of plasma membrane	-1.53273	0.0380988	Ceacam2/Ager/Lag3/Krt18/Fcgrt/Cd4/Clec2i/P2rx1/Cd19/Arsa/Itgb3/Ly6g6d/H2-M2/Adgra3/Cdh5/Ncam1/Ctla4/Il6st/Folr1/Rtn4rl1/Csf3r/Hfe/Ptprc/B4galt1/Vpreb1/Cr2/H60b/Abca1/Antxr1/Clec2d/Aqp4/Cd6/H2-M3/Efna5/Rorc/Kcnma1/Abcg2/Ace/Serpine2/Cd83/Fcgr4/Xcr1/Itgae/Slc4a3/Cd209e/Osmr/P2ry12/Adgre1/Cd22/H2-K1/Slamf1/Ly6g/Insr/Cxcr2/H2-Q6/Itga5/Gm8909/Ctsl/Fcmr/Cd274/Gfra1/Eng/H2-Q7/Fcgr2b/Scube1/Klre1/Ctsb/Tg…
BP	GO:0033002	muscle cell proliferation	-1.53009	0.0380988	Vgll4/Prkca/Pten/Shc1/Hes5/Arid2/Sf1/Ptafr/Tbx2/Notch1/Mmp2/Six5/Stat5b/Cflar/Retn/Myc/Frs2/Adamts1/Paxbp1/Stat3/Gata6/Tgfbr3/Smad1/Yap1/Il15/C3ar1/Id2/Prkg1/Rgs5/Mef2d/Xrcc5/Nol3/Ptk2/Pik3r1/Kalrn/Igf1r/Stat1/Il18/Apc/Trib1/Edn1
BP	GO:0044403	symbiotic process	-1.52282	0.0380988	Zc3hav1/Ulk1/Ifitm3/Oas1h/Ifitm7/AU040320/Dhx9/Rab43/Vps16/Inpp5k/Aicda/Trim12c/Oas3/Trim21/Notch1/Rsf1/Ccnt2/Insr/Myc/Gbp7/Sp1/Oas1g/Trim26/Trim5/Hpn/Pomc/Pkn2/Oas1a/Bst2/Ep300/Ist1/Resf1/Isg20/Ctsb/Fbln1/Rsad2/Ccl4/Trim14/Ccr5/Oasl1/Trim30c/Fcnb/Atg16l2/Prox1/Irgm2/Nectin4/Isg15/Oas2/Ddx6/Oasl2/Trim34a/Crebbp/Vps37b/Trim12a/Trim56/Zbp1/Trim30d/Trim30b/Naip5/Parp10/Gbp3/Adar/Shfl/Gbp6/Trim30a/St…
BP	GO:0019935	cyclic-nucleotide-mediated signaling	-1.51699	0.0380988	Gpr4/Pde3b/Adrb1/Adgre4/Abca1/Kcnc2/Adm/Ramp1/Gna13/Adgre1/Tbxa2r/Adgrg1/Insl3/Adra2a/Cgas/Rxfp1/Gpr3/Adcy4/Pde4b/Rundc3a/Ucn2/Prkg1/Pde3a/Adgrl2/Adgrl1/Pde4a/Adcy8/Aplnr/Cxcl10/Lpar2/Adcy6/Pde2a/Ptger3/Calca/Crhr2
BP	GO:0072594	establishment of protein localization to organelle	1.51584	0.0380988	Cdkn2a/Ppp3r1/Hpca/Spcs3/Snupn/Tomm40/Phb2/Timm21/Pex19/Samm50/Tomm20/Mfn2/Tomm5/Tcp1/Atad1/Spcs2/Ndufa13/Timm9/Pam16/Cct5/Ipo5/Cct2/Heatr3/Nup35/Hspd1/Srprb/Pmpcb/Srp9/Ei24/Mipep/Romo1/Cct6a/Nabp2/Hacl1/Sec63/Akap5/Ruvbl2/Vps25/Akt1/Pex10/Rab23/Ipo8/Get1/Appl1/Parl/Ipo4/Nup93/Tomm7/Ing1/Tnpo1/Pex26/Pdcd5/Tram1/Tspan17/Cse1l/Cd36/Hsp90ab1/Hcls1/Srp54c/Vps4a/Cdh1/Grpel2/Cct4/Pmpca/Rasl2-9/Atpif1/A…
CC	GO:0005911	cell-cell junction	-1.51361	0.0380988	Cldn19/Ptprm/Pcdhga12/Rapgef2/Vapa/Cd53/Frmd4b/Ctnnd2/Mmp13/Klhl24/Amotl1/Epha2/Scn1b/F11r/Magi3/Cldn10/Ceacam2/Prkch/Pdlim1/Marveld2/Ptprk/Actb/Itgb3/Vav1/Fbf1/Dsc2/Nrxn1/Krit1/Slc2a1/Gjc2/Mxra8/Cdh5/Ccdc85c/Camk2d/Ncam1/Cdh2/Tiam1/Keap1/Rpgrip1l/Amotl2/Kcnj2/Cyth2/Nectin2/Atp1b1/Jam2/Ildr1/B4galt1/Lims1/Ptpru/Ank2/Arhgef2/Frmd4a/Slc9a1/Tln2/Gjb6/Sv2a/Plekhg5/Prkca/Aqp4/Jup/Perp/Efna5/Igsf5/Ajap…
BP	GO:0071219	cellular response to molecule of bacterial origin	-1.50997	0.0380988	Cxcl16/Plscr3/Mef2c/Tnfaip3/Lbp/Litaf/Nlrp3/Lilrb4a/Zfp36/Rara/Irf3/Nos2/Tlr6/Sirt2/Pdcd4/Il1f9/Sirpa/Nod2/Upf1/Tlr2/Trim41/Plscr2/Mir147/Cxcl9/B2m/Cd86/Myd88/Ly86/Cebpb/Gbp10/Pdcd1lg2/Il1a/Ltf/Wnt5a/Ppard/Gstp1/Pde4d/Tgfb1/Bcl10/Acod1/Prdm1/Ccl12/Mapk8/Nfkbil1/Tnip2/Rela/Tirap/Abca1/Prkca/Paf1/Cd6/Serpine1/Aicda/Fcgr4/Casp1/Nr1d1/Tbxa2r/Cd180/Mir7-1/Cd274/Tut4/Arid5a/Fcgr2b/Pde4b/Pycard/Tlr1/Irg…
BP	GO:0006417	regulation of translation	1.50843	0.0380988	Igf1/Rcc1l/Aplp1/Fastkd2/Rps3/Rpl38/Pum3/Otud6b/Rpl22/Rack1/Igfbp5/Aco1/Rpl13a/Eif3k/Eif4e3/Eif3b/Rplp1/Npm1/Rps3a1/Rpl26/Dph7/Mvk/Mrps27/C1qbp/Rps9/Habp4/Ncbp1/Srp9/Polr2d/Larp4b/Rbm20/Pus7/Dnajc3/Ireb2/Eef2/Syncrip/Gemin5/Rpl5/Ltn1/Hnrnpr/Fastkd3/Cdk5rap1/Trub2/Akt1/Eif5a/Dph5/Eif4ebp2/Pstk/Eif3e/Cnot1/Tsfm/Trap1/Eif2b5/Lin28a/Ncl/Gle1/Dph2/Dapk1/Dhx36/Nat10/Eif2b1/Larp4/Pa2g4/Eif4ebp1/Trnau1ap…
BP	GO:0048738	cardiac muscle tissue development	-1.50836	0.0380988	Jph2/Ift88/Slc9a1/Arid1a/Adrb1/Vgll4/Pten/Fhl2/Arid2/Creb1/Zfpm1/Tbx2/Gjc1/Notch1/Mybpc3/Chd7/Bmp2/Frs2/Col11a1/Eng/Ep300/Maml1/Gata6/Tgfbr3/Smad1/Slc8a1/Yap1/Casp8/Id2/Prkg1/Smad4/Ly6e/Prox1/Med1/Dll1/Sgcb/Myh10/Kdm6b/Ppara/Tcap/Apc/Efnb2/Edn1/Myo18b
CC	GO:0031300	intrinsic component of organelle membrane	1.50782	0.0380988	Slc17a7/Sfxn1/Ergic1/Tomm40/Ccdc51/Entpd4/Ptpmt1/Emc6/Itpr3/Tomm20/Mfn2/Elovl1/Hacd1/Esyt3/Rab3b/Nfe2l1/Wfs1/Yif1b/Micos13/Qsox2/Hacd2/Pigt/Stx7/Pigs/Emc2/Slc22a21/Far1/Dhcr7/Srebf2/Rfng/Mtln/Atp6v1g2/Zdhhc20/Sypl/Tmco1/Ubiad1/Sacm1l/Afg3l2/Zmpste24/Pex10/Insig1/Scd2/Emc7/Afg3l1/H13/B4galnt1/Pex26/Mcub/Tram1/Tmem70/Slc35b4/Slc35a3/Gpat4/Elovl7/Abhd17a/Slc37a2/Chchd3/Dnajc11/Micos10/Sun1/Emc8/Dmpk…
BP	GO:0002443	leukocyte mediated immunity	-1.50687	0.0380988	Hfe/Slamf6/Il20rb/Nectin2/Ptprc/Clcf1/Rnf19b/Adora3/Cr2/Rnf168/H60b/Clec2d/Hpx/Jak3/H2-M3/Gata2/Ace/Tap2/Rabgef1/Clnk/Aicda/Ptafr/Blk/Prkcd/Unc13d/Masp2/Pou2f2/H2-K1/C1s2/Slamf1/Stat5b/Tlr9/C1ra/Tlr3/H2-Q6/Vamp2/Fgl2/Dnase1l3/Gm8909/Pomc/Foxf1/H2-Q7/Tcirg1/Il18rap/Arid5a/Fcgr2b/Crtam/Klre1/Fcgr1/Kmt2e/Rsad2/Cd55/Emp2/H2-T22/C4b/Trpm4/Irf7/H2-T23/Cd46/H2-Q4/H2-Q10/Rab27a/C2/H2-T24/Dennd1b/Bcl6/Tic…
CC	GO:0031012	extracellular matrix	-1.5047	0.0380988	Adamts10/Wnt4/Lama5/Wnt5a/Plxdc2/Mmp13/Tmeff2/Tgm3/Sparcl1/Efemp2/Ptprz1/Sema3c/Adamts4/Dcn/Cela1/Col26a1/Tgfb1/Col7a1/Col6a2/Col16a1/Col27a1/Muc1/Spock2/Ccn1/Lrig2/Mfap2/Plod1/Serpinh1/Scara3/Megf6/Frem1/Tfip11/Mmp3/Col23a1/Aspn/Prelp/Spon1/Adamts16/Nav2/Nid1/Ccdc80/Fbn1/Reln/Adamts20/Comp/Vasn/Col11a2/Bmper/Adamts12/Efna5/Fcgbp/Mmp16/Mmp10/Serpine1/Serpine2/Dmp1/Papln/Ptn/Ache/P3h2/Zan/Notch2/L…
BP	GO:0002250	adaptive immune response	-1.50202	0.0380988	Pkn1/Nedd4/Inpp5d/Ager/Lag3/Arg2/Cd4/Cd19/Stx11/Tgfb1/C1rl/H2-M2/Bcl10/Siglecg/Sla2/Prf1/Prdm1/Zbtb7b/Ctla4/Rora/Hfe/Slamf6/Il20rb/Nectin2/Ptprc/Clcf1/Rnf19b/Cr2/Rnf168/Cracr2a/Hpx/Jak3/H2-M3/Rorc/Pik3cd/Mcoln1/Tap2/Aicda/Prkd2/Il18bp/Prkcd/Otud7b/Bach2/Adgre1/Unc13d/Masp2/Pou2f2/H2-K1/C1s2/Slamf1/Dusp10/C1ra/Zap70/H2-Q6/Tnfrsf17/Fgl2/Gm8909/Nfkb2/Cd274/H2-Q7/Tcirg1/Il18rap/Stat3/Arid5a/Fcgr2b/Cr…
CC	GO:0031301	integral component of organelle membrane	1.50096	0.0380988	Slc17a7/Sfxn1/Ergic1/Tomm40/Ccdc51/Entpd4/Ptpmt1/Emc6/Itpr3/Tomm20/Elovl1/Hacd1/Nfe2l1/Wfs1/Yif1b/Micos13/Qsox2/Hacd2/Pigt/Stx7/Pigs/Emc2/Far1/Dhcr7/Srebf2/Rfng/Mtln/Atp6v1g2/Zdhhc20/Sypl/Tmco1/Ubiad1/Sacm1l/Afg3l2/Zmpste24/Pex10/Insig1/Scd2/Emc7/Afg3l1/H13/B4galnt1/Pex26/Mcub/Tram1/Tmem70/Slc35b4/Slc35a3/Gpat4/Elovl7/Slc37a2/Chchd3/Dnajc11/Micos10/Sun1/Emc8/Dmpk/Tmem33/Sco1/Hacd4/Chchd6/Ubxn8/Se…
BP	GO:0002706	regulation of lymphocyte mediated immunity	-1.49829	0.0380988	Hfe/Slamf6/Il20rb/Nectin2/Ptprc/Clcf1/Clec2d/Hpx/H2-M3/Tap2/Clnk/H2-K1/Slamf1/Stat5b/H2-Q6/Gm8909/H2-Q7/Il18rap/Arid5a/Fcgr2b/Crtam/Klre1/Fcgr1/Rsad2/Cd55/H2-T22/Trpm4/H2-T23/H2-Q4/H2-Q10/H2-T24/Bcl6/Tap1/H2-M5/Il18/Lgals9
BP	GO:0050807	regulation of synapse organization	-1.49394	0.0380988	Sema3f/Wnt5a/Tanc1/Sparcl1/Il10ra/Nedd4/Ptprf/Pafah1b1/Cln3/Arhgap22/Nrxn1/Adgrb2/Kif1a/Cdk5/Cdh2/Ghrl/Ptprs/Tiam1/Lrp4/Reln/Lzts3/Amigo2/Prkca/Pten/Eef2k/Efna5/Dgkb/Numb/Lhfpl4/Ptn/Shisa7/Klk8/Ppp1r9a/Setd5/Tuba1a/Flrt1/Gpm6a/Dlg4/Rims3/Cdk5r1/Fcgr2b/Sipa1l1/Amigo1/Lrfn3/Gpc6/Tpbg/Adgrl2/Tanc2/Adgrl1/Ephb3/Agrn/Dlg5/Ntn1/Ptk2/Chrnb2/Myh10/Malat1/Pik3r1/Shank2/Kalrn/Picalm/Farp1/Nptxr/Cux2/Nlgn2
BP	GO:0032102	negative regulation of response to external stimulus	-1.49231	0.0380988	Crk/Cldn19/Dusp1/Slc12a2/Ilrun/Ltf/Wnt4/Sema3f/Dvl1/Wnt5a/Ppard/Sema3c/Ager/Gstp1/Arg2/Appl2/Pglyrp1/Rb1/Samhd1/Klkb1/Siglecg/Acod1/Robo2/Sema4b/Nrxn1/Prdm1/Gpatch3/Cdh5/Clasp1/Lrig2/Pbk/Ccl12/Ghrl/Ptprs/Rora/Rtn4rl1/Neo1/Nfkbil1/Il20rb/Nlrp12/Chd8/Ryk/Clec2d/Pten/H2-M3/Grn/C1qtnf3/Ajap1/Serpine1/Serpine2/Tap2/Rabgef1/Ets1/Klk8/Rgma/Tnfrsf1a/Sema3e/Prkcd/Notch1/Lpcat3/Sema4g/Tspan8/Gps2/Nr1d1/Yth…
BP	GO:0016032	viral process	-1.48962	0.0380988	Vapa/Ltf/Bsg/Rock2/Srpk2/Vta1/Setdb1/Rab29/Zfp639/Ceacam2/Bicd1/Cd4/Etf1/Itgb3/Morc2a/Chd1/Jun/Ilf3/Ubp1/Usp6nl/Csf1r/Oas1c/Nectin2/Stau1/Apobec3/Zc3hav1/Ifitm3/Oas1h/Ifitm7/AU040320/Dhx9/Rab43/Vps16/Inpp5k/Aicda/Trim12c/Oas3/Trim21/Notch1/Rsf1/Ccnt2/Insr/Myc/Sp1/Oas1g/Trim26/Trim5/Hpn/Pkn2/Oas1a/Bst2/Ep300/Ist1/Resf1/Isg20/Ctsb/Fbln1/Rsad2/Ccl4/Trim14/Ccr5/Oasl1/Trim30c/Fcnb/Atg16l2/Prox1/Nectin…
BP	GO:0022407	regulation of cell-cell adhesion	-1.47882	0.0380988	Zbtb7b/Card11/Ctla4/Il6st/Igfbp2/Hfe/Scgb1a1/Il20rb/Slfn1/Dock8/Ptprc/Akna/Rela/Ptpru/Prkca/Cd6/Shb/Jak3/H2-M3/Efna5/Il7/Serpine2/Cd83/Ets1/Ptafr/Wnk1/Blk/Casp3/Prkcd/Cd209e/Magi1/Notch1/Ikzf1/Slamf1/Stat5b/Dusp10/Bmp2/Zap70/Fgl2/Cd274/Runx1/Mapk7/Mdk/Sdc4/Lck/Crtam/Rnase10/Pycard/Peli1/Il15/Lgals8/Cd276/Sox13/Prkg1/Ccr5/Lrfn3/Loxl3/Socs6/Ephb3/H2-T23/Cd46/Dlg5/Ptk2/Prkcq/Marchf7/Pik3r1/Sox12/Pla…
BP	GO:0071222	cellular response to lipopolysaccharide	-1.47479	0.0380988	Plscr2/Mir147/Cxcl9/B2m/Cd86/Myd88/Ly86/Cebpb/Gbp10/Pdcd1lg2/Il1a/Ltf/Ppard/Gstp1/Pde4d/Tgfb1/Bcl10/Acod1/Prdm1/Ccl12/Mapk8/Nfkbil1/Tnip2/Rela/Abca1/Prkca/Paf1/Cd6/Serpine1/Aicda/Fcgr4/Casp1/Nr1d1/Tbxa2r/Cd180/Mir7-1/Cd274/Tut4/Arid5a/Pde4b/Pycard/Irgm2/Cxcl10/Ticam1/Cmpk2/Prkce/Gbp6/Stat1/Il18/Nfkbib/Trib1/Irak2/Pde2a/Gbp2
BP	GO:0007423	sensory organ development	-1.4732	0.0380988	Eya4/Ttll5/Pafah1b1/Trpm1/Acvr2b/Ttc8/Rdh10/Insig2/Tgfb1/Zfp513/Mfsd2a/Arhgap35/Tgif1/Tmie/Ski/Prdm1/Jun/Fat3/Yy1/Fzd2/Tfap2b/Phactr4/Limk2/Smchd1/Mfap2/Tspan12/Megf11/Tomt/Dlx1/Pbx1/Pcnt/Rpgrip1l/Slc25a25/Fat4/Dll4/Pax8/Duox2/Clcn2/Mafb/Ift88/Sall2/Arid1a/Dvl3/Gjb6/Bmper/Wdr19/Mab21l1/Gdf11/Tbc1d32/Gata2/Kcnma1/Hes5/Esrrb/Prph2/Rcn1/Sall1/Ptn/Dchs1/Tbx2/Cdkn1c/Ache/Cryba4/Notch2/Spred3/Notch1/Ze…
BP	GO:0048568	embryonic organ development	-1.47249	0.0380988	Rdh10/Insig2/Tgfb1/Tal1/Gnas/Plcd1/Tcf7l2/Erf/Tmie/Prdm1/C2cd3/Fzd2/Ccn1/Phactr4/Mfap2/Ift172/Arnt/Pbx1/Pcnt/Folr1/Epn2/Pax8/Mafb/Ncoa1/Arid1a/Dvl3/Gjb6/Wdr19/Gata2/Crb2/Mmp16/Esrrb/Adm/Arid2/Sall1/Zfpm1/Tbx2/Cdkn1c/Hoxb3/Notch2/Notch1/Tbc1d23/Invs/Kmt2a/Zeb1/Chd7/Vangl2/Myc/Kitl/Tbx6/Sp1/Triobp/Kat6a/Lrig1/Frs2/Hpn/Col11a1/Foxf1/Eng/Runx1/Nipbl/Fzd6/Slc8a1/Yap1/Setd2/Atf4/Id2/Cc2d2a/Ascl2/Prox1/…
BP	GO:0007159	leukocyte cell-cell adhesion	-1.4651	0.0380988	Cd160/Icam1/Cebpb/Itgam/Tnfrsf14/Itch/Pdcd1lg2/Nrarp/Il1a/Selplg/Cd47/Rc3h1/Slc39a8/F11r/Rhoh/Ager/Lag3/Gstp1/Arg2/Cd4/Pik3r6/Tgfb1/Bcl10/Ccdc88b/Zbtb7b/Card11/Ctla4/Il6st/Igfbp2/Hfe/Scgb1a1/Il20rb/Slfn1/S100a9/Dock8/Ptprc/Jam2/Rela/S100a8/Cd6/Shb/Jak3/H2-M3/Il7/Cd83/Ets1/Ptafr/Wnk1/Casp3/Cd209e/Ikzf1/Slamf1/Stat5b/Dusp10/Zap70/Fgl2/Itga5/Cd274/Runx1/Mdk/Sdc4/Lck/Crtam/Pycard/Peli1/Il15/Lgals8/Cd…
BP	GO:0050808	synapse organization	-1.46461	0.0380988	Palm/Cacnb2/Bsn/Tsc1/Sema3f/Dvl1/Wnt5a/Rock2/Ctnnd2/Tanc1/Abl2/Sparcl1/Il10ra/Nedd4/Rab29/Ptprf/Pafah1b1/Actb/Wasf3/Nrxn3/Cln3/Arhgap22/Nrxn1/Adgrb2/Kif1a/Cdk5/Snta1/Dact1/Cdh2/Ghrl/Ptprs/Tiam1/Stau1/Lrrc4c/Lrp4/Reln/Lzts3/Amigo2/Prrt1/Prkca/Syngap1/Pten/Eef2k/Efna5/Unc13b/Dgkb/Slc6a1/Numb/Lhfpl4/Ptn/Shisa7/Klk8/Ache/Lgmn/Ppp1r9a/Sema3e/Setd5/Tuba1a/Lamb2/Iqsec3/Insr/Chrnb1/Sez6l2/Ppfibp2/Flrt1/P…
BP	GO:0050863	regulation of T cell activation	-1.4543	0.0380988	Pag1/Cd86/Pde5a/Braf/Csk/Cd160/Cebpb/Fanca/Tnfrsf14/Itch/Pdcd1lg2/Nrarp/Il1a/Cd47/Rc3h1/Rhoh/Ager/Lag3/Sos1/Arg2/Cd4/Clec2i/Pik3r6/Tgfb1/Bcl10/H2-Oa/Ccdc88b/Prdm1/Zbtb7b/Card11/Ctla4/Il6st/Igfbp2/Hfe/Scgb1a1/Il20rb/Slfn1/Dock8/Ptprc/Cd6/Shb/Jak3/H2-M3/Rorc/Adrm1/Il7/Cd83/Casp3/Cd209e/Slc46a2/Zeb1/Ikzf1/Slamf1/Stat5b/Dusp10/Zap70/Cgas/Fgl2/Cd274/Runx1/Mdk/Sdc4/Lck/Crtam/Pycard/Peli1/Il15/Lgals8/Cd…
BP	GO:0051090	regulation of DNA-binding transcription factor activity	-1.45135	0.0380988	Traf5/Cflar/Tlr9/Tlr3/Tbx6/Kat6a/Crtc2/Sfrp4/Trim26/Trim5/Jmy/Rnf2/Tut4/Ep300/Il18rap/Stat3/Fcgr2b/Fzd6/Tgfbr3/Nupr1/Chuk/Pycard/Glis2/Peli1/Ddit3/Cdk5rap3/Id2/Trim14/Trim30c/Prox1/Adcy8/Prkcq/Nlrc5/Twist1/Trim34a/Crebbp/Trim12a/Trim30d/Trim30b/Parp10/Arid5b/Igf1r/Nod1/Ticam1/Trim30a/Ddx58/Rnf31/Il18/Nfkbib/Trib1/Irak2/Eif2ak2/Edn1/Crhr2
BP	GO:0042330	taxis	-1.44961	0.0380988	Crk/Ptprm/Dusp1/Slc12a2/Sema3f/Lama5/Dvl1/Bsg/Wnt5a/Epha2/Scn1b/Rhoh/Sema3c/Ager/Pde4d/Il17ra/Elmo2/Ttc8/Tgfb1/Itgb3/Vav1/Fer/Arhgap35/Robo2/Egr2/Sema4b/Dysf/Cdk5/Arhgef5/Ccn1/Prex1/Ccl12/Ncam1/Klf7/Csf1r/Tiam1/Rtn4rl1/Csf3r/Nr4a1/Neo1/Cklf/S100a9/Arhgef16/Pip5k1a/Evl/Zswim5/Reln/S100a8/Ryk/Tirap/Plekhg5/Prkca/Mapk8ip3/Efna5/Fezf2/Plgrkt/Serpine1/Pik3cd/Creb1/Ptn/Ptafr/Wnk1/Vegfc/Prkd2/Xcr1/Tenm2…
BP	GO:0061564	axon development	-1.44632	0.0380988	Fgfr3/Rhog/Dnm2/Sema6c/Mtr/Ptprm/Stmn1/Sema3f/Lama5/Dvl1/Bsg/Wnt5a/Epha2/Scn1b/Rhoh/Map1b/Ptprz1/Sema3c/Auts2/C9orf72/Taok2/Ptprf/Pafah1b1/Bcl11a/Ttc8/Spg11/Tctn1/Mark2/Actb/Sin3a/Arhgap35/Robo2/Egr2/Sema4b/Szt2/Jun/Cdk5/Map1s/Lrig2/Ncam1/Cdh2/Ifrd1/Ptprs/Klf7/Cnp/Csf1r/Tiam1/Folr1/Rtn4rl1/Neo1/Kif13b/Lrrc4c/Evl/Zswim5/Lrp4/Reln/Ulk1/Ryk/Prkca/Trim46/Syngap1/Mapk8ip3/Pten/Efna5/Grn/Fezf2/Creb1/Nu…
BP	GO:0007409	axonogenesis	-1.44526	0.0380988	Sema4d/Cdh4/Cacna1a/Vasp/Fgfr3/Rhog/Dnm2/Sema6c/Ptprm/Stmn1/Sema3f/Lama5/Dvl1/Bsg/Wnt5a/Epha2/Scn1b/Rhoh/Map1b/Ptprz1/Sema3c/Auts2/C9orf72/Taok2/Pafah1b1/Bcl11a/Ttc8/Spg11/Tctn1/Mark2/Actb/Sin3a/Arhgap35/Robo2/Egr2/Sema4b/Szt2/Cdk5/Map1s/Ncam1/Cdh2/Ifrd1/Ptprs/Klf7/Cnp/Csf1r/Tiam1/Rtn4rl1/Neo1/Kif13b/Lrrc4c/Evl/Zswim5/Lrp4/Reln/Ulk1/Ryk/Prkca/Trim46/Syngap1/Mapk8ip3/Pten/Efna5/Fezf2/Creb1/Numb/Ac…
BP	GO:0044283	small molecule biosynthetic process	1.44484	0.0380988	Acsbg1/Hsd17b7/Qdpr/Stard4/Atic/Arpp19/Fam3c/Acaca/Cad/Sptlc1/Dctpp1/Chst12/Mtap/Alox15/Gpi1/Ptger4/Sc5d/Amacr/Art2b/Cyb5r3/Nme6/Nme3/Elovl1/Nudt15/Hacd1/Myo5a/Prkag1/Mvk/Ptgds/Alox5/Park7/Adk/Dhcr24/Fdps/Sirt5/Hacd2/Degs1/Pgd/Aldoa/Fgf2/Ptges2/Gart/Fasn/Dhcr7/Acat1/Mthfd1/Srebf2/Prxl2b/Ddb1/Decr2/Spr/Haao/Coq4/Ndufa9/Ubiad1/Gpt/Insig1/Nudt18/Aldh1a1/Scd2/P2ry6/Acly/Nudt5/Coq3/Glud1/Gstm2/Nme7/Nu…
BP	GO:0008015	blood circulation	-1.43798	0.0380988	Ptprm/Hrc/Cacnb2/Nr2f2/Rock2/Lnpep/Scn1b/Chrm3/F11r/Npr1/Agt/Ppard/Ager/Pde4d/Rasl10b/P2rx1/Hsd11b2/Cacna2d1/Tgfb1/Gnas/Ramp2/Abcc9/Arhgap35/Pon1/Dsc2/Gpr37l1/Cdh5/Snta1/Cacna1d/Camk2d/Ghrl/Agtrap/Qrfp/Kcnj2/Atp1b1/Thrb/Adamts16/Ank2/Nav2/Gpr4/Slc9a1/Adrb1/Comp/Cacna1e/Mdm4/Prkca/Jup/Shc1/Kcnma1/Cacna1h/Adm/Ace/Ddah1/Ptafr/Wnk1/Vegfc/Slc4a3/Gjc1/Slc2a5/Ocln/Mybpc3/Mmp2/Chd7/Tbxa2r/Postn/Cxcr2/Adr…
BP	GO:0070661	leukocyte proliferation	-1.43756	0.0380988	Pkn1/Inpp5d/Ager/Gstp1/Sos1/Arg2/Mzb1/Cd4/Clec2i/Cd19/Tgfb1/Siglecg/Ccdc88b/Prdm1/Ccl12/Zbtb7b/Card11/Ctla4/Csf1r/Il6st/Igfbp2/Slamf6/Scgb1a1/Il20rb/Slfn1/Dock8/Ptprc/Clu/Clcf1/Ccnd3/Plcl2/Vpreb1/Cr2/Crip3/Tirap/Cd6/Shb/Jak3/H2-M3/Il7/Blk/Casp3/Prkcd/Cd209e/Itgad/Cd22/Slamf1/Stat5b/Csf1/Cd180/Tlr9/Kitl/Zap70/Azi2/Cd274/Tcirg1/Sdc4/Fcgr2b/Crtam/Pycard/Zfp335/Peli1/Il15/Cd276/Lmbr1l/H2-T23/Il27/Cd4…
BP	GO:1903037	regulation of leukocyte cell-cell adhesion	-1.43447	0.0380988	Zbtb7b/Card11/Ctla4/Il6st/Igfbp2/Hfe/Scgb1a1/Il20rb/Slfn1/Dock8/Ptprc/Rela/Cd6/Shb/Jak3/H2-M3/Il7/Cd83/Ets1/Ptafr/Wnk1/Casp3/Cd209e/Ikzf1/Slamf1/Stat5b/Dusp10/Zap70/Fgl2/Cd274/Runx1/Mdk/Sdc4/Lck/Crtam/Pycard/Peli1/Il15/Lgals8/Cd276/Sox13/Loxl3/Socs6/H2-T23/Cd46/Dlg5/Prkcq/Marchf7/Sox12/Pla2g2d/Bcl6/Nfat5/Ppara/Zfp608/Il18/Ephb6/Efnb2/Lgals9/Icos/Bmi1
BP	GO:0032787	monocarboxylic acid metabolic process	1.43115	0.0380988	Grhpr/Igf1/Acat2/Acsbg1/Stard4/Acaca/Chst12/Alox15/Prxl2c/Gpi1/Slc27a4/Ugt1a7c/Amacr/Elovl1/Adh5/Hacd1/Myo5a/Prkag1/Ptgds/Alox5/Park7/Nfe2l1/Nit2/Hacd2/Them4/Alkbh7/Degs1/Bpgm/Fah/Tigar/Pgd/Adpgk/Aldoa/Acot6/Ptges2/Pnkd/Fasn/Acat1/Ndufab1/Hadh/Prxl2b/Eno1b/Acsl5/N6amt1/Decr2/Hdac4/Hacl1/Pfkm/Acsl1/Akt1/Insig1/Aldh1a1/Scd2/Haghl/Slc27a3/Acly/Cyp4f14/Tkfc/Gstm2/Acox1/Echs1/Gpat4/Slc2a6/Cd36/Elovl7/…
BP	GO:0060562	epithelial tube morphogenesis	-1.42648	0.0380988	Nrarp/Hey1/Tbx3/Tsc1/Btrc/Slc12a2/Wnt4/Lama5/Dvl1/Bsg/Wnt5a/Rock2/Epha2/Agt/Abl2/Tead2/Brpf1/Rdh10/Tgfb1/Tctn1/Bcl10/Arhgap35/Tgif1/Ski/C2cd3/Fzd2/Phactr4/Rhob/Ift172/Pbx1/Folr1/Tacstd2/Fat4/Dll4/Prickle1/B4galt1/Adamts16/Pax8/Arid1a/Dvl3/Egf/Adamts12/Hes5/Adm/Sall1/Dchs1/Tbx2/Rgma/Sema3e/Hdac5/Notch2/Notch1/Gna13/Vangl2/Csf1/Bmp2/Myc/Cxcr2/Tbx6/Kdm5b/Hhip/Pxn/Foxf1/Eng/Timeless/Mdk/Sdc4/Lama1/Fz…
BP	GO:0010721	negative regulation of cell development	-1.42259	0.0380988	Fbxw7/Sema4d/Daam2/Trim11/Fgfr3/Eif2ak4/Sema6c/Arf6/Zhx2/Il1a/Hey1/Rapgef2/Id1/Tsc1/Sema3f/Dennd5a/Bag5/Wnt5a/Rab29/Ptprz1/Sema3c/Il15ra/Grb14/Appl2/Minar1/Pafah1b1/Bcl11a/Foxo3/Tgfb1/Plk2/Sema4b/Ski/Gpr37l1/Fat3/Cdk5/Yy1/Lrig2/Ifrd1/Ptprs/Dlx1/Pbx1/Rtn4rl1/Srgap2/Tert/Neo1/Tacstd2/Cyth2/Arhgef2/Lrp4/Fbn1/Ulk1/Nepro/Rflna/Ryk/Trim46/Shb/Gdf11/Syngap1/Pten/Efna5/Hes5/Fezf2/Ptn/Klk8/Rgma/Sema3e/Not…
BP	GO:0050768	negative regulation of neurogenesis	-1.42195	0.0380988	Trim11/Fgfr3/Eif2ak4/Sema6c/Arf6/Zhx2/Hey1/Rapgef2/Id1/Tsc1/Sema3f/Dennd5a/Bag5/Wnt5a/Rab29/Ptprz1/Sema3c/Il15ra/Appl2/Minar1/Pafah1b1/Bcl11a/Foxo3/Tgfb1/Plk2/Sema4b/Ski/Gpr37l1/Fat3/Cdk5/Lrig2/Ifrd1/Ptprs/Dlx1/Pbx1/Rtn4rl1/Srgap2/Tert/Neo1/Cyth2/Arhgef2/Lrp4/Ulk1/Nepro/Ryk/Trim46/Gdf11/Syngap1/Pten/Hes5/Fezf2/Ptn/Klk8/Rgma/Sema3e/Notch1/Pcm1/Sema4g/Nr1d1/H2-K1/Adgrg1/Dusp10/Asap1/Disp3/Tbx6/Ling…
BP	GO:0001654	eye development	-1.41704	0.0380988	Ttll5/Trpm1/Acvr2b/Ttc8/Rdh10/Tgfb1/Zfp513/Mfsd2a/Arhgap35/Tgif1/Ski/Prdm1/Jun/Fat3/Yy1/Phactr4/Limk2/Mfap2/Tspan12/Megf11/Dlx1/Pbx1/Pcnt/Rpgrip1l/Slc25a25/Dll4/Clcn2/Ift88/Sall2/Arid1a/Wdr19/Mab21l1/Gdf11/Tbc1d32/Hes5/Prph2/Rcn1/Ptn/Tbx2/Cdkn1c/Ache/Cryba4/Notch2/Spred3/Zeb1/Chd7/Ikzf1/Six5/Lamb2/Mfrp/Pou2f1/Mertk/Sipa1l3/Sp1/Frs2/Col5a1/Gpm6a/Meis3/Tcirg1/Casz1/Stat3/Lama1/Nipbl/Atf4/Fjx1/Bhlhe…
BP	GO:0099177	regulation of trans-synaptic signaling	-1.41627	0.0380988	Ncam1/Cdh2/Ghrl/Ptprs/Sncaip/Nrgn/Syt7/Elavl4/Stau1/Plcl2/Lrrc4c/Grid1/Reln/Rnf216/Apba2/Adrb1/Prrt1/Plekhg5/Jph3/Prkca/Syngap1/Pten/Dlgap1/Unc13b/Serpine2/Creb1/Dgkb/Slc6a1/Ptn/Shisa7/Pxk/Dlgap4/Lgmn/Ppp1r9a/Lama2/Sorcs2/Fgf14/Kmt2a/Kcnc3/Plcl1/Apba1/Tubb2b/Mir7-1/Bace1/Napa/Retn/Slc1a3/Adra2a/Adora1/Vamp2/Syt12/Grin3a/Grin2c/Igsf9b/Dlg4/Stx1a/Gria2/Napb/Rims3/Stat3/Fcgr2b/Gucy1a1/Mpp2/Plcg1/Sip…
BP	GO:0050804	modulation of chemical synaptic transmission	-1.41603	0.0380988	Ncam1/Cdh2/Ghrl/Ptprs/Sncaip/Nrgn/Syt7/Elavl4/Stau1/Plcl2/Lrrc4c/Grid1/Reln/Rnf216/Apba2/Adrb1/Prrt1/Plekhg5/Jph3/Prkca/Syngap1/Pten/Dlgap1/Unc13b/Serpine2/Creb1/Dgkb/Slc6a1/Ptn/Shisa7/Pxk/Dlgap4/Lgmn/Ppp1r9a/Lama2/Sorcs2/Fgf14/Kmt2a/Kcnc3/Plcl1/Apba1/Tubb2b/Mir7-1/Bace1/Napa/Retn/Slc1a3/Adra2a/Adora1/Vamp2/Syt12/Grin3a/Grin2c/Igsf9b/Dlg4/Stx1a/Gria2/Napb/Rims3/Stat3/Fcgr2b/Gucy1a1/Mpp2/Plcg1/Sip…
BP	GO:0048880	sensory system development	-1.4154	0.0380988	Ttll5/Trpm1/Acvr2b/Ttc8/Rdh10/Tgfb1/Zfp513/Mfsd2a/Arhgap35/Tgif1/Ski/Prdm1/Jun/Fat3/Yy1/Phactr4/Limk2/Mfap2/Tspan12/Megf11/Dlx1/Pbx1/Pcnt/Rpgrip1l/Slc25a25/Dll4/Clcn2/Ift88/Sall2/Arid1a/Wdr19/Mab21l1/Gdf11/Tbc1d32/Hes5/Prph2/Rcn1/Ptn/Tbx2/Cdkn1c/Ache/Cryba4/Notch2/P2ry12/Spred3/Zeb1/Chd7/Ikzf1/Six5/Lamb2/Mfrp/Pou2f1/Mertk/Sipa1l3/Sp1/Frs2/Col5a1/Gpm6a/Meis3/Tcirg1/Casz1/Stat3/Lama1/Nipbl/Atf4/Fjx…
BP	GO:0150063	visual system development	-1.4154	0.0380988	Ttll5/Trpm1/Acvr2b/Ttc8/Rdh10/Tgfb1/Zfp513/Mfsd2a/Arhgap35/Tgif1/Ski/Prdm1/Jun/Fat3/Yy1/Phactr4/Limk2/Mfap2/Tspan12/Megf11/Dlx1/Pbx1/Pcnt/Rpgrip1l/Slc25a25/Dll4/Clcn2/Ift88/Sall2/Arid1a/Wdr19/Mab21l1/Gdf11/Tbc1d32/Hes5/Prph2/Rcn1/Ptn/Tbx2/Cdkn1c/Ache/Cryba4/Notch2/P2ry12/Spred3/Zeb1/Chd7/Ikzf1/Six5/Lamb2/Mfrp/Pou2f1/Mertk/Sipa1l3/Sp1/Frs2/Col5a1/Gpm6a/Meis3/Tcirg1/Casz1/Stat3/Lama1/Nipbl/Atf4/Fjx…
BP	GO:0003013	circulatory system process	-1.41318	0.0380988	Ptprm/Hrc/Cacnb2/Nr2f2/Rock2/Lnpep/Scn1b/Chrm3/F11r/Npr1/Agt/Ppard/Ager/Pde4d/Rasl10b/P2rx1/Hsd11b2/Cacna2d1/Tgfb1/Gnas/Ramp2/Mfsd2a/Abcc9/Arhgap35/Pon1/Dsc2/Gpr37l1/Cdh5/Snta1/Cacna1d/Camk2d/Ghrl/Agtrap/Qrfp/Kcnj2/Atp1b1/Thrb/Adamts16/Ank2/Nav2/Gpr4/Slc9a1/Adrb1/Comp/Cacna1e/Mdm4/Prkca/Jup/Shc1/Kcnma1/Abcg2/Cacna1h/Adm/Ace/Ddah1/Ptafr/Wnk1/Vegfc/Slc4a3/Gjc1/Slc2a5/Ocln/Mybpc3/Mmp2/Chd7/Tbxa2r/Po…
CC	GO:0098797	plasma membrane protein complex	-1.40864	0.0380988	Gna14/Cacna2d1/Slc3a2/Acvr2b/Diablo/Abhd6/Gnas/Itgb3/Ramp2/Tbc1d5/Abcc9/H2-Oa/Gjc2/Catsper2/Cdh5/Snta1/Cacna1d/Apc2/Cdh2/Il6st/Hfe/Acvr2a/Neo1/Catsperg1/Kcnj2/Atp1b1/Itga7/Duox2/Gjb6/Cacna1e/Kcnc2/Prkca/Kcng2/Cd6/Jup/H2-M3/Shc1/Kcnma1/Cacna1h/Itga10/Dchs1/Eps15l1/Lin7b/Ramp1/Itgae/Casp3/Gjc1/Osmr/Gna13/Itgad/Kcnc3/Traf5/H2-K1/Cflar/Insr/Chrnb1/Bmp2/Zap70/H2-Q6/Acvr1b/Vamp2/Catspere2/Birc2/Itga5/G…
BP	GO:0001667	ameboidal-type cell migration	-1.40711	0.0380988	Serpinf1/Braf/Cyp1b1/Pkn3/Mta2/Fbxw7/Sema4d/Src/Scarb1/Sema6c/Enpp2/Arf6/Ptprm/Nr2f2/Sema3f/Lama5/Bsg/Wnt5a/Rock2/Amotl1/Epha2/Agt/Pkn1/Ppard/Sema3c/Ager/Dcn/Appl2/Pafah1b1/Pdlim1/Tgfb1/Plk2/Itgb3/Cln3/Fer/Sema4b/Krit1/Jun/Cdh5/Clasp1/Phactr4/Rhob/Folr1/Spag6l/Nr4a1/Amotl2/Srgap2/Tacstd2/Dll4/Dnaja4/Pip5k1a/Map3k3/Evl/Prr5l/Plekhg5/Prkca/Bmper/Jup/Pten/Gata2/Grn/Crb2/Nfe2l2/Meox2/Lemd3/Serpine1/E…
BP	GO:0007178	transmembrane receptor protein serine/threonine kinase signaling pathway	-1.40468	0.0380988	Acvr2b/Zc3h3/Tgfb1/Ptprk/Numa1/Gcnt2/Tmem100/Tcf7l2/Tgif1/Ski/Jun/Cdh5/Tfap2b/Ccn1/Elapor2/Dlx1/Mtmr4/Folr1/Hfe/Acvr2a/Lrg1/Neo1/Aspn/Pakap/Fbn1/Afp/Comp/Vasn/Bmper/Chrd/Gdf11/Crb2/Hes5/Il17f/Bcl9l/Lemd3/Eid2/Kcp/Creb1/Rbpms/Nrep/Zyx/Rgma/Sulf1/Notch2/Spred3/Notch1/Scx/Atoh8/Zeb1/Fam83g/Snx6/Mir7-1/Bmp2/Acvr1b/Sfrp4/Nbl1/Pxn/Eng/Ep300/Gata6/Tgfbr3/Smad1/Peg10/Adamtsl2/Gdf15/Itga3/Smad4/Tgfb1i1/Rn…
BP	GO:0043087	regulation of GTPase activity	-1.40006	0.0380988	Ralgapb/Crk/Rapgef2/Tsc1/Asap3/Arap2/Wnt4/Wnt5a/Gpsm1/Epha2/F11r/Tbc1d15/Tbc1d10c/Rasa3/Pafah1b1/Ttc8/Tbc1d8/Gnas/Tax1bp3/Tbc1d2b/Rgs10/Tbc1d5/Vav1/Adap2/Tbck/Arhgap35/Mtss2/Arhgap22/Arhgef5/Prex1/Apc2/Usp6nl/Ccl12/Tbc1d4/Tiam1/Tbc1d10b/Srgap2/Rabgap1l/Ptprn2/Dock8/Arhgap12/Lims1/Arhgef16/Gmip/Pip5k1a/Dvl3/Adrb1/Snx18/Arap1/Syngap1/Efna5/Cpeb2/Rgp1/Arhgap45/Wnk1/Rgma/Arhgap29/Iqsec3/Rasa4/Rictor/…
BP	GO:0030098	lymphocyte differentiation	-1.39807	0.0380988	Aire/Nrarp/Il1a/Tsc1/Wnt4/Rc3h1/Mr1/Rhoh/Abl2/Inpp5d/Lag3/Il15ra/Sos1/Cd4/Pik3r6/Bcl11a/Pglyrp1/Cd19/Tgfb1/Vav1/H2-Oa/Prdm1/Prex1/Zbtb7b/Card11/Ctla4/Rora/Slamf6/Ptprc/Dll4/Clcf1/Plcl2/Mafb/Cr2/Kat7/Shb/Jak3/H2-M3/Rorc/Adrm1/Il7/Cd83/Zfp36l2/Hdac5/Notch2/Slc46a2/Gps2/Zeb1/Chd7/Ikzf1/Pou2f2/Slamf1/Stat5b/Tlr9/Dusp10/Spi1/Mertk/Zap70/Fgl2/Ctsl/Runx1/Dock10/Ep300/Mdk/Tcirg1/Stat3/Lck/Crtam/Il15/Rsad…
MF	GO:0003712	transcription coregulator activity	-1.39418	0.0380988	Ssbp3/Tle3/Pkn1/Btg2/Thrap3/Lmcd1/Asxl1/Bicral/Dpf3/Maml2/Brd8/Pdlim1/Hdgfl3/Bcl11a/Med11/Med20/Rybp/Bcl10/Sin3a/Hcfc2/Ss18l1/Erf/Ski/Camta1/Zbtb18/Wbp2/Bclaf1/Bcl9/Atxn7l3/Kdm3a/Nup98/Tle4/Dnajb1/Dpf2/Cited4/Mier3/Rfxank/Ncoa2/Ncoa1/Med12l/Kat7/Dhx9/Zfp541/Jup/Fus/Scai/Bcl9l/Eid2/Fhl2/Basp1/Rbpms/Zfpm1/Nrip1/Mms19/Hdac5/Ccdc62/Notch1/Lpin2/Rsf1/Sertad2/Tada1/Med13l/Tle2/Gps2/Camta2/Jade1/N4bp2l2…
BP	GO:1903706	regulation of hemopoiesis	-1.39343	0.0380988	Pilrb1/Inpp5d/Ager/Lag3/Il15ra/Sos1/Cd4/Clec2i/Pik3r6/Pglyrp1/Rb1/Foxo3/Tgfb1/Tal1/Gnas/Itgb3/H2-Oa/Prdm1/Jun/L3mbtl1/Zbtb7b/Card11/Ctla4/Csf1r/Csf3r/Acvr2a/Ptprc/H4c18/Dpf2/Mafb/Fbn1/Kat7/Prkca/Paf1/Clec2d/Shb/Jak3/H2-M3/Gata2/Rorc/Nfe2l2/Adrm1/Hes5/Il7/Ace/Creb1/Cd83/Ptn/Zfpm1/Ets1/Zfp36l2/Notch2/Notch1/Slc46a2/Zeb1/Ikzf1/Stat5b/Csf1/Tlr9/Dusp10/Spi1/N4bp2l2/Myc/Kitl/Zap70/Acvr1b/Fgl2/Runx1/Mdk…
MF	GO:0004674	protein serine/threonine kinase activity	-1.39128	0.0380988	Vrk3/Mknk1/Cdc42bpa/Mlkl/Nek4/Pim1/Rps6kb1/Cdc42bpb/Map3k5/Ikbke/Mak/Tgfbr3l/Ulk2/Cdk9/Tesk1/Phkg1/Map2k6/Mark4/Stk38/Braf/Ccnk/Map4k5/Cdkl4/Pkn3/Stk16/Nek5/Camkk2/Nrbp1/Raf1/Ttbk1/Eif2ak4/Map3k2/Nek10/Mapk11/Map3k6/Ikbkb/Clk1/Lrrk1/Rock2/Map3k12/Srpk2/Mapk6/Pkn1/Chek1/Prkch/Taok2/Bmp2k/Acvr2b/Plk2/Mark2/Cdk2/Csnk1e/Plk1/Ksr2/Cdk5/Stk40/Vrk1/Limk2/Mast4/Pbk/Camk2d/Sik2/Acvr2a/Mapk8/Snrk/Csnk1g1/V…
BP	GO:0002009	morphogenesis of an epithelium	-1.38645	0.0380988	Hey1/Tbx3/Tsc1/Btrc/Slc12a2/Wnt4/Lama5/Dvl1/Bsg/Wnt5a/Btbd7/Rock2/Tmeff2/Epha2/Agt/Abl2/Tead2/Sema3c/Sos1/Brpf1/Pafah1b1/Ttc8/Rdh10/Mllt3/Tgfb1/Tctn1/Actb/Bcl10/Arhgap35/Tgif1/Ski/C2cd3/Fzd2/Clasp1/Ccn1/Phactr4/Dact1/Rhob/Ift172/Pbx1/Folr1/Rpgrip1l/Tacstd2/Fat4/Dll4/Prickle1/B4galt1/Arhgap12/Adamts16/Pax8/Arid1a/Dvl3/Egf/Ryk/Pten/Adamts12/Hes5/Ajap1/Adm/Sall1/Numb/Dchs1/Tbx2/Vegfc/Rgma/Sema3e/Sul…
BP	GO:0048598	embryonic morphogenesis	-1.38643	0.0380988	Tbx3/Dusp1/Tsc1/Wnt4/Lama5/Dvl1/Wnt5a/Rock2/Tprn/Epha2/Abl2/Tead2/Sos1/Eya4/Brpf1/Acvr2b/Dusp2/Rdh10/Insig2/Tgfb1/Tal1/Tctn1/Gnas/Bcl10/Arhgap35/Tcf7l2/Tgif1/Erf/Tmie/Ski/C2cd3/Fzd2/Clasp1/Ccn1/Phactr4/Dact1/Mfap2/Ift172/Pbx1/Folr1/Rpgrip1l/Acvr2a/Dll4/Prickle1/Pax8/Lrp4/Mafb/Ift88/Ncoa1/Arid1a/Dvl3/Gjb6/Aff3/Paf1/Chrd/Wdr19/Tbc1d32/Gata2/Crb2/Hes5/Mmp16/Esrrb/Adm/Sall1/Zfp281/Tbx2/Cdkn1c/Wnk1/Ve…
BP	GO:0044057	regulation of system process	-1.38352	0.0380988	Mmp13/Scn1b/Chrm3/Agt/Lmcd1/Ager/Pde4d/Arg2/Fbxo32/P2rx1/Kcnj10/Cacna2d1/Foxo3/Gnas/Wasf3/Abcc9/Tmem100/Egr2/Grm3/Dsc2/Nrxn1/Yy1/Snta1/Cacna1d/Camk2d/Ncam1/Parp2/Ghrl/Gtf2ird2/Madd/Acvr2a/Kcnj2/Atp1b1/Dgat1/Jam2/Thrb/Ank2/Slc9a1/Reln/Adrb1/Cacna1e/Mdm4/Prkca/Jup/Pten/Shc1/Dlgap1/Kcnma1/C1qtnf3/Abcg2/Cacna1h/Unc13b/Adm/Ace/Inpp5k/Shisa7/Klk8/Ptafr/Wnk1/Fcgr4/Slc4a3/Dlgap4/Gjc1/Tnfrsf1a/Notch1/Zfhx…
BP	GO:0022604	regulation of cell morphogenesis	-1.37904	0.0380988	Braf/Hexb/Sema4d/Cdh4/Cacna1a/Icam1/Src/Rhog/Dnm2/Sema6c/Enpp2/Crk/Palm/Epb41l2/Rapgef2/Id1/Sema3f/Dvl1/Wnt5a/Strip1/F11r/Rhoh/Sh3glb1/Nedd4/Map1b/Ptprz1/Sema3c/Taok2/Ptprf/Pafah1b1/Bcl11a/Mark2/Itgb3/Wasf3/Plekho1/Mfsd2a/Sin3a/Arhgap35/Robo2/Sema4b/Ss18l1/Rhobtb1/Kif1a/Cdk5/Prex1/Ccl12/Cdh2/Rhob/Ifrd1/Ptprs/Csf1r/Tiam1/Tacstd2/Rhobtb2/Kif13b/Pakap/Itga7/Lims1/Sdc2/Lrrc4c/Zswim5/Lrp4/Epb42/Reln/D…
BP	GO:0016569	covalent chromatin modification	-1.3766	0.0380988	Setdb1/Pkn1/Eed/Chek1/Uimc1/Asxl1/Ehmt2/Pcgf5/Arid4b/Auts2/Eya4/Brd8/Brpf1/Msl1/Tgfb1/Rybp/Cdk2/Sin3a/Morc2a/Chd1/Sfpq/Arid4a/Cdk5/Phf14/Otub2/Vrk1/Wbp2/Padi6/Sphk2/Zbtb7b/Baz2a/Tet1/Ehmt1/Usp7/Setd1b/Atxn7l3/Kdm3a/Tert/Epc1/Dot1l/Rnf40/Hdac11/Ncoa1/Ddb2/Rnf168/Kat7/Zfp541/Prkca/Paf1/Ubr5/Gata2/Rlf/Bap1/Phf20/Padi3/Aicda/Brpf3/Prkd2/Ep400/H1f2/Brd4/Prkcd/Hdac5/Setd5/Kmt2a/Kmt2b/Tada1/Wac/Kansl1/S…
BP	GO:0008610	lipid biosynthetic process	1.37635	0.0380988	Igf1/Acsbg1/Sqle/Hsd17b7/Stard4/Ch25h/Acaca/Sptlc1/Alox15/Ptpmt1/Sc5d/Tamm41/Amacr/Cyb5r3/Crls1/Elovl1/Hacd1/Myo5a/Prkag1/Mvk/Ptgds/Alox5/Dhcr24/Fdps/Hacd2/Pigt/Degs1/Cers5/Pigs/Fgf2/Ptges2/Far1/Fasn/Dhcr7/Rab38/Sptssa/Srebf2/Prxl2b/Acsl5/Pigw/Hsd17b12/Ptdss1/Sorbs1/Atp1a1/Decr2/St8sia6/Pigp/Agpat5/Acsl1/Akt1/Prpf19/Erg28/Insig1/Aldh1a1/Scd2/Sdr42e1/Selenoi/St6galnac3/Serac1/Cyb5r1/Acly/Ddx20/Sh3…
BP	GO:0006935	chemotaxis	-1.36896	0.0380988	Crk/Ptprm/Dusp1/Slc12a2/Sema3f/Lama5/Dvl1/Bsg/Wnt5a/Epha2/Scn1b/Rhoh/Sema3c/Ager/Pde4d/Il17ra/Elmo2/Ttc8/Tgfb1/Itgb3/Vav1/Fer/Arhgap35/Robo2/Egr2/Sema4b/Dysf/Cdk5/Arhgef5/Ccn1/Prex1/Ccl12/Ncam1/Klf7/Csf1r/Tiam1/Rtn4rl1/Csf3r/Nr4a1/Neo1/Cklf/S100a9/Arhgef16/Pip5k1a/Evl/Zswim5/Reln/S100a8/Ryk/Tirap/Plekhg5/Prkca/Mapk8ip3/Efna5/Fezf2/Plgrkt/Serpine1/Pik3cd/Creb1/Ptn/Ptafr/Wnk1/Vegfc/Prkd2/Xcr1/Tenm2…
CC	GO:0005789	endoplasmic reticulum membrane	1.36214	0.0380988	Atp2a1/Slc35g1/Hsd17b7/Gdpd5/Ch25h/Spcs3/Ergic1/Tmem147/Nomo1/Sptlc1/Dad1/Fkbp1a/Slc27a4/Sc5d/Emc6/Itpr3/Cyb5r3/Dnajb14/Bcap29/Elovl1/Hacd1/Esyt3/Sgpp1/Nfe2l1/Spcs2/Stt3a/Wfs1/Yif1b/Klhl41/Hacd2/Pigt/Rpn1/Vapb/Tmem258/Atxn3/Calr3/Pigs/Emc2/Tm6sf2/Srprb/Dhcr7/Stt3b/Sptssa/Srebf2/Bcl2/Ptdss1/B3gat1/Tkt/Ssr1/Ubxn1/Tmem14a/Sec63/Tmco1/Sacm1l/Pigp/Zmpste24/Agpat5/Insig1/Ostc/Scd2/Selenoi/Emc7/Mogs/Lma…
BP	GO:0002683	negative regulation of immune system process	-1.34697	0.0380988	Cd160/Pvrig/Cebpb/Tnfrsf14/Itch/Fcrl5/Vpreb3/Pdcd1lg2/Inpp4b/Nrarp/Crk/Dusp1/Ilrun/Cd47/Rc3h1/Pkn1/Pilrb1/Inpp5d/Lag3/Tbc1d10c/Arg2/Clec2i/Pglyrp1/Samhd1/Tgfb1/Tmbim6/Bcl10/Siglecg/H2-Oa/Fer/Sla2/Acod1/Zpbp2/Prdm1/Gpatch3/Ccl12/Zbtb7b/Ctla4/Hfe/Scgb1a1/Il20rb/Slfn1/Ptprc/H4c18/Dpf2/Plcl2/Mafb/Fbn1/Paf1/Clec2d/Jak3/H2-M3/Gata2/Grn/Nfe2l2/Hes5/Tap2/Zfpm1/Rabgef1/Clnk/Blk/Casp3/Notch1/Gps2/Nr1d1/Cd2…
BP	GO:0010608	posttranscriptional regulation of gene expression	1.32616	0.0380988	Igf1/Rcc1l/Slc11a1/Aplp1/Fastkd2/Rps3/Rpl38/Pum3/Otud6b/Rpl22/Rack1/Igfbp5/Aco1/Rpl13a/Eif3k/Nudt21/Nsun2/Eif4e3/Pcid2/Eif3b/Rplp1/Npm1/Rps3a1/Rpl26/Dph7/Mvk/Mrps27/C1qbp/Dgcr8/Rps9/Habp4/Trdmt1/Ncbp1/Srp9/Polr2d/Larp4b/Rbm20/Pus7/Dnajc3/Cdc37/Ireb2/Eef2/Prkra/Syncrip/Gemin5/Rpl5/Ltn1/Hnrnpr/Ybx1/Fastkd3/Cdk5rap1/Apex1/Trub2/Zmpste24/Akt1/Eif5a/Dph5/Eif4ebp2/Pstk/Eif3e/Cnot1/Tsfm/Trap1/Eif2b5/Lin…
BP	GO:0060332	positive regulation of response to interferon-gamma	-1.88367	0.0381196	Hpx/Med1/Irgm2/Nlrc5/Parp9/Irgm1
BP	GO:0060335	positive regulation of interferon-gamma-mediated signaling pathway	-1.88367	0.0381196	Hpx/Med1/Irgm2/Nlrc5/Parp9/Irgm1
BP	GO:0033604	negative regulation of catecholamine secretion	-2.03224	0.0579415	P2ry12/Gabbr1/Ptger3/Crhr2
CC	GO:0033646	host intracellular part	-2.02554	0.0579415	Gbp7/Iigp1/Irgm2/Gbp3/Gbp6/Gbp9/Gbp2
CC	GO:0043656	host intracellular region	-2.02554	0.0579415	Gbp7/Iigp1/Irgm2/Gbp3/Gbp6/Gbp9/Gbp2
CC	GO:0065010	extracellular membrane-bounded organelle	-2.01521	0.0579415	Gbp7/Iigp1/Irgm2/Gbp3/Gbp6/Gbp9/Gbp2
CC	GO:0018995	host cellular component	-2.00925	0.0579415	Gbp7/Iigp1/Irgm2/Gbp3/Gbp6/Gbp9/Gbp2
CC	GO:0033643	host cell part	-2.00925	0.0579415	Gbp7/Iigp1/Irgm2/Gbp3/Gbp6/Gbp9/Gbp2
CC	GO:0043657	host cell	-2.00925	0.0579415	Gbp7/Iigp1/Irgm2/Gbp3/Gbp6/Gbp9/Gbp2
MF	GO:0046977	TAP binding	-1.96674	0.0579415	Tap2/H2-K1/Tapbp/H2-Q6/H2-Q7/H2-Q4/H2-Q10/Tap1
BP	GO:2000347	positive regulation of hepatocyte proliferation	-1.91462	0.0579415	Ptn/Cflar/Hpn/Mdk/Med1/Il18
BP	GO:1904851	positive regulation of establishment of protein localization to telomere	1.906	0.0579415	Tcp1/Cct5/Cct2/Cct6a/Cct4/Cct3/Cct7/Cct8
BP	GO:0097119	postsynaptic density protein 95 clustering	-1.90334	0.0579415	Nrxn1/Cdh2/Reln/Nrxn2/Lrrc4/Nlgn2
CC	GO:0031932	TORC2 complex	-1.89398	0.0579415	Sesn3/Prr5l/Rictor/Smg1/Sesn2
BP	GO:0035455	response to interferon-alpha	-1.89359	0.0579415	Ifitm3/Ifitm7/Myc/Bst2/Ifi204/Ifit1/Adar/Tgtp1/Ifit3/Ifit2/Eif2ak2
CC	GO:0055029	nuclear DNA-directed RNA polymerase complex	1.88119	0.0579415	Polr3g/Polr1b/Polr3d/Gtf2e1/Ccnh/Gtf2h4/Taf13/Polr3e/Polr1e/Polr3h/Polr2d/Taf2/Cdk7/Gtf2b/Gtf2e2/Taf11/Polr2i/Taf5l/Polr2b/Mnat1/Gtf2h3/Polr2m/Gtf2h5/Polr3k/Taf3/Ercc3/Polr1d/Taf6/Cdc73/Supt3/Polr2l/Wdr61/Tcea1/Polr2j/Taf9/Ctr9/Leo1/Taf10
BP	GO:0070200	establishment of protein localization to telomere	1.87601	0.0579415	Tcp1/Cct5/Cct2/Cct6a/Nabp2/Cct4/Cct3/Cct7/Cct8
BP	GO:0009208	pyrimidine ribonucleoside triphosphate metabolic process	1.86577	0.0579415	Cad/Nme6/Nme3/Nme7/Ak3/Ctps
BP	GO:0006085	acetyl-CoA biosynthetic process	1.86137	0.0579415	Acat1/Acly/Ppcs/Pdhx/Acss2/Pdhb/Pdk4/Dld/Dlat
BP	GO:0002507	tolerance induction	-1.85791	0.0579415	Cd86/Itch/Aire/Tgfb1/Acod1/Phlpp1/H2-M3/Blk/Cd274/Runx1/C3ar1/H2-T23/Marchf7/Icos
CC	GO:0005682	U5 snRNP	1.85063	0.0579415	Snrpg/Snrpd2/Txnl4b/Snrpe/Prpf18/Snrnp200/Txnl4a/Snrpd3/Prpf8/Snrpb/Ddx23/Prpf6/Snrpd1
BP	GO:0006953	acute-phase response	-1.84288	0.0579415	Stat5b/Serpina3n/Stat3/Ccr5/Orm1/Cd163/Ptger3
BP	GO:0018202	peptidyl-histidine modification	1.83694	0.0579415	Mettl18/Dph7/Dph5/Dph2/Dph3/Dph6
BP	GO:1901098	positive regulation of autophagosome maturation	-1.83163	0.0579415	Clec16a/Smcr8/Irgm2/Fyco1/Irgm1
BP	GO:0098840	protein transport along microtubule	1.82853	0.0579415	Bbs12/Hspb11/Arl3/Ift80/Myo5a/Ttc21a/Ift27/Ttc30a1/Camsap3/Dlg2/Ttc26/Ssx2ip/Lca5/Ift20/Ttc21b/Traf3ip1/Nme7/Ift52/Wdr60/Cluap1/Map1a/Wdr35/Ssna1/Kif5c/Kif5b
BP	GO:0099118	microtubule-based protein transport	1.82853	0.0579415	Bbs12/Hspb11/Arl3/Ift80/Myo5a/Ttc21a/Ift27/Ttc30a1/Camsap3/Dlg2/Ttc26/Ssx2ip/Lca5/Ift20/Ttc21b/Traf3ip1/Nme7/Ift52/Wdr60/Cluap1/Map1a/Wdr35/Ssna1/Kif5c/Kif5b
BP	GO:0033865	nucleoside bisphosphate metabolic process	1.82553	0.0579415	Acaca/Pank3/Mvk/Acot6/Far1/Fasn/Acat1/Acsl5/Cs/Acsl1/Slc27a3/Acly/Mccc2/Gpat4/Suclg1/Hsd17b4/Sucla2/Ppcs/Acsl3/Acot8/Pdhx/Acss2/Hmgcr/Scp2/Hmgcs1/Pdhb/Pdk4/Dld/Acaa2
BP	GO:0033875	ribonucleoside bisphosphate metabolic process	1.82553	0.0579415	Acaca/Pank3/Mvk/Acot6/Far1/Fasn/Acat1/Acsl5/Cs/Acsl1/Slc27a3/Acly/Mccc2/Gpat4/Suclg1/Hsd17b4/Sucla2/Ppcs/Acsl3/Acot8/Pdhx/Acss2/Hmgcr/Scp2/Hmgcs1/Pdhb/Pdk4/Dld/Acaa2
BP	GO:0034032	purine nucleoside bisphosphate metabolic process	1.82553	0.0579415	Acaca/Pank3/Mvk/Acot6/Far1/Fasn/Acat1/Acsl5/Cs/Acsl1/Slc27a3/Acly/Mccc2/Gpat4/Suclg1/Hsd17b4/Sucla2/Ppcs/Acsl3/Acot8/Pdhx/Acss2/Hmgcr/Scp2/Hmgcs1/Pdhb/Pdk4/Dld/Acaa2
CC	GO:1905368	peptidase complex	1.82469	0.0579415	Spcs3/Eny2/Spcs2/Ubqln1/Pigt/Pigs/Psma8/Psmd5/Rad23b/Afg3l2/Psmb1/Afg3l1/Usp14/Psme3/Psma3/Ube3a/Psmb7/Rad23a/Psma6/Spcs1/Taf6/Psma5/Pigk/Gpaa1/Ubqln4/Psmb2/Psmb3/Ide/Taf9/Psmb5/Psmd6/Psmf1/Psmd1/Psmc2/Psmd3/Psmb4/Psmc1/Txnl1/Psmc3/Psmd2/Vcp/Zfand2b/Sem1/Psma7/Psmc4/Psmd4/Psmd14/Psma4/Psma2
BP	GO:0045047	protein targeting to ER	1.82319	0.0579415	Spcs3/Spcs2/Srprb/Srp9/Sec63/Get1/Tram1/Srp54c/Sec61b/Srp72/Sec61a1/Srp14/Spcs1/Pmm2
MF	GO:0001223	transcription coactivator binding	-1.81961	0.0579415	Tead2/Ppard/Rora/Tert/Thrb/Rela/Vgll4/Rorc/Creb1/Ccnt2/Foxo1/Smad4/Zbtb17/Ppara
CC	GO:0033588	Elongator holoenzyme complex	1.81928	0.0579415	Elp2/Kti12/Elp5/Elp6/Elp3/Elp4/Elp1
BP	GO:0052372	modulation by symbiont of entry into host	-1.81617	0.0579415	Nectin2/Ifitm3/Ifitm7/Trim12c/Trim21/Trim26/Trim5/Trim14/Trim30c/Fcnb/Trim34a/Trim12a/Trim56/Trim30d/Trim30b/Trim30a
MF	GO:0000049	tRNA binding	1.81013	0.0579415	Dtd2/Mettl1/Xpot/Rpl6/Iars/Nsun2/Rps10/Mrps27/Sars/Mars1/Pstk/Alkbh8/Trmt10b/Nat10/Trmt11/Kars/Ears2/Trnau1ap/Trnt1/Rars/Aimp1/Ighmbp2/Nsun3/Xpo5/Elp3/Trmt10c/Elp1
BP	GO:0046148	pigment biosynthetic process	1.79855	0.0579415	Slc24a5/Myo5a/Alad/Gart/Ireb2/Slc25a39/Appl1/Mfsd12/Atpif1/Uros/Fxn/Ddt/Shmt2/Hmbs/Cpox/Cdh3/Hnf1a/Tmem14c/Gipc1/Snx3/Aprt/Fech/Slc11a2/Cox10/Urod
BP	GO:0008535	respiratory chain complex IV assembly	1.79521	0.0579415	Smim20/Timm21/Cox14/Fastkd3/Coa8/Sco1/Cox20/Cox16/Sco2/Pet117/Cox17/Cox18/Coa4/Cox10/Cox19/Pet100
CC	GO:0070069	cytochrome complex	1.79501	0.0579415	Uqcrh/Cox8a/Cyc1/Uqcr10/Cox4i1/Uqcrc2/Cox6a1/Uqcrc1/Uqcrfs1/Cox4i2/Cox5a/AA467197/Ndufa4l2/Uqcrb
CC	GO:0071013	catalytic step 2 spliceosome	1.7905	0.0579415	Snrpg/Snrpd2/Gpatch1/Dhx35/Syncrip/Ppil3/Hnrnpr/Prpf19/Wdr83/Snrpb2/Crnkl1/Frg1/Snrnp200/Sf3b2/Cwc15/Snrpd3/Pabpc1/Ppie/Cwc27/Prpf8/Eif4a3/Snrpb/Sf3b3/Eftud2/Sf3a1/Snrpa1/Ddx23/Ppil1/Cwc22/Ddx41/Aqr/Pnn/Cdc40/Prpf6/Lsm2/Sf3a3/Snrpd1/Dhx8/Cdc5l/Mtrex/Magoh
CC	GO:0005669	transcription factor TFIID complex	1.78804	0.0579415	Gtf2e1/Gtf2h4/Taf13/Taf2/Gtf2b/Gtf2e2/Taf11/Gtf2h3/Gtf2h5/Taf3/Ercc3/Taf6/Tcea1/Taf9/Taf10
BP	GO:0002673	regulation of acute inflammatory response	-1.78477	0.0579415	Adora1/Dnase1l3/Ash1l/Fcgr2b/Fcgr1/Ccr5/H2-T23/F12/Pla2g2d/Ptger3
BP	GO:0006637	acyl-CoA metabolic process	1.7813	0.0579415	Acaca/Mvk/Acot6/Far1/Fasn/Acat1/Acsl5/Cs/Acsl1/Slc27a3/Acly/Gpat4/Suclg1/Hsd17b4/Sucla2/Ppcs/Acsl3/Acot8/Pdhx/Acss2/Scp2/Hmgcs1/Pdhb/Pdk4/Dld/Acaa2
BP	GO:0035383	thioester metabolic process	1.7813	0.0579415	Acaca/Mvk/Acot6/Far1/Fasn/Acat1/Acsl5/Cs/Acsl1/Slc27a3/Acly/Gpat4/Suclg1/Hsd17b4/Sucla2/Ppcs/Acsl3/Acot8/Pdhx/Acss2/Scp2/Hmgcs1/Pdhb/Pdk4/Dld/Acaa2
BP	GO:0046051	UTP metabolic process	1.78062	0.0579415	Cad/Nme6/Nme3/Nme7/Ak3
CC	GO:0071541	eukaryotic translation initiation factor 3 complex, eIF3m	1.77524	0.0579415	Eif3m/Eif3b/Eif3i/Eif3h/Eif3f
CC	GO:0005742	mitochondrial outer membrane translocase complex	1.77443	0.0579415	Tomm40/Tomm20/Tomm5/Tomm7/Tomm22/Tomm70a/Tomm40l
BP	GO:0018198	peptidyl-cysteine modification	1.76628	0.0579415	Zdhhc3/Adh5/Rab3b/Park7/Zdhhc18/Zdhhc20/Prdx3/Zdhhc6/Hmbs/Golga7/Zdhhc8/Golga7b/Gapdh/Chchd4/Atp2b4/Rab3d/Zdhhc21/Clip3/Txn1/Zdhhc4/Nos1/Zdhhc23/Map6d1/Tmx3/Zdhhc7
BP	GO:0009209	pyrimidine ribonucleoside triphosphate biosynthetic process	1.76372	0.0579415	Cad/Nme6/Nme3/Nme7/Ctps
MF	GO:0051536	iron-sulfur cluster binding	1.76267	0.0579415	Aco1/Rsad1/Nfu1/Glrx5/Aifm3/Bola2/Ndufs2/Cisd1/Ireb2/Fdx2/Ndufv1/Cdk5rap1/Glrx3/Nubpl/Aco2/Ndufs7/Ndufs8/Rfesd/Fxn/Cisd3/Elp3/Ndufs1/Nubp1/Ndufv2/Uqcrfs1/Cisd2/Aox2/Nthl1/Sdhb
MF	GO:0051540	metal cluster binding	1.76267	0.0579415	Aco1/Rsad1/Nfu1/Glrx5/Aifm3/Bola2/Ndufs2/Cisd1/Ireb2/Fdx2/Ndufv1/Cdk5rap1/Glrx3/Nubpl/Aco2/Ndufs7/Ndufs8/Rfesd/Fxn/Cisd3/Elp3/Ndufs1/Nubp1/Ndufv2/Uqcrfs1/Cisd2/Aox2/Nthl1/Sdhb
CC	GO:0030134	COPII-coated ER to Golgi transport vesicle	1.76162	0.0579415	Ergic1/Tmed1/Yif1b/Tmed9/Lman1/Ddhd2/Lman2/Sec31a/Cnih4/Tmed2/Ergic2/Uso1/Sec23ip/Yif1a/Sar1a/Pitpnm3/Tmed3/Gosr2/Tmed10/Sec23a/Tex261/Sec24d/Sar1b/Vti1b/Ergic3/Pdcd6/Sec24b
CC	GO:0071011	precatalytic spliceosome	1.7616	0.0579415	Snrpg/Snrpd2/Wbp4/Zmat2/Phf5a/Snrpb2/Lsm6/Snrpe/Prpf31/Snrnp200/Bud13/Sf3b2/Txnl4a/Snrpd3/Cwc27/Prpf8/Lsm8/Snrpb/Sf3b3/Eftud2/Lsm5/Sf3a1/Snrpa1/Snu13/Cwc22/Mfap1a/Prpf6/Lsm2/Sf3a3/Snrpd1/Dhx16/Lsm4
MF	GO:0001094	TFIID-class transcription factor complex binding	1.75317	0.0579415	Ercc4/Znhit6/Ruvbl2/Nop58/Ruvbl1
BP	GO:0051154	negative regulation of striated muscle cell differentiation	-1.75016	0.0579415	Hdac5/Notch1/Cflar/Bmp2/Frs2/Bhlha15/Smad4/Dll1/Cxcl10/Daxx/Ppara
MF	GO:0070180	large ribosomal subunit rRNA binding	1.74801	0.0579415	Rpl19/Rpl23/Rpl23a/Rpl37a/Rplp0/Rpl12/Rpl17
BP	GO:1901606	alpha-amino acid catabolic process	1.74752	0.0579415	Qdpr/Prodh/Ppat/Hibch/Blmh/Nos3/Oat/Fah/Acat1/Adhfe1/Gcat/Mccc2/Glud1/Afmid/Hal/Ivd
CC	GO:0030880	RNA polymerase complex	1.74747	0.0579415	Polr3g/Polr1b/Polr3d/Gtf2e1/Ccnh/Gtf2h4/Taf13/Polr3e/Polr1e/Polr3h/Polr2d/Taf2/Cdk7/Gtf2b/Gtf2e2/Taf11/Polr2i/Taf5l/Polr2b/Mnat1/Gtf2h3/Polr2m/Gtf2h5/Polr3k/Taf3/Ercc3/Polr1d/Taf6/Cdc73/Supt3/Polr2l/Wdr61/Tcea1/Polr2j/Taf9/Ctr9/Leo1/Taf10
CC	GO:0000502	proteasome complex	1.74353	0.0579415	Ubqln1/Psma8/Psmd5/Rad23b/Psmb1/Usp14/Psme3/Psma3/Ube3a/Psmb7/Rad23a/Psma6/Psma5/Ubqln4/Psmb2/Psmb3/Ide/Psmb5/Psmd6/Psmf1/Psmd1/Psmc2/Psmd3/Psmb4/Psmc1/Txnl1/Psmc3/Psmd2/Vcp/Zfand2b/Sem1/Psma7/Psmc4/Psmd4/Psmd14/Psma4/Psma2
BP	GO:0042267	natural killer cell mediated cytotoxicity	-1.74344	0.0579415	Lag3/Pik3r6/Stx11/Vav1/Slamf6/Nectin2/Rnf19b/H60b/Clec2d/H2-M3/Tap2/Unc13d/Stat5b/Il18rap/Crtam/Klre1/H2-T23/Rab27a/Tap1/Il18/Lgals9
CC	GO:0030126	COPI vesicle coat	1.74045	0.0579415	Copz2/Copa/Dipk2a/Cope/Tmed3/Copb1/Scyl1/Copz1/Copg2/Copb2/Copg1
BP	GO:0031282	regulation of guanylate cyclase activity	1.74039	0.0579415	Rd3/Hpca/Nos3
BP	GO:0051031	tRNA transport	1.73444	0.0579415	Xpot/Nol6/Tomm20/Ybx1
BP	GO:0035384	thioester biosynthetic process	1.73073	0.0579415	Acat1/Acsl5/Acsl1/Acly/Ppcs/Pdhx/Acss2/Pdhb/Pdk4/Dld/Dlat
BP	GO:0071616	acyl-CoA biosynthetic process	1.73073	0.0579415	Acat1/Acsl5/Acsl1/Acly/Ppcs/Pdhx/Acss2/Pdhb/Pdk4/Dld/Dlat
BP	GO:0051643	endoplasmic reticulum localization	1.71665	0.0579415	Myo5a/Esyt3/Vapb/Polr2m/Mospd3/Esyt2
BP	GO:0006956	complement activation	-1.71589	0.0579415	Cr2/Cfb/Masp2/C1s2/C1ra/Masp1/Cd5l/Mfap4/Cd55/Fcnb/C4b/C2/C6
MF	GO:0034062	5'-3' RNA polymerase activity	1.71454	0.0579415	Polr3g/Polr1b/Polr3d/Polr3e/Polr1e/Polr3h/Polr2d/Polr2i/Polr2b/Polr2m/Polr3k/Polr1d/Polr2l/Polr2j
MF	GO:0097747	RNA polymerase activity	1.71454	0.0579415	Polr3g/Polr1b/Polr3d/Polr3e/Polr1e/Polr3h/Polr2d/Polr2i/Polr2b/Polr2m/Polr3k/Polr1d/Polr2l/Polr2j
CC	GO:0048787	presynaptic active zone membrane	-1.70963	0.0579415	P2rx1/Cacna2d1/Stx11/Nrxn1/Cacna1d/Cdh2/Kcnma1/Cacna1h/Apba1/Adra2a/Gpm6a/Stx1a/Lrfn3/Stx19/Cplx3/Lpar2
BP	GO:0032481	positive regulation of type I interferon production	-1.70955	0.0579415	Tlr9/Tlr3/Cgas/Chuk/Setd2/Irf7/Zbtb20/Ticam1/Ifih1/Stat1/Ddx58/Dhx58/Mmp12
MF	GO:0018812	3-hydroxyacyl-CoA dehydratase activity	1.70426	0.0579415	Hacd1/Hacd2/Hsd17b4/Hacd4/Hacd3
BP	GO:0046039	GTP metabolic process	1.7026	0.0579415	Nme6/Nme3/Rab23/Nme7/Impdh2/Ak3/Ran/Ak4/Mfn1/Opa1/Rhoa/Nme1/Gnai3
BP	GO:0006289	nucleotide-excision repair	1.70126	0.0579415	Ogg1/Gtf2h4/Hus1/Ercc4/Cul4a/Ddb1/Dclre1b/Rad23b/Polk/Ercc8/Rpa1/Polr2i/Rpa3/Mnat1/Gtf2h3/Gtf2h5/Ercc3/Hmgn1/Rad23a/Lig4/Rpa2/Commd1/Slx4/Nthl1
BP	GO:0007006	mitochondrial membrane organization	1.6986	0.0579415	Rcc1l/Tomm40/Mtfp1/Samm50/Tomm20/Mfn2/Slc25a4/Bcl2l2/Ppif/Ndufa13/Micos13/Timm9/Them4/Alkbh7/Bcl2/Romo1/Tmem14a/Afg3l2/Afg3l1/Pdcd5/Atpif1/Chchd3/Dnajc11/Chchd6/Timm13/Siva1/Tomm22/Bcl2l1/Tmem11
BP	GO:0090305	nucleic acid phosphodiester bond hydrolysis	1.6968	0.0579415	Cdkn2a/Ogg1/Nudt21/Rps21/Npm1/Exosc7/Rcl1/Ercc4/Tsr1/Pam16/Dffa/Ncbp1/Endog/Mre11a/Elac2/Exosc2/Bop1/Nhp2/Cpsf4l/Nob1/Polr2i/Nol9/Dxo/Utp23/Pop1/Rrs1/Hormad1/Nmnat1/Bms1/Tbl3/Polr3k/Ddx1/Ercc3/Fip1l1/Ncbp2/Dnase1/Edc3/Exosc3/Dicer1/Dcp1a/Rnase4/Rpp30/Nthl1/Rad50/Exosc10/Rrp36
BP	GO:0008637	apoptotic mitochondrial changes	1.69508	0.0579415	Cdkn2a/Atp2a1/Igf1/Mllt11/Triap1/Slc25a4/Bcl2l2/Ppif/Sod2/Them4/Pam16/Hspd1/Bcl2/Tmem14a/Akt1/Parl/Pdcd5/Atpif1/Ggct/Gclm/Prelid1/Fxn/Siva1/Wdr35/Bcl2l1/Rnf7/Ccar2/Ndufs1/Fam162a/Acaa2/Naif1/Vps35/Lmna/Opa1
MF	GO:0097177	mitochondrial ribosome binding	1.67834	0.0579415	Mrps27/C1qbp
BP	GO:0044409	entry into host	-1.66853	0.0579415	Ifitm3/Ifitm7/AU040320/Vps16/Trim12c/Trim21/Trim26/Trim5/Ctsb/Trim14/Trim30c/Fcnb/Nectin4/Trim34a/Trim12a/Trim56/Trim30d/Trim30b/Naip5/Trim30a
MF	GO:0070888	E-box binding	-1.66598	0.0579415	Max/Scx/Atoh8/Zeb1/Nr1d1/Myc/Ascl2/Twist1/Mitf/Per1/Ciart/Tcf4
CC	GO:0005758	mitochondrial intermembrane space	1.66316	0.0579415	Arl2bp/Ndufa8/1810058I24Rik/Triap1/Park7/Sirt5/Timm9/Sdhaf3/Cat/Clpb/Trap1/Ak3/Chchd2/Micu2/Prelid1/Timm13/Shmt2/Ak2/Coa7/Cpox/Star/Chchd4/Ndufs1/Ndufb7/Dtymk/Nln/Opa1/Prelid2/Cox17/Prelid3a/Uqcc2/Thop1/Bloc1s1/Coa4
CC	GO:0005777	peroxisome	1.64981	0.0579415	Pex19/Amacr/Atad1/Myo5a/Zadh2/Mvk/Trim37/Fdps/Slc22a21/Hspd1/Acot6/Far1/Tkt/Decr2/Hsdl2/Hacl1/Nudt19/Cat/Acsl1/Pex10/Pex26/Acox1/Pxmp2/Pxt1/Ech1/Hsd17b4/Agps/Gnpat/Acsl3/Acot8/Paox
CC	GO:0042579	microbody	1.64981	0.0579415	Pex19/Amacr/Atad1/Myo5a/Zadh2/Mvk/Trim37/Fdps/Slc22a21/Hspd1/Acot6/Far1/Tkt/Decr2/Hsdl2/Hacl1/Nudt19/Cat/Acsl1/Pex10/Pex26/Acox1/Pxmp2/Pxt1/Ech1/Hsd17b4/Agps/Gnpat/Acsl3/Acot8/Paox
BP	GO:0044272	sulfur compound biosynthetic process	1.63215	0.0579415	Chpf/Glce/Chst12/Mtap/Acat1/Mthfd1/Acsl5/Acsl1/Acly/Gstm2/Hagh/Dse/Ugdh/Gclm/Xylt2/Ppcs/Mthfd2l/Gss/Chst3/Pdhx/Acss2/Ext1/Mpst/Mettl16/Mtrr/Mri1/Pdhb/Pdk4/Dld/Mat2b/Chpf2/Dlat
BP	GO:0006611	protein export from nucleus	1.62862	0.0579415	Cdkn2a/Xpot/Dnajc27/Nol6/Rps15/Nsun2/Pcid2/Eny2/Npm1/Ddx19a/Park7/Nup160/Ncbp1/Polr2d/Abce1/Hspa9/Sdad1/Thoc3/Eif5a/Thoc5/Nup93/Gle1/Cse1l/Ddx19b/Rasl2-9/Nup107/Nupl2/Ifi27/Eif6/Uhmk1/Rrs1/Ran/Xpo5
CC	GO:0031970	organelle envelope lumen	1.62116	0.0579415	Arl2bp/Ndufa8/1810058I24Rik/Triap1/Alox5/Park7/Sirt5/Timm9/Sdhaf3/Cat/Clpb/Trap1/Ak3/Chchd2/Micu2/Prelid1/Timm13/Shmt2/Ak2/Coa7/Cpox/Star/Chchd4/Ndufs1/Ndufb7/Dtymk/Nln/Opa1/Prelid2/Cox17/Prelid3a/Uqcc2/Thop1/Bloc1s1/Ptges/Coa4
BP	GO:0052126	movement in host environment	-1.60265	0.0579415	Ifitm3/Ifitm7/AU040320/Vps16/Trim12c/Trim21/Trim26/Trim5/Ist1/Ctsb/Trim14/Trim30c/Fcnb/Nectin4/Trim34a/Vps37b/Trim12a/Trim56/Trim30d/Trim30b/Naip5/Trim30a/Pml
BP	GO:0070664	negative regulation of leukocyte proliferation	-1.60247	0.0579415	Cd86/Pde5a/Cebpb/Tnfrsf14/Itch/Pdcd1lg2/Rc3h1/Pkn1/Inpp5d/Gstp1/Arg2/Tgfb1/Prdm1/Ccl12/Zbtb7b/Ctla4/Scgb1a1/Il20rb/Slfn1/H2-M3/Blk/Casp3/Cd274/Sdc4/Fcgr2b/Crtam/Peli1/Cd276/Dlg5/Marchf7/Pla2g2d/Lgals9
MF	GO:0015078	proton transmembrane transporter activity	1.5853	0.0579415	Atp2a1/Slc11a1/Cox8a/Cox4i1/Atp5c1/Atp5o/Atp6v1g2/Atp6v0e/Slc9b2/Slc45a4/Atp6v0d2/Atp5a1/Atp5e/Atp5g3/Atp5pb/Atp5j/Cox6a1/Cox7a2l/Atp5d/Slc9a4/Cox7a1/Cox6c/Atp2a3/Atp5b/Atp5g2/Atp6v1f/Cox4i2/Atp5j2/Atp6v1e1/Atp6v0a1/Cox5a/AA467197/Atp5h/Letm1
BP	GO:1901890	positive regulation of cell junction assembly	-1.57016	0.0579415	Grid2/Clstn1/Kdr/Thbs2/Sema4d/Enpp2/Cldn19/Tsc1/Wnt4/Epha2/Agt/Col16a1/Nrxn1/Adgrb2/Ghrl/Lims1/Amigo2/Prkca/Eef2k/Efna5/Flrt1/Sdc4/Amigo1/Tpbg/Adgrl2/Adgrl1/Ephb3/Agrn/Dlg5/Pik3r1/Cux2/Nlgn2
BP	GO:0051168	nuclear export	1.56732	0.0579415	Cdkn2a/Xpot/Dnajc27/Nol6/Rps15/Nsun2/Pcid2/Eny2/Npm1/Ddx19a/Park7/Nup160/Rita1/Phax/Ncbp1/Polr2d/Abce1/Hspa9/Sdad1/Thoc3/Eif5a/Thoc5/Nup93/Gle1/Cse1l/Ddx19b/Rasl2-9/Nup107/Nupl2/Ifi27/Eif6/Uhmk1/Rrs1/Rbm27/Ran/Xpo5
MF	GO:0022843	voltage-gated cation channel activity	-1.56234	0.0579415	Kcnk2/Grin3b/Tmc1/Cacna1a/Cacnb2/Kcnq3/Kcnj10/Cacna2d1/Cdk5/Kcnj9/Cacna1d/Kcnj2/Cacna1e/Kcnc2/Kcng2/Kcnma1/Cacna1h/Kcnc3/Hcn3/Kcnj16/Grin3a/Grin2c/Hcn2/Kcnk5/Cacna2d4/Cacna2d3/Cacng8/Kcnt1/Kcna7/Ncs1/Kcnj12
BP	GO:0021549	cerebellum development	-1.55929	0.0579415	Nrxn1/Cdk5/Zbtb18/Ptprs/Pcnt/Rora/Rpgrip1l/Herc1/Nav2/Atxn2/Ulk1/Serpine2/Sez6l2/Mdk/Cdk5r1/Fcgr2b/Cbs/Rere/Prox1/Whrn/Dll1/Myh10/Gas1/Igf1r/Samd4b/Hap1
BP	GO:0009612	response to mechanical stimulus	-1.55607	0.0579415	Nrxn1/Jun/Pkd1l3/Mapk8/Smpd2/Rela/Tmem150c/Slc9a1/AU040320/Jup/Asic3/Serpine2/Ptn/Scx/Mmp2/Bace1/Myc/Slc1a3/Nrxn2/Hpn/Col11a1/Mdk/Lck/Lrp11/Chuk/Slc8a1/Whrn/Chrna9/Phf24/Kalrn/Atp1a2/Tcap/Stat1/Il18/Pde2a
CC	GO:0044309	neuron spine	-1.55484	0.0579415	Tiam1/Nrgn/Srgap2/Rgs7bp/Kcnj2/Dnajb1/Ncoa2/Apba2/Lzts3/Pten/Fbxo2/Eef2k/Fus/Tenm2/Ppp1r9a/Lama2/Nr1d1/Apba1/Asap1/Oprd1/Slc1a3/Adora1/Hip1r/Dlg4/Dock10/Gria2/Cdk5r1/Slc1a2/Fcgr2b/Pde4b/Mpp2/Slc8a1/Sipa1l1/Psd/Gabbr1/Tanc2/Ptk2/Palmd/Myh10/Shank2/Apbb1/Atp1a2/Mx2/Lrrc4/Grk3
BP	GO:0051701	interaction with host	-1.55298	0.0579415	Ulk1/Ifitm3/Ifitm7/AU040320/Vps16/Trim12c/Trim21/Insr/Myc/Trim26/Trim5/Ist1/Ctsb/Fbln1/Trim14/Ccr5/Trim30c/Fcnb/Irgm2/Nectin4/Trim34a/Vps37b/Trim12a/Trim56/Trim30d/Trim30b/Naip5/Trim30a/Irgm1/Pml
BP	GO:0007623	circadian rhythm	-1.5514	0.0579415	Sin3a/Usp2/Fbxw11/Prf1/Zpbp2/Csnk1e/Sfpq/Phlpp1/Fbxl8/Ghrl/Rora/Usp7/Mapk8/Ncoa2/Adrb1/Dhx9/Pten/Fbxl17/Rorc/Kcnma1/Creb1/Nrip1/Kmt2a/Casp1/Nr1d1/Prkaa2/Gpr157/Mttp/Adora1/Kdm5b/Rbm4b/Timeless/Ep300/Mycbp2/Atf4/Id2/Prkg1/Prox1/Relb/Chrnb2/Per1/Ppara/Fbxl22/Ciart/Klf10/Pml/Dpyd/Ptger3
BP	GO:0050868	negative regulation of T cell activation	-1.55038	0.0579415	Pag1/Cd86/Pde5a/Cebpb/Tnfrsf14/Itch/Pdcd1lg2/Nrarp/Rc3h1/Lag3/Arg2/Tgfb1/Zbtb7b/Ctla4/Hfe/Scgb1a1/Il20rb/Slfn1/Jak3/H2-M3/Casp3/Fgl2/Cd274/Runx1/Mdk/Sdc4/Crtam/Peli1/Cd276/Loxl3/Socs6/Dlg5/Marchf7/Pla2g2d/Bcl6/Zfp608/Lgals9
MF	GO:0004519	endonuclease activity	1.5497	0.0579415	Rps3/Snd1/Ybey/Dis3/Tsnax/Aplf/Rnaseh2b/Dgcr8/Rcl1/Ercc4/Tsn/Ear1/Endog/Mre11a/Elac2/Apex1/Eme1/Nob1/Rpp21/G3bp1/Pop1/Tatdn1/Rnasek/Rpp38/Tsen15/Drosha/Dnase1/Pgbd5/Edc3/Dicer1/Rnase4/Slx4/Rpp30/Xrcc4/Rad50/Piwil2
BP	GO:0045582	positive regulation of T cell differentiation	-1.54326	0.0579415	Shb/H2-M3/Il7/Cd83/Ikzf1/Stat5b/Dusp10/Zap70/Runx1/Mdk/Lck/Sox13/Cd46/Sox12/Bcl6/Il18/Lgals9/Bmi1
BP	GO:0035150	regulation of tube size	-1.53972	0.0579415	Adrb1/Comp/Shc1/Kcnma1/Adm/Ace/Ptafr/Mmp2/Tbxa2r/Adra2a/Adora1/Add3/Gucy1a1/Cbs/Tgfbr3/Slc8a1/Arhgap42/Prkg1/Mgll/Trpm4/Ptk2/Atp1a2/Adcy6/Edn1/Ptger3/Calca
BP	GO:0035296	regulation of tube diameter	-1.53972	0.0579415	Adrb1/Comp/Shc1/Kcnma1/Adm/Ace/Ptafr/Mmp2/Tbxa2r/Adra2a/Adora1/Add3/Gucy1a1/Cbs/Tgfbr3/Slc8a1/Arhgap42/Prkg1/Mgll/Trpm4/Ptk2/Atp1a2/Adcy6/Edn1/Ptger3/Calca
BP	GO:0097746	regulation of blood vessel diameter	-1.53972	0.0579415	Adrb1/Comp/Shc1/Kcnma1/Adm/Ace/Ptafr/Mmp2/Tbxa2r/Adra2a/Adora1/Add3/Gucy1a1/Cbs/Tgfbr3/Slc8a1/Arhgap42/Prkg1/Mgll/Trpm4/Ptk2/Atp1a2/Adcy6/Edn1/Ptger3/Calca
BP	GO:0010508	positive regulation of autophagy	-1.52585	0.0579415	Atg16l1/Tpcn1/Prkn/Xbp1/Supt5/Tfeb/Tbk1/Svip/Trp53inp2/Hspb8/Atg7/Ambra1/Adrb2/Trim27/Mefv/Bnip3l/Nod2/Tlr2/Vps13d/Ulk2/Kdr/Tmem59/Bcl2l11/Eif2ak4/Tsc1/Gpsm1/Sh3glb1/Hk2/Clec16a/Ager/Dcn/C9orf72/Foxo3/Optn/Plk2/Trp53inp1/Ulk1/Sesn3/Trim12c/Trim21/Wac/Prkaa2/Tlr9/Trim5/Scoc/Foxo1/Ddit3/Trim14/Trim30c/Smcr8/Irgm2/Trim34a/Trim12a/Trim30d/Trim30b/Sesn2/Nod1/Ticam1/Fyco1/Trim30a/Irgm1
BP	GO:0002688	regulation of leukocyte chemotaxis	-1.51185	0.0579415	Serpine1/Ptn/Wnk1/Vegfc/Lgmn/S100a14/Slamf1/Csf1/Cxcr2/Nbl1/Mdk/Ccl4/C3ar1/Ccr1l1/Jam3/Ptk2/Tmem102/Cxcl10/Edn1/Mmp28
BP	GO:0051250	negative regulation of lymphocyte activation	-1.50984	0.0579415	Pag1/Cd86/Pde5a/Cebpb/Tnfrsf14/Itch/Pdcd1lg2/Nrarp/Rc3h1/Pkn1/Inpp5d/Lag3/Tbc1d10c/Arg2/Pglyrp1/Tgfb1/Prdm1/Zbtb7b/Ctla4/Hfe/Scgb1a1/Il20rb/Slfn1/Jak3/H2-M3/Clnk/Blk/Casp3/Mertk/Fgl2/Cd274/Runx1/Mdk/Sdc4/Fcgr2b/Crtam/Peli1/Bank1/Cd276/Id2/Loxl3/Socs6/Dlg5/Marchf7/Pla2g2d/Bcl6/Zfp608/Lgals9
BP	GO:0046394	carboxylic acid biosynthetic process	1.50797	0.0579415	Acsbg1/Stard4/Atic/Acaca/Cad/Chst12/Mtap/Alox15/Ptger4/Amacr/Elovl1/Hacd1/Myo5a/Prkag1/Ptgds/Alox5/Park7/Hacd2/Degs1/Ptges2/Gart/Fasn/Mthfd1/Prxl2b/Decr2/Haao/Insig1/Aldh1a1/Scd2/Acly/Glud1/Gstm2/Aldh18a1/Elovl7/Lpgat1/Ass1/Pla2g4a/Sephs1/Dse/Uros/Ugdh/Prkag2/Hacd4/Acsl3/Eif6/Ap2a1/Pycr2/Shmt2/Cyp39a1/Fads2/Mthfd2l/Hacd3/Srr/Gsto1/Acss2/Aldh1a3/Star/Slc27a5/Lipc/Erlin1/Mthfd1l/Sephs2/Mtrr/Gstm4/M…
BP	GO:0055007	cardiac muscle cell differentiation	-1.5059	0.0579415	Bmp2/Frs2/Ep300/Maml1/Gata6/Slc8a1/Prkg1/Smad4/Prox1/Dll1/Sgcb/Myh10/Kdm6b/Ppara/Tcap/Efnb2/Edn1/Myo18b
BP	GO:0016053	organic acid biosynthetic process	1.50468	0.0579415	Acsbg1/Stard4/Atic/Acaca/Cad/Chst12/Mtap/Alox15/Ptger4/Amacr/Elovl1/Hacd1/Myo5a/Prkag1/Ptgds/Alox5/Park7/Hacd2/Degs1/Ptges2/Gart/Fasn/Mthfd1/Prxl2b/Decr2/Haao/Insig1/Aldh1a1/Scd2/Acly/Glud1/Gstm2/Aldh18a1/Elovl7/Lpgat1/Ass1/Pla2g4a/Sephs1/Dse/Uros/Ugdh/Prkag2/Hacd4/Acsl3/Eif6/Ap2a1/Pycr2/Shmt2/Cyp39a1/Fads2/Mthfd2l/Hacd3/Srr/Gsto1/Acss2/Aldh1a3/Star/Slc27a5/Lipc/Erlin1/Mthfd1l/Sephs2/Mtrr/Gstm4/M…
BP	GO:0002253	activation of immune response	-1.49655	0.0579415	Cd47/Rc3h1/Bag6/Rab29/Prkch/Appl2/Clec2i/Colec11/Cd19/C1rl/Bcl10/Sin3a/Sla2/Sfpq/Card11/Ctla4/Aim2/Ifi205/Nectin2/Ptprc/Rela/Plcl2/Cr2/Shb/Ifi214/Cfb/Usp12/Ifi211/Rabgef1/Lcp2/Wnk1/Blk/Prkd2/Gps2/Masp2/Cd22/C1s2/Elf1/Tlr9/C1ra/Zap70/Cgas/Sh2b2/Ifi208/Masp1/Lck/Fcgr2b/Pde4b/Klre1/Pycard/Cd5l/Mfap4/Plcg1/Cd276/Mill2/Ifi209/C3ar1/Cd55/Xrcc5/Ermap/Themis2/Fcnb/C4b/Cd79b/Ifi204/C2/Zbp1/Dennd1b/Trex1/R…
BP	GO:0045665	negative regulation of neuron differentiation	-1.49033	0.0579415	Eif2ak4/Sema6c/Arf6/Zhx2/Hey1/Rapgef2/Id1/Tsc1/Sema3f/Dennd5a/Bag5/Wnt5a/Rab29/Ptprz1/Sema3c/Il15ra/Minar1/Pafah1b1/Bcl11a/Foxo3/Plk2/Sema4b/Gpr37l1/Fat3/Cdk5/Lrig2/Ifrd1/Ptprs/Dlx1/Pbx1/Rtn4rl1/Neo1/Cyth2/Lrp4/Ulk1/Nepro/Ryk/Trim46/Gdf11/Syngap1/Pten/Hes5/Fezf2/Klk8/Rgma/Sema3e/Notch1/Sema4g/H2-K1/Asap1/Disp3/Tbx6/Katna1/Casz1/Cdk5r1/Sema3b/Id2/Ccr5/Med1/Dll1/Ntn1/Ptk2/Ddx6/Apbb1/Lbx1/Efnb2/Adcy…
BP	GO:2000027	regulation of animal organ morphogenesis	-1.48884	0.0579415	Wnt4/Dvl1/Wnt5a/Btbd7/Agt/Abl2/Sema3c/Mllt3/Tgfb1/Robo2/Fzd2/Dact1/Tacstd2/Aspn/B4galt1/Lims1/Pax8/Ift88/Dvl3/Ryk/Ajap1/Sall1/Dmp1/Numb/Ptn/Tbx2/Sulf1/Notch1/Jhy/Ankrd6/Vangl2/Cflar/Csf1/Bmp2/Myc/Frs2/Hpn/Eng/Mdk/Casz1/Fzd6/Smad4/Plekha4/Med1/Chad/Twist1/Il18/Apc/Pml/Edn1
BP	GO:0022408	negative regulation of cell-cell adhesion	-1.48767	0.0579415	Zbtb7b/Ctla4/Hfe/Scgb1a1/Il20rb/Slfn1/Akna/Jak3/H2-M3/Serpine2/Wnk1/Casp3/Prkcd/Notch1/Bmp2/Fgl2/Cd274/Runx1/Mapk7/Mdk/Sdc4/Crtam/Peli1/Cd276/Prkg1/Loxl3/Socs6/Dlg5/Ptk2/Marchf7/Pik3r1/Pla2g2d/Bcl6/Ppara/Zfp608/Lgals9/Ptger3
BP	GO:0002237	response to molecule of bacterial origin	-1.48576	0.0579415	Mapk8/Nfkbil1/S100a9/Tnip2/Rela/Irf5/S100a8/Tirap/Abca1/Prkca/Paf1/Cd6/H2-M3/Adm/Serpine1/Ace/Tap2/Aicda/Ptafr/Ggt5/Fcgr4/Casp1/S100a14/Nr1d1/Tab2/Tbxa2r/Stat5b/Cd180/Mir7-1/Tlr9/Dusp10/Mapkapk2/Cd274/Tut4/Arid5a/Fcgr2b/Pde4b/Chuk/Pycard/Peli1/Tlr1/Irgm2/Cxcl10/Ticam1/Cmpk2/Prkce/Gbp6/Stat1/Il18/Nfkbib/Trib1/Lgals9/Irak2/Pde2a/Eif2ak2/Gbp2/Ptger3
BP	GO:0031623	receptor internalization	-1.48207	0.0579415	Gtf2h2/Atxn2/Ulk1/Egf/Adm/Numb/Ache/Ramp1/Insr/Sag/Cxcr2/Sfrp4/Dlg4/Gria2/Napb/Mkln1/Synj1/Rspo1/Cacng8/Pacsin1/Ackr3/Myo6/Picalm/Mx2/Efnb2/Hap1/Grk3/Ptger3
BP	GO:0050777	negative regulation of immune response	-1.47889	0.0579415	Inpp5d/Arg2/Pglyrp1/Samhd1/Tgfb1/Fer/Acod1/Zbtb7b/Ctla4/Hfe/Il20rb/Ptprc/Clec2d/Jak3/H2-M3/Grn/Tap2/Rabgef1/Ythdf3/Slamf1/Dusp10/Fgl2/Gpr17/Foxf1/Fcgr2b/Klre1/Nmi/Loxl3/H2-T23/Apoa2/Nlrc5/Adar/Bcl6/Parp14/Tap1/Trex1/Dhx58/Trafd1/Lgals9/Mmp12
MF	GO:0016741	transferase activity, transferring one-carbon groups	1.47767	0.0579415	Mettl1/Atic/Cad/Ndufaf5/Trmo/Prmt5/Eef1akmt1/Mrm3/Smyd2/Nsun2/Ash2l/Mettl25/Mettl18/Prmt7/Lcmt1/Icmt/Trdmt1/Prmt1/Gart/N6amt1/Trmt6/Cmtr2/Dimt1/Dph5/Armt1/Alkbh8/Mettl2/Trmt10b/Dnmt3b/Coq3/Prdm8/Carm1/Trmt11/Wdr5/Cxxc1/Smyd5/Eef1aknmt/Mgmt/Trmt12/Shmt2/Nsun3/Coq5/Vcpkmt/Setmar/Prmt2/Nsun7/Trmt5/Mettl16/Comtd1/Prmt3/Trmt10c/Emg1/Eef2kmt/Tfb2m/Trmt112/Prmt8/Kmt5a
BP	GO:0002703	regulation of leukocyte mediated immunity	-1.47169	0.0579415	Hfe/Slamf6/Il20rb/Nectin2/Ptprc/Clcf1/Adora3/Clec2d/Hpx/Jak3/H2-M3/Gata2/Tap2/Rabgef1/Clnk/Ptafr/Blk/Unc13d/H2-K1/Slamf1/Stat5b/Tlr9/Tlr3/H2-Q6/Dnase1l3/Gm8909/Pomc/Foxf1/H2-Q7/Il18rap/Arid5a/Fcgr2b/Crtam/Klre1/Fcgr1/Rsad2/Cd55/H2-T22/Trpm4/H2-T23/H2-Q4/H2-Q10/H2-T24/Bcl6/Ticam1/Tap1/H2-M5/Ddx58/Il18/Lgals9
BP	GO:0070663	regulation of leukocyte proliferation	-1.46931	0.0579415	Pkn1/Inpp5d/Ager/Gstp1/Sos1/Arg2/Mzb1/Cd4/Clec2i/Tgfb1/Siglecg/Ccdc88b/Prdm1/Ccl12/Zbtb7b/Card11/Ctla4/Csf1r/Il6st/Igfbp2/Scgb1a1/Il20rb/Slfn1/Ptprc/Clcf1/Tirap/Cd6/Jak3/H2-M3/Il7/Blk/Casp3/Cd209e/Cd22/Slamf1/Stat5b/Csf1/Tlr9/Kitl/Zap70/Cd274/Sdc4/Fcgr2b/Crtam/Pycard/Zfp335/Peli1/Il15/Cd276/H2-T23/Il27/Cd46/Dlg5/Ptk2/Chrnb2/Prkcq/Marchf7/Pla2g2d/Bcl6/Ticam1/Il18/Lgals9/Bmi1
BP	GO:0043112	receptor metabolic process	-1.46593	0.0579415	Ulk1/Sec24a/Egf/Arap1/Adm/Numb/Ache/Ramp1/Lgmn/Nr1d1/Insr/Sag/Cxcr2/Sfrp4/Dlg4/Gria2/Napb/Cdk5r1/Mkln1/Synj1/Rspo1/Nsg1/Cacng8/Pacsin1/Ackr3/Agrn/Myo6/Picalm/Ppara/Mx2/Fut8/Dtx3l/Efnb2/Hap1/Grk3/Edn1/Ptger3
BP	GO:0090596	sensory organ morphogenesis	-1.46552	0.0579415	Eya4/Trpm1/Ttc8/Insig2/Mfsd2a/Tmie/Ski/Prdm1/Fat3/Yy1/Fzd2/Phactr4/Mfap2/Tspan12/Megf11/Rpgrip1l/Pax8/Mafb/Arid1a/Dvl3/Gjb6/Wdr19/Gdf11/Gata2/Sall1/Ptn/Tbx2/Notch2/Zeb1/Chd7/Ikzf1/Vangl2/Mfrp/Pou2f1/Myc/Sp1/Triobp/Lrig1/Frs2/Hpn/Col5a1/Col11a1/Casz1/Stat3/Nipbl/Fzd6/Atf4/Fjx1/Bhlhe22/Prox1/Whrn/Dll1/Chrna9/Ntn1/Myo6/Twist1/Sdk1/Gas1/Frzb/Tcap/Tdrd7/Cdh23/Edn1
BP	GO:0050866	negative regulation of cell activation	-1.46405	0.0579415	Pag1/Cd86/Pde5a/Cebpb/Tnfrsf14/Itch/Pdcd1lg2/Nrarp/Rc3h1/Pkn1/Inpp5d/Lag3/Tbc1d10c/Arg2/Pglyrp1/Tgfb1/Fer/Prdm1/Zbtb7b/Ctla4/Hfe/Scgb1a1/Il20rb/Slfn1/Jak3/H2-M3/Grn/Serpine2/Rabgef1/Clnk/Blk/Casp3/Prkcd/Nr1d1/Mertk/Fgl2/Foxf1/Cd274/Runx1/Mdk/Sdc4/Fcgr2b/Crtam/Peli1/Bank1/Cd276/Id2/Prkg1/Loxl3/Socs6/Dlg5/Marchf7/Cygb/Pla2g2d/Bcl6/Zfp608/Lgals9/Ptger3
BP	GO:0098727	maintenance of cell number	-1.45804	0.0579415	Foxo3/Tal1/Tcf7l2/Ski/Cdh2/Bcl9/Tet1/Kdm3a/Mapk8/Pax8/Srrt/Arid1a/Paf1/Gata2/Hes5/Esrrb/Bcl9l/Sall1/Ptn/Zfp36l2/Pcm1/Vangl2/Spi1/Myc/Kat6a/Tut4/Stat3/Foxo1/Nipbl/Yap1/Nfya/Ascl2/Prox1/Dll1/Ddx6/Crebbp/Med7/Wdr62/Jmjd1c/Klf10/Apc/Tead3
BP	GO:0007162	negative regulation of cell adhesion	-1.45198	0.0579415	Dab1/Pag1/Cd86/Pde5a/Cyp1b1/Sema4d/Src/Cebpb/Tnfrsf14/Itch/Enpp2/Pdcd1lg2/Nrarp/Dusp1/Rc3h1/Abl2/Ptprz1/Ager/Lag3/Gstp1/Arg2/Tgfb1/Gcnt2/Zbtb7b/Ctla4/Hfe/Scgb1a1/Il20rb/Tacstd2/Slfn1/Ptprc/Jam2/Akna/Pde3b/Jak3/Pten/H2-M3/Efna5/Ajap1/Serpine1/Serpine2/Wnk1/Casp3/Sema3e/Prkcd/Notch1/Mmp2/Postn/Nat8f1/Bmp2/Fgl2/Cldn7/Cd274/Runx1/Mapk7/Mdk/Sdc4/Crtam/Fbln1/Peli1/Plxna4/Cd276/Prkg1/Loxl3/Socs6/Jam3/Dl…
BP	GO:0003007	heart morphogenesis	-1.45027	0.0579415	Tead2/Nedd4/Sema3c/Asxl1/Sos1/Tgfb1/Tmem100/Robo2/C2cd3/Jun/Fzd2/Ccn1/Ift172/Folr1/Fat4/Dll4/Atf2/Ift88/Dvl3/Mdm4/Fhl2/Arid2/Zfpm1/Dchs1/Tbx2/Notch2/Notch1/Mybpc3/Chd7/Tbx19/Vangl2/Insr/Bmp2/Tbx6/Kat6a/Col5a1/Adamts1/Col11a1/Foxf1/Eng/Gata6/Nipbl/Tgfbr3/Slc8a1/Yap1/Id2/Smad4/Ly6e/Prox1/Med1/Dll1/Twist1/Rbm15/Lbx1/Arl13b/Tcap/Trex1/Dlc1
BP	GO:0050803	regulation of synapse structure or activity	-1.44935	0.0579415	Arhgap22/Nrxn1/Adgrb2/Kif1a/Cdk5/Cdh2/Ghrl/Ptprs/Tiam1/Lrp4/Reln/Lzts3/Amigo2/Prkca/Syngap1/Pten/Eef2k/Efna5/Dgkb/Numb/Lhfpl4/Ptn/Shisa7/Klk8/Ppp1r9a/Setd5/Tuba1a/Flrt1/Gpm6a/Dlg4/Rims3/Cdk5r1/Fcgr2b/Sipa1l1/Amigo1/Lrfn3/Gpc6/Tpbg/Adgrl2/Tanc2/Adgrl1/Ephb3/Agrn/Dlg5/Ntn1/Ptk2/Chrnb2/Myh10/Malat1/Pik3r1/Shank2/Kalrn/Picalm/Farp1/Mx2/Nptxr/Cux2/Nlgn2
BP	GO:1902107	positive regulation of leukocyte differentiation	-1.44468	0.0579415	Rhoh/Inpp5d/Ager/Il15ra/Cd4/Pik3r6/Rb1/Tgfb1/Gnas/Itgb3/Prdm1/Jun/Zbtb7b/Csf1r/Ptprc/Prkca/Shb/H2-M3/Il7/Creb1/Cd83/Notch2/Ikzf1/Stat5b/Csf1/Dusp10/Kitl/Zap70/Runx1/Mdk/Lck/Il15/Ccl3/Sox13/Casp8/Id2/Cd46/Cd101/Sox12/Bcl6/Il18/Klf10/Trib1/Lgals9/Bmi1
BP	GO:0048193	Golgi vesicle transport	1.44203	0.0579415	Ergic1/Rack1/Arl3/Bcap29/Rabif/Myo5a/Tmed1/Yif1b/Vapb/Trappc8/Cog6/Blzf1/Tmed9/Exoc8/Copz2/Arl1/Snx8/Rabep1/Insig1/Scfd1/Lman1/Gosr1/Lyplal1/Spast/Arf3/Trappc1/Hyou1/Lman2/Prkci/Myo1b/Sec31a/Cnih4/Tmed2/Rab1b/Acsl3/Arfgap3/Ergic2/Uso1/Yif1a/Arf5/Sar1a/Copa/Rab10/Golga7/Pgap1/Dipk2a/Erp29/Tbc1d20/Cep19/Eps15/Ehd3/Exoc6b/Cope/Use1/Tmed3/Sec22a/Trappc6b/Trappc3/Commd1/Sorcs1/Ap1ar/Rangrf/Cog5/Gosr2/…
BP	GO:0032496	response to lipopolysaccharide	-1.43723	0.0579415	Mapk8/Nfkbil1/S100a9/Tnip2/Rela/S100a8/Tirap/Abca1/Prkca/Paf1/Cd6/Adm/Serpine1/Ace/Aicda/Ptafr/Ggt5/Fcgr4/Casp1/S100a14/Nr1d1/Tab2/Tbxa2r/Stat5b/Cd180/Mir7-1/Dusp10/Mapkapk2/Cd274/Tut4/Arid5a/Pde4b/Chuk/Pycard/Peli1/Irgm2/Cxcl10/Ticam1/Cmpk2/Prkce/Gbp6/Stat1/Il18/Nfkbib/Trib1/Lgals9/Irak2/Pde2a/Eif2ak2/Gbp2/Ptger3
BP	GO:0002687	positive regulation of leukocyte migration	-1.43624	0.0579415	Tgfb1/Itgb3/Dysf/Ccl12/Csf1r/Dock8/Jam2/Adora3/Tirap/Serpine1/Ptn/Ptafr/Wnk1/Vegfc/Lgmn/P2ry12/S100a14/Slamf1/Csf1/Cxcr2/Kitl/Mdk/Pycard/Ccl4/C3ar1/Ccr1l1/Ptk2/Tmem102/Cxcl10/Pecam1/Lgals9/Edn1/Ptger3
BP	GO:0045580	regulation of T cell differentiation	-1.43199	0.0579415	Nrarp/Il1a/Rc3h1/Rhoh/Lag3/Sos1/Pik3r6/Tgfb1/H2-Oa/Prdm1/Zbtb7b/Card11/Ctla4/Ptprc/Shb/Jak3/H2-M3/Rorc/Adrm1/Il7/Cd83/Slc46a2/Zeb1/Ikzf1/Stat5b/Dusp10/Zap70/Fgl2/Runx1/Mdk/Lck/Crtam/Il15/Sox13/Loxl3/Il27/Cd46/Sox12/Bcl6/Zfp608/Il18/Lgals9/Bmi1
BP	GO:0032874	positive regulation of stress-activated MAPK cascade	-1.42953	0.0579415	Map3k3/Dvl3/Rb1cc1/Tirap/Unc5cl/Gadd45b/Mapk8ip3/Traf5/Ankrd6/Slamf1/Vangl2/Tlr9/Bmp2/Tlr3/Tpd52l1/Fcgr2b/Pycard/Taok1/Map3k9/Map4k2/Fzd10/Nod1/Mdfi/Gab1/Eif2ak2/Edn1/Crhr2
BP	GO:0046631	alpha-beta T cell activation	-1.42928	0.0579415	Ncor1/Ceacam1/Nlrp3/Nckap1l/Lilrb4a/Adora2a/Psap/Rara/Mapk8ip1/Socs1/Rasal3/Il18r1/Tox/Gli3/Itpkb/Rc3h2/Nfkbid/Smad7/Irf4/Bcl3/Gpr18/Braf/Cd160/Cebpb/Tnfrsf14/Itch/Rc3h1/Abl2/Ager/Arg2/Tgfb1/Prdm1/Zbtb7b/Rora/Hfe/Slamf6/Ptprc/Shb/Jak3/H2-M3/Rorc/Cd83/Ikzf1/Zap70/Ctsl/Cd274/Runx1/Tcirg1/Stat3/Crtam/Il15/Rsad2/Loxl3/H2-T23/Il27/Relb/Prkcq/Pla2g2d/Satb1/Bcl6/Il18/Lgals9
BP	GO:0035051	cardiocyte differentiation	-1.42825	0.0579415	Yy1/Camk2d/Parp2/Folr1/Prickle1/Ift88/Slc9a1/Arid1a/Adrb1/Fhl2/Tbx2/Notch1/Vangl2/Bmp2/Frs2/Ep300/Maml1/Gata6/Tgfbr3/Slc8a1/Prkg1/Smad4/Prox1/Dll1/Sgcb/Myh10/Twist1/Kdm6b/Ppara/Tcap/Efnb2/Edn1/Myo18b
BP	GO:0070304	positive regulation of stress-activated protein kinase signaling cascade	-1.4242	0.0579415	Map3k3/Dvl3/Rb1cc1/Tirap/Unc5cl/Gadd45b/Mapk8ip3/Traf5/Ankrd6/Slamf1/Vangl2/Tlr9/Bmp2/Tlr3/Tpd52l1/Fcgr2b/Pycard/Taok1/Map3k9/Map4k2/Fzd10/Nod1/Mdfi/Gab1/Eif2ak2/Edn1/Crhr2
BP	GO:0031644	regulation of nervous system process	-1.42142	0.0579415	Kcnj10/Wasf3/Tmem100/Egr2/Grm3/Nrxn1/Ncam1/Ghrl/Jam2/Slc9a1/Reln/Pten/Dlgap1/Unc13b/Shisa7/Klk8/Ptafr/Fcgr4/Dlgap4/Zfhx2/Oprd1/Adora1/Tppp/Igsf9b/Dlg4/Stx1a/Mgll/Sox10/Ncmap/Shank2/Nptxr/Cux2/Nlgn2/Edn1/Calca
BP	GO:1902105	regulation of leukocyte differentiation	-1.41711	0.0579415	Gpr55/Braf/Fbxw7/Zbtb7a/Cebpb/Fanca/Itgam/Fgfr3/Inpp4b/Nrarp/Il1a/Esrra/Rc3h1/Rhoh/Pilrb1/Inpp5d/Ager/Lag3/Il15ra/Sos1/Cd4/Clec2i/Pik3r6/Pglyrp1/Rb1/Tgfb1/Tal1/Gnas/Itgb3/H2-Oa/Prdm1/Jun/Zbtb7b/Card11/Ctla4/Csf1r/Ptprc/Mafb/Fbn1/Prkca/Clec2d/Shb/Jak3/H2-M3/Gata2/Rorc/Adrm1/Il7/Creb1/Cd83/Zfpm1/Zfp36l2/Notch2/Slc46a2/Zeb1/Ikzf1/Stat5b/Csf1/Tlr9/Dusp10/Myc/Kitl/Zap70/Fgl2/Runx1/Mdk/Lck/Crtam/Il15/C…
BP	GO:0001655	urogenital system development	-1.40542	0.0579415	Hey1/Tsc1/Wnt4/Lama5/Wnt5a/Bag6/Agt/Cenpf/Asxl1/Arg2/Acvr2b/Ttc8/Rdh10/Tgfb1/Itgb3/Robo2/Prdm1/Qrich1/Tfap2b/Emx2/Pbx1/Pcnt/Rpgrip1l/Tacstd2/Fat4/Adamts16/Pax8/Anks6/Gpr4/Nid1/Lrp4/Ift88/Fbn1/Plce1/Bmper/Gdf11/Tbc1d32/Pten/Gata2/Hes5/Cntrl/Ace/Sall1/Basp1/Dchs1/Cdkn1c/Sulf1/Hdac5/Notch2/Notch1/Invs/Mmp2/Lamb2/Vangl2/Cflar/Bmp2/Myc/Cxcr2/Frs2/Eaf2/Adamts1/Foxf1/Klf15/Timeless/Smad1/Glis2/Yap1/Itga…
BP	GO:0072001	renal system development	-1.40435	0.0579415	Hey1/Tsc1/Wnt4/Lama5/Wnt5a/Bag6/Agt/Cenpf/Asxl1/Arg2/Acvr2b/Ttc8/Rdh10/Tgfb1/Itgb3/Robo2/Prdm1/Qrich1/Tfap2b/Emx2/Pbx1/Pcnt/Rpgrip1l/Tacstd2/Fat4/Adamts16/Pax8/Anks6/Gpr4/Nid1/Lrp4/Ift88/Fbn1/Plce1/Bmper/Gdf11/Tbc1d32/Hes5/Cntrl/Ace/Sall1/Basp1/Dchs1/Cdkn1c/Sulf1/Hdac5/Notch2/Notch1/Invs/Lamb2/Vangl2/Cflar/Bmp2/Myc/Cxcr2/Adamts1/Foxf1/Klf15/Timeless/Smad1/Glis2/Yap1/Itga3/C3ar1/Id2/Zfp950/Smad4/C…
BP	GO:0050727	regulation of inflammatory response	-1.39266	0.0579415	Scgb1a1/Il20rb/S100a9/Nlrp12/Akna/Clcf1/Rela/Gpr4/Adora3/Dagla/S100a8/Bcl6b/Dhx9/Prkca/Cd6/Adamts12/Grn/C1qtnf3/Il17f/Bap1/Serpine1/Ace/Rabgef1/Ets1/Lacc1/Tnfrsf1a/Tbc1d23/Casp1/Lpcat3/Gps2/Nr1d1/Spata2/Arel1/Stat5b/Rictor/Tlr9/Dusp10/Tlr3/Adora1/Pik3ap1/Dnase1l3/Gpr17/Foxf1/Ash1l/Mdk/Stat3/Fcgr2b/Nupr1/Pycard/Fcgr1/Ccl3/Cd276/Ccr5/Mgll/Duoxa1/H2-T23/Casp12/F12/Usp18/Zbp1/Pla2g2d/Per1/Bcl6/Casp4/…
BP	GO:0006913	nucleocytoplasmic transport	1.39185	0.0579415	Cdkn2a/Xpot/Ppp3r1/Snupn/Dnajc27/Phb2/Nol6/Rps15/Nsun2/Pcid2/Eny2/Npm1/Ddx19a/Prkag1/Park7/Nup160/Rita1/Ipo5/Heatr3/Nup35/Htatip2/Phax/Ncbp1/Polr2d/Abce1/Ei24/Hspa9/Akap5/Sdad1/Akt1/Thoc3/Eif5a/Rab23/Thoc5/Ipo8/Appl1/Ipo4/Nup93/Gle1/Ing1/Tnpo1/Rsrc1/Cse1l/Cd36/Hsp90ab1/Ddx19b/Hcls1/Cdh1/Rasl2-9/Efcab7/Nupl1/Nup107/Nup54/Rab18/Nupl2/Ifi27/Eif6/Uhmk1/Rrs1/Pkia/Rbm27/Ran/Xpo5/Rgs14/Ipo7/Sprn/Ptpn22/…
BP	GO:0051169	nuclear transport	1.39185	0.0579415	Cdkn2a/Xpot/Ppp3r1/Snupn/Dnajc27/Phb2/Nol6/Rps15/Nsun2/Pcid2/Eny2/Npm1/Ddx19a/Prkag1/Park7/Nup160/Rita1/Ipo5/Heatr3/Nup35/Htatip2/Phax/Ncbp1/Polr2d/Abce1/Ei24/Hspa9/Akap5/Sdad1/Akt1/Thoc3/Eif5a/Rab23/Thoc5/Ipo8/Appl1/Ipo4/Nup93/Gle1/Ing1/Tnpo1/Rsrc1/Cse1l/Cd36/Hsp90ab1/Ddx19b/Hcls1/Cdh1/Rasl2-9/Efcab7/Nupl1/Nup107/Nup54/Rab18/Nupl2/Ifi27/Eif6/Uhmk1/Rrs1/Pkia/Rbm27/Ran/Xpo5/Rgs14/Ipo7/Sprn/Ptpn22/…
BP	GO:0016358	dendrite development	-1.38408	0.0579415	Crk/Palm/Rapgef2/Git1/Id1/Dvl1/Rock2/Ctnnd2/Abl2/Sh3glb1/Mapk6/Nedd4/Map1b/Ptprz1/Taok2/Ptprf/Pafah1b1/Bcl11a/Plk2/Mfsd2a/Ss18l1/Kif1a/Fat3/Cdk5/Map1s/Prex1/Dact1/Ghrl/Ptprs/Klf7/Tiam1/Tet1/Srgap2/Mapk8/Elavl4/Cyth2/Sdc2/Lrp4/Reln/Lzts3/Syngap1/Pten/Eef2k/Grn/Fezf2/Sgk1/Btbd3/Numb/Ptn/Ache/Ppp1r9a/Asap1/Flrt1/Grin3a/Scarf1/Dlg4/Dock10/Cdk5r1/Pak4/Fcgr2b/Rere/Sipa1l1/Prkg1/Pacsin1/Tanc2/Ephb3/Dlg5…
BP	GO:0019932	second-messenger-mediated signaling	-1.38033	0.0579415	Atp1b1/Ptprc/Asph/Ank2/Jph2/Gpr4/Adora3/Pde3b/Slc9a1/Adrb1/Adgre4/Abca1/Jph3/Kcnc2/Adm/Fhl2/Ramp1/Xcr1/Tenm2/Ppp1r9a/P2ry12/Dyrk2/Gna13/Adgre1/Rcan1/Cd22/Tbxa2r/Adgrg1/Insl3/Cxcr2/Adra2a/Zap70/Cgas/Rxfp1/Mapk7/Gpr3/Adcy4/Bhlha15/Pde4b/Gucy1a1/Cbs/Slc8a1/Rundc3a/Plcg1/Ucn2/Ccl4/Prkg1/Ccr5/Ccr1l1/Samd14/Pde3a/Adgrl2/Trpm4/Adgrl1/Pde4a/Ackr3/Adcy8/Aplnr/Irgm2/Cmya5/Cxcl10/Lpar2/Nfat5/Hap1/Adcy6/Pde2…
BP	GO:0010959	regulation of metal ion transport	-1.37693	0.0579415	Tmc1/Cacna1a/Icam1/Grm6/Npsr1/Stac3/Fcrl5/Dnm2/Best1/Rgs9/Ikbkb/Hrc/Cacnb2/Gstm7/Stoml1/Klhl24/Scn1b/Agt/Homer2/Nedd4/Cbarp/Ager/Capn3/Pde4d/Slc9a3/Cd4/Galr2/P2rx1/Cacna2d1/Cd19/Tgfb1/Tmbim6/Gnas/Itgb3/Usp2/Cemip/Dysf/Cdk5/Gjc2/Snta1/Plpp4/Cacna1d/Sphk2/Camk2d/Ccl12/Pacsin3/Hfe/Kcnj2/Atp1b1/Asph/Ank2/Cnksr3/Jph2/Slc9a1/Adrb1/Egf/Rrad/Cracr2a/Jph3/Kcnc2/Ffar1/Jak3/Pten/Gem/Sgk1/Akap9/Serpine1/Ace/…
BP	GO:0046651	lymphocyte proliferation	-1.3695	0.0579415	Pkn1/Inpp5d/Ager/Sos1/Arg2/Mzb1/Cd4/Clec2i/Cd19/Tgfb1/Siglecg/Ccdc88b/Prdm1/Zbtb7b/Card11/Ctla4/Il6st/Igfbp2/Slamf6/Scgb1a1/Il20rb/Slfn1/Dock8/Ptprc/Clcf1/Ccnd3/Plcl2/Vpreb1/Cr2/Crip3/Tirap/Cd6/Shb/Jak3/H2-M3/Il7/Blk/Casp3/Prkcd/Cd209e/Itgad/Cd22/Slamf1/Stat5b/Cd180/Tlr9/Zap70/Azi2/Cd274/Sdc4/Fcgr2b/Crtam/Pycard/Zfp335/Peli1/Il15/Cd276/Lmbr1l/H2-T23/Il27/Cd46/Dlg5/Chrnb2/Prkcq/Marchf7/Pla2g2d/Sat…
BP	GO:0016570	histone modification	-1.3606	0.0579415	Setdb1/Pkn1/Eed/Chek1/Uimc1/Asxl1/Ehmt2/Pcgf5/Arid4b/Auts2/Eya4/Brd8/Brpf1/Msl1/Tgfb1/Rybp/Cdk2/Sin3a/Sfpq/Arid4a/Cdk5/Phf14/Otub2/Vrk1/Wbp2/Padi6/Sphk2/Zbtb7b/Baz2a/Tet1/Ehmt1/Usp7/Setd1b/Atxn7l3/Kdm3a/Tert/Epc1/Dot1l/Rnf40/Hdac11/Ncoa1/Ddb2/Rnf168/Kat7/Zfp541/Prkca/Paf1/Ubr5/Gata2/Rlf/Bap1/Phf20/Padi3/Brpf3/Prkd2/Ep400/H1f2/Brd4/Prkcd/Hdac5/Setd5/Kmt2a/Kmt2b/Tada1/Wac/Kansl1/Setdb2/Setd7/Nelfa/…
BP	GO:0045785	positive regulation of cell adhesion	-1.35214	0.0579415	Col26a1/Tgfb1/Itgb3/Bcl10/Vav1/Gcnt2/Col16a1/Ccdc88b/Dysf/Spock2/Ccn1/Prex1/Zbtb7b/Card11/Il6st/Igfbp2/Dock8/Ptprc/Lims1/Rela/Ptpru/Nid1/Ccdc80/Prkca/Chrd/Cd6/Shb/Jup/Jak3/H2-M3/Il7/Dmp1/Cd83/Ptn/Ets1/Ptafr/Vegfc/Prkd2/Cd209e/P2ry12/Magi1/Unc13d/Ikzf1/Slamf1/Adgrg1/Stat5b/Csf1/Dusp10/Zap70/Triobp/Itga5/Foxf1/Cd274/Runx1/Mdk/Sdc4/Lck/Rnase10/Pycard/Fbln1/Il15/Lgals8/Cd276/Itga3/Sox13/Ccr5/Emp2/H2-…
BP	GO:0002521	leukocyte differentiation	-1.32762	0.0579415	Pou1f1/B2m/Cebpe/Gpr55/Braf/Adgrg3/Egr1/Fnip1/Fbxw7/Zbtb7a/Src/Cebpb/Fanca/Itgam/Fgfr3/Dnajb9/Aire/Inpp4b/Nrarp/Il1a/Lrrk1/Esrra/Tsc1/Il17c/Wnt4/Rc3h1/Mr1/Epha2/Rhoh/Abl2/Pilrb1/Inpp5d/Ager/Lag3/Il15ra/Sos1/Cd4/Clec2i/Pik3r6/Pafah1b1/Bcl11a/Pglyrp1/Rb1/Cd19/Tgfb1/Tal1/Gnas/Itgb3/Vav1/H2-Oa/Prdm1/Jun/Prex1/Zbtb7b/Card11/Ctla4/Csf1r/Rora/Slamf6/Ptprc/Dll4/L3mbtl3/Clcf1/Plcl2/Mafb/Fbn1/Cr2/Kat7/Prkc…
MF	GO:0004672	protein kinase activity	-1.31969	0.0579415	Tgfbr3l/Ulk2/Cdk9/Tesk1/Phkg1/Kdr/Map2k6/Egfr/Mark4/Stk38/Braf/Ccnk/Map4k5/Cdkl4/Pkn3/Stk16/Csk/Nek5/Camkk2/Nrbp1/Raf1/Src/Fastkd5/Ttbk1/Fgfr3/Eif2ak4/Map3k2/Nek10/Mapk11/Scyl2/Map3k6/Ikbkb/Clk1/Lrrk1/Mmd2/Rock2/Map3k12/Srpk2/Epha2/Npr1/Abl2/Mapk6/Pkn1/Chek1/Prkch/Taok2/Bmp2k/Acvr2b/Plk2/Mark2/Cdk2/Fer/Csnk1e/Plk1/Ksr2/Cdk5/Stk40/Vrk1/Limk2/Mast4/Pbk/Camk2d/Sik2/Csf1r/Acvr2a/Mapk8/Snrk/Csnk1g1/Vr…
BP	GO:0009896	positive regulation of catabolic process	-1.31703	0.0579415	Git1/Tsc1/Herpud1/Dvl1/Rc3h1/Zyg11b/Wnt5a/Rock2/Pias1/Gpsm1/Bag6/Sh3glb1/Nedd4/Hk2/Btg2/Daglb/Clec16a/Ager/Dcn/C9orf72/Rilp/Rnf144a/Foxo3/Optn/Plk2/Pnpt1/Csnk1e/Plk1/Dact1/Mlxipl/Apc2/Pacsin3/Plekhn1/Mapk8/Trp53inp1/Prickle1/Cnot6l/Clu/Rnf40/Rnf19b/Zc3hav1/Gga3/Ulk1/Sesn3/Vgll4/Egf/Prr5l/Gpd1/Qk/Pten/Esrrb/Trim12c/Zfp36l2/Trim21/Rgma/Prkcd/Stx5a/Hace1/Wac/Prkaa2/Ythdf3/Oaz3/Arel1/Insr/Tlr9/Ecscr/…
BP	GO:0007600	sensory perception	-1.31007	0.0579415	Tmc1/Cacna1a/Icam1/Grm6/Ctss/Mir762/Best1/Rgs9/Il1a/Olfr101/Cacnb2/Grap/Slc12a2/Aoc2/Olfr46/Opa3/Olfr99/Olfr1393/Scnn1a/Tprn/Olfr173/Guca1b/Homer2/Gsdme/Olfr750/Eya4/Eps8l2/Kcnj10/Trpm1/Marveld2/Ttc8/Rdh10/Gnas/Tmem100/Grm3/Tmie/Cemip/Cdk5/Fzd2/Cacna1d/Pkd1l3/Lrig2/Ncam1/Olfr543/Tomt/Lhfpl3/Olfr1444/Dll4/Thrb/Nav2/Olfr2/Tmem150c/Olfr658/Olfr172/Slc9a1/Olfr656/Adrb1/Gjb6/Cacna1e/Olfr921/Col11a2/Ta…
BP	GO:0023061	signal release	-1.29056	0.0579415	Rasl10b/P2rx1/Hmgn3/Acvr2b/Optn/Stx11/Stxbp3/Gnas/Nrxn3/Plcd1/Tcf7l2/Nrxn1/Dysf/Tfap2b/Sirt3/Cacna1d/Sphk2/Ghrl/Klf7/Sncaip/Tiam1/Madd/Hfe/Acvr2a/Syt7/Ptprn2/Dgat1/Nlrp12/Ildr1/Clcf1/Exoc3l/Pax8/Doc2b/Adora3/Pde3b/Apba2/Adrb1/Nnat/Sv2a/Cacna1e/Abca1/Prkca/Ffar1/Efna5/C1qtnf3/Unc13b/Adm/Creb1/Ccdc186/Lcp2/Lin7b/Blk/Ppp1r9a/P2ry12/Oga/Casp1/Kcnc3/Chd7/Nr1d1/Apba1/Stxbp4/Slc6a9/Tlr9/Bace1/Napa/Retn/…
BP	GO:0030855	epithelial cell differentiation	-1.33679	0.0579788	Myd88/Ccm2/Tmc1/Spry1/Ubn1/Icam1/Src/Cebpb/Pck2/Fgfr3/Ikbkb/Tmem231/Il1a/Hey1/Tbx3/Rapgef2/Id1/Mycl/Nr2f2/Wnt4/Rilpl1/Wnt5a/Rock2/Tprn/Epha2/Tgm3/F11r/Agt/Abl2/Pou3f1/Prkch/Asxl1/Fndc3a/Arid4b/Pafah1b1/Marveld2/Acvr2b/Ttc8/Tgfb1/Numa1/Tmem100/Prdm1/Jun/Arid4a/Fzd2/Cdh5/Cdh2/Ptprs/Klf7/Zfas1/Il6st/Tomt/Keap1/Fat4/B4galt1/Thrb/Pax8/Gpr4/Nup210l/Ift88/Map7/Abca12/Kcnma1/Adrm1/Hes5/Ajap1/Akap9/Serpin…
BP	GO:1901381	positive regulation of potassium ion transmembrane transport	-1.75973	0.0580166	Dpp6/Kcnh2/Kcnmb1/Dnm2/Ager/Galr2/Kcnj2/Atp1b1/Ank2/Kcnc2/Akap9/Wnk1/Wnk2/Prkg1/Amigo1/Akap7/Atp1b2
BP	GO:0016045	detection of bacterium	-2.07381	0.0580833	Tlr1/Naip5/Nod1/Naip6/Cd209b
BP	GO:0043576	regulation of respiratory gaseous exchange	-1.98411	0.0580833	Gls/Adora1/Slc5a3/Atp1a2/Nlgn2
BP	GO:0060396	growth hormone receptor signaling pathway	-1.95497	0.0580833	Adrm1/Stat5b/Pxn/Stat3/Gdf15/Ptk2/Pik3r1/Mbd5
BP	GO:0071378	cellular response to growth hormone stimulus	-1.95497	0.0580833	Adrm1/Stat5b/Pxn/Stat3/Gdf15/Ptk2/Pik3r1/Mbd5
CC	GO:0042824	MHC class I peptide loading complex	-1.9471	0.0580833	Tap2/H2-K1/Tapbp/H2-Q6/H2-Q7/H2-Q4/H2-Q10/Tap1
BP	GO:0032727	positive regulation of interferon-alpha production	-1.84944	0.0580833	Zc3hav1/Dhx9/Tlr9/Tlr3/Chuk/Setd2/Irf7/Ifih1/Stat1/Ddx58/Mmp12
BP	GO:0043951	negative regulation of cAMP-mediated signaling	-1.80574	0.0580833	Pde4b/Pde3a/Aplnr/Pde2a/Ptger3/Crhr2
CC	GO:0098945	intrinsic component of presynaptic active zone membrane	-1.7997	0.0580833	P2rx1/Cacna2d1/Nrxn1/Cacna1d/Cdh2/Kcnma1/Cacna1h/Adra2a/Gpm6a/Lrfn3/Cplx3/Lpar2
CC	GO:0020005	symbiont-containing vacuole membrane	-1.8646	0.0581653	Gbp7/Iigp1/Gbp3/Gbp6/Gbp9/Gbp2
BP	GO:0032276	regulation of gonadotropin secretion	-1.85142	0.0581653	Acvr2a/Ucn2/Smad4/Crhr2
CC	GO:0072559	NLRP3 inflammasome complex	-1.84888	0.0581653	Casp1/Gsdmd/Pycard/Casp12/Casp4
BP	GO:0002087	regulation of respiratory gaseous exchange by nervous system process	-1.83017	0.0581653	Gls/Adora1/Atp1a2/Nlgn2
BP	GO:0098828	modulation of inhibitory postsynaptic potential	-1.81468	0.0581653	Unc13b/Igsf9b/Nlgn2
BP	GO:0051156	glucose 6-phosphate metabolic process	1.88844	0.0737704	Gpi1/Rpia/Nfe2l1/Tigar/Pgd/Tkt/Shpk
BP	GO:0033617	mitochondrial cytochrome c oxidase assembly	1.867	0.0737704	Smim20/Timm21/Cox14/Fastkd3/Coa8/Sco1/Cox20/Cox16/Sco2/Pet117/Cox17/Cox18/Coa4/Cox19/Pet100
BP	GO:0070131	positive regulation of mitochondrial translation	1.85955	0.0737704	Rcc1l/Fastkd2/Mrps27/C1qbp/Fastkd3/Cdk5rap1/Trub2/Uqcc1/Trmt10c/Ngrn/Rpusd3
BP	GO:0001573	ganglioside metabolic process	1.81959	0.0737704	Gm2a/St8sia6/St6galnac3/B4galnt1/Itgb8/St6galnac6/B4galt6/St8sia4/Neu3/B3galt4/Neu4/Cln6
BP	GO:0051444	negative regulation of ubiquitin-protein transferase activity	1.81325	0.0737704	Cdkn2a/Bag2/Rpl23/Park7/Rpl5/Mad2l2/Rpl11
BP	GO:0002097	tRNA wobble base modification	1.7999	0.0737704	Elp2/Kti12/Alkbh8/Elp5/Dph3/Nsun3/Elp6/Elp3/Elp4/Elp1/Adat2/Urm1/Trmu/Ctu1
CC	GO:0030992	intraciliary transport particle B	1.78445	0.0737704	Hspb11/Ift80/Ift27/Ttc30a1/Ttc26/Ift20/Traf3ip1/Ift52/Cluap1
BP	GO:0009156	ribonucleoside monophosphate biosynthetic process	1.7826	0.0737704	Atic/Ppat/Gart/Adsl/Paics/Adss/Impdh2/Rfk
MF	GO:0070402	NADPH binding	1.77231	0.0737704	Grhpr/Qdpr/Fasn/Decr1/Kcnab1/Hmgcr/Srd5a1/Mtrr
CC	GO:0097546	ciliary base	1.76887	0.0737704	Ttc26/Prkacb/Ift20/Nek8/Traf3ip1/Ift52/2610301B20Rik/Wdr60/Cluap1/Mlf1/Nphp1
BP	GO:0018230	peptidyl-L-cysteine S-palmitoylation	1.76675	0.0737704	Zdhhc3/Zdhhc18/Zdhhc20/Zdhhc6/Golga7/Zdhhc8/Golga7b/Zdhhc21/Clip3/Zdhhc4/Zdhhc23/Zdhhc7
BP	GO:0018231	peptidyl-S-diacylglycerol-L-cysteine biosynthetic process from peptidyl-cysteine	1.76675	0.0737704	Zdhhc3/Zdhhc18/Zdhhc20/Zdhhc6/Golga7/Zdhhc8/Golga7b/Zdhhc21/Clip3/Zdhhc4/Zdhhc23/Zdhhc7
BP	GO:0006089	lactate metabolic process	1.76211	0.0737704	Park7/Tigar/Pnkd/Haghl/Glo1/Hagh/Ldhd/Slc37a4/Ldha/Mrs2/Mtch2
BP	GO:0043461	proton-transporting ATP synthase complex assembly	1.7597	0.0737704	Atp23/Tmem70/Fmc1/Atpaf2/Atp5d/Atpaf1
BP	GO:1901659	glycosyl compound biosynthetic process	1.75895	0.0737704	Mtap/Nme6/Nme3/Adk/Nme7/Impdh2/Nt5e/Gmps/Tyw1/Nme1/Aprt/Lcmt2/Nme2/Impdh1/Ada
MF	GO:0016675	oxidoreductase activity, acting on a heme group of donors	1.75374	0.0737704	Cox8a/Cox4i1/Cox6a1/Cox7a2l/Cox7a1/Cox6c/Cox4i2/Cox5a/AA467197/Ndufa4l2/Cox7a2
BP	GO:0050650	chondroitin sulfate proteoglycan biosynthetic process	1.74726	0.0737704	Igf1/Chpf/Chst12/B3gat1/Ugdh/Xylt2/Pxylp1/Chst3/B3gat3
BP	GO:0033599	regulation of mammary gland epithelial cell proliferation	1.74054	0.0737704	Cdkn2a/Ccnd1/Phb2/Etv4
BP	GO:0006924	activation-induced cell death of T cells	1.73705	0.0737704	Tnfrsf23/Dnaja3/Akt1/Rps6/Siva1
MF	GO:0015035	protein disulfide oxidoreductase activity	1.73538	0.0737704	Glrx5/Sh3bgrl3/Txnrd3/Ptges2/Glrx3/Gfer/Txn2/Chchd4/Dnajc10/Sco2/Txn1/Ero1b
BP	GO:0006582	melanin metabolic process	1.73218	0.0737704	Slc24a5/Myo5a/Bcl2/Appl1/Mfsd12/Ddt
CC	GO:0008250	oligosaccharyltransferase complex	1.72217	0.0737704	Dad1/Stt3a/Rpn1/Tmem258/Stt3b/Ostc/Ost4
BP	GO:0046471	phosphatidylglycerol metabolic process	1.71892	0.0737704	Phb2/Ptpmt1/Tamm41/Crls1/Serac1/Pla2g4a/Lclat1/Dnajc19
BP	GO:0006740	NADPH regeneration	1.69927	0.0737704	Rpia/Tigar/Pgd/Tkt/Shpk/Pgls/Taldo1/Nnt/Pgam1/H6pd/Rpe
BP	GO:0070199	establishment of protein localization to chromosome	1.6767	0.0737704	Tcp1/Cct5/Cct2/Cct6a/Nabp2/Ruvbl2/Cct4/Cct3/Cct7/Cct8/Pih1d1
MF	GO:0031690	adrenergic receptor binding	1.65901	0.0737704	Aplp1/Prkar2a/Magi2/Uchl1/C1qbp/Akap5/Arrb1
BP	GO:0010498	proteasomal protein catabolic process	1.27852	0.0737704	Bag2/Wwtr1/Cdc23/Rack1/Klhl42/Skp1/Rcn3/Dnajb14/Nudt15/Edem3/Alad/Park7/Nfe2l1/Wfs1/Fbxo45/Ubqln1/Anapc10/Ubxn2b/Socs5/Ate1/Atxn3/Cul4a/Ube4b/Det1/Hectd3/Ubxn6/Stt3b/Psma8/Ddb1/Hspbp1/Anapc4/Ubxn1/Glmn/Fbxl15/Fbxw8/Rad23b/Ltn1/Akt1/Prpf19/Kctd17/Smarcc1/Psmb1/Ercc8/Usp14/H13/Nsfl1c/Get4/Fbxo9/Tor1a/Arrb1/Wwp1/Ubxn11/Uggt1/Hsp90ab1/Ufd1/Usp5/Rpl11/Gid4/Il33/Dnajc18/Sec61b/Rnf14/Pithd1/Tmf1/Map1a/S…
MF	GO:0016857	racemase and epimerase activity, acting on carbohydrates and derivatives	1.73567	0.073887	Glce/Gfus/Fuom/Dse/Gne
BP	GO:0000244	spliceosomal tri-snRNP complex assembly	1.72975	0.073887	Prpf19/Prpf31/Sart3/Prpf8/Usp4/Aar2/Prpf6/Lsm2
MF	GO:0016878	acid-thiol ligase activity	1.72267	0.073887	Acsbg1/Slc27a4/Acsl5/Acsl1/Slc27a3/Suclg1/Sucla2/Acsl3/Acss2/Slc27a5/Slc27a6
BP	GO:0044282	small molecule catabolic process	1.33907	0.0739267	Acat2/Qdpr/Prodh/Ppat/Bckdk/Slc27a4/Nagk/Hibch/Blmh/Hyal3/Synj2/Adh5/Park7/Nos3/Oat/Fah/Tigar/Pgd/Fgf2/Pnkd/Acat1/Hadh/Acsl5/Hacl1/Adhfe1/Pfkm/Akt1/Gcat/Nudt18/Haghl/Mccc2/Cyp4f14/Nudt5/Tkfc/Glud1/Acox1/Gusb/Echs1/Glo1/Afmid/Hagh/Hal/Ivd/Hsd17b4/Decr1/Inpp1/Pcyox1l/Lpin3/Acot8/Shmt2/Cyp39a1/Galk1/Tysnd1/Glb1/Crabp1/Hyal2/Acadm/Echdc2/Apoe/Hibadh/Scp2/Adtrp/Mtrr/Akr1b8/Etfb/Gstz1/Atp2b4/Nudt3/Hadh…
BP	GO:0006024	glycosaminoglycan biosynthetic process	1.70831	0.0742601	Chpf/Glce/Chst12/Ptger4/Dse/Ugdh/Xylt2/Ap2a1/Pxylp1/B3galt6/Chst3/B3gat3/Ext1/B4galt7
CC	GO:0016591	RNA polymerase II, holoenzyme	1.67892	0.0742601	Gtf2e1/Ccnh/Gtf2h4/Taf13/Polr2d/Taf2/Cdk7/Gtf2b/Gtf2e2/Taf11/Polr2i/Taf5l/Polr2b/Mnat1/Gtf2h3/Polr2m/Gtf2h5/Taf3/Ercc3/Taf6/Cdc73/Supt3/Polr2l/Wdr61/Tcea1/Polr2j/Taf9/Ctr9/Leo1/Taf10
CC	GO:0005778	peroxisomal membrane	1.67617	0.0742601	Pex19/Slc22a21/Far1/Decr2/Cat/Acsl1/Pex10/Pex26/Acox1/Pxmp2/Gnpat
CC	GO:0031903	microbody membrane	1.67617	0.0742601	Pex19/Slc22a21/Far1/Decr2/Cat/Acsl1/Pex10/Pex26/Acox1/Pxmp2/Gnpat
BP	GO:0019748	secondary metabolic process	1.63246	0.0742601	Slc24a5/Ugt1a7c/Myo5a/Bcl2/Arl1/N6amt1/Akr7a5/Appl1/Mfsd12/Ddt/Abcc2/Cyp2a4/Akr1b8
CC	GO:0030532	small nuclear ribonucleoprotein complex	1.62324	0.0742601	Snrpg/Snrpd2/Usp39/Lsm11/Zmat2/Ppih/Phf5a/Snrpb2/Lsm6/Txnl4b/Snrpe/Prpf18/Prpf31/Snrnp200/Sf3b2/Txnl4a/Snrpd3/Snrpa/Sart3/Prpf8/Lsm8/Snrpb/Eftud2/Lsm5/Sf3a1/Snrpa1/Ddx23/Nolc1/Lsm10/Snu13/Prpf6/Prpf40a/Lsm2/Sf3a3/Snrpd1
BP	GO:0090501	RNA phosphodiester bond hydrolysis	1.58824	0.0742601	Nudt21/Rps21/Npm1/Exosc7/Rcl1/Tsr1/Ncbp1/Elac2/Exosc2/Bop1/Nhp2/Cpsf4l/Nob1/Polr2i/Nol9/Utp23/Pop1/Rrs1/Bms1/Tbl3/Polr3k/Fip1l1/Ncbp2/Exosc3/Dicer1/Rnase4/Rpp30/Exosc10/Rrp36
BP	GO:1901796	regulation of signal transduction by p53 class mediator	1.5578	0.0742601	Cdkn2a/Eef1e1/Rpl23/Smyd2/Triap1/Npm1/Spred1/Rpl26/Spred2/Rrm2b/Bop1/Rpl5/Zmpste24
BP	GO:0009063	cellular amino acid catabolic process	1.66847	0.0743038	Qdpr/Prodh/Ppat/Bckdk/Hibch/Blmh/Nos3/Oat/Fah/Acat1/Adhfe1/Gcat/Mccc2/Glud1/Afmid/Hal/Ivd/Pcyox1l/Shmt2
BP	GO:0051881	regulation of mitochondrial membrane potential	1.53879	0.0743479	Cdkn2a/Rack1/Tusc2/Ppa2/Mllt11/Park7/Sod2/Bcl2/Ndufc2/Mtln/Akt1/Prdx3/Arl6ip5/Parp1/Atpif1/Gclm/Prelid1
BP	GO:0030203	glycosaminoglycan metabolic process	1.66879	0.0743925	Chpf/Glce/Chst12/Ptger4/Hyal3/Ndst1/Habp4/Itih2/Fgf2/Hs2st1/Bpnt2/Dse/Ugdh/Xylt2/Ap2a1/Pxylp1/B3galt6/Chst3/Sgsh/B3gat3/Ext1/Hyal2
BP	GO:0000959	mitochondrial RNA metabolic process	1.65164	0.0744375	Dars2/Ppargc1b/Gars/Elac2/Cdk5rap1/Trmt10b/Twnk/Ears2/Trnt1/Grsf1/Mterf2/Fastkd1/Trmt5/Trmt10c/Supv3l1/Lrpprc/Slirp/Tfb2m
CC	GO:0005793	endoplasmic reticulum-Golgi intermediate compartment	1.5369	0.0744829	Ergic1/Tmem199/Tmed1/Yif1b/Tm6sf2/Tmed9/Gnpnat1/Lman1/Uggt1/Man1a/Lman2/Ccdc115/Cnih4/Tmed2/Rab1b/Yif1a/Nucb2/Tmed3/Dicer1/Tmed10/Kdelr1/Golga3/Scyl1/P4hb/Rer1
BP	GO:0034248	regulation of cellular amide metabolic process	1.30983	0.0745288	Igf1/Rcc1l/Aplp1/Fastkd2/Rps3/Rpl38/Pum3/Otud6b/Rpl22/Rack1/Igfbp5/Aco1/Rpl13a/Eif3k/Eif4e3/Eif3b/Rplp1/Npm1/Rps3a1/Rpl26/Dph7/Mvk/Mrps27/C1qbp/Tigar/Rps9/Habp4/Ncbp1/Srp9/Polr2d/Larp4b/Rbm20/Pus7/Dnajc3/Ireb2/Eef2/Syncrip/Gemin5/Rpl5/Ltn1/Hnrnpr/Fastkd3/Cdk5rap1/Trub2/Akt1/Eif5a/Dph5/Eif4ebp2/Pstk/Eif3e/Cnot1/Tsfm/Trap1/Eif2b5/Lin28a/Ncl/Gle1/Prnp/Dph2/Dapk1/Dhx36/Nat10/Eif2b1/Larp4/Pa2g4/Eif4eb…
BP	GO:0016126	sterol biosynthetic process	1.64806	0.0747226	Sqle/Hsd17b7/Ch25h/Sc5d/Cyb5r3/Mvk/Dhcr24/Fdps/Dhcr7/Srebf2/Erg28/Insig1/Cyb5r1/Msmo1/Hmgcr/Cyp51/Apoe/Scp2/Erlin1/Hmgcs1
BP	GO:0035743	CD4-positive, alpha-beta T cell cytokine production	-1.84057	0.074839	Slamf1/Il18rap/Arid5a/Rsad2/Dennd1b/Il18
BP	GO:0031274	positive regulation of pseudopodium assembly	-1.83364	0.074839	Cdc42ep1/Apc
BP	GO:1901018	positive regulation of potassium ion transmembrane transporter activity	-1.8307	0.074839	Dnm2/Ager/Galr2/Atp1b1/Ank2/Kcnc2/Akap9/Prkg1/Amigo1/Akap7/Atp1b2
BP	GO:0061484	hematopoietic stem cell homeostasis	-1.82965	0.074839	Tcirg1/Adar/Tet2/Bmi1
BP	GO:0098581	detection of external biotic stimulus	-1.82836	0.074839	Tlr1/Naip5/Nod1/Naip6/Cd209b
MF	GO:0097199	cysteine-type endopeptidase activity involved in apoptotic signaling pathway	-1.82588	0.074839	Casp3/Casp1/Cflar/Casp8/Casp12/Casp4
BP	GO:2000737	negative regulation of stem cell differentiation	-1.8204	0.074839	Prickle1/Nfe2l2/Hes5/Esrrb/Zfp36l2/Notch1/N4bp2l2/Cdk13/Stat3/Yap1/Cdk12
BP	GO:0007158	neuron cell-cell adhesion	-1.81447	0.074839	Nrxn1/Cdk5r1/Astn2/Nlgn2
BP	GO:0002327	immature B cell differentiation	-1.80991	0.074839	Fnip1/Syvn1/Irf2bp2
BP	GO:0042270	protection from natural killer cell mediated cytotoxicity	-1.80898	0.074839	Clec2d/H2-M3/Tap2/H2-T23/Tap1
CC	GO:1990316	Atg1/ULK1 kinase complex	-1.80544	0.074839	C9orf72/Tbc1d5/Ulk1/Atg13/Rb1cc1/Smcr8/Sesn2
BP	GO:0097692	histone H3-K4 monomethylation	-1.79943	0.074839	Rlf/Kmt2a/Kmt2b/Prdm9/Kmt2d
BP	GO:0046880	regulation of follicle-stimulating hormone secretion	-1.79851	0.074839	Acvr2a/Ucn2/Smad4/Crhr2
MF	GO:0062061	TAP complex binding	-1.78924	0.074839	H2-K1/Tapbp/H2-Q6/H2-Q7/H2-Q4/H2-Q10
BP	GO:0034698	response to gonadotropin	-1.78548	0.074839	Pax8/Efna5/Notch1/Gata6/Tgfbr3
MF	GO:0036122	BMP binding	-1.77578	0.074839	Comp/Nbl1/Eng/Agrn/Tcap
BP	GO:0032480	negative regulation of type I interferon production	-1.76599	0.074839	Peli3/Ilrun/Acod1/Gpatch3/Yy1/Ptprs/Atg9a/Pycard/Nmi/Relb/Crebbp/Dhx58/Rel/Gbp4
BP	GO:2000352	negative regulation of endothelial cell apoptotic process	-1.76234	0.074839	Kdr/Braf/Icam1/Abl2/Ramp2/Krit1/Cdh5/Tert/Tnip2/Gata2/Nfe2l2/Serpine1/Mapk7/Pak4
BP	GO:0010700	negative regulation of norepinephrine secretion	-1.75222	0.074839	P2ry12/Ptger3/Crhr2
BP	GO:0042832	defense response to protozoan	-1.75109	0.074839	Gbp7/Tlr12/Iigp1/Irgm2/Gbp3/Gbp6/Gbp4/Gbp9/Gbp2
BP	GO:0007193	adenylate cyclase-inhibiting G protein-coupled receptor signaling pathway	-1.72978	0.074839	Gpr37/P2ry12/Insl3/Oprd1/Adra2a/Adora1/Marco/Gabbr1/Akap12/Adcy6/Pde2a/Edn1
MF	GO:0008294	calcium- and calmodulin-responsive adenylate cyclase activity	-1.72822	0.074839	Adcy8/Adcy6
BP	GO:0060323	head morphogenesis	-1.7177	0.074839	Ssbp3/Tgfb1/Tcf7l2/Ski/Asph/Ankrd11/Crispld1/Scx/Mmp2/Kat6a/Ep300/Nipbl/Zfp950/Crebbp/Arid5b
BP	GO:0042130	negative regulation of T cell proliferation	-1.71166	0.074839	Cd86/Pde5a/Cebpb/Tnfrsf14/Itch/Pdcd1lg2/Rc3h1/Arg2/Tgfb1/Zbtb7b/Ctla4/Scgb1a1/Il20rb/Slfn1/H2-M3/Casp3/Cd274/Sdc4/Crtam/Peli1/Cd276/Dlg5/Marchf7/Pla2g2d/Lgals9
BP	GO:0050432	catecholamine secretion	-1.70978	0.074839	P2ry12/Syt12/Stx1a/Syt3/Gabbr1/Ly6e/Chrnb2/Ptger3/Crhr2
BP	GO:0000381	regulation of alternative mRNA splicing, via spliceosome	-1.69832	0.074839	Srsf5/Srsf6/Rbfox2/Zbtb7a/Fam172a/Thrap3/Celf2/Hnrnpl/Rbm5/Rbm7/Srsf12/Qk/Sf1/Rbfox3/Zc3h10/Rbm25/Srek1/Srsf4/Rbm4b/Srrm4/Rbfox1/Nova2/Ythdc1/Malat1/Rbm15/Khdrbs3
BP	GO:0002027	regulation of heart rate	-1.69147	0.074839	Cacnb2/Scn1b/Agt/Pde4d/Cacna2d1/Dsc2/Snta1/Cacna1d/Kcnj2/Ank2/Adrb1/Cacna1e/Mdm4/Jup/Adm/Mybpc3/Slc8a1/Trpm4/Pik3r1/Edn1/Calca/Crhr2
BP	GO:2000351	regulation of endothelial cell apoptotic process	-1.67327	0.074839	Kdr/Braf/Cd160/Icam1/Abl2/Ager/Foxo3/Ramp2/Krit1/Cdh5/Ccl12/Tert/Tnip2/H2-M3/Gata2/Nfe2l2/Serpine1/Ecscr/Mapk7/Pak4/Plcg1
BP	GO:1901379	regulation of potassium ion transmembrane transport	-1.67128	0.074839	Klhl24/Ager/Galr2/Cacna1d/Kcnj2/Atp1b1/Ank2/Kcnc2/Pten/Akap9/Wnk1/Vamp2/Wnk2/Prkg1/Amigo1/Agrn/Akap7/Atp1b2/Kcnip3/Ptger3
BP	GO:0032722	positive regulation of chemokine production	-1.65381	0.074839	Tirap/Il17f/Il7/Postn/Tlr9/Tlr3/Twist1/Il18/Lgals9/Eif2ak2
BP	GO:1901224	positive regulation of NIK/NF-kappaB signaling	-1.62335	0.074839	Nlrp12/Lims1/Rela/Tirap/Trip6/Tlr9/Tlr3/Ep300/Ago3/Chil1/Tlr1/Crebbp/Nfat5/Nod1/Il18/Eif2ak2/Edn1
BP	GO:0032945	negative regulation of mononuclear cell proliferation	-1.60092	0.074839	Cd86/Pde5a/Cebpb/Tnfrsf14/Itch/Pdcd1lg2/Rc3h1/Pkn1/Inpp5d/Arg2/Tgfb1/Prdm1/Zbtb7b/Ctla4/Scgb1a1/Il20rb/Slfn1/H2-M3/Blk/Casp3/Cd274/Sdc4/Fcgr2b/Crtam/Peli1/Cd276/Dlg5/Marchf7/Pla2g2d/Lgals9
BP	GO:0050672	negative regulation of lymphocyte proliferation	-1.60092	0.074839	Cd86/Pde5a/Cebpb/Tnfrsf14/Itch/Pdcd1lg2/Rc3h1/Pkn1/Inpp5d/Arg2/Tgfb1/Prdm1/Zbtb7b/Ctla4/Scgb1a1/Il20rb/Slfn1/H2-M3/Blk/Casp3/Cd274/Sdc4/Fcgr2b/Crtam/Peli1/Cd276/Dlg5/Marchf7/Pla2g2d/Lgals9
BP	GO:0019079	viral genome replication	-1.54292	0.074839	Vapa/Ltf/Rock2/Srpk2/Setdb1/Rab29/Morc2a/Ilf3/Oas1c/Stau1/Apobec3/Zc3hav1/Ifitm3/Oas1h/Ifitm7/Inpp5k/Aicda/Oas3/Notch1/Oas1g/Pkn2/Oas1a/Bst2/Resf1/Isg20/Rsad2/Oasl1/Atg16l2/Prox1/Isg15/Oas2/Oasl2/Parp10/Adar/Shfl/Eif2ak2
CC	GO:0005684	U2-type spliceosomal complex	1.53387	0.074839	Snrpg/Snrpd2/Wbp4/Prpf19/Zmat2/Gcfc2/Phf5a/Snrpb2/Lsm6/Crnkl1/Prpf18/Ccdc12/Prpf31/Snrnp200/Bud13/Sf3b2/Cwc15/Txnl4a/Snrpd3/Ppie/Cwc27/Prpf8/Eif4a3/Lsm8/Snrpb/Sf3b3/Eftud2/Lsm5/Sf3a1/Snrpa1/Ppil1/Snu13/Cwc22/Aqr/Mfap1a/Cdc40/Prpf6/Prpf40a/Lsm2/Sf3a3/Yju2/Snrpd1/Dhx8/Cdc5l/Dhx16/Lsm4
CC	GO:0031256	leading edge membrane	-1.51529	0.074839	Sgce/Epha2/Ptprz1/Appl2/Eps8l2/Abca7/Ptprk/Itgb3/Plekho1/Mtss2/Robo2/Gabrg1/Cacna1d/Apc2/Tiam1/Dock8/Pip5k1a/Arhgef2/Dagla/Tirap/Kcnc2/Antxr1/Mapk8ip3/Inpp5k/Shisa7/Kcnc3/Insr/Oprd1/Adora1/Itga5/Eps8l1/Hip1r/Hcn2/Pla2g4f/Slc1a2/Mpp2/Atf4/Cacng8/Psd/Gabbr1/Pacsin1/Myo6/Unc5a/Aif1l/Ddx58/Apc/Dlc1
BP	GO:0030308	negative regulation of cell growth	-1.51027	0.074839	Sema3f/Wnt5a/Agt/Ppard/Sema3c/Minar1/Bcl11a/Rb1/Tgfb1/Sema4b/Cdk5/Yy1/Dcun1d3/Sphk2/Ifrd1/Ptprs/Psrc1/Ulk1/Vgll4/St7l/Rrad/Ryk/Trim46/Serpine2/Rgma/Sema3e/Sertad2/Sema4g/Osgin1/Bbc3/Cgrrf1/Acvr1b/Eaf2/Ip6k2/Tchp/Cdk5r1/D7Ertd443e/Sema3b/Smad4/Ccr5/Dact3/Ntn1/Apbb1/Gas1/Sesn2/Bcl6/Ppara/Frzb/Tnk1/Pml/Sema6d
MF	GO:0008173	RNA methyltransferase activity	1.51023	0.074839	Mettl1/Trmo/Mrm3/Nsun2/Trdmt1/Trmt6/Cmtr2/Dimt1/Alkbh8/Mettl2/Trmt10b/Trmt11/Trmt12/Nsun3/Trmt5/Mettl16/Trmt10c/Emg1/Tfb2m/Trmt112
BP	GO:0035023	regulation of Rho protein signal transduction	-1.51007	0.074839	F11r/Abl2/Sos1/Eps8l2/Arhgef12/Fgd2/Vav1/Arhgap35/Arhgef40/Arhgef1/Arhgef5/Prex1/Cdh2/Arhgef37/Tiam1/Arhgef16/Gpr4/Arhgef2/Arhgef18/Abca1/Plekhg5/Ripor1/Scai/Arhgef39/Dnmbp/Fgd3/Adgrg1/Eps8l1/Gpr17/Vav2/Arhgap42/Itga3/Lpar2/Kalrn/Farp1/Bcl6/Arhgef25/Plekhg2/Dlc1
BP	GO:1901888	regulation of cell junction assembly	-1.50517	0.074839	Thbs2/Sema4d/Src/Enpp2/Arf6/Ikbkb/Cldn19/Rapgef2/Tsc1/Wnt4/Wnt5a/Rock2/Epha2/F11r/Agt/Prkch/Col16a1/Nrxn1/Adgrb2/Clasp1/Ghrl/Ptprs/Lims1/Amigo2/Prkca/Pten/Eef2k/Efna5/Ace/Numb/Lhfpl4/Ppp1r9a/Setd5/Macf1/Flrt1/Sdc4/Sipa1l1/Amigo1/Lrfn3/Gpc6/Tpbg/Adgrl2/Adgrl1/Ephb3/Agrn/Dlg5/Ntn1/Ptk2/Chrnb2/Pik3r1/Farp1/Nptxr/Cux2/Nlgn2/Dlc1
BP	GO:1903555	regulation of tumor necrosis factor superfamily cytokine production	-1.50288	0.074839	Nfkbil1/Ptprc/Clu/Arhgef2/Tirap/Ptafr/Tnfrsf1a/Tbc1d23/Slamf1/Tlr9/Mapkapk2/Tlr3/Pomc/Cd274/Pycard/Ccl3/Ccl4/Ccr5/H2-T23/Pik3r1/Twist1/Zbtb20/Nod1/Ticam1/Trex1/Trim30a/Il18/Lgals9
BP	GO:0046634	regulation of alpha-beta T cell activation	-1.50119	0.074839	Ceacam1/Nlrp3/Nckap1l/Adora2a/Rara/Mapk8ip1/Socs1/Rasal3/Gli3/Itpkb/Rc3h2/Nfkbid/Smad7/Cd160/Tnfrsf14/Itch/Rc3h1/Ager/Arg2/Tgfb1/Prdm1/Zbtb7b/Hfe/Ptprc/Shb/Jak3/Cd83/Ikzf1/Zap70/Cd274/Runx1/Crtam/Loxl3/H2-T23/Il27/Prkcq/Bcl6/Il18/Lgals9
BP	GO:0099173	postsynapse organization	-1.4756	0.074839	Sema3f/Dvl1/Wnt5a/Rock2/Ctnnd2/Tanc1/Abl2/Ptprf/Pafah1b1/Actb/Arhgap22/Nrxn1/Kif1a/Cdk5/Cdh2/Ghrl/Ptprs/Tiam1/Lrp4/Reln/Lzts3/Syngap1/Pten/Eef2k/Dgkb/Numb/Lhfpl4/Ptn/Shisa7/Lgmn/Ppp1r9a/Insr/Chrnb1/Nrxn2/Dlg4/Dock10/Cdk5r1/Fcgr2b/Itga3/Sipa1l1/Tanc2/Ephb3/Agrn/Wasl/Myh10/Shank2/Kalrn/Farp1/Igf1r/Nptxr/Lrrc4/Cux2/Nlgn2
BP	GO:1902275	regulation of chromatin organization	-1.46323	0.074839	Setdb1/Eed/Chek1/Ehmt2/Auts2/Mllt3/Tgfb1/Tal1/H1f6/Sin3a/Morc2a/Map1s/Otub2/Wbp2/Sphk2/Zbtb7b/Tet1/Kdm3a/Tert/Rnf40/Kat7/Paf1/Ubr5/Gata2/Aicda/Prkd2/H1f2/Setd5/Kmt2a/Kmt2b/Setdb2/H1f10/Setd7/Nelfa/Spi1/Prdm9/Spty2d1/Paxbp1/Tlk2/Ep300/Resf1/Arid5a/Nipbl/Zfp335/Mier1/Kmt2e/Atf7ip/Taf7/Smad4/Prmt6/Nsd3/Twist1/Daxx/Parp10/Bcl6/Mthfr/Pml
BP	GO:0030534	adult behavior	-1.46106	0.074839	Zfhx2/Fgf14/Chd7/Chrnb1/Sez6l2/Oprd1/Nrxn2/Slc1a2/Idua/Id2/Lgi4/Adam22/Atxn1/Chrnb2/Unc79/Sdk1/Shank2/Kalrn/Atp1a2/Ppara/Cdh23/Nlgn2
BP	GO:0030178	negative regulation of Wnt signaling pathway	-1.45546	0.074839	Foxo3/Mllt3/Tmem170b/Tax1bp3/Tcf7l2/Csnk1e/Dact1/Apc2/Cdh2/Tle4/Prickle1/Ptpru/Lrp4/Tmem88/Vgll4/Chd8/Notch1/Invs/Tle2/Ankrd6/Jade1/Bmp2/Sfrp4/Amer2/Mdk/Foxo1/Rbms3/Fzd6/Ddit3/Lmbr1l/Shisa2/Nkd2/Dact3/Sox10/Rnf213/Sox30/Frzb/Apc/Mdfi/Lzts2
BP	GO:0042742	defense response to bacterium	-1.45348	0.074839	Tirap/Naip2/H2-M3/Shc1/Grn/Il17f/Unc13b/Adm/Serpine1/H2bc8/Klk7/Aicda/Tnfrsf1a/Prkcd/Notch2/Gsdmd/H2-K1/Tlr9/Mpeg1/Gbp7/Pycard/Fcgr1/Iigp1/H2-T23/Irgm2/Isg15/Gsdmc4/Rab34/Naip5/Gbp3/Nod1/Naip6/Gbp6/Gbp4/Lgals9/Gbp9/Gbp2
BP	GO:0008217	regulation of blood pressure	-1.44484	0.074839	Nr2f2/Lnpep/F11r/Agt/Rasl10b/P2rx1/Hsd11b2/Gnas/Ramp2/Gpr37l1/Agtrap/Qrfp/Adamts16/Nav2/Adrb1/Adm/Ace/Ddah1/Ptafr/Wnk1/Vegfc/Slc2a5/Tbxa2r/Postn/Adora1/Pomc/Eng/Gucy1a1/Arhgap42/C3ar1/Id2/Emp2/Dll1/Pik3r1/Atp1a2/Ppara/Edn1/Calca/Crhr2
BP	GO:0032944	regulation of mononuclear cell proliferation	-1.43409	0.074839	Pkn1/Inpp5d/Ager/Sos1/Arg2/Mzb1/Cd4/Clec2i/Tgfb1/Siglecg/Ccdc88b/Prdm1/Zbtb7b/Card11/Ctla4/Il6st/Igfbp2/Scgb1a1/Il20rb/Slfn1/Ptprc/Clcf1/Tirap/Cd6/Jak3/H2-M3/Il7/Blk/Casp3/Cd209e/Cd22/Slamf1/Stat5b/Csf1/Tlr9/Zap70/Cd274/Sdc4/Fcgr2b/Crtam/Pycard/Zfp335/Peli1/Il15/Cd276/H2-T23/Il27/Cd46/Dlg5/Chrnb2/Prkcq/Marchf7/Pla2g2d/Bcl6/Ticam1/Il18/Lgals9/Bmi1
BP	GO:0001666	response to hypoxia	-1.43314	0.074839	Camk2d/Arnt/Alkbh5/Rora/Npepps/Tert/Plekhn1/Acot2/Atp1b1/Slc9a1/Bach1/Vasn/Pten/Kcnma1/Nfe2l2/Cpeb2/Ddah1/Vegfc/Notch1/Casp1/Hmox2/Mmp2/Bmp2/Myc/Oprd1/Adora1/Birc2/Eng/Ep300/Gata6/Cbs/Slc8a1/Smad4/Nol3/Fabp1/Chrnb2/Twist1/Pygm/Ppara/Prkce/Il18/Sod3/Pml/Edn1
BP	GO:0031099	regeneration	-1.42034	0.074839	Ezh1/Tarbp2/P2rx5/Igsf10/Tnc/Ndel1/Braf/Cebpb/Mtr/Mustn1/Ppard/Capn3/Ptprf/Tgfb1/Ptgfrn/Dysf/Jun/Lrig2/Ifrd1/Ptprs/Bcl9/Large1/Folr1/Rtn4rl1/Neo1/Ulk1/Mapk8ip3/Pten/Grn/Adm/Serpine1/Ace/Ptn/Nrep/Klk8/Rgma/Mmp2/Lamb2/Cflar/Dusp10/Omg/Scarf1/Mdk/Upf2/Yap1/Med1/Apoa2/Spaar/Igf1r/Mymk
BP	GO:0043010	camera-type eye development	-1.38058	0.074839	Ttll5/Trpm1/Acvr2b/Ttc8/Rdh10/Tgfb1/Zfp513/Mfsd2a/Arhgap35/Tgif1/Ski/Jun/Fat3/Yy1/Phactr4/Limk2/Tspan12/Megf11/Dlx1/Pcnt/Rpgrip1l/Slc25a25/Dll4/Clcn2/Arid1a/Wdr19/Mab21l1/Gdf11/Tbc1d32/Hes5/Prph2/Rcn1/Ptn/Tbx2/Cdkn1c/Ache/Cryba4/Notch2/Spred3/Zeb1/Chd7/Ikzf1/Six5/Lamb2/Mfrp/Pou2f1/Mertk/Sp1/Frs2/Gpm6a/Tcirg1/Casz1/Lama1/Atf4/Fjx1/Bhlhe22/Cc2d2a/Crybb1/Prox1/Med1/Dll1/Myh10/Tgif2/Twist1/Mitf/Sdk1/…
BP	GO:0032943	mononuclear cell proliferation	-1.37647	0.074839	Pkn1/Inpp5d/Ager/Sos1/Arg2/Mzb1/Cd4/Clec2i/Cd19/Tgfb1/Siglecg/Ccdc88b/Prdm1/Zbtb7b/Card11/Ctla4/Il6st/Igfbp2/Slamf6/Scgb1a1/Il20rb/Slfn1/Dock8/Ptprc/Clcf1/Ccnd3/Plcl2/Vpreb1/Cr2/Crip3/Tirap/Cd6/Shb/Jak3/H2-M3/Il7/Blk/Casp3/Prkcd/Cd209e/Itgad/Cd22/Slamf1/Stat5b/Csf1/Cd180/Tlr9/Zap70/Azi2/Cd274/Sdc4/Fcgr2b/Crtam/Pycard/Zfp335/Peli1/Il15/Cd276/Lmbr1l/H2-T23/Il27/Cd46/Dlg5/Chrnb2/Prkcq/Marchf7/Pla2g2…
BP	GO:0010769	regulation of cell morphogenesis involved in differentiation	-1.3435	0.074839	Dnm2/Sema6c/Enpp2/Crk/Rapgef2/Id1/Sema3f/Wnt5a/Sh3glb1/Nedd4/Map1b/Ptprz1/Sema3c/Ptprf/Pafah1b1/Bcl11a/Mark2/Itgb3/Sin3a/Arhgap35/Robo2/Sema4b/Ss18l1/Kif1a/Cdk5/Prex1/Cdh2/Ifrd1/Ptprs/Tiam1/Tacstd2/Kif13b/Lims1/Sdc2/Lrrc4c/Zswim5/Lrp4/Reln/Ulk1/Lzts3/Ryk/Trim46/Syngap1/Pten/Eef2k/Efna5/Fezf2/Sgk1/Numb/Ache/Rgma/Zswim4/Ppp1r9a/Sema3e/Unc13d/Sema4g/Tubb2b/Postn/Triobp/Omg/Ep300/Mdk/Ist1/Cdk5r1/Mycb…
BP	GO:0009611	response to wounding	-1.31711	0.074839	Mtr/Crk/Il1a/Cldn19/Slc12a2/Wnt4/Mustn1/Wnt5a/Procr/Tmeff2/F11r/Ppard/Ager/Prss53/Ptprf/P2rx1/Klkb1/Tgfb1/Stxbp3/Gnas/Itgb3/Siglecg/Arhgap35/Dysf/Jun/Gp9/Cdk5/Clasp1/Ccn1/Lrig2/Ptprs/Neat1/Folr1/Rtn4rl1/Neo1/Syt7/S100a9/B4galt1/Evl/Duox2/Gpr4/Trim72/Adrb1/Comp/Prkca/Ripor1/Mapk8ip3/Pten/Gata2/Grn/Nfe2l2/Ajap1/Adm/Serpine1/Serpine2/Ptn/Nrep/Klk8/Blk/Zfp36l2/Casp3/Rgma/Prkcd/Notch2/P2ry12/Gna13/Tsp…
BP	GO:0010817	regulation of hormone levels	-1.31486	0.074839	Rasl10b/Hmgn3/Acvr2b/Rdh10/Stxbp3/Gnas/Sin3a/Plb1/Tcf7l2/Nrxn1/Tfap2b/Sirt3/Cacna1d/Ghrl/Cyp11a1/Bco2/Arnt/Klf7/Tiam1/Madd/Hfe/Acvr2a/Syt7/Ptprn2/Dgat1/Ildr1/Clcf1/Exoc3l/Pax8/Duox2/Doc2b/Adora3/Clcn2/Pde3b/Reln/Afp/Cyp26a1/Nnat/Cacna1e/Ffar1/Slco4a1/Efna5/Kcnma1/C1qtnf3/Cacna1h/Adm/Ace/Creb1/Ccdc186/Blk/Oga/Chd7/Nr1d1/Stxbp4/Stat5b/Bmp2/Retn/Adra2a/Adora1/Kdm5b/Vamp2/Hpn/Pomc/Ctsl/Runx1/Stx1a/Tc…
BP	GO:0042110	T cell activation	-1.29571	0.074839	Pag1/B2m/Cd86/Pde5a/Braf/Egr1/Csk/Cd160/Icam1/Cebpb/Fanca/Itgam/Tnfrsf14/Itch/Eif2ak4/Aire/Pdcd1lg2/Nrarp/Il1a/Tsc1/Wnt4/Cd47/Rc3h1/Mr1/Rhoh/Abl2/Nedd4/Rab29/Ager/Lag3/Sos1/Arg2/Cd4/Clec2i/Pik3r6/Bcl11a/Stx11/Tgfb1/Bcl10/Vav1/H2-Oa/Sla2/Ccdc88b/Prdm1/Prex1/Zbtb7b/Card11/Ctla4/Il6st/Rora/Igfbp2/Hfe/Slamf6/Scgb1a1/Il20rb/Slfn1/Dock8/Ptprc/Dll4/Ccnd3/Mafb/Hsh2d/Crip3/Cd6/Shb/Jak3/H2-M3/Rorc/Adrm1/Il…
BP	GO:1901699	cellular response to nitrogen compound	-1.29424	0.074839	Csk/Baiap2l1/Cacna1a/Icam1/Mir762/Src/Cebpb/Ptpn1/Pck2/Dnm2/Lpin1/Rgs9/Mtr/Crk/Palm/Rapgef2/Esrra/Tsc1/Gstm7/Casp7/Rock2/Chrm3/Agt/Slc25a33/Kcnq3/Ager/Ehmt2/Recql5/Pde4d/Grb14/Appl2/Mzb1/Ptprf/Gna14/Cacna2d1/Foxo3/Insig2/Actb/Gnas/Ly6g6d/Rgs10/Cdk2/Fer/Col16a1/Cdk5/Zbtb7b/Cyp11a1/Tbc1d4/Sik2/Agtrap/Folr1/Klhl22/Nr4a1/Lypd1/Mapk8/Mmp3/Ccnd3/Rela/Arhgef2/Pde3b/Slc9a1/Zc3hav1/Trim72/Sesn3/Castor1/Gp…
BP	GO:1902532	negative regulation of intracellular signal transduction	-1.29344	0.074839	Stmn1/Dusp1/Git1/Tsc1/Gstm7/Herpud1/Bag5/Epha2/Rhoh/Agt/Abl2/Sh3glb1/Homer2/Ivns1abp/Gstp1/Prdm15/Pde4d/Tbc1d10c/Minar1/Rasa3/Pafah1b1/Depdc5/Dusp2/Optn/Tmbim6/Siglecg/Fbxw11/Sla2/Arhgap35/Creb3l1/Szt2/Gpatch3/Phlpp1/Sirt3/Dact1/Pbk/Rora/Ranbp9/Mmp3/Ptprc/Mcl1/Nlrp12/Clu/Arhgap12/Rela/Cnksr3/Pde3b/Sesn3/Castor1/Vgll4/Mdm4/Prkca/Dok1/Ripor1/Syngap1/Pten/H2-M3/Nfe2l2/Scai/C1qtnf3/Fhl2/Serpine2/Inpp…
BP	GO:0001916	positive regulation of T cell mediated cytotoxicity	-1.77648	0.0750665	Nectin2/Ptprc/H2-M3/Tap2/H2-K1/H2-Q6/Gm8909/H2-Q7/H2-T22/H2-T23/H2-Q4/H2-Q10/H2-T24/H2-M5
BP	GO:0045648	positive regulation of erythrocyte differentiation	-1.80917	0.0752961	Inpp5d/Foxo3/Tal1/Acvr2a/Kat7/Gata2/Ets1/Stat5b/Acvr1b/Stat3/Id2/Med1/Isg15/Stat1
BP	GO:0043516	regulation of DNA damage response, signal transduction by p53 class mediator	1.79099	0.0860517	Cdkn2a/Eef1e1/Smyd2/Npm1/Spred1/Rpl26/Spred2/Zmpste24
MF	GO:0016620	oxidoreductase activity, acting on the aldehyde or oxo group of donors, NAD or NADP as acceptor	1.78409	0.0860517	Adh5/Htatip2/Far1/Aldh1a1/Aldh18a1/Aldh9a1/Pdhx/Aldh1a3/Gapdh/Akr1b8/Pdhb/Dld/Aldh1a2/Dlat/Gapdhs/Aldh3a1/Aldh3a2/Ogdh/Aldh4a1
BP	GO:0071428	rRNA-containing ribonucleoprotein complex export from nucleus	1.76562	0.0860517	Rps15/Npm1/Abce1/Sdad1/Rasl2-9/Eif6/Rrs1/Ran
BP	GO:1903146	regulation of autophagy of mitochondrion	1.74839	0.0860517	Vdac1/Mfn2/Tigar/Cdc37/Parl/Tomm7/Atpif1
MF	GO:0004129	cytochrome-c oxidase activity	1.73904	0.0860517	Cox8a/Cox4i1/Cox6a1/Cox7a2l/Cox7a1/Cox6c/Cox4i2/Cox5a/AA467197/Ndufa4l2/Cox7a2
MF	GO:0015002	heme-copper terminal oxidase activity	1.73904	0.0860517	Cox8a/Cox4i1/Cox6a1/Cox7a2l/Cox7a1/Cox6c/Cox4i2/Cox5a/AA467197/Ndufa4l2/Cox7a2
MF	GO:0016676	oxidoreductase activity, acting on a heme group of donors, oxygen as acceptor	1.73904	0.0860517	Cox8a/Cox4i1/Cox6a1/Cox7a2l/Cox7a1/Cox6c/Cox4i2/Cox5a/AA467197/Ndufa4l2/Cox7a2
BP	GO:0042559	pteridine-containing compound biosynthetic process	1.6971	0.0860517	Qdpr/Atic/Gart/Mthfd1/Spr
BP	GO:0090502	RNA phosphodiester bond hydrolysis, endonucleolytic	1.74837	0.0863967	Rps21/Npm1/Rcl1/Tsr1/Elac2/Bop1/Nol9/Utp23/Pop1/Rrs1/Bms1/Tbl3
MF	GO:0070181	small ribosomal subunit rRNA binding	1.73615	0.0863967	Rps3/Rps14/Rps13/Utp23/Mrps11/Mrps18c
CC	GO:0000439	transcription factor TFIIH core complex	1.72373	0.0863967	Ccnh/Gtf2h4/Cdk7/Mnat1/Gtf2h3/Gtf2h5/Ercc3
CC	GO:0005687	U4 snRNP	1.71121	0.0863967	Snrpg/Snrpd2/Snrpe/Prpf31/Snrpd3/Snrpb
BP	GO:0044539	long-chain fatty acid import into cell	1.70981	0.0863967	Slc27a4/Abcc1/Acsl5/Acsl1/Akt1/Cd36/Acsl3/Slc27a5/Eprs/Irs2
BP	GO:0140354	lipid import into cell	1.70981	0.0863967	Slc27a4/Abcc1/Acsl5/Acsl1/Akt1/Cd36/Acsl3/Slc27a5/Eprs/Irs2
BP	GO:0036476	neuron death in response to hydrogen peroxide	1.70633	0.0863967	Rack1/Park7
BP	GO:1903207	regulation of hydrogen peroxide-induced neuron death	1.70633	0.0863967	Rack1/Park7
BP	GO:1903208	negative regulation of hydrogen peroxide-induced neuron death	1.70633	0.0863967	Rack1/Park7
MF	GO:0009982	pseudouridine synthase activity	1.73144	0.0864091	Pusl1/Pus3/Pus7/Trub2/Pus7l/Rpusd2/Trub1
MF	GO:0016832	aldehyde-lyase activity	1.71601	0.0864091	Aldoa/Aldoart2/Pdxdc1/Shmt2/Aldoc/Aldoart1
BP	GO:0046112	nucleobase biosynthetic process	1.70344	0.0864091	Cad/Gart/Ctps/Shmt2/Umps/Cmpk1
BP	GO:0006107	oxaloacetate metabolic process	1.707	0.0865891	Mdh1/Nit2/Cs/Acly/Mdh2
MF	GO:0019103	pyrimidine nucleotide binding	1.70693	0.0865891	Cad/Dctpp1/P2ry6/Hsp90ab1/Mtpap/Ugp2/Dut
BP	GO:0009065	glutamine family amino acid catabolic process	1.65543	0.0865891	Prodh/Ppat/Nos3/Oat/Fah/Adhfe1/Glud1
CC	GO:0005798	Golgi-associated vesicle	1.47925	0.0868164	Ergic1/Tmem199/Tmed1/Yif1b/Clba1/Zdhhc13/Tmed9/Map6/Copz2/Cltb/Scfd1/Lyz1/Lman1/Erc2/Smn1/Pclo/Ddhd2/Lman2/Sec31a/Ccdc115/Cnih4/Tmed2/Ergic2/Uso1/Sec23ip/Yif1a/Sar1a/Copa/Ap1s1/Pi4ka/Dipk2a/Pitpnm3/Cope/Use1/Tmed3/Gosr2/Tmed10/Kdelr1/Copb1/Sec23a/Scyl1/Tex261/Ccdc88a/Lyz2/Sec24d/Sar1b/Kdelr3/Vti1b/Rassf9/Ergic3/Pdcd6/Sec24b/Rab14/Spg21/Adam10/Copz1/Copg2/Map6d1/Copb2/Steap2
MF	GO:0016627	oxidoreductase activity, acting on the CH-CH group of donors	1.69918	0.0871085	Rsad1/Zadh2/Dhcr24/Sdhd/Fasn/Dhcr7/Decr2/Sdha/Dus4l/Acox1/Dus1l/Ivd/Decr1/Sdhaf4/Sdhc/Blvrb/Cpox/Srd5a1/Acadm/Dhdh/Sdhb/Acadvl/Acaa1a/Mecr/Tecr/Blvra/Acadsb/Srd5a3
CC	GO:0005643	nuclear pore	1.58863	0.0871085	Xpot/Pcid2/Eny2/Seh1l/Nup37/Nup160/Nup35/Eif5a/Nup93/Gle1/Nupl1/Nup107/Nup54/Nupl2/Ran/Nup43/Nup188/Ndc1/Ranbp1/Nup205/Tpr/Ranbp17/Nup85/Ahctf1/Nup133/Myo1c/Nup210
BP	GO:1902600	proton transmembrane transport	1.55003	0.0871719	Slc17a7/Phb2/Slc25a4/Ppif/Cyc1/Alox5/Park7/Atp5c1/Atp5o/Atp1a1/Dnajc30/Atp6v0e/Coa8/Atp6v0d2/Atp5a1/Atp5e/Atp5g3/Ndufs7/Atp5pb/Atp5j
MF	GO:0008757	S-adenosylmethionine-dependent methyltransferase activity	1.47783	0.0872357	Mettl1/Trmo/Prmt5/Eef1akmt1/Mrm3/Smyd2/Nsun2/Ash2l/Mettl18/Prmt7/Lcmt1/Icmt/Trdmt1/Prmt1/N6amt1/Trmt6/Cmtr2/Dimt1/Dph5/Armt1/Mettl2/Trmt10b/Dnmt3b/Coq3/Prdm8/Carm1/Trmt11/Wdr5/Cxxc1/Nsun3/Coq5/Vcpkmt/Setmar/Prmt2/Trmt5/Mettl16/Comtd1/Prmt3/Trmt10c/Emg1/Eef2kmt/Tfb2m/Trmt112/Prmt8/Kmt5a
BP	GO:0006081	cellular aldehyde metabolic process	1.59239	0.0879445	Grhpr/Dhrs13/Adh5/Park7/Aldoa/Rdh13/Pnkd/Tkt/Haghl/Tkfc/Glo1/Hagh/Aldh9a1
MF	GO:0016829	lyase activity	1.46086	0.0879445	Rps3/Ogg1/Amd2/Aco1/Fahd1/Hacd1/Alad/Park7/Fh1/Hacd2/Car2/Clybl/Aldoa/Fasn/Eno1b/Ddc/Ireb2/Hacl1/Kyat3/Adsl/Adcy2/Cenpv/Paics/Gmds/Naxd/Apmap/Tkfc/Echs1/Aco2/Glo1/Kyat1/Hal/Hsd17b4/Amd1/Aldoart2/Pdxdc1/Uros/Ggct/Pisd/Hacd4/Ddt/Shmt2/Hmbs/Hacd3/Srr/Tgds/Echdc2/Aldoc/Umps/Aldoart1/Xrcc6/Gstm4/Odc1/Cyp2s1/Hadha
BP	GO:0009101	glycoprotein biosynthetic process	1.36174	0.0879445	Igf1/B3gnt7/Chpf/Glce/Phlda1/St8sia1/Dad1/Chst12/Galnt3/Tmtc4/Stt3a/Ndst1/Rpn1/Tmem258/Stt3b/Hs2st1/Poglut2/Bcl2/B3gat1/St8sia6/Galnt11/Tnip1/St6galnac3/Mogs/Alg5/Mgat2/Fut11/Alg2/Ost4/Uggt1/Pofut2/Slc35c1/Dse/St6galnac6/Ugdh/Xylt2/Tet3/Acot8/Pxylp1/B3galt6/Crppa/Chst3/Alg10b/Sdf2l1/Alg6/Pgm3/St8sia4/Npc1/Poglut1/B3gat3/Ext1/Galnt7/Dhdds/Lipc/Fut7/Pmm2/B4galt7/C1galt1/B3galnt2/Alg12/Tmtc3/Galnt1/…
BP	GO:0006898	receptor-mediated endocytosis	-1.41325	0.088185	Bicd1/Fcho2/Slc9a3/Bmp2k/Itgb3/Ramp2/Cln3/Tbc1d5/Ankrd13d/Ap4e1/Hfe/Gtf2h2/Clu/Atxn2/Ulk1/Ifitm3/Egf/AU040320/Prkca/Adm/Serpine1/Numb/Rabgef1/Ache/Ramp1/Cd2ap/Insr/Dnajc13/Sag/Cxcr2/Sfrp4/Scarf1/Hip1r/Dlg4/Gria2/Napb/Marco/Fcgr2b/Mkln1/Synj1/Rspo1/Fcgr1/Fchsd2/Cacng8/Lmbr1l/Pacsin1/Scarb2/Ackr3/Dll1/Wasl/Myo6/Sgip1/Picalm/Mx2/Efnb2/Hap1/Grk3/Ptger3
BP	GO:0036503	ERAD pathway	1.55815	0.0887786	Rcn3/Dnajb14/Edem3/Wfs1/Ubqln1/Atxn3/Ube4b/Ubxn6/Stt3b/Ubxn1/Usp14/H13/Get4/Tor1a/Uggt1/Ufd1/Dnajc18/Sec61b/Ubxn8/Selenos/Sdf2l1/Nccrp1/Jkamp/Rnf5/Marchf6/Rnf121/Erlin1/Dnajc10/Rnft1
BP	GO:0050670	regulation of lymphocyte proliferation	-1.42646	0.0888488	Pkn1/Inpp5d/Ager/Sos1/Arg2/Mzb1/Cd4/Clec2i/Tgfb1/Siglecg/Ccdc88b/Prdm1/Zbtb7b/Card11/Ctla4/Il6st/Igfbp2/Scgb1a1/Il20rb/Slfn1/Ptprc/Clcf1/Tirap/Cd6/Jak3/H2-M3/Il7/Blk/Casp3/Cd209e/Cd22/Slamf1/Stat5b/Tlr9/Zap70/Cd274/Sdc4/Fcgr2b/Crtam/Pycard/Zfp335/Peli1/Il15/Cd276/H2-T23/Il27/Cd46/Dlg5/Chrnb2/Prkcq/Marchf7/Pla2g2d/Bcl6/Ticam1/Il18/Lgals9/Bmi1
BP	GO:1901222	regulation of NIK/NF-kappaB signaling	-1.44518	0.089097	Nlrp12/Lims1/Rela/Tirap/Trip6/C1qtnf3/Tlr9/Tlr3/Birc2/Birc3/Ep300/Ago3/Chil1/Nol3/Tlr1/Crebbp/Nfat5/Nod1/Il18/Eif2ak2/Edn1
BP	GO:0032731	positive regulation of interleukin-1 beta production	-1.70081	0.089135	Ifi211/Casp1/Gsdmd/Stat3/Pycard/Ccl3/Casp8/Ccr5/Ifi204/Hspb1/Naip5/Casp4/Nod1
CC	GO:0032589	neuron projection membrane	-1.63044	0.089135	Robo2/Gabrg1/Cacna1d/Dagla/Kcnc2/Mapk8ip3/Shisa7/Kcnc3/Insr/Oprd1/Adora1/Hcn2/Slc1a2/Mpp2/Atf4/Cacng8/Gabbr1/Unc5a
BP	GO:0045055	regulated exocytosis	-1.42426	0.089135	Doc2b/Adora3/Apba2/Sv2a/Prkca/Gata2/Abca12/Cacna1h/Unc13b/Rabgef1/Clnk/Ptafr/Blk/Notch1/Unc13d/Apba1/Bace1/Napa/Adra2a/Vamp2/Syt12/Grin3a/Foxf1/Stx1a/Napb/Syt3/Rims3/Synj1/Arhgap17/Stx19/Rab26/Prrt2/Chrnb2/Myo6/Rab27a/Cplx3/Ppfia3/Prkce/Ncs1/Cspg5/Lgals9
MF	GO:0004197	cysteine-type endopeptidase activity	-1.60027	0.0892079	Capn3/Ctsw/Usp48/Usp38/Usp35/Ctso/Usp7/Usp25/Ctsj/Usp12/Casp3/Lgmn/Casp1/Usp24/Cflar/Senp6/Usp16/Ctsl/Senp7/Usp42/Ctsb/Pycard/Casp8/Usp36/Casp12/Usp18/Casp4
BP	GO:0016525	negative regulation of angiogenesis	-1.51047	0.0892814	Serpinf1/Thbs2/Cd160/Ptprm/Ngp/Slc12a2/Rock2/Epha2/Agt/Dcn/Minar1/Plk2/Creb3l1/Krit1/Adgrb2/Epn2/Dll4/Atf2/Gpr4/Pde3b/H2-M3/Shc1/Meox2/Il17f/Serpine1/Ptn/Sema3e/Sulf1/Hdac5/Notch1/Tbxa2r/Ecscr/Klf2/Hhip/Adamts1/Cxcl10/Stat1/Tcf4/Pml/Crhr2
BP	GO:0043620	regulation of DNA-templated transcription in response to stress	-1.68076	0.089611	Chek1/Tmbim6/Sin3a/Creb3l1/Jun/Ppp1r15a/Bclaf1/Arnt/Chd6/Dnajb1/Rela/Bach1/Nfe2l2/Impact/Notch1/Klf2/Atf3/Jmy/Mapk7/Ddit3/Atf4/Sesn2
BP	GO:0000380	alternative mRNA splicing, via spliceosome	-1.60561	0.089611	Sfpq/Celf2/Hnrnpl/Rbm5/Rbm7/Srsf12/Qk/Dhx9/Sf1/Rbfox3/Zc3h10/Rbm25/Slu7/Srek1/Cdk13/Srsf4/Rbm4b/Srrm4/Rbfox1/Nova2/Ythdc1/Malat1/Rbm15/Khdrbs3
BP	GO:0048024	regulation of mRNA splicing, via spliceosome	-1.49517	0.0896866	Celf2/Hnrnpl/Rbm5/Rbm7/Nup98/Srsf12/Qk/Sf1/Rbfox3/Tia1/Zc3h10/Rbm25/Snrnp70/Srek1/Srsf4/Acin1/Rbm4b/Tra2a/Srrm4/Rbfox1/Nova2/Son/Ythdc1/Rbm39/Malat1/Rbm15/Khdrbs3
BP	GO:0007389	pattern specification process	-1.34242	0.0899456	Acvr2b/Ttc8/Mllt3/Tctn1/Peg12/Robo2/Egr2/Tgif1/Ski/C2cd3/Yy1/Emx2/Apc2/Ift172/Dlx1/Pbx1/Folr1/Rpgrip1l/Acvr2a/Mapk8/Dll4/Dync2li1/Asph/Pax8/Anks6/Lrp4/Mafb/Ift88/Reln/Cyp26a1/Chsy1/Chrd/Wdr19/Gdf11/Tbc1d32/Syngap1/Crb2/Hes5/Rttn/Fezf2/Meox2/Dchs1/Tbx2/Hoxb3/Notch2/Notch1/Invs/Kmt2a/Zeb1/Adgrg1/Tbx19/Vangl2/Bmp2/Tbx6/Hhip/Frs2/Nbl1/Meis3/Rnf2/Foxf1/Eng/Ccdc151/Ep300/Dnaic1/Ddit3/Smad4/Bhlhe22/Cc2d…
BP	GO:1903038	negative regulation of leukocyte cell-cell adhesion	-1.49655	0.0900229	Pag1/Cd86/Pde5a/Cebpb/Tnfrsf14/Itch/Pdcd1lg2/Nrarp/Rc3h1/Lag3/Gstp1/Arg2/Tgfb1/Zbtb7b/Ctla4/Hfe/Scgb1a1/Il20rb/Slfn1/Jak3/H2-M3/Wnk1/Casp3/Fgl2/Cd274/Runx1/Mdk/Sdc4/Crtam/Peli1/Cd276/Loxl3/Socs6/Dlg5/Marchf7/Pla2g2d/Bcl6/Ppara/Zfp608/Lgals9
BP	GO:0007200	phospholipase C-activating G protein-coupled receptor signaling pathway	-1.64979	0.090312	Bicd1/Galr2/Gna14/Plcd1/Gpr4/Plce1/Ntsr2/P2ry12/Gpr157/Cxcr2/Oprd1/Adra2a/Gpr17/C3ar1/Ano1/Edn1/Ptger3
MF	GO:0001221	transcription cofactor binding	-1.62396	0.090312	Bsn/Tead2/Ppard/Foxo3/Rora/Tert/Chd6/Thrb/Rela/Vgll4/Rorc/Nfe2l2/Creb1/Hdac5/Nr1d1/Ccnt2/Foxo1/Mafk/Smad4/Zbtb17/Nfya/Per1/Ppara
BP	GO:0071706	tumor necrosis factor superfamily cytokine production	-1.47798	0.090312	Nfkbil1/Ptprc/Clu/Arhgef2/Tirap/Ptafr/Tnfrsf1a/Tbc1d23/Slamf1/Tlr9/Mapkapk2/Tlr3/Pomc/Azi2/Cd274/Pycard/Ccl3/Ccl4/Ccr5/H2-T23/Pik3r1/Twist1/Zbtb20/Nod1/Ticam1/Trex1/Trim30a/Il18/Lgals9
BP	GO:0046330	positive regulation of JNK cascade	-1.43042	0.090312	Mlkl/Nod2/Flt4/Map3k5/Rassf2/Ncf1/Traf2/Traf4/Myd88/Ptpn1/Il1a/Wnt5a/Map3k12/Card9/Magi3/Ager/Taok2/Fgd2/Arhgef5/Tiam1/Dvl3/Rb1cc1/Tirap/Unc5cl/Gadd45b/Mapk8ip3/Traf5/Ankrd6/Slamf1/Vangl2/Tlr9/Tlr3/Tpd52l1/Fcgr2b/Pycard/Taok1/Map3k9/Map4k2/Fzd10/Nod1/Mdfi/Gab1/Edn1
CC	GO:0031225	anchored component of membrane	-1.37764	0.090312	Ncam1/Folr1/Rtn4rl1/Lypd1/Rgs7bp/Lsamp/Ly6c2/Efna5/Rab27b/Ache/Rgma/Car15/Ly6i/Ly6g/Omg/Bcan/Gfra1/Bst2/Dlg4/Mpp2/Ly6m/Mill2/Ly6a/Cd55/Ly6d/Gpc6/Ly6e/Rab26/Cplx3/Gas1/Nod1/Lypd6/Enpp6/Art3
BP	GO:0031331	positive regulation of cellular catabolic process	-1.31516	0.090312	Git1/Tsc1/Herpud1/Dvl1/Rc3h1/Zyg11b/Rock2/Pias1/Gpsm1/Bag6/Sh3glb1/Hk2/Btg2/Daglb/Clec16a/Ager/Dcn/C9orf72/Rnf144a/Foxo3/Optn/Plk2/Pnpt1/Csnk1e/Plk1/Dact1/Mlxipl/Pacsin3/Plekhn1/Mapk8/Trp53inp1/Prickle1/Cnot6l/Clu/Rnf40/Rnf19b/Zc3hav1/Ulk1/Sesn3/Vgll4/Egf/Prr5l/Gpd1/Qk/Pten/Esrrb/Trim12c/Zfp36l2/Trim21/Rgma/Prkcd/Wac/Prkaa2/Ythdf3/Insr/Tlr9/Ecscr/Myc/Adra2a/Trim5/Edem1/Arih2/Gtpbp1/Osbpl7/Scoc/Fo…
BP	GO:0044648	histone H3-K4 dimethylation	-1.71279	0.0903685	Kmt2a/Kmt2b/Prdm9/Kmt2d
BP	GO:0072577	endothelial cell apoptotic process	-1.65812	0.0903685	Kdr/Braf/Cd160/Icam1/Abl2/Ager/Foxo3/Ramp2/Krit1/Cdh5/Ccl12/Tert/Tnip2/H2-M3/Gata2/Nfe2l2/Serpine1/Ecscr/Mapk7/Pak4/Plcg1
BP	GO:0002704	negative regulation of leukocyte mediated immunity	-1.6533	0.0903685	Hfe/Il20rb/Ptprc/Clec2d/Jak3/H2-M3/Tap2/Rabgef1/Slamf1/Foxf1/Fcgr2b/Klre1/H2-T23/Bcl6/Tap1/Lgals9
BP	GO:0043484	regulation of RNA splicing	-1.42242	0.0906385	Celf2/Hnrnpl/Rbm5/Rbm7/Nup98/Srsf12/Rbm12b1/Qk/Zfp326/Sf1/Rbfox3/Tia1/Zc3h10/Rbm25/Snrnp70/Srek1/Srsf4/Acin1/Hnrnph1/Clk2/Clk4/Rbm4b/Clk3/Tra2a/Srrm4/Rbfox1/Nova2/Cdk12/Son/Ythdc1/Rbm38/Rbm39/Ptbp2/Malat1/Pik3r1/Rbm15/Khdrbs3
BP	GO:0051480	regulation of cytosolic calcium ion concentration	-1.36756	0.0907216	Capn3/Pde4d/Cd4/Galr2/P2rx1/Trpm1/Cacna2d1/Cd19/Tgfb1/Tmbim6/Itgb3/Cln3/Plcd1/Cemip/Cdk5/Fzd2/Camk2d/Ghrl/Il6st/Ptprc/Asph/Ank2/Jph2/Gpr4/Adrb1/Jph3/Ffar1/Jak3/Gata2/Adm/Mcoln1/Xcr1/Oga/Gna13/Chd7/Bbc3/Tbxa2r/Gpr157/Cxcr2/Grin2c/Gpr17/Kng2/Dlg4/Gpr3/Lck/Slc8a1/Ddit3/Plcg1/Ric3/Ccl3/C3ar1/Prkg1/Ccr5/Nol3/Ccr1l1/Trpm4/Ackr3/Adcy8/Chrna9/Aplnr/Cxcl10/Atp1a2/Prkce/Cdh23/Hap1/Pml/Edn1/Ptger3/Calca
BP	GO:0097150	neuronal stem cell population maintenance	-1.79445	0.0909952	Foxo3/Cdh2/Mapk8/Srrt/Hes5/Pcm1/Foxo1/Prox1/Dll1/Wdr62
BP	GO:0002221	pattern recognition receptor signaling pathway	-1.41491	0.0910801	Lacc1/Slc46a2/S100a14/Gps2/Nr1d1/Tlr9/Mapkapk2/Tlr3/Pik3ap1/Tlr12/Peli1/Rsad2/Fcnb/Irf7/Tlr1/Irgm2/Ddx60/Nod1/Ticam1/Prkce/Ifih1/Trim30a/Ddx58/Dhx58/Lgals9/Irak2
BP	GO:0044065	regulation of respiratory system process	-1.86363	0.0913383	Gls/Adora1/Atp1a2/Nlgn2
BP	GO:0097151	positive regulation of inhibitory postsynaptic potential	-1.77925	0.0913383	Unc13b/Igsf9b/Nlgn2
BP	GO:0061036	positive regulation of cartilage development	-1.76501	0.0913383	Zfp219/Gli3/Smad7/Mustn1/Wnt5a/Ccn1/Thrb/Rela/Scx/Bmp2/Mdk/Bmp1/Smad1/Sox5
BP	GO:0098543	detection of other organism	-1.87743	0.0924782	Tlr1/Naip5/Nod1/Naip6/Cd209b
BP	GO:0015874	norepinephrine transport	-1.84757	0.0924782	Agt/Actb/Plcd1/P2ry12/Stx1a/Ptger3/Crhr2
BP	GO:0060330	regulation of response to interferon-gamma	-1.83631	0.0924782	Med1/Irgm2/Nlrc5/Parp14/Parp9/Irgm1
BP	GO:0060334	regulation of interferon-gamma-mediated signaling pathway	-1.83631	0.0924782	Med1/Irgm2/Nlrc5/Parp14/Parp9/Irgm1
BP	GO:0001914	regulation of T cell mediated cytotoxicity	-1.7199	0.0925704	Mr1/Ager/H2-M2/Nectin2/Ptprc/H2-M3/Tap2/H2-K1/H2-Q6/Gm8909/H2-Q7/H2-T22/H2-T23/H2-Q4/H2-Q10/H2-T24/H2-M5
BP	GO:0046884	follicle-stimulating hormone secretion	-1.74787	0.0927446	Tbx3/Acvr2a/Ucn2/Smad4/Crhr2
BP	GO:0072553	terminal button organization	-1.74392	0.0927446	Picalm/Chd4/Nlgn2
BP	GO:0097105	presynaptic membrane assembly	-1.74263	0.0927446	Nrxn1/Lrp4/Pten/Nlgn2
BP	GO:1905653	positive regulation of artery morphogenesis	-1.74041	0.0927446	Notch1/Akt3/Mdk/Efnb2

## Sheet: GSEARA
Dataset EV4: Gene Set Enrichment Analysis (GSEA) Reactome comparing DEGs of FACS sorted microglia obtained from OLD REPOPULATED vs. OLD ischemic female mice (4 days after ischemia)
GSE196737
GROUPS: MICROGLIA OF 'OLD REPOPULATED' vs. 'OLD' ISCHEMIC FEMALE MICE
ID	Description	NES	p.adjust	core_enrichment
R-MMU-72689	Formation of a pool of free 40S subunits	3.59487	0.0337899	Rpl36al/Rps16/Rps3/Eif3m/Rps17/Rps25/Rpl38/Rps8/Rps14/Rpl34/Rps27a/Rps23/Rpl19/Rpl22/Rpl6/Rps24/Rps19/Rps15a/Rpl23/Rpl23a/Rpl18/Eif3l/Rpl13a/Rpl7/Rps15/Rpl22l1/Eif3k/Rpl4/Rpl32/Rps21/Rps13/Rps18/Rps28/Rps26/Eif3b/Rplp1/Rps10/Rps11/Rpl37/Rps5/Rpl37a/Rpl8/Rpl35a/Rps3a1/Rpl26/Eif3j2/Rpl35/Rps29/Rpl13/Eif3g/Rpl15/Rps9/Rpl14/Rps2/Rpsa/Eif3i/Rpl31/Rpl7a/Rps27/Rpl3/Rplp0/Rpl30/Rpl5/Rpl27a/Rpl29/Rpl27/Rp…
R-MMU-156827	L13a-mediated translational silencing of Ceruloplasmin expression	3.53485	0.0337899	Rpl36al/Rps16/Rps3/Eif3m/Rps17/Rps25/Rpl38/Rps8/Rps14/Rpl34/Rps27a/Rps23/Rpl19/Rpl22/Rpl6/Rps24/Rps19/Rps15a/Rpl23/Rpl23a/Rpl18/Eif3l/Rpl13a/Rpl7/Rps15/Rpl22l1/Eif3k/Rpl4/Rpl32/Rps21/Rps13/Rps18/Rps28/Rps26/Eif3b/Rplp1/Rps10/Rps11/Rpl37/Rps5/Rpl37a/Rpl8/Rpl35a/Rps3a1/Rpl26/Eif3j2/Rpl35/Rps29/Rpl13/Eif3g/Rpl15/Rps9/Rpl14/Rps2/Rpsa/Eif3i/Rpl31/Eif2s2/Rpl7a/Rps27/Rpl3/Rplp0/Rpl30/Rpl5/Rpl27a/Rpl29/R…
R-MMU-72706	GTP hydrolysis and joining of the 60S ribosomal subunit	3.52283	0.0337899	Rpl36al/Rps16/Rps3/Eif3m/Rps17/Rps25/Rpl38/Rps8/Rps14/Rpl34/Rps27a/Rps23/Rpl19/Rpl22/Rpl6/Rps24/Rps19/Rps15a/Rpl23/Rpl23a/Rpl18/Eif3l/Rpl13a/Rpl7/Rps15/Rpl22l1/Eif3k/Rpl4/Rpl32/Rps21/Rps13/Rps18/Rps28/Rps26/Eif3b/Rplp1/Rps10/Rps11/Rpl37/Rps5/Rpl37a/Rpl8/Rpl35a/Rps3a1/Rpl26/Eif3j2/Rpl35/Rps29/Rpl13/Eif3g/Rpl15/Rps9/Rpl14/Rps2/Rpsa/Eif3i/Rpl31/Eif2s2/Rpl7a/Rps27/Rpl3/Rplp0/Rpl30/Rpl5/Rpl27a/Rpl29/R…
R-MMU-72613	Eukaryotic Translation Initiation	3.5095	0.0337899	Rpl36al/Rps16/Rps3/Eif3m/Rps17/Rps25/Rpl38/Rps8/Rps14/Rpl34/Rps27a/Rps23/Rpl19/Rpl22/Rpl6/Rps24/Rps19/Rps15a/Rpl23/Rpl23a/Rpl18/Eif3l/Rpl13a/Rpl7/Rps15/Rpl22l1/Eif3k/Rpl4/Rpl32/Rps21/Rps13/Rps18/Rps28/Rps26/Eif3b/Rplp1/Rps10/Rps11/Rpl37/Rps5/Rpl37a/Rpl8/Rpl35a/Eif2b3/Rps3a1/Rpl26/Eif3j2/Rpl35/Rps29/Rpl13/Eif3g/Rpl15/Rps9/Rpl14/Rps2/Rpsa/Eif3i/Rpl31/Eif2s2/Rpl7a/Rps27/Rpl3/Rplp0/Rpl30/Rpl5/Rpl27a/…
R-MMU-72737	Cap-dependent Translation Initiation	3.5095	0.0337899	Rpl36al/Rps16/Rps3/Eif3m/Rps17/Rps25/Rpl38/Rps8/Rps14/Rpl34/Rps27a/Rps23/Rpl19/Rpl22/Rpl6/Rps24/Rps19/Rps15a/Rpl23/Rpl23a/Rpl18/Eif3l/Rpl13a/Rpl7/Rps15/Rpl22l1/Eif3k/Rpl4/Rpl32/Rps21/Rps13/Rps18/Rps28/Rps26/Eif3b/Rplp1/Rps10/Rps11/Rpl37/Rps5/Rpl37a/Rpl8/Rpl35a/Eif2b3/Rps3a1/Rpl26/Eif3j2/Rpl35/Rps29/Rpl13/Eif3g/Rpl15/Rps9/Rpl14/Rps2/Rpsa/Eif3i/Rpl31/Eif2s2/Rpl7a/Rps27/Rpl3/Rplp0/Rpl30/Rpl5/Rpl27a/…
R-MMU-1799339	SRP-dependent cotranslational protein targeting to membrane	3.48887	0.0337899	Rpl36al/Rps16/Rps3/Rps17/Rps25/Rpl38/Rps8/Rps14/Rpl34/Rps27a/Rps23/Rpl19/Rpl22/Rpl6/Rps24/Rps19/Rps15a/Rpl23/Rpl23a/Rpl18/Rpl13a/Rpl7/Rps15/Rpl22l1/Rpl4/Rpl32/Rps21/Rps13/Rps18/Rps28/Rps26/Rplp1/Rps10/Rps11/Rpl37/Rps5/Rpl37a/Rpl8/Rpl35a/Rps3a1/Rpl26/Rpl35/Rps29/Rpl13/Rpl15/Rps9/Rpl14/Rps2/Srp9/Rpsa/Rpl31/Rpl7a/Rps27/Rpl3/Rplp0/Rpl30/Rpl5/Rpl27a/Rpl29/Rpl27/Rpl28/Rpl37rt/Rpl18a/Rps27rt/Rps20/Rpl24…
R-MMU-975956	Nonsense Mediated Decay (NMD) independent of the Exon Junction Complex (EJC)	3.44578	0.0337899	Rpl36al/Rps16/Rps3/Rps17/Rps25/Rpl38/Rps8/Rps14/Rpl34/Rps27a/Rps23/Rpl19/Rpl22/Rpl6/Rps24/Rps19/Rps15a/Rpl23/Rpl23a/Rpl18/Rpl13a/Rpl7/Rps15/Rpl22l1/Rpl4/Rpl32/Rps21/Rps13/Rps18/Rps28/Rps26/Rplp1/Rps10/Rps11/Rpl37/Rps5/Rpl37a/Rpl8/Rpl35a/Rps3a1/Rpl26/Rpl35/Rps29/Rpl13/Rpl15/Rps9/Rpl14/Rps2/Ncbp1/Rpsa/Rpl31/Rpl7a/Rps27/Rpl3/Rplp0/Rpl30/Rpl5/Rpl27a/Rpl29/Rpl27/Rpl28/Rpl37rt/Rpl18a/Rps27rt/Rps20/Rpl2…
R-MMU-6791226	Major pathway of rRNA processing in the nucleolus and cytosol	3.35169	0.0337899	Rpl36al/Pwp2/Rps16/Rps3/Rps17/Rps25/Rpl38/Rps8/Rps14/Rpl34/Rps27a/Rps23/Rpl19/Rpl22/Rpl6/Rps24/Rps19/Nol6/Rps15a/Rpl23/Rpl23a/Rpl18/Dis3/Rpl13a/Rpl7/Rps15/Utp15/Utp14b/Rpl22l1/Rpl4/Rpl32/Rps21/Rps13/Rps18/Rps28/Rps26/Rplp1/Rps10/Rps11/Rpl37/Rps5/Rpl37a/Rpl8/Exosc5/Rpl35a/Rps3a1/Rpl26/Wdr46/Rpl35/Exosc7/Rps29/Rcl1/Rpl13/Rpl15/Tsr1/Rps9/Rpl14/Rps2/Pdcd11/Wdr36/Pes1/Rpsa/Rpl31/Rrp9/Imp3/Rpl7a/Exosc2…
R-MMU-72312	rRNA processing	3.35169	0.0337899	Rpl36al/Pwp2/Rps16/Rps3/Rps17/Rps25/Rpl38/Rps8/Rps14/Rpl34/Rps27a/Rps23/Rpl19/Rpl22/Rpl6/Rps24/Rps19/Nol6/Rps15a/Rpl23/Rpl23a/Rpl18/Dis3/Rpl13a/Rpl7/Rps15/Utp15/Utp14b/Rpl22l1/Rpl4/Rpl32/Rps21/Rps13/Rps18/Rps28/Rps26/Rplp1/Rps10/Rps11/Rpl37/Rps5/Rpl37a/Rpl8/Exosc5/Rpl35a/Rps3a1/Rpl26/Wdr46/Rpl35/Exosc7/Rps29/Rcl1/Rpl13/Rpl15/Tsr1/Rps9/Rpl14/Rps2/Pdcd11/Wdr36/Pes1/Rpsa/Rpl31/Rrp9/Imp3/Rpl7a/Exosc2…
R-MMU-8868773	rRNA processing in the nucleus and cytosol	3.35169	0.0337899	Rpl36al/Pwp2/Rps16/Rps3/Rps17/Rps25/Rpl38/Rps8/Rps14/Rpl34/Rps27a/Rps23/Rpl19/Rpl22/Rpl6/Rps24/Rps19/Nol6/Rps15a/Rpl23/Rpl23a/Rpl18/Dis3/Rpl13a/Rpl7/Rps15/Utp15/Utp14b/Rpl22l1/Rpl4/Rpl32/Rps21/Rps13/Rps18/Rps28/Rps26/Rplp1/Rps10/Rps11/Rpl37/Rps5/Rpl37a/Rpl8/Exosc5/Rpl35a/Rps3a1/Rpl26/Wdr46/Rpl35/Exosc7/Rps29/Rcl1/Rpl13/Rpl15/Tsr1/Rps9/Rpl14/Rps2/Pdcd11/Wdr36/Pes1/Rpsa/Rpl31/Rrp9/Imp3/Rpl7a/Exosc2…
R-MMU-72766	Translation	3.26691	0.0337899	Rpl36al/Rps16/Rps3/Mrps23/Eif3m/Rps17/Rps25/Rpl38/Rps8/Rps14/Rpl34/Rps27a/Rps23/Rpl19/Rpl22/Rpl6/Rps24/Rps19/Eef1b2/Rps15a/Rpl23/Rpl23a/Rpl18/Eif3l/Rpl13a/Rpl7/Rps15/Ppa2/Mrpl47/Rpl22l1/Eif3k/Rpl4/Rpl32/Rps21/Rps13/Rps18/Rps28/Eef1d/Mrps26/Rps26/Eif3b/Rplp1/Rps10/Rps11/Rpl37/Rps5/Rpl37a/Rpl8/Rpl35a/Eif2b3/Rps3a1/Rpl26/Eif3j2/Rpl35/Mrpl15/Mrps27/Rps29/Mrpl34/Rpl13/Eif3g/Rpl15/Rps9/Mrpl35/Rpl14/Mrp…
R-MMU-927802	Nonsense-Mediated Decay (NMD)	3.25291	0.0337899	Rpl36al/Rps16/Rps3/Rps17/Rps25/Rpl38/Rps8/Rps14/Rpl34/Rps27a/Rps23/Rpl19/Rpl22/Rpl6/Rps24/Rps19/Rps15a/Rpl23/Rpl23a/Rpl18/Rpl13a/Rpl7/Rps15/Rpl22l1/Rpl4/Rpl32/Rps21/Rps13/Rps18/Rps28/Rps26/Rplp1/Rps10/Rps11/Rpl37/Rps5/Rpl37a/Rpl8/Rpl35a/Rps3a1/Rpl26/Rpl35/Rps29/Rpl13/Rpl15/Rps9/Rpl14/Rps2/Ncbp1/Rpsa/Rpl31/Rpl7a/Rps27/Rpl3/Rplp0/Rpl30/Rpl5/Rpl27a/Rpl29/Rpl27/Rpl28/Rpl37rt/Rpl18a/Rps27rt/Rps20/Rpl2…
R-MMU-975957	Nonsense Mediated Decay (NMD) enhanced by the Exon Junction Complex (EJC)	3.25291	0.0337899	Rpl36al/Rps16/Rps3/Rps17/Rps25/Rpl38/Rps8/Rps14/Rpl34/Rps27a/Rps23/Rpl19/Rpl22/Rpl6/Rps24/Rps19/Rps15a/Rpl23/Rpl23a/Rpl18/Rpl13a/Rpl7/Rps15/Rpl22l1/Rpl4/Rpl32/Rps21/Rps13/Rps18/Rps28/Rps26/Rplp1/Rps10/Rps11/Rpl37/Rps5/Rpl37a/Rpl8/Rpl35a/Rps3a1/Rpl26/Rpl35/Rps29/Rpl13/Rpl15/Rps9/Rpl14/Rps2/Ncbp1/Rpsa/Rpl31/Rpl7a/Rps27/Rpl3/Rplp0/Rpl30/Rpl5/Rpl27a/Rpl29/Rpl27/Rpl28/Rpl37rt/Rpl18a/Rps27rt/Rps20/Rpl2…
R-MMU-72695	Formation of the ternary complex, and subsequently, the 43S complex	3.13836	0.0337899	Rps16/Rps3/Eif3m/Rps17/Rps25/Rps8/Rps14/Rps27a/Rps23/Rps24/Rps19/Rps15a/Eif3l/Rps15/Eif3k/Rps21/Rps13/Rps18/Rps28/Rps26/Eif3b/Rps10/Rps11/Rps5/Rps3a1/Eif3j2/Rps29/Eif3g/Rps9/Rps2/Rpsa/Eif3i/Eif2s2/Rps27/Eif3h/Eif3e/Rps27rt/Rps20/Eif3f
R-MMU-72662	Activation of the mRNA upon binding of the cap-binding complex and eIFs, and subsequent binding to 43S	3.08178	0.0337899	Rps16/Rps3/Eif3m/Rps17/Rps25/Rps8/Rps14/Rps27a/Rps23/Rps24/Rps19/Rps15a/Eif3l/Rps15/Eif3k/Rps21/Rps13/Rps18/Rps28/Rps26/Eif3b/Rps10/Rps11/Rps5/Rps3a1/Eif3j2/Rps29/Eif3g/Rps9/Rps2/Rpsa/Eif3i/Eif2s2/Rps27/Eif3h/Eif3e/Eif4b/Rps27rt/Rps20/Eif3f/Eif4ebp1/Eif4g1
R-MMU-72649	Translation initiation complex formation	3.06905	0.0337899	Rps16/Rps3/Eif3m/Rps17/Rps25/Rps8/Rps14/Rps27a/Rps23/Rps24/Rps19/Rps15a/Eif3l/Rps15/Eif3k/Rps21/Rps13/Rps18/Rps28/Rps26/Eif3b/Rps10/Rps11/Rps5/Rps3a1/Eif3j2/Rps29/Eif3g/Rps9/Rps2/Rpsa/Eif3i/Eif2s2/Rps27/Eif3h/Eif3e/Eif4b/Rps27rt/Rps20/Eif3f/Eif4g1
R-MMU-72702	Ribosomal scanning and start codon recognition	3.05442	0.0337899	Rps16/Rps3/Eif3m/Rps17/Rps25/Rps8/Rps14/Rps27a/Rps23/Rps24/Rps19/Rps15a/Eif3l/Rps15/Eif3k/Rps21/Rps13/Rps18/Rps28/Rps26/Eif3b/Rps10/Rps11/Rps5/Rps3a1/Eif3j2/Rps29/Eif3g/Rps9/Rps2/Rpsa/Eif3i/Eif2s2/Rps27/Eif3h/Eif3e/Eif4b/Rps27rt/Rps20/Eif3f/Eif4g1
R-MMU-1428517	The citric acid (TCA) cycle and respiratory electron transport	2.59401	0.0337899	Uqcrh/Ndufa8/Ndufaf1/Ndufaf5/Vdac1/Fahd1/Ndufa10/Cyc1/Ndufa13/Fh1/Uqcr10/Ndufs2/Sdhd/Atp5c1/Ndufb10/Atp5o/Ndufb5/Ndufab1/Ndufc2/Ndufa2/Sdha/Ndufv1/Adhfe1/Ndufa9/Cs/Idh3a/Nubpl/Uqcrc2/Aco2/Glo1/Atp5a1/Atp5e/Hagh/Suclg1/Atp5g3/Ndufaf4/Ndufs7/Sucla2/Idh3b/Ndufs8/Atp5pb/Atp5j/Sdhc/Pdhx/Uqcrc1/Mdh2/Atp5d/Ndufb3/Ndufa6/Ndufaf2/Ndufb2/Ndufs1/Etfb/Ndufv2/Ndufb7/Atp5b/Atp5g2/Gstz1/Pdhb/Pdk4/Timmdc1/Ndufaf…
R-MMU-611105	Respiratory electron transport	2.50192	0.0337899	Uqcrh/Ndufa8/Ndufaf1/Ndufaf5/Ndufa10/Cyc1/Ndufa13/Uqcr10/Ndufs2/Ndufb10/Ndufb5/Ndufab1/Ndufc2/Ndufa2/Ndufv1/Ndufa9/Nubpl/Uqcrc2/Ndufaf4/Ndufs7/Ndufs8/Uqcrc1/Ndufb3/Ndufa6/Ndufaf2/Ndufb2/Ndufs1/Etfb/Ndufv2/Ndufb7/Timmdc1/Ndufaf6/Uqcrfs1/Ndufb8
R-MMU-5368287	Mitochondrial translation	2.49841	0.0337899	Mrps23/Mrpl47/Mrps26/Mrpl15/Mrps27/Mrpl34/Mrpl35/Mrps5/Mrpl48/Mrps34/Mrpl57/Mrps18b/Mrpl37/Mrpl17/Mrps33/Mrpl55/Mrpl3/Mrps24/Mrpl36/Mrpl23/Mrps21/Mrpl18/Mrpl50/Mrpl9/Aurkaip1/Eral1/Mrps14/Mtrf1l/Mrpl52/Mrps28/Mrpl1/Mrpl28/Mrpl20/Mrps36/Mrpl13/Mrpl51/Mrpl19/Mrps9/Mrpl39/Mrps35/Mrps12/Mrps18c/Mrpl42/Mrrf/Mrpl40/Gfm1/Mrpl49/Mrpl4/Mrpl22/Mrps15/Mrpl45
R-MMU-5389840	Mitochondrial translation elongation	2.49383	0.0337899	Mrps23/Mrpl47/Mrps26/Mrpl15/Mrps27/Mrpl34/Mrpl35/Mrps5/Mrpl48/Mrps34/Mrpl57/Mrps18b/Mrpl37/Mrpl17/Mrps33/Mrpl55/Mrpl3/Mrps24/Mrpl36/Mrpl23/Mrps21/Mrpl18/Mrpl50/Mrpl9/Aurkaip1/Eral1/Mrps14/Mrpl52/Mrps28/Mrpl1/Mrpl28/Mrpl20/Mrps36/Mrpl13/Mrpl51/Mrpl19/Mrps9/Mrpl39/Mrps35/Mrps12/Mrps18c/Mrpl42/Mrpl40/Gfm1/Mrpl49/Mrpl4/Mrpl22/Mrps15/Mrpl45
R-MMU-163200	Respiratory electron transport, ATP synthesis by chemiosmotic coupling, and heat production by uncoupling proteins.	2.49193	0.0337899	Uqcrh/Ndufa8/Ndufaf1/Ndufaf5/Ndufa10/Cyc1/Ndufa13/Uqcr10/Ndufs2/Atp5c1/Ndufb10/Atp5o/Ndufb5/Ndufab1/Ndufc2/Ndufa2/Ndufv1/Ndufa9/Nubpl/Uqcrc2/Atp5a1/Atp5e/Atp5g3/Ndufaf4/Ndufs7/Ndufs8/Atp5pb/Atp5j/Uqcrc1/Atp5d/Ndufb3/Ndufa6/Ndufaf2/Ndufb2/Ndufs1/Etfb/Ndufv2/Ndufb7/Atp5b/Atp5g2/Timmdc1/Ndufaf6/Uqcrfs1/Ndufb8/Atp5j2
R-MMU-5419276	Mitochondrial translation termination	2.47435	0.0337899	Mrps23/Mrpl47/Mrps26/Mrpl15/Mrps27/Mrpl34/Mrpl35/Mrps5/Mrpl48/Mrps34/Mrpl57/Mrps18b/Mrpl37/Mrpl17/Mrps33/Mrpl55/Mrpl3/Mrps24/Mrpl36/Mrpl23/Mrps21/Mrpl18/Mrpl50/Mrpl9/Aurkaip1/Eral1/Mrps14/Mtrf1l/Mrpl52/Mrps28/Mrpl1/Mrpl28/Mrpl20/Mrps36/Mrpl13/Mrpl51/Mrpl19/Mrps9/Mrpl39/Mrps35/Mrps12/Mrps18c/Mrpl42/Mrrf/Mrpl40/Mrpl49/Mrpl4/Mrpl22/Mrps15/Mrpl45
R-MMU-6799198	Complex I biogenesis	2.4379	0.0337899	Ndufa8/Ndufaf1/Ndufaf5/Ndufa10/Ndufa13/Ndufs2/Ndufb10/Ndufb5/Ndufab1/Ndufc2/Ndufa2/Ndufv1/Ndufa9/Nubpl/Ndufaf4/Ndufs7/Ndufs8/Ndufb3/Ndufa6/Ndufaf2/Ndufb2/Ndufs1/Ndufv2/Ndufb7/Timmdc1/Ndufaf6/Ndufb8
R-MMU-191859	snRNP Assembly	2.34222	0.0337899	Snupn/Gemin4/Snrpg/Snrpd2/Prmt5/Gemin6/Seh1l/Wdr77/Nup37/Nup160/Nup35/Gemin5/Nup93/Ddx20/Smn1/Nupl1/Nup107/Nup54/Nupl2/Snrpe/Gemin2/Nup43/Snrpd3/Nup188/Gemin7/Snrpb/Ndc1
R-MMU-194441	Metabolism of non-coding RNA	2.34222	0.0337899	Snupn/Gemin4/Snrpg/Snrpd2/Prmt5/Gemin6/Seh1l/Wdr77/Nup37/Nup160/Nup35/Gemin5/Nup93/Ddx20/Smn1/Nupl1/Nup107/Nup54/Nupl2/Snrpe/Gemin2/Nup43/Snrpd3/Nup188/Gemin7/Snrpb/Ndc1
R-MMU-1236974	ER-Phagosome pathway	-2.25054	0.0337899	H2-M3/Tap2/H2-K1/Tapbp/H2-Q6/Gm8909/H2-Q7/H2-T22/H2-T23/H2-Q4/H2-Q10/Tap1/H2-M5
R-MMU-71403	Citric acid cycle (TCA cycle)	2.18619	0.0337899	Fahd1/Fh1/Sdhd/Sdha/Cs/Idh3a/Aco2/Suclg1/Sucla2/Idh3b/Sdhc/Mdh2
R-MMU-429958	mRNA decay by 3' to 5' exoribonuclease	2.08261	0.0337899	Dis3/Exosc5/Exosc7/Dcps/Exosc2/Exosc1/Nt5c3b/Exosc4/Ttc37/Exosc3/Wdr61
R-MMU-191273	Cholesterol biosynthesis	2.05927	0.0337899	Acat2/Sqle/Hsd17b7/Sc5d/Mvk/Dhcr24/Fdps/Dhcr7/Msmo1/Hmgcr/Cyp51/Hmgcs1
R-MMU-6814122	Cooperation of PDCL (PhLP1) and TRiC/CCT in G-protein beta folding	2.05824	0.0337899	Gnat3/Tcp1/Pdcl/Cct5/Cct2/Cct6a/Gnb5/Gng12/Cct4/Csnk2a1/Cct3/Cct7/Gng3/Cct6b/Gnb3/Gng2/Cct8/Gng8/Gnai2/Gnb4/Gnai3/Gnat2/Gnb1/Rgs7
R-MMU-71406	Pyruvate metabolism and Citric Acid (TCA) cycle	2.04083	0.0337899	Vdac1/Fahd1/Fh1/Sdhd/Sdha/Adhfe1/Cs/Idh3a/Aco2/Glo1/Hagh/Suclg1/Sucla2/Idh3b/Sdhc/Pdhx/Mdh2/Gstz1/Pdhb/Pdk4/Dld/Dlat/Sdhb
R-MMU-390466	Chaperonin-mediated protein folding	2.03837	0.0337899	Gnat3/Tcp1/Pdcl/Cct5/Cct2/Cct6a/Gnb5/Gng12/Cct4/Csnk2a1/Cct3/Cct7/Gng3/Cct6b/Gnb3/Gng2/Cct8/Gng8/Gnai2/Gnb4/Gnai3/Gnat2/Gnb1/Rgs7
R-MMU-391251	Protein folding	2.03837	0.0337899	Gnat3/Tcp1/Pdcl/Cct5/Cct2/Cct6a/Gnb5/Gng12/Cct4/Csnk2a1/Cct3/Cct7/Gng3/Cct6b/Gnb3/Gng2/Cct8/Gng8/Gnai2/Gnb4/Gnai3/Gnat2/Gnb1/Rgs7
R-MMU-8949664	Processing of SMDT1	2.03721	0.0337899	Phb2/Yme1l1/Pmpcb/Afg3l2/Parl/Mcub/Pmpca/Micu2/Phb
R-MMU-8956320	Nucleobase biosynthesis	2.02053	0.0337899	Atic/Cad/Ppat/Gart/Adsl/Paics/Adss/Impdh2/Lhpp
R-MMU-983170	Antigen Presentation: Folding, assembly and peptide loading of class I MHC	-2.01961	0.0337899	Sec24a/H2-M3/Tap2/H2-K1/Tapbp/H2-Q6/Gm8909/H2-Q7/H2-T22/H2-T23/H2-Q4/H2-Q10/Tap1/H2-M5
R-MMU-1169408	ISG15 antiviral mechanism	-2.01907	0.0337899	Eif4g3/Flnb/Plcg1/Isg15/Ube2l6/Usp18/Uba7/Mx2/Ddx58/Eif2ak2
R-MMU-1169410	Antiviral mechanism by IFN-stimulated genes	-1.99072	0.0337899	Eif4g3/Flnb/Plcg1/Oasl1/Isg15/Ube2l6/Usp18/Uba7/Mx2/Ddx58/Eif2ak2
R-MMU-390471	Association of TriC/CCT with target proteins during biosynthesis	1.97116	0.0337899	Tcp1/Cct5/Cct2/Cct6a/Cct4/Cct3/Cct7/Cct6b/Cct8
R-MMU-1236977	Endosomal/Vacuolar pathway	-1.96691	0.0337899	H2-M3/H2-K1/H2-Q6/Gm8909/H2-Q7/H2-T22/H2-T23/H2-Q4/H2-Q10/H2-M5
R-MMU-163210	Formation of ATP by chemiosmotic coupling	1.9436	0.0337899	Atp5c1/Atp5o/Atp5a1/Atp5e/Atp5g3/Atp5pb/Atp5j/Atp5d/Atp5b/Atp5g2/Atp5j2/Atp5h
R-MMU-8949613	Cristae formation	1.9436	0.0337899	Atp5c1/Atp5o/Atp5a1/Atp5e/Atp5g3/Atp5pb/Atp5j/Atp5d/Atp5b/Atp5g2/Atp5j2/Atp5h
R-MMU-166663	Initial triggering of complement	-1.93778	0.0337899	Masp2/C1s2/C1ra/Masp1/Fcnb/C4b/C2
R-MMU-73817	Purine ribonucleoside monophosphate biosynthesis	1.9326	0.0337899	Atic/Ppat/Gart/Adsl/Paics/Adss/Impdh2/Lhpp
R-MMU-1442490	Collagen degradation	-1.91629	0.0337899	Mmp13/Col26a1/Col7a1/Col6a2/Mmp3/Col11a2/Mmp10/Mmp2/Col5a1/Ctsl/Col11a1/Col12a1/Ctsb/Phykpl/Mmp15/Mmp12/Col5a3
R-MMU-168638	NOD1/2 Signaling Pathway	-1.90305	0.0337899	Mapk13/Casp1/Tab2/Birc2/Birc3/Casp8/Ubc/Casp4/Nod1/Mapk12/Irak2
R-MMU-166658	Complement cascade	-1.83625	0.0337899	Masp2/C1s2/C1ra/Masp1/Cpn1/C3ar1/Cd55/Fcnb/C4b/Cd46/C2
R-MMU-383280	Nuclear Receptor transcription pathway	-1.83578	0.0337899	Rxrb/Rorb/Nr2c2/Nr1h3/Nr1h2/Esr1/Rara/Nr4a3/Thra/Nr1d2/Nr2f6/Nrbp1/Esrra/Ppard/Nr1i3/Rora/Nr4a1/Thrb/Rorc/Esrrb/Nr2c1/Nr6a1/Nr1d1/Esrrg/Med1/Ppara
R-MMU-8957322	Metabolism of steroids	1.83555	0.0337899	Acat2/Sqle/Hsd17b7/Stard4/Ch25h/Sc5d/Amacr/Mvk/Dhcr24/Fdps/Dhcr7/Srebf2/Hsd17b12/Fdx2/Osbp/Stard3nl/Hsd17b4/Msmo1/Acot8/Cyp39a1/Ran/Hsd17b14/Hmgcr/Srd5a1/Cyp51/Star/Slc27a5/Akr1b8/Hmgcs1
R-MMU-913531	Interferon Signaling	-1.78398	0.0337899	Tyk2/Prkcd/Eif4g3/Flnb/Plcg1/Oasl1/Isg15/Ube2l6/Usp18/Uba7/Mx2/Irf9/Ddx58/Eif2ak2
R-MMU-8874081	MET activates PTK2 signaling	-1.77583	0.0337899	Src/Lama5/Col27a1/Col11a2/Lama2/Lamb2/Col5a1/Col11a1/Lama1/Itga3/Ptk2/Col5a3
R-MMU-168643	Nucleotide-binding domain, leucine rich repeat containing receptor (NLR) signaling pathways	-1.77031	0.0337899	Mapk13/Casp1/Tab2/Txnip/Birc2/Birc3/Pycard/Casp8/Ubc/Casp4/Nod1/Mapk12/Irak2
R-MMU-2424491	DAP12 signaling	-1.73656	0.0337899	H2-M3/Shc1/Lcp2/H2-K1/H2-Q6/Gm8909/H2-Q7/Lck/Vav2/Plcg1/H2-T22/H2-T23/H2-Q4/H2-Q10/Pik3r1/H2-M5
R-MMU-71291	Metabolism of amino acids and derivatives	1.71299	0.0337899	Grhpr/Qdpr/Prodh/Slc44a1/Mtap/Bckdk/Hibch/Slc25a13/Oat/Ado/Fah/Acat1/Ndufab1/Psma8/Psmd5/Ddc/Haao/Slc36a4/Oaz1/Gpt/Psmb1/Mccc2/Glud1/Slc25a15/Lipt2/Echs1/Aldh18a1/Kyat1/Hal/Ivd/Ass1/Slc25a10/Amd1/Slc7a5/Aldh9a1/Psme3/Psma3/Paox/Pycr2/Psmb7/Ckmt1/Pdhx/Srr/Tst/Mpst/Txn2/Psma6/Hibadh/Psma5/Sephs2/Mtrr/Serinc4/Psmb2/Odc1/Gstz1/Mri1/Pdhb/Nat8l/Psmb3/Dld/Srm/Psmb5/Psmd6/Asns/Pycrl/Psmf1/Psmd1/Dbt/Dlat/…
R-MMU-71387	Metabolism of carbohydrates	1.68673	0.0337899	B3gnt7/Chpf/Chst12/Gpi1/Rpia/Stab2/Mdh1/Hyal3/Gys1/Cspg4/Slc25a13/Seh1l/Nup37/Ndst1/Nup160/Bpgm/Pgd/Manba/Adpgk/Aldoa/Nup35/Hs2st1/Slc35d2/Eno1b/B3gat1/Tkt/Hs3st3b1/Pfkm/Aldh1a1/Nup93/Hgsnat/Shpk/Tkfc/Fut11/Slc26a2/Gusb/Slc37a2/Slc25a10/Agl/Dse/Nupl1/St6galnac6/Nup107/Xylt2/Nup54/Nupl2/B4galt6/Cryl1/Rbks/Hs3st4/Calm3/Galk1/B3galt6/Arsb/Chst3/Mdh2/Glyctk/Slc25a11/Glb1/Nup43/Sgsh/Nup188/B3gat3/Ext1…
R-MMU-1852241	Organelle biogenesis and maintenance	1.58981	0.0337899	Arl6/Bbs12/Hspb11/Mkks/Arl3/Ift80/Tcp1/Sirt5/Sod2/Ift27/Cct5/Cct2/Kifap3/Atp5c1/Atp5o/Exoc8/Bbs10/Cep78/Cep76/Haus6/Ttc26/Nedd1/Ift20/Ttc21b/Dynll2/Tnpo1/Glud1/Traf3ip1/Cep250/Tmem216/Septin2/Ift52/Haus1/Atp5a1/Atp5e/Cct4/Atp5g3/Wdr60/Cluap1/Unc119b/Atp5pb/Sirt4/Dctn1/Bbs7/Nphp1/Atp5j/Bbs5/Haus4/Cct3/Wdr35/Ssna1/Atp5d/Acss2/B9d1/Lztfl1/Plk4/Nde1/Ywhag/Cct8/Dctn3/Atp5b/Atp5g2/Cep70/Cep41/Ift74/Atp…
R-MMU-446203	Asparagine N-linked glycosylation	1.52853	0.0337899	Rps27a/St8sia1/Nagk/Cnih1/Nudt14/Ankrd28/Cog6/Tmed9/Gnpnat1/Gfus/Copz2/Dync1i1/Ubxn1/St8sia6/Rad23b/Scfd1/Gmds/Fuom/St6galnac3/Sec22c/Dynll2/Lman1/Slc17a5/Alg5/Mgat2/Alg2/Cd59b/Gosr1/Arf3/Nans/Man1a/Trappc1/Slc35c1/Dync1li2/St6galnac6/Lman2/Sec31a/Uap1/Dctn1/Tmed2/Rab1b/B4galt6/Arfgap3/Uso1/Uba52/Dolk/Fuca1/Arf5/Sptbn2/Alg6/Gne/Copa/Glb1/Pgm3/St8sia4/Tbc1d20/Dhdds/Cnih2/Pmm2/Neu3/Cope/Tmed3/Alg12…
R-MMU-1474244	Extracellular matrix organization	-1.49986	0.0337899	Lama5/Bsg/Cd47/Mmp13/F11r/Efemp2/Adamts4/Capn3/Dcn/Icam2/Klkb1/Col26a1/Tgfb1/Itgb3/Col7a1/Col6a2/Col16a1/Col27a1/Mfap2/Plod1/Serpinh1/Mmp3/Col23a1/Sdc3/Jam2/Sdc2/Nid1/Fbn1/Comp/Colgalt2/Col11a2/Prkca/Mmp16/Mmp10/Ctsj/Dmp1/Klk7/P3h2/Itgae/Lama2/Mmp2/Lamb2/Bmp2/Itga5/Col5a1/Ctsl/Bcan/Col11a1/Sdc4/Col12a1/Bmp1/Scube1/Lama1/Ctsb/Mfap4/Itga3/Scube3/Phykpl/Loxl3/Matn1/Jam3/Col9a3/Mmp15/Pecam1/Mmp12/Col…
R-MMU-1266738	Developmental Biology	-1.4492	0.0337899	Prkca/Dok1/Jup/Shc1/Perp/Efna5/Lgi3/Pik3cd/Creb1/Numb/Klk8/Mapk13/Sema3e/Yes1/Tuba1a/Mmp2/Krt77/Tubb2b/Akt3/Siah1a/Itga5/Frs2/Col5a1/Gfra1/Dlg4/Stx1a/Mapk7/Cdk5r1/Vav2/Foxo1/Plcg1/Plxna4/Dpysl5/Smad4/Mef2d/Lgi4/Ephb3/Adam22/Ntn1/Ptk2/Wasl/Prkcq/Pik3r1/Ubc/Col9a3/Kalrn/Unc5a/Mapk12/Ephb6/Efnb2/Tcf4/Gab1/Sema6d/Col5a3/Lgi2
R-MMU-388396	GPCR downstream signalling	-1.38808	0.0337899	Rock2/Gipr/Gpsm1/Chrm3/Olfr173/Guca1b/Daglb/Prkch/Sos1/Pde4d/Olfr750/Pik3r6/Galr2/Gna14/Rdh10/Abhd6/Fgd2/Gnas/Ramp2/Rgs10/Vav1/Plb1/Grm3/Arhgef40/Gpr37l1/Arhgef1/Cdk5/Arhgef5/Prex1/Arhgef37/Ghrl/Rhob/Bco2/Olfr1444/Qrfp/Dgka/Mmp3/Sdc3/Akr1b10/Arhgef16/Sdc2/Olfr2/Gpr4/Arhgef2/Pde3b/Olfr172/Olfr656/Dagla/Adrb1/Arhgef18/Plekhg5/Rgs3/Prkca/Ppp2r1b/Ffar1/Tas2r108/Gpr37/Adm/Creb1/Dgkb/Ptafr/Arhgef39/Ram…
R-MMU-372790	Signaling by GPCR	-1.38489	0.0338883	Rock2/Gipr/Gpsm1/Chrm3/Olfr173/Guca1b/Daglb/Prkch/Sos1/Pde4d/Olfr750/Pik3r6/Galr2/Gna14/Rdh10/Abhd6/Fgd2/Gnas/Ramp2/Rgs10/Vav1/Plb1/Grm3/Arhgef40/Gpr37l1/Arhgef1/Cdk5/Arhgef5/Prex1/Ccl12/Arhgef37/Ghrl/Rhob/Bco2/Olfr1444/Qrfp/Dgka/Mmp3/Sdc3/Akr1b10/Arhgef16/Sdc2/Olfr2/Gpr4/Arhgef2/Pde3b/Olfr172/Olfr656/Dagla/Adrb1/Arhgef18/Plekhg5/Rgs3/Prkca/Ppp2r1b/Ffar1/Tas2r108/Gpr37/Adm/Creb1/Dgkb/Ptafr/Arhgef…
R-MMU-8949215	Mitochondrial calcium ion transport	2.00341	0.0535342	Phb2/Yme1l1/Pmpcb/Afg3l2/Parl/Mcub/Pmpca/Micu2/Phb
R-MMU-72165	mRNA Splicing - Minor Pathway	1.92185	0.0535342	Snrpg/Snrpd2/Ncbp1/Polr2d/Ybx1/Snrnp35/Polr2i/Polr2b/Snrpe/Snrnp200/Sf3b2/Snrnp25/Txnl4a/Snrpd3/Ncbp2/Prpf8/Snrpb/Polr2l/Sf3b3/Eftud2/Ddx23/Snu13/Polr2e/Rnpc3/Prpf6/Polr2g/Lsm2/Snrpd1
R-MMU-450604	KSRP (KHSRP) binds and destabilizes mRNA	1.91302	0.0535342	Dis3/Exosc5/Exosc7/Exosc2/Akt1/Exosc1/Exosc4/Khsrp/Exosc3
R-MMU-199220	Vitamin B5 (pantothenate) metabolism	1.87091	0.0535342	Slc5a6/Pank3/Fasn/Slc25a16/Ppcs
R-MMU-6781827	Transcription-Coupled Nucleotide Excision Repair (TC-NER)	1.86708	0.0535342	Rps27a/Ccnh/Gtf2h4/Ercc4/Cul4a/Polr2d/Ddb1/Cdk7/Prpf19/Polk/Ercc8/Rpa1/Rfc5/Polr2i/Cops5/Rpa3/Cops3/Polr2b/Mnat1/Uba52/Gtf2h3/Gtf2h5/Ercc3/Hmgn1/Pold2/Ppie/Pole3/Polr2l/Tcea1/Rbx1/Cops6/Pole4/Polr2e/Pold4/Pole2/Aqr/Polr2g
R-MMU-70326	Glucose metabolism	1.82499	0.0535342	Gpi1/Mdh1/Slc25a13/Seh1l/Nup37/Nup160/Bpgm/Adpgk/Aldoa/Nup35/Eno1b/Pfkm/Nup93/Slc37a2/Slc25a10/Nupl1/Nup107/Nup54/Nupl2/Mdh2/Slc25a11/Nup43/Nup188/Aldoc/Gapdh/Ndc1/Slc25a1/Gnpda1/Tpr/Gapdhs/Eno1/Pgam2/Slc37a4/Pkm/Nup85/Nup133/Got2/Nup210/Tpi1/Rae1/Pgm2l1/Pgam1/Pfkl/Fbp1
R-MMU-6781823	Formation of TC-NER Pre-Incision Complex	1.7985	0.0535342	Rps27a/Ccnh/Gtf2h4/Cul4a/Polr2d/Ddb1/Cdk7/Prpf19/Ercc8/Polr2i/Cops5/Cops3/Polr2b/Mnat1/Uba52/Gtf2h3/Gtf2h5/Ercc3/Hmgn1/Ppie/Polr2l/Tcea1/Rbx1/Cops6
R-MMU-5696398	Nucleotide Excision Repair	1.6629	0.0535342	Rps27a/Ccnh/Gtf2h4/Ercc4/Cul4a/Polr2d/Ddb1/Cdk7/Rad23b/Prpf19/Polk/Actr8/Ercc8/Rpa1/Rfc5/Polr2i/Cops5/Rpa3/Ruvbl1/Cops3/Polr2b/Mnat1/Uba52/Gtf2h3/Gtf2h5/Actl6a/Ercc3/Hmgn1/Rad23a/Pold2/Ppie/Tfpt/Pole3/Polr2l/Ino80c/Tcea1/Rbx1/Cops6/Pole4
R-MMU-8978868	Fatty acid metabolism	1.59302	0.0535342	Acsbg1/Acaca/Alox15/Amacr/Elovl1/Hacd1/Ptgds/Alox5/Hacd2/Them4/Acot6/Ptges2/Fasn/Ndufab1/Hadh/Abcc1/Acsl5/Hsd17b12/Decr2/Hacl1/Nudt19/Acsl1/Scd2/Acly/Cyp4f14/Acox1/Echs1/Elovl7/Hsd17b4/Pla2g4a/Pcca/Decr1/Prkag2/Hacd4/Acsl3/Acot8/Fads2/Mmut/Pon2/Hacd3
R-MMU-72203	Processing of Capped Intron-Containing Pre-mRNA	1.53377	0.0535342	Snrpg/Snrpd2/Nudt21/Seh1l/Nup37/Nup160/Nup35/Ncbp1/Polr2d/Dnajc8/Usp39/Ppil3/Wbp4/Hnrnpr/Ybx1/Thoc3/Prpf19/Thoc5/Ppih/Nup93/Gle1/Gcfc2/Phf5a/Snrnp35/Rbm17/Polr2i/Snrpb2/Hnrnpa1/Nupl1/Lsm6/Crnkl1/Nup107/Nup54/Nupl2/Polr2b/Snrpe/Prpf31/Snrnp200/Sf3b2/Snrnp25/Cwc15/Txnl4a/Fip1l1/Nup43/Snrpd3/Nup188/Ctnnbl1/Snrpa/Ncbp2/Ppie/Cwc27/Hnrnpa0/Prpf8/Srsf3/Eif4a3/Lsm8/Snrpb/Polr2l/Ndc1/Sf3b3/Eftud2/Lsm5/Sf3…
R-MMU-556833	Metabolism of lipids	1.30043	0.0535342	Acat2/Acsbg1/Sqle/Hsd17b7/Stard4/Ch25h/Acaca/Sptlc1/Slc44a1/Alox15/Sc5d/Gm2a/Amacr/Synj2/Crls1/Elovl1/Hacd1/Esyt3/Sgpp1/Mvk/Ptgds/Alox5/Dhcr24/Fdps/Hacd2/Them4/Degs1/Cers5/Galc/Acot6/Ptges2/Far1/Fasn/Dhcr7/Acat1/Ndufab1/Sptssa/Srebf2/Hadh/Abcc1/Acsl5/Hsd17b12/Ptdss1/Fdx2/Decr2/Hacl1/Nudt19/Cptp/Sacm1l/Agpat5/Acsl1/Scd2/Pip4k2b/Selenoi/Acly/Cyp4f14/B4galnt1/Acox1/Osbp/Echs1/Gpat4/Stard3nl/Carm1/El…
R-MMU-373752	Netrin-1 signaling	-1.79898	0.0546696	Mapk13/Siah1a/Ntn1/Ptk2/Wasl/Prkcq/Unc5a/Mapk12
R-MMU-1592230	Mitochondrial biogenesis	2.01145	0.0746371	Sirt5/Sod2/Atp5c1/Atp5o/Glud1/Atp5a1/Atp5e/Atp5g3/Atp5pb/Sirt4/Atp5j/Atp5d/Acss2/Atp5b/Atp5g2/Atp5j2/Gabpa/Atp5h
R-MMU-6782210	Gap-filling DNA repair synthesis and ligation in TC-NER	1.82394	0.0746371	Rps27a/Ccnh/Gtf2h4/Cul4a/Polr2d/Ddb1/Cdk7/Prpf19/Polk/Ercc8/Rpa1/Rfc5/Polr2i/Rpa3/Polr2b/Mnat1/Uba52/Gtf2h3/Gtf2h5/Ercc3/Hmgn1/Pold2/Ppie/Pole3/Polr2l/Tcea1/Rbx1/Pole4/Polr2e/Pold4/Pole2/Aqr/Polr2g
R-MMU-5696395	Formation of Incision Complex in GG-NER	1.7977	0.0746371	Rps27a/Ccnh/Gtf2h4/Ercc4/Cul4a/Ddb1/Cdk7/Rad23b/Rpa1/Rpa3/Mnat1/Uba52/Gtf2h3/Gtf2h5/Ercc3/Rad23a
R-MMU-6782135	Dual incision in TC-NER	1.83932	0.0747056	Rps27a/Ccnh/Gtf2h4/Ercc4/Cul4a/Polr2d/Ddb1/Cdk7/Prpf19/Polk/Ercc8/Rpa1/Rfc5/Polr2i/Rpa3/Polr2b/Mnat1/Uba52/Gtf2h3/Gtf2h5/Ercc3/Hmgn1/Pold2/Ppie/Pole3/Polr2l/Tcea1/Rbx1/Pole4/Polr2e/Pold4/Pole2/Aqr/Polr2g
R-MMU-400206	Regulation of lipid metabolism by PPARalpha	-1.82466	0.0755627	Sin3a/Chd9/Ncoa2/Ncoa1/Tbl1xr1/Helz2/Fabp1/Med1/Ppara
R-MMU-5205685	PINK1-PRKN Mediated Mitophagy	1.89198	0.0875919	Tomm40/Rps27a/Vdac1/Tomm20/Mfn2/Tomm5/Tomm7/Uba52/Tomm22/Tomm70a/Mfn1
R-MMU-72086	mRNA Capping	1.86713	0.0875919	Ccnh/Gtf2h4/Ncbp1/Polr2d/Cdk7/Polr2i/Polr2b/Mnat1/Gtf2h3/Gtf2h5/Ercc3/Ncbp2/Polr2l/Polr2e/Rngtt/Polr2g/Rnmt/Gtf2h1/Polr2f
R-MMU-75105	Fatty acyl-CoA biosynthesis	1.84023	0.0875919	Acsbg1/Acaca/Elovl1/Hacd1/Hacd2/Fasn/Acsl5/Hsd17b12/Acsl1/Scd2/Acly/Elovl7/Hacd4/Acsl3/Hacd3
R-MMU-73776	RNA Polymerase II Promoter Escape	1.79659	0.0875919	Gtf2e1/Ccnh/Gtf2h4/Taf13/Polr2d/Cdk7/Gtf2b/Gtf2e2/Taf11/Polr2i/Polr2b/Mnat1/Gtf2h3/Gtf2h5/Taf3/Ercc3/Taf6/Polr2l/Taf9/Taf10/Polr2e
R-MMU-73779	RNA Polymerase II Transcription Pre-Initiation And Promoter Opening	1.79659	0.0875919	Gtf2e1/Ccnh/Gtf2h4/Taf13/Polr2d/Cdk7/Gtf2b/Gtf2e2/Taf11/Polr2i/Polr2b/Mnat1/Gtf2h3/Gtf2h5/Taf3/Ercc3/Taf6/Polr2l/Taf9/Taf10/Polr2e
R-MMU-75953	RNA Polymerase II Transcription Initiation	1.79659	0.0875919	Gtf2e1/Ccnh/Gtf2h4/Taf13/Polr2d/Cdk7/Gtf2b/Gtf2e2/Taf11/Polr2i/Polr2b/Mnat1/Gtf2h3/Gtf2h5/Taf3/Ercc3/Taf6/Polr2l/Taf9/Taf10/Polr2e
R-MMU-76042	RNA Polymerase II Transcription Initiation And Promoter Clearance	1.79659	0.0875919	Gtf2e1/Ccnh/Gtf2h4/Taf13/Polr2d/Cdk7/Gtf2b/Gtf2e2/Taf11/Polr2i/Polr2b/Mnat1/Gtf2h3/Gtf2h5/Taf3/Ercc3/Taf6/Polr2l/Taf9/Taf10/Polr2e
R-MMU-70171	Glycolysis	1.72165	0.0875919	Gpi1/Seh1l/Nup37/Nup160/Bpgm/Adpgk/Aldoa/Nup35/Eno1b/Pfkm/Nup93/Nupl1/Nup107/Nup54/Nupl2/Nup43/Nup188/Aldoc/Gapdh/Ndc1/Gnpda1/Tpr/Gapdhs/Eno1/Pgam2/Pkm/Nup85/Nup133/Nup210/Tpi1/Rae1/Pgm2l1/Pgam1/Pfkl
R-MMU-15869	Metabolism of nucleotides	1.55115	0.0875919	Atic/Cad/Ppat/Entpd4/Dctd/Nme3/Nudt15/Adk/Gart/Rrm2b/Adsl/Nudt18/Paics/Nudt5/Adss/Nudt1/Impdh2/Nt5e/Lhpp/Ctps/Ak2/Ak4/Dpys/Nt5c1a/Umps
R-MMU-5205647	Mitophagy	1.82101	0.0955314	Tomm40/Rps27a/Vdac1/Tomm20/Mfn2/Tomm5/Tomm7/Csnk2a1/Uba52/Tomm22/Tomm70a/Mfn1
R-MMU-425397	Transport of vitamins, nucleosides, and related molecules	1.81156	0.0955314	Slc29a2/Arl2bp/Slc27a4/Slc5a6/Slc25a4/Slc35d2/Slc35b4/Slc35a3/Slc35c1
R-MMU-9024446	NR1H2 and NR1H3-mediated signaling	-1.78935	0.0955314	Ncoa1/Abca1/Gps2/Ep300/Tbl1xr1
R-MMU-9029569	NR1H3 & NR1H2 regulate gene expression linked to cholesterol transport and efflux	-1.78935	0.0955314	Ncoa1/Abca1/Gps2/Ep300/Tbl1xr1
R-MMU-111367	SLBP independent Processing of Histone Pre-mRNAs	1.7529	0.0955314	Snrpg/Ncbp1/Lsm11/Snrpe/Snrpd3/Ncbp2/Snrpb/Lsm10
R-MMU-111447	Activation of BAD and translocation to mitochondria	1.74055	0.0955314	Ppp3cc/Ppp3r1/Ywhaq/Bcl2
R-MMU-450385	Butyrate Response Factor 1 (BRF1) binds and destabilizes mRNA	1.73216	0.0955314	Dis3/Exosc5/Exosc7/Exosc2/Akt1/Exosc1/Exosc4/Exosc3/Dcp1a
R-MMU-450513	Tristetraprolin (TTP, ZFP36) binds and destabilizes mRNA	1.7293	0.0955314	Dis3/Exosc5/Exosc7/Exosc2/Exosc1/Tnpo1/Exosc4/Exosc3/Dcp1a
R-MMU-977606	Regulation of Complement cascade	-1.67677	0.0955314	C1s2/C1ra/Cpn1/C3ar1/Cd55/C4b/Cd46/C2
R-MMU-1234176	Oxygen-dependent proline hydroxylation of Hypoxia-inducible Factor Alpha	1.67378	0.0955314	Egln1/Rps27a/Egln3/Psma8/Psmd5/Psmb1/Psme3/Psma3/Uba52/Psmb7/Psma6/Ube2d2a/Psma5/Psmb2/Psmb3/Cul2/Psmb5/Rbx1/Psmd6/Psmf1/Psmd1/Psmc2/Psmd3/Ajuba/Psmb4/Psmc1/Psmc3/Psmd2/Elob/Eloc/Psma7/Psmc4/Psmd4/Psmd14/Psma4/Limd1/Psma2
R-MMU-446193	Biosynthesis of the N-glycan precursor (dolichol lipid-linked oligosaccharide, LLO) and transfer to a nascent protein	1.65547	0.0955314	St8sia1/Nagk/Nudt14/Gnpnat1/Gfus/St8sia6/Gmds/Fuom/St6galnac3/Slc17a5/Alg5/Alg2/Nans/Slc35c1/St6galnac6/Uap1/Dolk/Alg6/Gne/Glb1/Pgm3/St8sia4/Dhdds/Pmm2/Neu3/Alg12/Alg14/Neu4/Nus1/St6galnac2/St3gal3/Dpagt1/St8sia3/St6gal1/Slc35a1/Ctsa/Srd5a3
R-MMU-5610785	GLI3 is processed to GLI3R by the proteasome	1.63414	0.0955314	Rps27a/Skp1/Psma8/Psmd5/Prkacb/Psmb1/Psme3/Psma3/Uba52/Psmb7/Psma6/Psma5/Psmb2/Psmb3/Psmb5/Rbx1/Psmd6/Prkaca/Psmf1/Psmd1/Psmc2/Psmd3/Psmb4/Psmc1/Psmc3/Psmd2/Psma7/Psmc4/Psmd4/Psmd14/Psma4/Psma2
R-MMU-6806834	Signaling by MET	-1.57692	0.0955314	Rab4b/Cbl/Src/Ptpn1/Arf6/Crk/Lama5/Sos1/Stam/Col27a1/Ranbp9/Gga3/Col11a2/Ranbp10/Shc1/Lama2/Lamb2/Lrig1/Hpn/Col5a1/Col11a1/Stat3/Lama1/Itga3/Ptk2/Pik3r1/Ubc/Gab1/Col5a3
R-MMU-8939236	RUNX1 regulates transcription of genes involved in differentiation of HSCs	1.54808	0.0955314	Rps27a/Ccnh/Psma8/Psmd5/Cdk7/Psmb1/Tcf3/Tcf12/Psme3/Psma3/Mnat1/Uba52/Psmb7/Lmo1/Cbfb/Psma6/Psma5/Psmb2/Psmb3/Psmb5/Psmd6/Psmf1/Psmd1/Psmc2/Psmd3/Psmb4/Psmc1/Psmc3/Psmd2/Psma7/Psmc4/Psmd4/Psmd14/Psma4/Psma2
R-MMU-194840	Rho GTPase cycle	-1.52774	0.0955314	Fgd2/Vav1/Arhgap35/Arhgap22/Arhgef40/Arhgef1/Rhobtb1/Arhgef5/Prex1/Fam13a/Arhgef37/Rhob/Srgap2/Rhobtb2/Arhgap12/Arhgef16/Gmip/Arhgap31/Arhgef2/Arhgef18/Arap1/Plekhg5/Fam13b/Arhgap45/Arhgef39/Arhgap28/Gna13/Arhgap29/Myo9a/Vav2/Arhgap42/Arhgap32/Arhgap17/Srgap1/Kalrn/Plekhg2/Dlc1
R-MMU-198933	Immunoregulatory interactions between a Lymphoid and a non-Lymphoid cell	-1.52008	0.0955314	Icam2/Cd19/H2-M2/Siglecg/Slamf6/Nectin2/Ifitm3/H2-M3/Cd300ld5/Siglecf/Fcgr4/Cd300ld4/Cd22/H2-K1/Klrb1a/H2-Q6/Gm8909/H2-Q7/Fcgr2b/Crtam/H2-T22/H2-T23/H2-Q4/H2-Q10/Treml2/H2-M5
R-MMU-2262752	Cellular responses to stress	1.32045	0.0955314	Bag2/Rps6ka2/H2bc18/Egln1/Cdc23/Rps27a/Fkbp4/Lamtor4/H2ac15/H4c1/Seh1l/Lamtor1/H1f0/Cdkn2b/Asf1a/Nup37/Anapc10/Sod2/Hmga2/Nup160/Anapc11/Egln3/Nup35/H1f5/St13/H2aj/Psma8/Psmd5/Mre11a/Anapc4/Dync1i1/Hspa9/Atp6v1g2/Cat/H2ac10/Prdx3/Hspa14/Atp6v0e/Psmb1/Nup93/Rpa1/Dynll2/Camk2b/BC048403/Ets2/Atp6v0d2/Hsp90ab1/Dync1li2/Nupl1/Rpa3/Sh3bp4/Nup107/Nup54/Dctn1/Nupl2/Psme3/Psma3/Uba52/Anapc2/Psmb7/Nup43/Tx…
