# Supplementary material for: Aged lipid‐laden microglia display impaired responses to stroke
Source: EMBO Mol Med. 2022 Dec 21;15(2):e17175. doi: 10.15252/emmm.202217175 (PMC9906381; doi:10.15252/emmm.202217175)
Supplement: Supplementary file 8 — Dataset EV5 [file EMMM-15-e17175-s005.xlsx]

## Sheet: GSEAGO
Dataset EV5: Gene Set Enrichment Analysis (GSEA) using Gene Ontology dataset comparing DEGs of FACS sorted microglia obtained from 'YOUNG REPOPULATED' vs. 'YOUNG' ischemic female mice (4 days after ischemia)
GSE196737
GROUPS: MICROGLIA OF 'YOUNG REPOPULATED' vs. 'YOUNG' ISCHEMIC FEMALE MICE
Ontology	ID	Description	NES	qvalues	core_enrichment
BP	GO:0000070	mitotic sister chromatid segregation	-2.39149	0.0989359	Incenp/Nup62/Psrc1/Hnrnpu/Ttk/Kif18b/Cdt1/Naa50/Rad21/Xrcc3/Bod1/Zwint/Pogz/Nusap1/Rrs1/Kpnb1/Cdc27/Kif14/Espl1/Ndc80/Cenpe/Cdca8/Anapc7/Ran/Cit/Bub1/Nuf2/Aurkb/Trip13/Plk1/Kif22/Chmp6/Racgap1/Kif18a/Prc1/Bub1b/Dscc1/Spag5/Anapc15/Mad2l1/Kif23/Smc2/Ncaph/Kif2c/Tubg1/Tacc3/Phf13/Rab11a/Ncapg/Nek2/Ncapd2/Ccnb1/Birc5/Knstrn/Nsl1/Ube2c/Cdc20
BP	GO:0000819	sister chromatid segregation	-2.37088	0.0989359	Haspin/Sfpq/Incenp/Nup62/Psrc1/Hnrnpu/Ttk/Kif18b/Cdt1/Naa50/Rad21/Xrcc3/Bod1/Lats1/Rad51c/Zwint/Pogz/Nusap1/Rrs1/Stag3/Kpnb1/Cdc27/Kif14/Espl1/Ndc80/Cenpe/Cdca8/Anapc7/Ran/Cit/Bub1/Nuf2/Top2a/Aurkb/Trip13/Plk1/Kif22/Chmp6/Racgap1/Kif18a/Prc1/Fen1/Bub1b/Dscc1/Spag5/Anapc15/Mad2l1/Kif23/Smc2/Ncaph/Kif2c/Tubg1/Tacc3/Phf13/Rab11a/Ncapg/Nek2/Ncapd2/Ccnb1/Birc5/Knstrn/Nsl1/Smc1b/Ube2c/Cdc20
BP	GO:0140014	mitotic nuclear division	-2.35388	0.0989359	Hnrnpu/Ttk/Kif18b/Cdt1/Mzt1/Tnf/Naa50/Rad21/Tgfb1/Cltc/Ywhah/Xrcc3/Bod1/Ube2s/Zwint/Pogz/Nusap1/Rrs1/Cul7/Ranbp1/Kpnb1/Cep97/Mki67/Cdc27/Kif14/Espl1/Ndc80/Pdgfrb/Cenpe/Cdca8/Mybl2/Anapc7/Ran/Cit/Bub1/Nuf2/Rcc1/Kif11/Aurkb/Chek1/Trip13/Plk1/Kif22/Chmp6/Racgap1/Ccdc8/Kif18a/Prc1/Bub1b/Dscc1/Spag5/Anapc15/Mad2l1/Kif23/Tpx2/Smc2/Kifc1/Ncaph/Kif2c/Tgfa/Bora/Tubg1/Tacc3/Klhdc8b/Phf13/Rab11a/Ncapg/Nek2/…
BP	GO:0006270	DNA replication initiation	-2.31036	0.0989359	Cdt1/Topbp1/Ccne1/Pola2/Ticrr/Cdk2/Mcm6/Mcm3/Mcm2/Cdc45/Mcm4/Ccne2/Mcm5/Mcm7/Orc6/Mcm10
BP	GO:0098813	nuclear chromosome segregation	-2.28946	0.0989359	Hnrnpu/Ttk/Kif18b/Cdt1/Syce2/Naa50/Rad21/Xrcc3/Cenpf/Ccne1/Bod1/Lats1/Rad51c/Zwint/Pogz/Nusap1/Rrs1/Cenps/Stag3/Kpnb1/Eme1/Cdc27/Fam83d/Kif14/Espl1/Ndc80/Brca2/Cenpe/Cdca8/Knl1/Anapc7/Ran/Cit/Bub1/Nuf2/Top2a/Aurkb/Trip13/Plk1/Kif22/Chmp6/Racgap1/Kif18a/Prc1/Fen1/Bub1b/Dscc1/Spag5/Anapc15/Mad2l1/Ect2/Ccne2/Kif23/Smc2/Ncaph/Kif2c/Tubg1/Tacc3/Klhdc8b/Phf13/Rab11a/Cenpq/Ncapg/Nek2/Ncapd2/Ccnb1/Birc5/…
CC	GO:0000793	condensed chromosome	-2.27208	0.0989359	Syce2/Topbp1/Blm/Rad21/Cenpf/Pmf1/Bod1/Banf1/Add3/Smarca5/Crebbp/Ska1/Rrs1/Ska3/Stag3/Nsmce3/Cdk2/Sun2/Mki67/Rad9b/Cenpt/Eid3/Rad9a/Hmbs/Cbx3/Ndc80/Brca2/Cenpe/Knl1/Bub1/Nuf2/Rcc1/Top2a/Aurkb/Chek1/Plk1/Bub1b/Smc2/Ncaph/Cenpa/Tubg1/Ncapg/Hmgb2/Nek2/Nsmce1/Ncapd2/H2ax/Ccnb1/Aurka/Birc5/Nsl1/Smc1b
BP	GO:0008608	attachment of spindle microtubules to kinetochore	-2.26825	0.0989359	Hnrnpu/Cdt1/Bod1/Ndc80/Brca2/Cenpe/Knl1/Nuf2/Aurkb/Racgap1/Spag5/Ect2/Kif2c/Nek2/Ccnb1/Knstrn
BP	GO:0006271	DNA strand elongation involved in DNA replication	-2.2603	0.0989359	Mcm3/Lig1/Mcm4/Pole/Mcm7/Gins1/Pcna
BP	GO:0007059	chromosome segregation	-2.24343	0.0989359	Hnrnpu/Ttk/Kif18b/Cdt1/Syce2/Chtf18/Naa50/Rad21/Xrcc3/Cenpf/Ccne1/Pmf1/Bod1/Lats1/Banf1/Rad51c/Zwint/Pogz/Arl8b/Ska1/Top1/Nusap1/Rrs1/Ska3/Cenps/Stag3/Kpnb1/Mki67/Eme1/Cdc27/Fam83d/Cenpt/Rad18/Kif14/Espl1/Ndc80/Brca2/Cenpe/Oip5/Cdca8/Knl1/Anapc7/Ran/Cit/Bub1/Cdca2/Nuf2/Rcc1/Top2a/Aurkb/Cenpn/Trip13/Plk1/Kif22/Chmp6/Racgap1/Mms19/Kif18a/Prc1/Fen1/Bub1b/Dscc1/Spag5/Anapc15/Mad2l1/Ect2/Ccne2/Kif23/S…
BP	GO:0007052	mitotic spindle organization	-2.21677	0.0989359	Stil/Ptpa/Kpnb1/Cep97/Ndc80/Cenpe/Mybl2/Nuf2/Rcc1/Kif11/Aurkb/Plk1/Gpsm2/Racgap1/Prc1/Kif23/Tpx2/Cenph/Kifc1/Bora/Tubg1/Tacc3/Rab11a/Poc1a/Nek2/Ccnb1/Dlgap5/Aurka/Birc5/Stmn1/Cdc20
BP	GO:0051310	metaphase plate congression	-2.21261	0.0989359	Incenp/Nup62/Psrc1/Hnrnpu/Cdt1/Cenpf/Bod1/Rrs1/Kpnb1/Fam83d/Kif14/Ndc80/Brca2/Cenpe/Cdca8/Nuf2/Aurkb/Kif22/Chmp6/Kif18a/Spag5/Kif2c/Rab11a/Cenpq/Ccnb1/Gem
CC	GO:0000775	chromosome, centromeric region	-2.20709	0.0989359	Hnrnpu/Ttk/Cdt1/Ppp2ca/Rad21/Dnmt3a/Cenpf/Csnk1a1/Pmf1/Cbx5/Bod1/Zwint/Crebbp/Ska1/Rangap1/Dctn4/Cenpp/Ska3/Cenps/Stag3/Mki67/Cenpt/Ppp1cc/Cbx3/Ndc80/Cbx1/Cenpe/Oip5/Pafah1b1/Cdca8/Sec13/Knl1/Bub1/Nuf2/Top2a/Aurkb/Cenpn/Plk1/Zwilch/Ppp2cb/Kif18a/Bub1b/Dscc1/Spag5/Mad2l1/Cenph/Cenpa/Kif2c/Hells/Kntc1/Cenpq/Ncapg/Itgb3bp/Nek2/Nsmce1/Ncapd2/Ccnb1/Spc24/Aurka/Birc5/Knstrn/Nsl1/Smc1b
BP	GO:0000280	nuclear division	-2.18207	0.0989359	Camk2b/Incenp/Nup62/Rhoa/Psmd13/Psrc1/Spdya/Fzr1/Fanca/Hnrnpu/Ttk/Kif18b/Cdt1/Mzt1/Tnf/Syce2/Topbp1/Chtf18/Pde3a/Naa50/Rad21/Tgfb1/Cltc/Ywhah/Xrcc3/Ccne1/Bod1/Ube2s/Rad51c/Zwint/Pogz/Brdt/Nusap1/Rrs1/Msx1/Cul7/Ranbp1/Cenps/Stag3/Kpnb1/Cep97/Gpr3/Mki67/Eme1/Calr/Cdc27/Kif14/Espl1/Ndc80/Pdgfrb/Brca2/Cenpe/Cdca8/Fignl1/Mybl2/Anapc7/Ran/Cit/Bub1/Mastl/Nuf2/Rcc1/Top2a/Kif11/Aurkb/Chek1/Trip13/Plk1/Kif…
BP	GO:0050000	chromosome localization	-2.16375	0.0989359	Incenp/Nup62/Psrc1/Hnrnpu/Cdt1/Cenpf/Bod1/Rrs1/Kpnb1/Fam83d/Kif14/Ndc80/Brca2/Cenpe/Cdca8/Nuf2/Aurkb/Kif22/Chmp6/Kif18a/Spag5/Kif2c/Rab11a/Cenpq/Ccnb1/Birc5/Gem
BP	GO:0051303	establishment of chromosome localization	-2.16375	0.0989359	Incenp/Nup62/Psrc1/Hnrnpu/Cdt1/Cenpf/Bod1/Rrs1/Kpnb1/Fam83d/Kif14/Ndc80/Brca2/Cenpe/Cdca8/Nuf2/Aurkb/Kif22/Chmp6/Kif18a/Spag5/Kif2c/Rab11a/Cenpq/Ccnb1/Birc5/Gem
CC	GO:0000779	condensed chromosome, centromeric region	-2.15699	0.0989359	Rad21/Cenpf/Pmf1/Bod1/Crebbp/Ska1/Ska3/Cenpt/Cbx3/Ndc80/Cenpe/Knl1/Bub1/Nuf2/Aurkb/Plk1/Bub1b/Cenpa/Ncapg/Ncapd2/Ccnb1/Aurka/Birc5/Nsl1
BP	GO:0051988	regulation of attachment of spindle microtubules to kinetochore	-2.15238	0.0989359	Cenpe/Aurkb/Racgap1/Spag5/Ect2/Nek2/Ccnb1/Knstrn
BP	GO:0051983	regulation of chromosome segregation	-2.14212	0.0989359	Hnrnpu/Ttk/Cdt1/Chtf18/Rad21/Xrcc3/Mki67/Cdc27/Rad18/Ndc80/Cenpe/Anapc7/Cit/Bub1/Aurkb/Trip13/Plk1/Racgap1/Fen1/Bub1b/Spag5/Anapc15/Mad2l1/Ect2/Kif2c/Tacc3/Nek2/Ccnb1/Birc5/Knstrn/Ube2c
CC	GO:0000777	condensed chromosome kinetochore	-2.13607	0.0989359	Cenpf/Pmf1/Bod1/Crebbp/Ska1/Ska3/Cenpt/Ndc80/Cenpe/Knl1/Bub1/Nuf2/Plk1/Bub1b/Cenpa/Ccnb1/Birc5/Nsl1
BP	GO:0000381	regulation of alternative mRNA splicing, via spliceosome	-2.12988	0.0989359	Celf3/Srsf2/Magoh/Puf60/Srsf4/Celf1/Rnps1/Sf1/Ddx5/Rest/Rbm4b/Hnrnpu/Ythdc1/Srsf9/Srek1/Srsf3/Rbm8a/Rbmxl1/Tra2b/Hnrnpl/Rbm15b/Srsf6/Srsf1/Rbm25/Srsf5/Ptbp1/Rbfox2/Rbfox1/Qk/Rbfox3/Rbm7/Zc3h10/Malat1/Khdrbs3
CC	GO:0098687	chromosomal region	-2.11722	0.0989359	Hnrnpu/Ttk/Cdt1/Blm/Ppp2ca/Rad21/Kdm1a/Dnmt3a/Cenpf/H3f3b/Csnk1a1/Pmf1/Cbx5/Bod1/Zgrf1/Zwint/Crebbp/Upf1/Ska1/Rangap1/Tox4/Dctn4/Cenpp/Wrap53/Ska3/Cenps/Stag3/Nsmce3/Cdk2/Sun2/Mki67/Cenpt/Eid3/Ppp1cc/Cbx3/Ndc80/Brca2/Cbx1/Rpa2/Cenpe/Oip5/Pafah1b1/Cdca8/Sec13/Knl1/Bub1/Nuf2/Top2a/Aurkb/Ezh2/Chek1/Cenpn/Plk1/Zwilch/Hnrnpa2b1/Ppp2cb/Kif18a/Fen1/Bub1b/Dscc1/Spag5/Mad2l1/Cenph/Cenpa/Kif2c/Hells/Kntc1/…
BP	GO:0051383	kinetochore organization	-2.11695	0.0989359	Cdt1/Rnf4/Pogz/Cenps/Cenpt/Ndc80/Cenpe/Nuf2/Cenpn/Smc2/Cenph/Cenpa/Dlgap5
BP	GO:0051783	regulation of nuclear division	-2.11032	0.0989359	Fzr1/Hnrnpu/Ttk/Cdt1/Tnf/Pde3a/Rad21/Tgfb1/Ywhah/Xrcc3/Nusap1/Msx1/Cul7/Ranbp1/Cep97/Gpr3/Mki67/Calr/Cdc27/Ndc80/Pdgfrb/Cenpe/Anapc7/Cit/Bub1/Rcc1/Kif11/Aurkb/Chek1/Trip13/Plk1/Ccdc8/Bub1b/Anapc15/Mad2l1/Tgfa/Bora/Tubg1/Tacc3/Nek2/Cdkn1c/Ccnb1/Birc5/Edn1/Igf1r/Ube2c/Cdc20/Tom1l1
BP	GO:0010965	regulation of mitotic sister chromatid separation	-2.1098	0.0989359	Ttk/Cdt1/Rad21/Xrcc3/Cdc27/Ndc80/Cenpe/Anapc7/Cit/Bub1/Aurkb/Trip13/Plk1/Bub1b/Anapc15/Mad2l1/Tacc3/Ccnb1/Birc5/Ube2c
CC	GO:0005876	spindle microtubule	-2.10914	0.0989359	Septin2/Psrc1/Hnrnpu/Kif18b/Cltc/Bod1/Ska1/Nusap1/Ska3/Cdc27/Cenpe/Pafah1b1/Mapre1/Kif11/Aurkb/Plk1/Kif18a/Spag5/Tpx2/Tubg1/Kntc1/Rab11a/Cdk1/Aurka/Birc5
BP	GO:1902850	microtubule cytoskeleton organization involved in mitosis	-2.10617	0.0989359	Nup62/Rhoa/Psrc1/Hnrnpu/Mzt1/Cltc/Spry1/Ints13/Nusap1/Stil/Sapcd2/Ptpa/Kpnb1/Cep97/Ndc80/Cenpe/Pafah1b1/Mybl2/Nuf2/Rcc1/Kif11/Aurkb/Plk1/Gpsm2/Racgap1/Prc1/Mad2l1/Kif23/Tpx2/Cenph/Kifc1/Cenpa/Bora/Tubg1/Tacc3/Rab11a/Poc1a/Nek2/Ccnb1/Dlgap5/Aurka/Birc5/Stmn1/Cdc20
BP	GO:0007091	metaphase/anaphase transition of mitotic cell cycle	-2.10405	0.0989359	Ttk/Cdt1/Rad21/Xrcc3/Cdc27/Ndc80/Cenpe/Anapc7/Cit/Bub1/Aurkb/Trip13/Plk1/Bub1b/Anapc15/Mad2l1/Tacc3/Ccnb1/Birc5/Ube2c
BP	GO:0044784	metaphase/anaphase transition of cell cycle	-2.10405	0.0989359	Ttk/Cdt1/Rad21/Xrcc3/Cdc27/Ndc80/Cenpe/Anapc7/Cit/Bub1/Aurkb/Trip13/Plk1/Bub1b/Anapc15/Mad2l1/Tacc3/Ccnb1/Birc5/Ube2c
BP	GO:0034508	centromere complex assembly	-2.10206	0.0989359	Rnf4/H3f3b/Pogz/Cenpp/Cenps/Cenpt/Cenpe/Oip5/Cenpn/Nasp/Cenph/Cenpa/Hells/Itgb3bp/Dlgap5
BP	GO:0048285	organelle fission	-2.1002	0.0989359	Incenp/Nup62/Rhoa/Psmd13/Psrc1/Spdya/Fzr1/Fanca/Hnrnpu/Ttk/Kif18b/Cdt1/Mzt1/Tnf/Syce2/Dnm3/Topbp1/Chtf18/Pde3a/Naa50/Mul1/Rad21/Tgfb1/Cltc/Ywhah/Xrcc3/Ccne1/Fis1/Bod1/Ube2s/Rad51c/Zwint/Pogz/Brdt/Nusap1/Rrs1/Msx1/Mief2/Cul7/Ranbp1/Cenps/Stag3/Kpnb1/Mtfr2/Cep97/Gpr3/Mki67/Eme1/Calr/Cdc27/Kif14/Espl1/Ndc80/Pdgfrb/Brca2/Cenpe/Cdca8/Fignl1/Myo19/Mybl2/Marchf5/Anapc7/Ran/Cit/Bub1/Mastl/Nuf2/Rcc1/Top2a…
BP	GO:0007088	regulation of mitotic nuclear division	-2.0977	0.0989359	Hnrnpu/Ttk/Cdt1/Tnf/Rad21/Tgfb1/Ywhah/Xrcc3/Nusap1/Cul7/Ranbp1/Cep97/Mki67/Cdc27/Ndc80/Pdgfrb/Cenpe/Anapc7/Cit/Bub1/Rcc1/Kif11/Aurkb/Chek1/Trip13/Plk1/Ccdc8/Bub1b/Anapc15/Mad2l1/Tgfa/Bora/Tubg1/Tacc3/Nek2/Cdkn1c/Ccnb1/Birc5/Edn1/Igf1r/Ube2c/Tom1l1
BP	GO:1902969	mitotic DNA replication	-2.09738	0.0989359	Mcm6/Mcm3/Brca2/Lig1/Mcm2/Cdc45/Mcm4/Gins1
BP	GO:0000281	mitotic cytokinesis	-2.08899	0.0989359	Rock2/Efhc1/Incenp/Nup62/Rab35/Rhoa/Rhob/Cntrob/Anln/Cfl1/Jtb/Ank3/Nusap1/Stx2/Cul7/Cit/Myh10/Plk1/Chmp6/Racgap1/Prc1/Ect2/Kif23/Cenpa/Kif20a/Klhdc8b/Rhoc/Ckap2/Cep55/Birc5/Stmn1
CC	GO:0000776	kinetochore	-2.08287	0.0989359	Hnrnpu/Ttk/Cdt1/Cenpf/Csnk1a1/Pmf1/Cbx5/Bod1/Zwint/Crebbp/Ska1/Rangap1/Dctn4/Ska3/Cenps/Cenpt/Ppp1cc/Ndc80/Cenpe/Pafah1b1/Sec13/Knl1/Bub1/Nuf2/Aurkb/Cenpn/Plk1/Zwilch/Kif18a/Bub1b/Spag5/Mad2l1/Cenph/Cenpa/Kif2c/Kntc1/Cenpq/Itgb3bp/Nek2/Ccnb1/Spc24/Birc5/Knstrn/Nsl1
BP	GO:0051304	chromosome separation	-2.05645	0.0989359	Ttk/Cdt1/Rad21/Xrcc3/Cenps/Eme1/Cdc27/Espl1/Ndc80/Cenpe/Anapc7/Cit/Bub1/Top2a/Aurkb/Trip13/Plk1/Bub1b/Anapc15/Mad2l1/Ncaph/Tacc3/Ncapd2/Ccnb1/Birc5/Ube2c
BP	GO:0000380	alternative mRNA splicing, via spliceosome	-2.05495	0.0989359	Hnrnpm/Celf3/Srsf2/Scnm1/Magoh/Puf60/Srsf4/Celf1/Rnps1/Sf1/Ddx5/Rest/Rbm4b/Sfpq/Hnrnpu/Hnrnpa1/Ythdc1/Srsf9/Srek1/Srsf3/Rbm8a/Rbmxl1/Tra2b/Hnrnpl/Rbm15b/Srsf6/Srsf1/Rbm25/Srsf5/Ptbp1/Rbfox2/Rbfox1/Qk/Rbfox3/Rbm7/Zc3h10/Malat1/Khdrbs3
BP	GO:0007416	synapse assembly	-2.05452	0.0989359	Shank1/Lrrtm2/Tlr2/Fzd5/Nrxn1/Arf6/Ntn1/Dnm3/Magi2/Plxnb2/Tpbg/Npas4/Clstn3/Eef2k/Gpm6a/Ptprd/Lgi2/Nrxn2/Lrrn1/Kirrel3/Amigo2/Lrrc4b/Cdh2/Pik3r1/Sipa1l1/Lrfn1/Lrfn4/Dbnl/Adgrl2/Ptk2/Mef2c/Amigo3/Thbs2/Numb/Ppp1r9a/Ache/Ptprs/Clstn1/Myo6/Lrfn3/Ephb3/Farp1/Sdk1/Adgrl1/Cux2/Nptxr/Lrrc4/Nlgn2/Efnb2
BP	GO:1905818	regulation of chromosome separation	-2.04738	0.0989359	Ttk/Cdt1/Rad21/Xrcc3/Cdc27/Ndc80/Cenpe/Anapc7/Cit/Bub1/Aurkb/Trip13/Plk1/Bub1b/Anapc15/Mad2l1/Tacc3/Ccnb1/Birc5/Ube2c
BP	GO:0033260	nuclear DNA replication	-2.03695	0.0989359	Donson/Cdt1/Upf1/Aicda/Mcm6/Mcm3/Brca2/Lig1/Mcm2/Cdc45/Mcm4/Mcm5/Mcm7/Gins1/Pcna
CC	GO:0000794	condensed nuclear chromosome	-2.03574	0.0989359	Syce2/Topbp1/Blm/Rad21/Pmf1/Add3/Rrs1/Stag3/Sun2/Rad9b/Cenpt/Rad9a/Ndc80/Brca2/Cenpe/Bub1/Nuf2/Rcc1/Aurkb/Chek1/Plk1/Bub1b/Ncaph/Cenpa/Tubg1/Nek2/Ncapd2/H2ax/Ccnb1/Aurka/Smc1b
BP	GO:0051306	mitotic sister chromatid separation	-2.0337	0.0989359	Ttk/Cdt1/Rad21/Xrcc3/Cdc27/Ndc80/Cenpe/Anapc7/Cit/Bub1/Aurkb/Trip13/Plk1/Bub1b/Anapc15/Mad2l1/Tacc3/Ccnb1/Birc5/Ube2c
BP	GO:0007080	mitotic metaphase plate congression	-2.03268	0.0989359	Nup62/Psrc1/Hnrnpu/Cdt1/Bod1/Rrs1/Kpnb1/Kif14/Ndc80/Cenpe/Cdca8/Nuf2/Aurkb/Kif22/Chmp6/Kif18a/Kif2c/Rab11a/Ccnb1
BP	GO:0099173	postsynapse organization	-2.02694	0.0989359	Nrp2/Arc/Ptn/Ephb2/Zfp365/Ptprf/Adam10/Nptx1/Actr2/Kif1a/Syngap1/Cadm1/Rock2/Shank1/Lrrtm2/Baiap2/Rer1/Camk2b/Nrxn1/Arf6/Fcgr2b/Shisa7/Dnm3/Vhl/Pick1/Magi2/Cfl1/Itga3/Sorbs2/Wasf2/Eef2k/Nrcam/Ptprd/Nrxn2/Lrrc4b/Cdh2/Arf4/Sipa1l1/Mtmr2/Glrb/Pafah1b1/Actn1/Lrfn1/Lrfn4/Actb/Tanc1/Abhd17c/Dbnl/Myh10/Lgmn/Kalrn/Numb/Wasl/Ppp1r9a/Ptprs/Dlg4/Ndrg2/Tanc2/Hnrnpk/Abi2/Ephb3/Igf1r/Farp1/Cux2/Tiam1/Nptxr/Lrr…
CC	GO:0005657	replication fork	-2.02693	0.0989359	Rfc4/Wdhd1/Rad51b/Trp53/Donson/Tipin/Blm/Xrcc3/Hmces/Rfc1/Rfc5/Rad51c/Pola2/Smarca5/Top1/Prim1/Mms22l/Rad18/Rpa2/Chek1/Gins2/Bcl6/Cdc45/Pcna/Timeless/H2ax/Mcm10/Uhrf1/Pif1
BP	GO:0071174	mitotic spindle checkpoint	-2.02574	0.0989359	Ttk/Cdt1/Xrcc3/Stil/Ndc80/Cenpe/Bub1/Aurkb/Trip13/Plk1/Bub1b/Anapc15/Mad2l1/Ccnb1/Birc5
CC	GO:0000778	condensed nuclear chromosome kinetochore	-2.0206	0.0989359	Pmf1/Cenpt/Ndc80/Cenpe/Bub1/Nuf2/Plk1/Bub1b/Cenpa/Ccnb1
BP	GO:0000727	double-strand break repair via break-induced replication	-2.02014	0.0989359	Mcm6/Mcm3/Gins2/Mcm2/Cdc45/Mcm4/Mcm5/Mcm7
MF	GO:0003688	DNA replication origin binding	-2.01612	0.0989359	Mcm6/Mcm3/Mcm2/Cdc45/Mcm4/Mcm5/Mcm7/Mcm10
BP	GO:1905819	negative regulation of chromosome separation	-2.01146	0.0989359	Ttk/Cdt1/Rad21/Xrcc3/Ndc80/Cenpe/Bub1/Aurkb/Trip13/Plk1/Bub1b/Anapc15/Mad2l1/Ccnb1/Birc5
BP	GO:2000816	negative regulation of mitotic sister chromatid separation	-2.01146	0.0989359	Ttk/Cdt1/Rad21/Xrcc3/Ndc80/Cenpe/Bub1/Aurkb/Trip13/Plk1/Bub1b/Anapc15/Mad2l1/Ccnb1/Birc5
BP	GO:0032467	positive regulation of cytokinesis	-2.01086	0.0989359	Kif20b/Cdc6/Cdc25b/Cenpv/Pkn2/Nup62/Rhoa/Gipc1/Cspp1/Kif14/Cxcr5/Cit/Aurkb/Pkp4/Racgap1/Ect2/Kif23/Prkce/Igf1r
CC	GO:0042555	MCM complex	-2.00937	0.0989359	Mcm6/Mms22l/Mcm3/Mcm2/Mcm4/Mcm5/Mcm7
BP	GO:0099084	postsynaptic specialization organization	-2.00556	0.0989359	Nptx1/Syngap1/Cadm1/Shank1/Lrrtm2/Nrxn1/Arf6/Cfl1/Ptprd/Nrxn2/Lrrc4b/Cdh2/Sipa1l1/Lrfn1/Lrfn4/Numb/Ptprs/Nptxr/Lrrc4/Nlgn2
BP	GO:0048013	ephrin receptor signaling pathway	-2.00525	0.0989359	Sipa1l1/Ptk2/Crk/Ephb3/Tiam1/Efnb2/Cdk5r1
BP	GO:0031577	spindle checkpoint	-2.00388	0.0989359	Ttk/Cdt1/Xrcc3/Stil/Ndc80/Cenpe/Bub1/Aurkb/Trip13/Plk1/Bub1b/Anapc15/Mad2l1/Ccnb1/Aurka/Birc5
BP	GO:0045841	negative regulation of mitotic metaphase/anaphase transition	-2.00299	0.0989359	Ttk/Cdt1/Rad21/Xrcc3/Ndc80/Cenpe/Bub1/Aurkb/Trip13/Plk1/Bub1b/Anapc15/Mad2l1/Ccnb1/Birc5
BP	GO:1902100	negative regulation of metaphase/anaphase transition of cell cycle	-2.00299	0.0989359	Ttk/Cdt1/Rad21/Xrcc3/Ndc80/Cenpe/Bub1/Aurkb/Trip13/Plk1/Bub1b/Anapc15/Mad2l1/Ccnb1/Birc5
CC	GO:0005680	anaphase-promoting complex	-2.00136	0.0989359	Fzr1/Rbx1/Ube2s/Cdc27/Anapc7/Anapc15/Ube2c/Cdc20
BP	GO:0044786	cell cycle DNA replication	-2.00105	0.0989359	Donson/Cdt1/Upf1/Aicda/Mcm6/Mcm3/Brca2/Lig1/Mcm2/E2f8/Cdc45/Mcm4/Mcm5/Mcm7/Gins1/Pcna
BP	GO:0061640	cytoskeleton-dependent cytokinesis	-1.99896	0.0989359	Ist1/Spire1/Kif20b/Rtkn/Zfp365/Actr2/Rock2/Efhc1/Septin2/Incenp/Nup62/Rab35/Rhoa/Rhob/Cntrob/Anln/Septin10/Cfl1/Jtb/Ank3/Nusap1/Stx2/Cul7/Cit/Myh10/Aurkb/Plk1/Septin4/Chmp6/Racgap1/Prc1/Ect2/Kif23/Cenpa/Kif20a/Klhdc8b/Rhoc/Ckap2/Cep55/Birc5/Stmn1
BP	GO:0050808	synapse organization	-1.99707	0.0989359	Nrp2/Ncan/Arc/Efna5/Ptn/Ephb2/Zfp365/Pcdhb16/Ptprf/Cacna2d2/Adam10/Pcdhgc3/Pdzrn3/Glra3/Gabrb3/Nptx1/Actr2/Adnp/Kif1a/Cx3cr1/Syngap1/Cadm1/Ctnnb1/Rock2/Rest/Nfasc/Shank1/Lrrtm2/Ppfibp2/Snta1/Baiap2/Tlr2/Rer1/Camk2b/Fzd5/Sez6/Rhoa/Nrxn1/Arf6/Wnt7b/Ppfia4/Fcgr2b/Pfn1/Tnc/Ntn1/Igsf9b/Tnr/Shisa7/Tnf/Dnm3/Vhl/Pick1/Magi2/Plxnb2/Tpbg/Cfl1/Itgam/Itga3/Sorbs2/Npas4/Wasf2/Clstn3/Ank3/Eef2k/Nrcam/Tubb5/Gpm…
BP	GO:0030071	regulation of mitotic metaphase/anaphase transition	-1.99603	0.0989359	Ttk/Cdt1/Rad21/Xrcc3/Cdc27/Ndc80/Cenpe/Anapc7/Bub1/Aurkb/Trip13/Plk1/Bub1b/Anapc15/Mad2l1/Ccnb1/Birc5/Ube2c
BP	GO:1902099	regulation of metaphase/anaphase transition of cell cycle	-1.99603	0.0989359	Ttk/Cdt1/Rad21/Xrcc3/Cdc27/Ndc80/Cenpe/Anapc7/Bub1/Aurkb/Trip13/Plk1/Bub1b/Anapc15/Mad2l1/Ccnb1/Birc5/Ube2c
BP	GO:0045839	negative regulation of mitotic nuclear division	-1.99346	0.0989359	Ttk/Cdt1/Rad21/Xrcc3/Ndc80/Cenpe/Bub1/Aurkb/Chek1/Trip13/Plk1/Bub1b/Anapc15/Mad2l1/Ccnb1/Birc5/Tom1l1
BP	GO:0007094	mitotic spindle assembly checkpoint	-1.99133	0.0989359	Ttk/Cdt1/Xrcc3/Ndc80/Cenpe/Bub1/Aurkb/Trip13/Plk1/Bub1b/Anapc15/Mad2l1/Ccnb1/Birc5
BP	GO:0071173	spindle assembly checkpoint	-1.99133	0.0989359	Ttk/Cdt1/Xrcc3/Ndc80/Cenpe/Bub1/Aurkb/Trip13/Plk1/Bub1b/Anapc15/Mad2l1/Ccnb1/Birc5
BP	GO:0050807	regulation of synapse organization	-1.98215	0.0989359	Lrrtm2/Baiap2/Tlr2/Camk2b/Rhoa/Nrxn1/Arf6/Fcgr2b/Ntn1/Shisa7/Tnf/Dnm3/Vhl/Magi2/Tpbg/Cfl1/Sorbs2/Clstn3/Eef2k/Nrcam/Tubb5/Gpm6a/Ptprd/Lrrn1/Amigo2/Lrrc4b/Cdh2/Arf4/Pik3r1/Cyfip1/Sipa1l1/Picalm/Pafah1b1/Lrfn1/Lrfn4/Tanc1/Abhd17c/Dbnl/Myh10/Adgrl2/Ptk2/Mef2c/Amigo3/Sparc/Thbs2/Kalrn/Numb/Ppp1r9a/Ptprs/Dlg4/Malat1/Tanc2/Ywhaz/Clstn1/Hnrnpk/Abi2/Lrfn3/Ephb3/Farp1/Adgrl1/Tuba1a/Cux2/Tiam1/Nptxr/Cdc20/…
BP	GO:0060113	inner ear receptor cell differentiation	-1.97803	0.0989359	Slc4a7/Pafah1b1/Ttc8/Cdh23/Dll1/Myo6/Jag2/Cecr2/Clic5/Kcnma1/Vangl2/Atp8b1/Whrn/Sdc4
BP	GO:0097106	postsynaptic density organization	-1.97803	0.0989359	Nptx1/Syngap1/Cadm1/Shank1/Lrrtm2/Nrxn1/Arf6/Cfl1/Ptprd/Nrxn2/Lrrc4b/Cdh2/Sipa1l1/Lrfn1/Lrfn4/Ptprs/Lrrc4/Nlgn2
BP	GO:0099068	postsynapse assembly	-1.97487	0.0989359	Lrp4/Ephb2/Nptx1/Shank1/Lrrtm2/Nrxn1/Magi2/Ptprd/Nrxn2/Lrrc4b/Cdh2/Sipa1l1/Lrfn1/Lrfn4/Numb/Ptprs/Nptxr/Nlgn2
CC	GO:0005720	nuclear heterochromatin	-1.97439	0.0989359	Il33/Psip1/Ncapd3/Trim28/Bend3/Phc1/Dnmt3a/Foxc1/Cbx5/Igfbp3/Eme1/Cbx3/H2az1/Cenpa/Zfp57/Uhrf1/Rnf2/Satb1
BP	GO:0022616	DNA strand elongation	-1.97426	0.0989359	Mcm3/Nucks1/Lig1/Mcm4/Pole/Mcm7/Gins1/Pcna
BP	GO:0051321	meiotic cell cycle	-1.9676	0.0989359	Prdm9/Spire1/Hus1b/Npr2/Ovol1/Ncaph2/Cdc25b/Syde1/Bcl2l11/Ncapd3/Brip1/Msh5/Gm960/Lif/Actr2/Cdc25a/Mettl3/Rad54b/Ndc1/Camk2b/Incenp/Psmd13/Tubgcp2/Spdya/Fzr1/Fanca/Ttk/Syce2/Topbp1/Chtf18/Pde3a/Ppp2ca/Rad21/Ccne1/Rad51c/Tubgcp5/Brdt/Msx1/Cenps/Stag3/Cdk2/Gpr3/Sun2/Mki67/Eme1/Calr/Msh6/Espl1/Exo1/Brca2/Fignl1/Bub1/Mastl/Nuf2/Top2a/Rbm7/Trip13/Plk1/Cks2/Kif18a/Cntd1/Bub1b/Aspm/Ccne2/Smc2/Siah1a/Nca…
BP	GO:0051963	regulation of synapse assembly	-1.96349	0.0989359	Lrrtm2/Tlr2/Nrxn1/Arf6/Ntn1/Tpbg/Clstn3/Eef2k/Ptprd/Lrrn1/Amigo2/Lrrc4b/Pik3r1/Sipa1l1/Lrfn1/Lrfn4/Adgrl2/Ptk2/Mef2c/Amigo3/Thbs2/Numb/Ppp1r9a/Ptprs/Clstn1/Lrfn3/Ephb3/Farp1/Adgrl1/Cux2/Nptxr/Nlgn2
MF	GO:0004298	threonine-type endopeptidase activity	-1.96179	0.0989359	Psmb2/Psma2/Psma5/Prss50/Psma4/Psmb7/Psmb5/Psma1/Psma3/Psmb4/Psmb6
BP	GO:0098698	postsynaptic specialization assembly	-1.95602	0.0989359	Nptx1/Shank1/Lrrtm2/Nrxn1/Ptprd/Nrxn2/Lrrc4b/Sipa1l1/Lrfn1/Lrfn4/Numb/Ptprs/Nptxr/Nlgn2
BP	GO:0051985	negative regulation of chromosome segregation	-1.95302	0.0989359	Ttk/Cdt1/Chtf18/Rad21/Xrcc3/Ndc80/Cenpe/Bub1/Aurkb/Trip13/Plk1/Bub1b/Anapc15/Mad2l1/Ccnb1/Birc5
BP	GO:0033047	regulation of mitotic sister chromatid segregation	-1.95111	0.0989359	Hnrnpu/Ttk/Cdt1/Rad21/Xrcc3/Cdc27/Ndc80/Cenpe/Anapc7/Cit/Bub1/Aurkb/Trip13/Plk1/Bub1b/Anapc15/Mad2l1/Tacc3/Ccnb1/Birc5/Ube2c
BP	GO:0033048	negative regulation of mitotic sister chromatid segregation	-1.94203	0.0989359	Ttk/Cdt1/Rad21/Xrcc3/Ndc80/Cenpe/Bub1/Aurkb/Trip13/Plk1/Bub1b/Anapc15/Mad2l1/Ccnb1/Birc5
BP	GO:0042490	mechanoreceptor differentiation	-1.94127	0.0989359	Slc4a7/Pafah1b1/Ttc8/Cdh23/Dll1/Myo6/Jag2/Cecr2/Clic5/Kcnma1/Vangl2/Atp8b1/Whrn/Sdc4
BP	GO:0050803	regulation of synapse structure or activity	-1.9407	0.0989359	Lrrtm2/Baiap2/Tlr2/Camk2b/Rhoa/Nrxn1/Arf6/Fcgr2b/Ntn1/Shisa7/Tnf/Dnm3/Vhl/Pick1/Magi2/Tpbg/Cfl1/Sorbs2/Clstn3/Eef2k/Nrcam/Tubb5/Gpm6a/Ptprd/Lrrn1/Amigo2/Lrrc4b/Cdh2/Arf4/Pik3r1/Cyfip1/Sipa1l1/Picalm/Pafah1b1/Lrfn1/Lrfn4/Tanc1/Abhd17c/Dbnl/Myh10/Adgrl2/Ptk2/Mef2c/Amigo3/Sparc/Thbs2/Kalrn/Numb/Ppp1r9a/Ptprs/Dlg4/Malat1/Tanc2/Ywhaz/Clstn1/Hnrnpk/Abi2/Lrfn3/Ephb3/Farp1/Adgrl1/Tuba1a/Cux2/Tiam1/Nptxr/…
BP	GO:0060997	dendritic spine morphogenesis	-1.93791	0.0989359	Arc/Ephb2/Zfp365/Adam10/Actr2/Kif1a/Shank1/Baiap2/Camk2b/Dnm3/Cfl1/Eef2k/Sipa1l1/Pafah1b1/Dbnl/Kalrn/Wasl/Ppp1r9a/Dlg4/Tanc2/Abi2/Ephb3/Cux2/Tiam1/Cdk5r1
BP	GO:0097107	postsynaptic density assembly	-1.93212	0.0989359	Nptx1/Shank1/Lrrtm2/Nrxn1/Ptprd/Nrxn2/Lrrc4b/Sipa1l1/Lrfn1/Lrfn4/Ptprs/Nlgn2
BP	GO:0048024	regulation of mRNA splicing, via spliceosome	-1.92562	0.0989359	Celf3/Srsf2/Larp7/Ncbp1/Magoh/Puf60/Srsf4/Celf1/Rnps1/Sf1/Ddx5/Rest/Rbm4b/Eif4a3/Jmjd6/Hnrnpu/Ythdc1/Srsf9/Srek1/Srsf3/Rbm8a/Rbm39/Rbmxl1/Tra2b/Hnrnpl/Rbm15b/Srsf6/Srsf1/Rbm25/Srsf5/Ptbp1/Rbfox2/Rbfox1/Qk/Snrnp70/Dazap1/Rbfox3/Rbm7/Hnrnpa2b1/Zc3h10/Malat1/Hnrnpk/Khdrbs3
BP	GO:0006260	DNA replication	-1.91864	0.0989359	Rbbp6/Pole2/Trp53/Donson/Cdt1/Topbp1/Tipin/Chtf18/Blm/Gmnn/Ccne1/Rfc1/Rfc5/Zgrf1/Mapk8/Pola2/Upf1/Ticrr/Top1/Rpain/Aicda/Prim1/Cenps/Cdk2/Mcm6/Eme1/Mms22l/Sde2/Mcm3/Rbbp4/Brca2/Rpa2/Nucks1/Chaf1a/Lig1/Gins2/Mcm2/E2f8/Fen1/Cdc45/Dscc1/Mcm4/Pole/Nasp/Ccne2/Mcm5/Rrm2/Pclaf/Mcm7/Gins1/Ccna2/Orc6/Pcna/Dtl/Cdk1/Timeless/Rrm1/Chaf1b/Mcm10/Nfia/Tnfaip1/Pif1
CC	GO:0099634	postsynaptic specialization membrane	-1.91788	0.0989359	Grid1/Arc/Gria1/Ptprf/Actn2/Glra3/Gabrb3/Kcnd2/Cyth2/Ptprz1/Rtn4/Scn8a/Lrrtm2/Cacng7/Shisa7/Clstn3/Kpna2/Mpp2/Nrcam/Chrm4/Lrrc4b/Cdh2/Slc16a3/Rgs7bp/Lrfn1/Lrfn4/Ptprs/Dlg4/Clstn1/Lrfn3/Pacsin1/Tiam1/Lrrc4/Nlgn2/Efnb2
MF	GO:0005200	structural constituent of cytoskeleton	-1.91768	0.0989359	Camk2b/Tpm1/Tubb2a/Ank3/Add3/Tln2/Tubb5/Arpc4/Tuba1c/Actg1/Actb/Mybpc3/Tuba1b/Tpm2/Tubb4b/Tubg1/Tubb2b/Sptb/Tuba1a
CC	GO:0072686	mitotic spindle	-1.91353	0.0989359	Ska1/Rangap1/Nusap1/Ska3/Fam83d/Eml4/Espl1/Cenpe/Mapre1/Kif11/Aurkb/Tppp/Plk1/Pkp4/Gpsm2/Kif22/Racgap1/Kif18a/Prc1/Spag5/Mad2l1/Ect2/Aspm/Kif23/Tpx2/Kifc1/Ckap2l/Tacc3/Cdk1/Nsmce1/Aurka/Knstrn/Gem
BP	GO:0033046	negative regulation of sister chromatid segregation	-1.91343	0.0989359	Ttk/Cdt1/Rad21/Xrcc3/Ndc80/Cenpe/Bub1/Aurkb/Trip13/Plk1/Bub1b/Anapc15/Mad2l1/Ccnb1/Birc5
BP	GO:0010499	proteasomal ubiquitin-independent protein catabolic process	-1.91246	0.0989359	Psmb2/Psma2/Psma5/Psma4/Psmb7/Psmb5/Psma1/Psma3/Psmb4/Psmb6
BP	GO:0007156	homophilic cell adhesion via plasma membrane adhesion molecules	-1.912	0.0989359	Cdh3/Nptn/Dscam/Cdh20/Robo1/Cdh22/Pcdhb18/Pcdh10/Fat4/Fat3/Pcdhb14/Nectin4/Ptpn23/Ptprf/Pcdhgc3/Robo2/Ptprt/Cadm1/Esam/Dchs1/Pcdh15/Cdh5/Igsf9b/Cdh11/Pcdh1/Plxnb2/Clstn3/Nrcam/Kirrel3/Amigo2/Pcdhga4/Cdh2/Cdh24/Palld/Bsg/Fat2/Cdh23/Ptprm/Clstn1/Nexn/Sdk1/Nectin2/Pecam1
BP	GO:0051784	negative regulation of nuclear division	-1.91104	0.0989359	Ttk/Cdt1/Rad21/Xrcc3/Ndc80/Cenpe/Bub1/Aurkb/Chek1/Trip13/Plk1/Bub1b/Anapc15/Mad2l1/Ccnb1/Birc5/Tom1l1
BP	GO:1903046	meiotic cell cycle process	-1.91084	0.0989359	Prdm9/Spire1/Hus1b/Ovol1/Ncaph2/Cdc25b/Syde1/Bcl2l11/Ncapd3/Brip1/Msh5/Gm960/Lif/Actr2/Cdc25a/Rad54b/Ndc1/Camk2b/Incenp/Psmd13/Spdya/Fzr1/Fanca/Ttk/Syce2/Topbp1/Chtf18/Pde3a/Rad21/Ccne1/Rad51c/Brdt/Msx1/Cenps/Stag3/Gpr3/Eme1/Calr/Msh6/Espl1/Brca2/Fignl1/Bub1/Mastl/Nuf2/Top2a/Trip13/Plk1/Cks2/Kif18a/Cntd1/Bub1b/Aspm/Ccne2/Smc2/Siah1a/Ncaph/Tubg1/Ncapd2/Aurka/Cdc25c/Rad54l/Cdc20
CC	GO:0098948	intrinsic component of postsynaptic specialization membrane	-1.89677	0.0989359	Grid1/Gria1/Ptprf/Glra3/Gabrb3/Kcnd2/Ptprz1/Rtn4/Scn8a/Lrrtm2/Cacng7/Shisa7/Clstn3/Mpp2/Nrcam/Chrm4/Lrrc4b/Cdh2/Slc16a3/Rgs7bp/Lrfn1/Lrfn4/Ptprs/Dlg4/Clstn1/Lrfn3/Lrrc4/Nlgn2/Efnb2
BP	GO:0099175	regulation of postsynapse organization	-1.88738	0.0989359	Nrp2/Arc/Ptn/Ptprf/Adam10/Nptx1/Actr2/Kif1a/Lrrtm2/Baiap2/Camk2b/Nrxn1/Fcgr2b/Shisa7/Dnm3/Vhl/Cfl1/Sorbs2/Eef2k/Nrcam/Ptprd/Lrrc4b/Cdh2/Arf4/Sipa1l1/Pafah1b1/Lrfn1/Lrfn4/Tanc1/Abhd17c/Dbnl/Kalrn/Numb/Ppp1r9a/Ptprs/Dlg4/Tanc2/Hnrnpk/Abi2/Cux2/Tiam1/Nptxr/Cdk5r1
BP	GO:0061001	regulation of dendritic spine morphogenesis	-1.8822	0.0989359	Arhgap33/Arc/Adam10/Actr2/Kif1a/Baiap2/Camk2b/Dnm3/Cfl1/Eef2k/Sipa1l1/Pafah1b1/Dbnl/Kalrn/Ppp1r9a/Tanc2/Abi2/Cux2/Tiam1/Cdk5r1
BP	GO:0097061	dendritic spine organization	-1.88067	0.0989359	Arc/Ephb2/Zfp365/Adam10/Actr2/Kif1a/Shank1/Baiap2/Camk2b/Fcgr2b/Dnm3/Pick1/Cfl1/Itga3/Eef2k/Sipa1l1/Mtmr2/Pafah1b1/Tanc1/Dbnl/Lgmn/Kalrn/Wasl/Ppp1r9a/Dlg4/Tanc2/Abi2/Ephb3/Igf1r/Cux2/Tiam1/Cdk5r1
CC	GO:0000780	condensed nuclear chromosome, centromeric region	-1.88049	0.0989359	Rad21/Pmf1/Cenpt/Ndc80/Cenpe/Bub1/Nuf2/Aurkb/Plk1/Bub1b/Cenpa/Ccnb1/Aurka
BP	GO:0033045	regulation of sister chromatid segregation	-1.87651	0.0989359	Hnrnpu/Ttk/Cdt1/Rad21/Xrcc3/Cdc27/Ndc80/Cenpe/Anapc7/Cit/Bub1/Aurkb/Trip13/Plk1/Fen1/Bub1b/Anapc15/Mad2l1/Tacc3/Ccnb1/Birc5/Ube2c
BP	GO:0065004	protein-DNA complex assembly	-1.87078	0.0989359	Creb1/Hat1/H4c11/Ipo4/H2bc22/Cenpv/H3c7/H3c3/Swi5/H2bu2/H1f5/Psmc6/H2bc4/H2bc3/Trp53/H3c2/Gtf2a2/Cdt1/Rnf4/Ubn1/H3f3b/Psmc3/Cand1/Nap1l4/Psmc4/Rad51c/Psmc2/H1f3/Pogz/Smarca5/H1f2/H2bc7/Cenpp/Thra/Cenps/Psmc5/Mcm6/H1f1/Cenpt/Mcm3/Brf1/Rbbp4/Taf7/Cenpe/Oip5/Chaf1a/Cenpn/Nap1l5/Mcm2/Cdc45/Mcm4/Macroh2a2/Nasp/Mcm5/Cenph/Cenpa/Tcf4/Mcm7/Hells/Itgb3bp/Dlgap5/Chaf1b
BP	GO:0034329	cell junction assembly	-1.86103	0.0989359	Cadm1/Cldn15/Ctnnb1/Rock2/Myo9a/Mpp7/Esam/Nfasc/Dchs1/Shank1/Lrrtm2/Pkn2/Tlr2/Fzd5/Cav1/Rhoa/Nrxn1/Arf6/Srf/Rab13/Cdh5/Cd9/Ntn1/Tnf/Dnm3/Cdh11/Magi2/Rap1a/Plxnb2/Tpbg/Cfl1/Peak1/Cldn7/Nphp4/Npas4/Clstn3/Eef2k/Flot1/Pip5k1a/Gpm6a/Ptprd/Wdr1/Lgi2/Nrxn2/Lrrn1/Kirrel3/Amigo2/Lrrc4b/Map4k4/Cdh2/Pik3r1/Coro2b/Sipa1l1/Phldb2/Cdh24/Ramp2/Lims1/Actg1/Actn1/Lrfn1/Lrfn4/Actb/Dbnl/Adgrl2/Ptk2/Mef2c/Amigo3/Pk…
BP	GO:0090068	positive regulation of cell cycle process	-1.85995	0.0989359	Rbm38/Pkn2/Sfpq/Cenpj/Camk2b/Nup62/Rhoa/Rad51b/Lmnb1/Hnrnpu/Trp53/Cdt1/Tnf/Rad21/Tgfb1/Xrcc3/Paf1/Rad51c/Crebbp/Gipc1/Smarcd3/Cspp1/Nusap1/Rrp8/Msx1/Ranbp1/Pbx1/Cdc27/Fam83d/Kif14/Ndc80/Pdgfrb/Azin1/Cenpe/Cxcr5/Anapc7/Cit/Camk2d/Sox4/Plk4/Aurkb/Id2/Ezh2/Pkp4/Gpsm2/Racgap1/E2f8/Fen1/Cdc45/Spag5/Mad2l1/Ect2/Kif23/Tgfa/Rab11a/Poc1a/Dtl/Cdk1/Ccnb1/Prkce/Adamts1/Birc5/Edn1/Cdc25c/Igf1r/Ube2c/Cdk5r1
BP	GO:0060998	regulation of dendritic spine development	-1.85595	0.0989359	Shank1/Il2/Baiap2/Camk2b/Arf6/Dnm3/Asap1/Eif4g2/Cfl1/Grn/Eef2k/Mapk6/Sipa1l1/Pafah1b1/Dbnl/Mef2c/Kalrn/Ppp1r9a/Ptprs/Tanc2/Hnrnpk/Abi2/Sdk1/Cux2/Tiam1/Nlgn2/Cdk5r1
BP	GO:0007051	spindle organization	-1.85423	0.0989359	Cenpj/Incenp/Nup62/Rhoa/Psrc1/Tubgcp2/Hnrnpu/Mzt1/Rnf4/Cltc/Haus1/Ints13/Tubgcp5/Tubb5/Ranbp1/Stil/Ptpa/Kpnb1/Cep97/Espl1/Ndc80/Cenpe/Mybl2/Mapre1/Nuf2/Rcc1/Kif11/Aurkb/Tppp/Plk1/Gpsm2/Racgap1/Prc1/Spag5/Aspm/Kif23/Tpx2/Cenph/Kifc1/Bora/Tubg1/Tacc3/Rab11a/Poc1a/Nek2/Ccnb1/Dlgap5/Aurka/Birc5/Knstrn/Stmn1/Cdc20
BP	GO:0006261	DNA-dependent DNA replication	-1.85132	0.0989359	Pole2/Donson/Cdt1/Topbp1/Tipin/Chtf18/Blm/Ccne1/Rfc5/Zgrf1/Pola2/Upf1/Ticrr/Rpain/Aicda/Prim1/Cenps/Cdk2/Mcm6/Eme1/Mms22l/Mcm3/Brca2/Nucks1/Lig1/Mcm2/E2f8/Cdc45/Dscc1/Mcm4/Pole/Ccne2/Mcm5/Mcm7/Gins1/Orc6/Pcna/Timeless/Mcm10
BP	GO:0090307	mitotic spindle assembly	-1.85019	0.0989359	Rhoa/Hnrnpu/Mzt1/Cltc/Kpnb1/Cep97/Mybl2/Rcc1/Kif11/Aurkb/Plk1/Racgap1/Prc1/Kif23/Tpx2/Kifc1/Rab11a/Nek2/Birc5/Cdc20
CC	GO:0031594	neuromuscular junction	-1.84717	0.0989359	Ank3/Stxbp5/Adora3/Prkar1a/Dlgap4/Unc13b/Apbb1/Camk2d/Myh10/Ppp1r9a/Ache/Dlg4/Prkcq/Serpine2/Postn/Prkce/F2r/Fchsd2/Sv2a/Tuba1a/Lamb2/Cdk5r1
CC	GO:0098839	postsynaptic density membrane	-1.84354	0.0989359	Grik5/Lrrc7/Cacng4/Grin2c/Grid1/Arc/Gria1/Ptprf/Actn2/Ptprz1/Rtn4/Scn8a/Lrrtm2/Cacng7/Clstn3/Mpp2/Nrcam/Chrm4/Lrrc4b/Slc16a3/Rgs7bp/Lrfn1/Lrfn4/Ptprs/Dlg4/Clstn1/Lrfn3/Pacsin1/Tiam1/Lrrc4/Efnb2
BP	GO:0051965	positive regulation of synapse assembly	-1.84314	0.0989359	Sema4d/Flrt2/Efna5/Ephb2/Adnp/Lrrtm2/Nrxn1/Tpbg/Clstn3/Eef2k/Ptprd/Lrrn1/Amigo2/Lrrc4b/Pik3r1/Adgrl2/Amigo3/Thbs2/Clstn1/Ephb3/Adgrl1/Cux2/Nlgn2
BP	GO:0060119	inner ear receptor cell development	-1.84143	0.0989359	Slc4a7/Pafah1b1/Ttc8/Cdh23/Cecr2/Clic5/Vangl2/Atp8b1/Whrn/Sdc4
BP	GO:0140013	meiotic nuclear division	-1.84104	0.0989359	Ncaph2/Cdc25b/Syde1/Bcl2l11/Ncapd3/Brip1/Msh5/Gm960/Lif/Actr2/Rad54b/Ndc1/Camk2b/Incenp/Psmd13/Spdya/Fzr1/Fanca/Ttk/Syce2/Topbp1/Chtf18/Pde3a/Rad21/Ccne1/Rad51c/Brdt/Msx1/Cenps/Stag3/Gpr3/Eme1/Calr/Espl1/Brca2/Fignl1/Bub1/Mastl/Nuf2/Top2a/Trip13/Plk1/Cks2/Kif18a/Cntd1/Bub1b/Aspm/Ccne2/Smc2/Siah1a/Ncaph/Aurka/Rad54l/Cdc20
MF	GO:0000217	DNA secondary structure binding	-1.83958	0.0989359	Rad51b/Yy1/Blm/Xrcc3/Rad51c/Clspn/Msh6/Rad18/Hnrnpd/Mef2c/Hmgb1/Neil3/Hmga2
BP	GO:0045840	positive regulation of mitotic nuclear division	-1.83877	0.0989359	Nup62/Hnrnpu/Cdt1/Tnf/Tgfb1/Nusap1/Ranbp1/Cdc27/Pdgfrb/Cenpe/Anapc7/Aurkb/Tgfa/Birc5/Edn1/Igf1r/Ube2c
BP	GO:0000910	cytokinesis	-1.83613	0.0989359	Ist1/Spire1/Kif20b/Cdc6/Rtkn/Zfp365/Cdc25b/Actr2/Cenpv/Rock2/Efhc1/Septin2/Pkn2/Incenp/Nup62/Rab35/Rhoa/Rhob/Cntrob/Anln/Septin10/Cfl1/Jtb/Ank3/Gipc1/Cspp1/Nusap1/Stx2/Cul7/Kif14/Brca2/Cxcr5/Myo19/Cit/Plk4/Myh10/Aurkb/Plk1/Pkp4/Septin4/Chmp6/Racgap1/E2f8/Prc1/Ect2/Kif23/Cenpa/Kif20a/Klhdc8b/Rab11a/Rhoc/Prkce/Ckap2/Cep55/Aurka/Birc5/Igf1r/Stmn1
BP	GO:0030261	chromosome condensation	-1.83146	0.0989359	H1f5/Incenp/H3f3b/Banf1/H1f3/H1f2/Nusap1/H1f1/Top2a/Smc2/Ncaph/Phf13/Ncapg/Cdk1/Ncapd2/Ccnb1/Hmga2
BP	GO:0021549	cerebellum development	-1.81867	0.0989359	Kif14/Ulk1/Nanos1/Smo/Samd4b/Hap1/Myh10/Ezh2/Crk/Ptprs/Rora/Dll1/Serpine2/Prox1/Igf1r/Fzd4/Whrn/Cdk5r1
BP	GO:0050684	regulation of mRNA processing	-1.81826	0.0989359	Celf3/Srsf2/Larp7/Ncbp1/Magoh/Cdk11b/Safb/Puf60/Srsf4/Celf1/Rnps1/Sf1/Ddx5/Ahcyl1/Cpsf6/Rest/Rbm4b/Iws1/Ccnt1/Srpk2/Eif4a3/Jmjd6/Hnrnpu/Sltm/Ythdc1/Srsf9/Paf1/Srek1/Srsf3/Rbm8a/Rbm39/Rbmxl1/Tra2b/Hnrnpl/Rbm15b/Srsf6/Srsf1/Rbm25/Srsf5/Ptbp1/Rbfox2/Rbfox1/Qk/Snrnp70/Dazap1/Rbfox3/Rbm7/Hnrnpa2b1/Zc3h10/Malat1/Hnrnpk/Ccnb1/Khdrbs3
BP	GO:0099172	presynapse organization	-1.81763	0.0989359	Fzd5/Nrxn1/Arf6/Clstn3/Ptprd/Lrrc4b/Picalm/Lrfn4/Chd4/C5ar1/Ptprs/Lrfn3/Farp1/Nlgn2/Efnb2
CC	GO:0099060	integral component of postsynaptic specialization membrane	-1.80569	0.0989359	Grid1/Gria1/Ptprf/Glra3/Gabrb3/Kcnd2/Ptprz1/Rtn4/Scn8a/Lrrtm2/Cacng7/Shisa7/Clstn3/Nrcam/Chrm4/Lrrc4b/Cdh2/Slc16a3/Lrfn1/Lrfn4/Ptprs/Clstn1/Lrfn3/Lrrc4/Nlgn2/Efnb2
CC	GO:0099146	intrinsic component of postsynaptic density membrane	-1.79302	0.0989359	Ptprz1/Rtn4/Scn8a/Lrrtm2/Cacng7/Clstn3/Mpp2/Nrcam/Chrm4/Lrrc4b/Slc16a3/Rgs7bp/Lrfn1/Lrfn4/Ptprs/Dlg4/Clstn1/Lrfn3/Lrrc4/Efnb2
CC	GO:0005819	spindle	-1.79161	0.0989359	Efhc1/Septin2/Haspin/Camk2b/Incenp/Nup62/Katnal1/Psrc1/Tubgcp2/Mzt2/Hnrnpu/Ttk/Kif18b/Mzt1/Cltc/Cenpf/Jtb/Bod1/Lats1/Arl8b/Tubgcp5/Ska1/Cspp1/Rangap1/Dctn4/Nusap1/Ska3/Myc/Cdc27/Fam83d/Kif14/Eml4/Espl1/Cbx3/Cbx1/Cenpe/Pafah1b1/Cdca8/Mapre1/Plk4/Kif11/Myh10/Aurkb/Tppp/Plk1/Pkp4/Gpsm2/Kif22/Racgap1/Mms19/Kif18a/Prc1/Bub1b/Spag5/Mad2l1/Ect2/Aspm/Kif23/Tpx2/Kifc1/Kif20a/Kif2c/Ckap2l/Bora/Tubg1/Tacc3/…
CC	GO:0098936	intrinsic component of postsynaptic membrane	-1.79029	0.0989359	Fxyd6/Nrp2/Grid1/Kcna4/Gria1/Ephb2/Ptprf/Glra3/Gabrb3/Kcnd2/Cadm1/Ptprz1/Rtn4/Scn8a/Lrrtm2/Cacng7/Cacna1c/Shisa7/Clstn3/Grm3/Mpp2/Nrcam/Chrm4/Clcn3/Lrrc4b/Cdh2/Slc16a3/Slc8a2/Rgs7bp/Cspg5/Lrfn1/Lrfn4/Adgrl2/Gabbr1/Abhd6/Ptprs/Dlg4/P2rx1/Adora1/Clstn1/Lrfn3/Lrrc4/Nlgn2/Efnb2
BP	GO:0006310	DNA recombination	-1.78853	0.0989359	Rmi2/Zfp365/Thoc1/Prkdc/Kin/Ppp4c/Aunip/Brip1/Msh5/Gm960/Actr2/Atad5/Parpbp/Rad54b/Swap70/Swi5/Brca1/Batf/H1f5/Il2/Sfpq/Rnf168/Polq/Fignl2/Rhno1/Rad51b/Xrcc4/Yy1/Ndfip1/Topbp1/Chtf18/Blm/Rad21/Tgfb1/Kdm1a/Xrcc3/Hmces/Actl6a/Rad51c/Psmd14/H1f3/Supv3l1/H1f2/Ccr6/Rpain/Wrap53/Aicda/Il27ra/Ankle1/Cenps/Hrob/Rad51ap1/Ube2n/Mcrs1/Nsmce3/Mcm6/Eme1/H1f1/Mms22l/Msh6/Rad18/Eid3/Mcm3/Exo1/Brca2/Rpa2/Ppp4r2/…
BP	GO:0022037	metencephalon development	-1.7867	0.0989359	Kif14/Ulk1/Nanos1/Slc4a7/Smo/Samd4b/Hap1/Myh10/Ezh2/Crk/Ptprs/Rora/Dll1/Serpine2/Prox1/Igf1r/Fzd4/Whrn/Cdk5r1
CC	GO:0033093	Weibel-Palade body	-1.77288	0.0991325	Rab27a/Edn1
BP	GO:0060996	dendritic spine development	-1.77186	0.0989359	Spire1/Arc/Ephb2/Zfp365/Adam10/Actr2/Kif1a/Shank1/Il2/Baiap2/Camk2b/Arf6/Dnm3/Asap1/Eif4g2/Cfl1/Grn/Eef2k/Mapk6/Arf4/Slc12a5/Sipa1l1/Pafah1b1/Dbnl/Mef2c/Kalrn/Wasl/Ppp1r9a/Ptprs/Dlg4/Tanc2/Hnrnpk/Abi2/Ephb3/Sdk1/Cux2/Tiam1/Nlgn2/Cdk5r1
BP	GO:0032465	regulation of cytokinesis	-1.77152	0.0989359	Gipc1/Cspp1/Kif14/Brca2/Cxcr5/Myo19/Cit/Plk4/Aurkb/Plk1/Pkp4/Racgap1/E2f8/Prc1/Ect2/Kif23/Kif20a/Rab11a/Prkce/Aurka/Igf1r
CC	GO:0099055	integral component of postsynaptic membrane	-1.75844	0.0989359	Fxyd6/Nrp2/Grid1/Kcna4/Gria1/Ephb2/Ptprf/Glra3/Gabrb3/Kcnd2/Cadm1/Ptprz1/Rtn4/Scn8a/Lrrtm2/Cacng7/Cacna1c/Shisa7/Clstn3/Grm3/Nrcam/Chrm4/Clcn3/Lrrc4b/Cdh2/Slc16a3/Slc8a2/Cspg5/Lrfn1/Lrfn4/Adgrl2/Gabbr1/Abhd6/Ptprs/P2rx1/Adora1/Clstn1/Lrfn3/Lrrc4/Nlgn2/Efnb2
BP	GO:0048813	dendrite morphogenesis	-1.75638	0.0989359	Dscam/Ppp3ca/Robo1/Arhgap33/Klf7/Lrp4/Sema4d/Mapk8ip2/Arc/Ptn/Ephb2/Zfp365/Phactr1/Ptprf/Adam10/Rere/Actr2/Kif1a/Rock2/Ptprz1/Sgk1/Shank1/Baiap2/Camk2b/Elavl4/Dclk1/Vldlr/Dnm3/Ilk/Sarm1/Ywhah/Cfl1/Sdc2/Eef2k/Mapk8/Ptprd/Dact1/Cul7/Tnik/Nsmf/Sipa1l1/Rbfox2/Picalm/Pafah1b1/Cit/Dbnl/Kalrn/Numb/Wasl/Ppp1r9a/Ache/Dlg4/Tanc2/Abi2/Tet1/Ephb3/Farp1/Cux2/Tiam1/Cdk5r1
BP	GO:0051225	spindle assembly	-1.74495	0.0989359	Incenp/Rhoa/Tubgcp2/Hnrnpu/Mzt1/Rnf4/Cltc/Haus1/Tubgcp5/Tubb5/Kpnb1/Cep97/Mybl2/Mapre1/Rcc1/Kif11/Aurkb/Plk1/Gpsm2/Racgap1/Prc1/Spag5/Aspm/Kif23/Tpx2/Kifc1/Rab11a/Nek2/Aurka/Birc5/Cdc20
CC	GO:0045211	postsynaptic membrane	-1.73705	0.0989359	Fxyd6/Nrp2/Grid1/Arc/Kcna4/Gria1/Ephb2/Pcdhb16/Grik3/Ptprf/Actn2/Adam10/Glra3/Gabrb3/Dlgap1/Kcnd2/Cadm1/Cyth2/Ctnnb1/Ptprz1/Rtn4/Scn8a/Shank1/Lrrtm2/Snta1/Cacng7/Kcnc2/Cacna1c/Igsf9b/Shisa7/Dnm3/Magi2/Chrng/Clstn3/Ank3/Kpna2/Grm3/Mpp2/Nrcam/Chrm4/Clcn3/Lrrc4b/Cdh2/Ank2/Apbb1/Kctd12/Slc16a3/Slc8a2/Rgs7bp/Glrb/Cspg5/Picalm/Kcnb1/Lrfn1/Lrfn4/Abhd17c/Dbnl/Adgrl2/Gabbr1/Abhd6/Ache/Ptprs/Daglb/Dlg4/P2r…
BP	GO:0050773	regulation of dendrite development	-1.72814	0.0989359	Ptprz1/Sgk1/Shank1/Il2/Baiap2/Camk2b/Sez6/Rhoa/Arf6/Elavl4/Vldlr/Dnm3/Asap1/Ilk/Sarm1/Eif4g2/Ywhah/Cfl1/Sdc2/Grn/Eef2k/Ptprd/Cul7/Mapk6/Tnik/Nsmf/Cyfip1/Sipa1l1/Pafah1b1/Cit/Dbnl/Ezh2/Mef2c/Crk/Kalrn/Numb/Ppp1r9a/Ache/Ptprs/Tanc2/Hnrnpk/Abi2/Pacsin1/Sdk1/Cux2/Tiam1/Cdc20/Csmd3/Nlgn2/Cdk5r1
BP	GO:0071824	protein-DNA complex subunit organization	-1.71318	0.0989359	H2bc4/H2bc3/Trp53/H3c2/Gtf2a2/Cdt1/Rnf4/Ubn1/H3f3b/Psmc3/Cand1/Paf1/Nap1l4/Psmc4/Rad51c/Psmc2/H1f3/Pogz/Smarca5/Smarcd3/Brdt/H1f2/H2bc7/Cenpp/Thra/Cenps/Psmc5/Mcm6/Myc/H1f1/Cenpt/Mcm3/Brf1/Rbbp4/Taf7/Cenpe/Oip5/Chaf1a/Cenpn/Nap1l5/Mcm2/Cdc45/Mcm4/Macroh2a2/Nasp/Mcm5/Cenph/Cenpa/Tcf4/Mcm7/Hells/Itgb3bp/Dlgap5/Chaf1b
BP	GO:0021543	pallium development	-1.7121	0.0989359	Dab2ip/Egfr/Hdac2/Robo1/Tacc1/Fat4/Mdk/Tmem108/Bbs1/Phactr1/Emx2/Socs7/Cx3cr1/Nsun5/Ctnnb1/Uqcrq/Col3a1/Rtn4/Efhc1/Sox2/Rhoa/Srf/Rnf7/Hdac1/Tra2b/Kirrel3/Sun2/Cdh2/Kif14/Pafah1b1/Smo/Lamb1/Hif1a/Dclk2/Crk/Ywhae/P2ry12/Ptprs/Aspm/Tacc3/Adgrg1/Kdm6b/Prox1/Hnrnpk/Fut10/Ccdc85c/Cdk5r1
CC	GO:0098978	glutamatergic synapse	-1.71173	0.0989359	Glra3/Vps18/Cnr1/Nptx1/Eif4e/Dlgap1/Kcnd2/Dnajb1/Syngap1/Cadm1/Rock2/Ppp2r2a/Ptprz1/Rtn4/Scn8a/Shank1/Lrrtm2/Baiap2/Camk2b/Cacng7/Fzd5/P2ry2/Rhoa/Nrxn1/Arf6/Gapdh/Eif4a3/Pfn1/Cacna1c/Elavl4/Tnr/Shisa7/Dnm3/Vhl/Cdh11/Pick1/Magi2/Ppp3cb/Rap1a/Cfl1/Arpc5l/Clstn3/Kpna2/Grm3/Mpp2/Nrcam/Flot1/Gipc1/Prkar1a/Chrm4/Gpm6a/Elavl1/Adcy8/Ptprd/Napa/Clcn3/Lgi1/Tnik/Dlgap4/Unc13b/Lrrc4b/Coro1a/Cdh2/Arf4/Apbb1/N…
BP	GO:0048675	axon extension	-1.71041	0.0989359	Ntn1/Dclk1/Tnr/Sema5a/Sema3d/Ilk/Eif4g2/Map1b/Ifrd1/Cyfip1/Ulk1/Pafah1b1/Smo/Hsp90aa1/Plxna4/Cxcl12/Dbnl/Ccr5/Sema6c/Tnfrsf12a/Ptprs/Sema3g/Rab11a/C9orf72/Dpysl2/Ryk/Sema6d/Sema4g/Lamb2/Cdk5r1/Mgll
BP	GO:1903311	regulation of mRNA metabolic process	-1.69988	0.0989359	Ythdf3/Ncbp1/Magoh/Cdk11b/Safb/Puf60/Srsf4/Mov10/Celf1/Rnps1/Rida/Sf1/Ddx5/Hnrnpr/Ahcyl1/Mettl3/Cpsf6/Gtpbp1/Rock2/Rest/Rbm4b/Carhsp1/Rbm38/Larp1/Iws1/Cacng7/Ccnt1/Srpk2/Eif4a3/Jmjd6/Elavl4/Hnrnpu/Rnasel/Tirap/Sltm/Ythdc1/Prr5l/Srsf9/Cnot7/Paf1/Srek1/Srsf3/E2f1/Upf1/Rbm8a/Elavl1/Rbm39/Samd4/Rbmxl1/Tra2b/Hnrnpc/Hnrnpl/Rbm15b/Srsf6/Tnrc6b/Srsf1/Rc3h2/Rbm25/Pabpc4/Srsf5/Myd88/Pde12/Hnrnpd/Brf1/Zc3h1…
BP	GO:0043624	cellular protein complex disassembly	-1.68836	0.0989359	Swap70/Sgk1/Plekhh2/Evl/Mical1/Tpm1/Kif18b/Sema5a/Cfl1/Map1b/Eif5a/Add3/Kif24/Upf1/Plek/Map1s/Wdr1/Napa/Capza2/Cracd/Kif19a/Sh3gl1/Eml4/Hdgfl3/Gspt1/Asph/Kif18a/Etf1/Tpx2/Mical3/Kif2c/Nckap5l/Nes/Ckap2/Shfl/Stmn1/Sptb/Nav3
BP	GO:0007411	axon guidance	-1.6858	0.0989359	Nptn/Sema6a/Dscam/Rhog/Otx2/Lama1/Robo1/Erbb2/Klf7/Sema4d/Flrt2/Chl1/Nrp2/Efna5/Sema5b/Ephb2/Robo2/Unc5c/Rac2/Sema3c/Lgr4/Fzd3/Enah/Notch1/Gas1/Rhoh/Nfasc/Chn1/Evl/Zswim4/Wnt7b/Dpysl5/Ntn1/Apbb2/Lama5/Sema5a/Sema3d/Plxnb2/Ank3/Nrcam/Flot1/Egr2/Lgi1/Ephb6/Apbb1/Lamc2/Cyfip1/Neo1/Epha1/Smo/Bsg/Plxna4/Cxcl12/Rtn4rl1/B4gat1/Ttc8/Myh10/Unc5a/Sema6c/Sema3g/Ptprm/Scn1b/Csf1r/Zswim5/Dpysl2/Ephb3/Ryk/Sema…
BP	GO:0097485	neuron projection guidance	-1.6858	0.0989359	Nptn/Sema6a/Dscam/Rhog/Otx2/Lama1/Robo1/Erbb2/Klf7/Sema4d/Flrt2/Chl1/Nrp2/Efna5/Sema5b/Ephb2/Robo2/Unc5c/Rac2/Sema3c/Lgr4/Fzd3/Enah/Notch1/Gas1/Rhoh/Nfasc/Chn1/Evl/Zswim4/Wnt7b/Dpysl5/Ntn1/Apbb2/Lama5/Sema5a/Sema3d/Plxnb2/Ank3/Nrcam/Flot1/Egr2/Lgi1/Ephb6/Apbb1/Lamc2/Cyfip1/Neo1/Epha1/Smo/Bsg/Plxna4/Cxcl12/Rtn4rl1/B4gat1/Ttc8/Myh10/Unc5a/Sema6c/Sema3g/Ptprm/Scn1b/Csf1r/Zswim5/Dpysl2/Ephb3/Ryk/Sema…
BP	GO:0000725	recombinational repair	-1.68537	0.0989359	Rmi2/Zfp365/Ppp4c/Aunip/Actr2/Parpbp/Rad54b/Swi5/Brca1/Sfpq/Polq/Fignl2/Rhno1/Rad51b/Yy1/Blm/Rad21/Kdm1a/Xrcc3/Rad51c/Psmd14/Wrap53/Rad51ap1/Ube2n/Mcm6/Mms22l/Mcm3/Brca2/Rpa2/Ppp4r2/Nucks1/Fignl1/Rnf138/Chek1/Gins2/Mcm2/Mms19/Cdc45/Mcm4/Mcm5/Mcm7/Timeless/Nsmce1/H2ax/Rad54l
CC	GO:0099699	integral component of synaptic membrane	-1.68483	0.0989359	Fxyd6/Nrp2/Grid1/Kcna4/Gria1/Ephb2/Ptprf/Glra3/Gabrb3/Cnr1/Kcnd2/Cadm1/Ptprz1/Rtn4/Scn8a/Lrrtm2/Cacng7/P2ry2/Nrxn1/Syt3/Cacna1c/Shisa7/Clstn3/Grm3/Nrcam/Chrm4/Gpm6a/Adcy8/Ptprd/Clcn3/Lrrc4b/Cdh2/Slc16a3/Slc8a2/Lpar2/Cspg5/Cacna1d/Lrfn1/Lrfn4/Stx1a/Adgrl2/Gabbr1/Abhd6/Ptprs/P2rx1/Adora1/Clstn1/Lrfn3/Kcnma1/Itgb3/Adgrl1/Lrrc4/Nlgn2/Efnb2
BP	GO:0045787	positive regulation of cell cycle	-1.67892	0.0989359	Plrg1/Piwil2/Fntb/Usp22/Larp7/Fosl1/Cradd/Cdc16/Tfdp1/Rnf112/Prdm9/Kif20b/Mdm2/Cdc6/Ovol1/Thoc1/Il1a/Cdc25b/Mif/Bcl2l11/Smoc2/Eif4e/Cdc25a/Cenpv/Atad5/Ccnyl1/Tbx3/Rock2/Brca1/Rbm38/Pkn2/Sfpq/Cenpj/Camk2b/Srpk2/Nup62/Rhoa/Rad51b/Psrc1/Tgm1/Usp2/Spdya/Lmnb1/Hnrnpu/Trp53/Cdt1/Tnf/Rad21/Tgfb1/Xrcc3/Paf1/Rad51c/Mlxipl/Crebbp/Gipc1/Smarcd3/Shb/Cspp1/Nusap1/Rrp8/Msx1/Ranbp1/Pbx1/Stil/Myc/Calr/Cdc27/Fam8…
BP	GO:0016358	dendrite development	-1.67567	0.0989359	Arhgap33/Fat3/Klf7/Lrp4/Sema4d/Mapk8ip2/Spire1/Bbs1/Arc/Ptn/Ephb2/Zfp365/Phactr1/Ptprf/Adam10/Rere/Actr2/Kif1a/Syngap1/Cyth2/Rock2/Ptprz1/Sgk1/Shank1/Il2/Baiap2/Camk2b/Sez6/Rhoa/Arf6/Fcgr2b/Ntn1/Elavl4/Dclk1/Vldlr/Dnm3/Asap1/Ilk/Sarm1/Eif4g2/Ywhah/Cfl1/Sdc2/Grn/Map1b/Eef2k/Mapk8/Prkg1/Map1s/Ptprd/Dact1/Cul7/Mapk6/Tnik/Arf4/Nsmf/Slc12a5/Lamc2/Cyfip1/Sipa1l1/Rbfox2/Picalm/Pafah1b1/Cit/Dbnl/Ezh2/Mef…
BP	GO:0000724	double-strand break repair via homologous recombination	-1.67243	0.0989359	Rmi2/Zfp365/Ppp4c/Aunip/Actr2/Parpbp/Rad54b/Swi5/Brca1/Sfpq/Polq/Fignl2/Rad51b/Yy1/Blm/Rad21/Kdm1a/Xrcc3/Rad51c/Psmd14/Wrap53/Rad51ap1/Ube2n/Mcm6/Mms22l/Mcm3/Brca2/Rpa2/Ppp4r2/Nucks1/Fignl1/Rnf138/Chek1/Gins2/Mcm2/Mms19/Cdc45/Mcm4/Mcm5/Mcm7/Timeless/Nsmce1/H2ax/Rad54l
BP	GO:0045931	positive regulation of mitotic cell cycle	-1.66566	0.0989359	Nup62/Rad51b/Usp2/Lmnb1/Hnrnpu/Cdt1/Tnf/Tgfb1/Xrcc3/Rad51c/Crebbp/Smarcd3/Shb/Nusap1/Ranbp1/Pbx1/Cdc27/Tal1/Ndc80/Pdgfrb/Brca2/Cenpe/Pafah1b1/Anapc7/Camk2d/Aurkb/Lgmn/Hmgb1/Cdc45/Mad2l1/Tgfa/Rab11a/Dtl/Cdk1/Ccnb1/Adamts1/Birc5/Edn1/Cdc25c/Igf1r/Ube2c
BP	GO:2001251	negative regulation of chromosome organization	-1.6619	0.0989359	Sphk2/Otub1/Brca1/H1f5/Smg6/Xrcc4/Hnrnpu/Ttk/Cdt1/Twist1/Rad21/Kdm1a/Xrcc3/H3f3b/H1f3/H1f2/Spi1/Atad2/Hnrnpc/Aicda/Mcrs1/H1f1/Ndc80/Taf7/Cenpe/Bub1/Top2a/Aurkb/Trip13/Plk1/Mcm2/Bub1b/Anapc15/Mad2l1/Xrcc5/Ccnb1/Birc5/Tet1/Pif1
CC	GO:0030496	midbody	-1.66129	0.0989359	Txndc9/Septin2/Pkn2/Incenp/Nup62/Arf6/Arl2bp/Psrc1/Mical1/Anln/Hnrnpu/Erh/Lap3/Cenpf/Jtb/Slc2a1/Arl8b/Mark4/Stx2/Kif14/Cenpe/Cdca8/Ran/Cit/Vps37b/Myh10/Aurkb/Plk1/Pkp4/Racgap1/Prc1/Ect2/Aspm/Kif23/Mical3/Lzts2/Kif20a/Bcl3/Klhdc8b/Sccpdh/Cdk1/Nek2/Cep55/Birc5/Gem
BP	GO:0061351	neural precursor cell proliferation	-1.66059	0.0989359	Tarbp2/Rere/Gata2/Kif1a/Cx3cr1/Fzd3/Ctnnb1/Ctsz/Notch1/Ptprz1/Gpr37l1/Sox2/Sox10/Rhoa/Hhex/Wnt7b/Optn/Trp53/Ptbp2/Fabp7/Ilk/Plxnb2/Tgfb1/Kdm1a/Sall1/Grn/Frs2/Mapk8/Smarcd3/Kdm2b/Cdh2/Kif14/Ell3/Lims1/Pafah1b1/Smo/Hif1a/Melk/Id2/C5ar1/Racgap1/Numb/Ccr5/Aspm/Daglb/Shcbp1/Rora/Tacc3/Adgrg1/Rpgrip1/Prox1/Cip2a/Hmga2/Tead3
CC	GO:0099240	intrinsic component of synaptic membrane	-1.65802	0.0989359	Fxyd6/Nrp2/Grid1/Kcna4/Gria1/Ephb2/Ptprf/Glra3/Gabrb3/Cnr1/Kcnd2/Cadm1/Ptprz1/Rtn4/Scn8a/Lrrtm2/Cacng7/P2ry2/Nrxn1/Syt3/Cacna1c/Shisa7/Clstn3/Grm3/Mpp2/Nrcam/Chrm4/Gpm6a/Adcy8/Ptprd/Clcn3/Lrrc4b/Cdh2/Slc16a3/Slc8a2/Rgs7bp/Lpar2/Cspg5/Cacna1d/Lrfn1/Lrfn4/Marcksl1/Stx1a/Adgrl2/Gabbr1/Abhd6/Ptprs/Dlg4/P2rx1/Adora1/Clstn1/Lrfn3/Kcnma1/Itgb3/Adgrl1/Lrrc4/Nlgn2/Efnb2
BP	GO:0098727	maintenance of cell number	-1.65334	0.0989359	Lif/Eif4e/Eif4enif1/Gata2/Prrx1/Mettl3/Tbx3/Ctnnb1/Med28/Rest/Ddx6/Sox2/Zfp706/Med21/Sall1/Ascl2/Paf1/Fancc/Nfya/Mapk8/Crebbp/Kdm2b/Elavl1/Spi1/Jmjd1c/Bcl9l/Med7/Myc/Cdh2/Tal1/Bmpr1a/Smo/Med10/Sox4/Ezh2/Aspm/Stat3/Dll1/Phf19/Prox1/Tet1/Hmga2/Fut10/Klf10/Vangl2/Tead3
BP	GO:0019827	stem cell population maintenance	-1.64529	0.0989359	Lif/Eif4e/Eif4enif1/Gata2/Prrx1/Mettl3/Tbx3/Ctnnb1/Med28/Rest/Ddx6/Sox2/Zfp706/Med21/Sall1/Ascl2/Paf1/Fancc/Nfya/Mapk8/Crebbp/Kdm2b/Elavl1/Spi1/Jmjd1c/Bcl9l/Med7/Myc/Cdh2/Tal1/Bmpr1a/Smo/Med10/Sox4/Aspm/Stat3/Dll1/Phf19/Prox1/Tet1/Hmga2/Fut10/Klf10/Vangl2/Tead3
MF	GO:0003729	mRNA binding	-1.63243	0.0989359	Exosc9/Mrps7/Arc/Mrps11/Pkm/Srsf4/Celf1/Rnps1/Rpl5/Rida/Eif4enif1/Sf1/Ddx5/Hnrnpr/Luc7l3/Mettl3/Cpsf6/Rbms3/Rbm4b/Carhsp1/Sf3b1/Ddx6/Tial1/Rbm38/Ssb/Ncbp3/Edc3/Larp1/Eif4a3/Slbp/Elavl4/Hnrnpu/Hnrnpa3/Trp53/Ptbp2/Sf3b6/Shmt1/Shmt2/Ythdc1/Eif4g2/Zc3h11a/Srsf3/Pcf11/Rbm8a/Elavl1/Samd4/Fyttd1/Tra2b/Hnrnpc/G3bp1/Hnrnpl/Srsf6/Fubp3/Tyms/Ilf3/Srsf1/Rc3h2/Rbm25/Pabpc4/Calr/Thoc2l/Srsf5/Hnrnpd/Zc3h12a/Ptb…
BP	GO:0051261	protein depolymerization	-1.62811	0.0989359	Swap70/Sgk1/Plekhh2/Evl/Mical1/Tpm1/Kif18b/Sema5a/Cfl1/Map1b/Add3/Kif24/Plek/Map1s/Wdr1/Capza2/Cracd/Kif19a/Sh3gl1/Eml4/Hdgfl3/Asph/Kif18a/Tpx2/Mical3/Kif2c/Nckap5l/Nes/Ckap2/Stmn1/Sptb/Nav3
BP	GO:0030198	extracellular matrix organization	-1.62783	0.0989359	Pomt1/Col9a3/Smoc2/Mmp10/Loxl4/Cyp1b1/Loxl1/Antxr1/Col18a1/Notch1/Col3a1/Colgalt1/Cav1/Olfml2a/Aplp1/Aebp1/Myo1e/Col1a2/Scx/Vtn/Tnr/Tnf/Mmp2/Apbb2/Col11a2/Vhl/Sema5a/Olfml2b/Ecm2/Tgfb1/Cflar/Foxc1/Serpinh1/Hspg2/Flot1/Tnfrsf1a/Mmp12/Col5a2/Nfkb2/Papln/Apbb1/Phldb2/Col5a1/Ramp2/Abi3bp/Eng/Lamb1/Loxl3/Ptk2/Slc39a8/Adamtsl2/Pdgfra/Adamts4/Pmp22/Col25a1/Fbln1/Efemp2/Hpn/Bcl3/Fkbp10/Ets1/Postn/Mmp11/S…
BP	GO:0043484	regulation of RNA splicing	-1.62226	0.0989359	Hnrnph3/Celf3/Srsf2/Slc38a2/Clk1/Larp7/Ncbp1/Magoh/Puf60/Clk4/Srsf4/Hnrnpf/Celf1/Rnps1/Sf1/Ddx5/Rest/Rbm4b/Rbm38/Eif4a3/Tmbim6/Jmjd6/Hnrnpu/Ptbp2/Ythdc1/Srsf9/Srek1/Srsf3/Rbm8a/Brdt/Rbm39/Hnrnph1/Rbmxl1/Tra2b/Hnrnpl/Rbm15b/Srsf6/Srsf1/Rbm25/Srsf5/Pik3r1/Ptbp1/Rbfox2/Rbfox1/Qk/Snrnp70/Dazap1/Rbm12/Rbfox3/Rbm7/Hnrnpa2b1/Zc3h10/Malat1/Hnrnpk/Khdrbs3
BP	GO:0043062	extracellular structure organization	-1.62107	0.0989359	Pomt1/Col9a3/Smoc2/Mmp10/Loxl4/Cyp1b1/Loxl1/Antxr1/Col18a1/Notch1/Col3a1/Colgalt1/Cav1/Olfml2a/Aplp1/Aebp1/Myo1e/Col1a2/Scx/Vtn/Tnr/Tnf/Mmp2/Apbb2/Col11a2/Vhl/Sema5a/Olfml2b/Ecm2/Tgfb1/Cflar/Foxc1/Serpinh1/Hspg2/Flot1/Tnfrsf1a/Mmp12/Col5a2/Nfkb2/Papln/Apbb1/Phldb2/Col5a1/Ramp2/Abi3bp/Eng/Lamb1/Loxl3/Ptk2/Slc39a8/Adamtsl2/Pdgfra/Adamts4/Pmp22/Col25a1/Fbln1/Efemp2/Hpn/Bcl3/Fkbp10/Ets1/Postn/Mmp11/S…
BP	GO:0051493	regulation of cytoskeleton organization	-1.62067	0.0989359	Ctnnb1/Rnd2/Rock2/Swap70/Esam/Sgk1/Rhoh/Plekhh2/Shank1/Spef1l/Baiap2/Afap1/Cenpj/Gmfb/Tlr2/Evl/Nubp1/Nup62/Cav1/Rhoa/Arf6/Psrc1/Pfn1/Cdh5/Rhob/Tpm1/Hnrnpu/Sema5a/Rnf4/Rac3/Pick1/Ilk/Tgfb1/Cltc/Xrcc3/Cfl1/Map1b/Arpc5l/Nckap1/Wasf2/Lats1/Pfn4/Add3/Mapk8/Cep295nl/S1pr1/Mark4/Ska1/Plek/Asap3/Map1s/Slc39a12/Clip1/Wdr1/Ccnf/Ska3/Ranbp1/Arfip1/Capza2/Stil/Arpc4/Cep97/Coro1a/Cracd/Pik3r1/Coro2b/Cyfip1/Ph…
BP	GO:0032970	regulation of actin filament-based process	-1.61587	0.0989359	Sema5a/Rac3/Pick1/Ilk/Tgfb1/Cfl1/Arpc5l/Nckap1/Wasf2/Lats1/Pfn4/Add3/S1pr1/Plek/Asap3/Pde4d/Wdr1/Arfip1/Capza2/Pde4b/Sumo1/Arpc4/Coro1a/Ank2/Cracd/Pik3r1/Coro2b/Cyfip1/Phldb2/Iqgap3/Pdgfrb/Actg1/Epha1/Plekhg2/Fer/Cit/Arhgef5/Ttc8/Dbnl/Arpin/Kank1/Mef2c/Crk/Icam1/Wasl/Ppp1r9a/Ect2/Dlc1/Prkcq/Rhoc/C9orf72/Adora1/Prox1/Csf1r/Baiap2l2/Prkce/Pycard/Ppm1e/Pln/Abi2/Bin1/Jam3/Edn1/Fchsd2/Trpm4/Stmn1/Sptb…
BP	GO:0051302	regulation of cell division	-1.60948	0.0989359	Efhc1/Pkn2/Incenp/Nup62/Rhoa/Kif18b/Blm/Tgfb1/Rbl1/Gipc1/Cspp1/Myc/Pdgfa/Kif14/Tal1/Brca2/Cxcr5/Myo19/Cit/Plk4/Aurkb/Plk1/Pkp4/Racgap1/E2f8/Prc1/Ect2/Aspm/Garem1/Kif23/Kif20a/Tgfa/Dll1/Rab11a/Orc6/Prkce/Aurka/Igf1r
CC	GO:0005911	cell-cell junction	-1.60869	0.0989359	Cadm1/Cldn15/Atp1a2/Cyth2/Ctnnb1/Mpp7/Esam/Notch1/Nfasc/Dchs1/Pcdhga12/Ddx6/Zyx/Pkn2/Wnk4/Fzd5/Rhoa/Nrxn1/Rab13/Tgm1/Myo1e/Cdh5/Vapa/Prickle4/C1qtnf5/Fabp7/Cdh11/Cdc42bpa/Sdccag8/Amotl2/Pcdh1/Ilk/Magi2/Ubn1/Rho/Tjap1/Ywhah/Cfl1/Slc2a1/Cldn7/Nphp4/Wasf2/Frs2/Ank3/Patj/Mpp4/Lcp2/Add3/Tln2/Flot1/Zap70/Mpdz/Lmo7/Wtip/Wdr1/Pdzd2/Stx2/Kirrel3/Sapcd2/Pard3b/Coro1a/Cd53/Cdh2/Ank2/Amotl1/Magi1/Pik3r1/Iqga…
BP	GO:0001678	cellular glucose homeostasis	-1.60849	0.0989359	Phpt1/Klf15/Pla2g6/Crhr2/Pde1c/Ppard/Pck2/C2cd2l/Nrxn1/Mpc2/Ppp2ca/Ppp3cb/Ager/Zbtb20/Mlxipl/Stxbp3/Selenot/Adcy8/Tra2b/Unc13b/Slc39a14/Map4k4/Pde3b/Pik3r1/Kcnb1/Nucks1/Cacna1d/Hif1a/Sox4/Icam1/Camk2n1/Gck/Prkce/Birc5/Trpm4/Igf1r/Tiam1/Rab34
BP	GO:0030902	hindbrain development	-1.6072	0.0989359	Arl13b/Zfp365/Aars/Rere/Socs7/Gata2/Ctnnb1/Uqcrq/Gas1/Gpr37l1/Sez6/Smad1/Nrxn1/Fcgr2b/Trp53/Rnf7/Foxc1/Nav2/Kdm2b/Egr2/Kif14/Rbfox2/Ulk1/Nanos1/Slc4a7/Smo/Samd4b/Hap1/Myh10/Ezh2/Crk/C5ar1/Ptprs/Dlc1/Rora/Dll1/Serpine2/Prox1/Igf1r/Fzd4/Whrn/Cdk5r1
BP	GO:0007346	regulation of mitotic cell cycle	-1.59859	0.0989359	Brinp3/Haspin/Rbm38/Pkn2/Chfr/Tpra1/Incenp/Nup62/Rad51b/Psrc1/Psme2/Usp2/Prcc/Lmnb1/Hnrnpu/Ttk/Trp53/Donson/Cdt1/Tnf/Topbp1/Tipin/Dcun1d3/Blm/Ccl12/Rad21/Magi2/Tgfb1/Cltc/Ywhah/Xrcc3/Cenpf/Foxc1/Rbl1/Rad51c/Zwint/E2f1/Zfp655/Ints13/Crebbp/Smarcd3/Shb/Ticrr/Nusap1/Dact1/Sra1/Cul7/Ranbp1/Pbx1/Stil/Clspn/Cep97/Cdk2/Mki67/Myc/Eme1/Rad9b/Cdc27/Kif14/Tal1/Rad9a/Ndc80/Pdgfrb/Brca2/Rpa2/Cenpe/Pafah1b1/An…
BP	GO:0010769	regulation of cell morphogenesis involved in differentiation	-1.58718	0.0989359	Sema5b/Ephb2/P4hb/Ptprf/Prkdc/Adam10/Metrn/Robo2/Map2k2/Actr2/Adnp/Kif1a/Syngap1/Sema3c/Rnd2/Ulk2/Ptprz1/Rtn4/Sgk1/Chn1/Baiap2/Camk2b/Zswim4/Srf/Ntn1/Tnr/Dnm3/Sema5a/Sema3d/Rac3/Ilk/Plxnb2/Sarm1/Eif4g2/Ywhah/Omg/Cfl1/Sdc2/Map1b/Eef2k/Bcar1/Ptprd/Cul7/Tnik/Ifrd1/Lrrc4b/Cdh2/Calr/Nsmf/Cyfip1/Sipa1l1/Ulk1/Lims1/Cspg5/Picalm/Pafah1b1/Plxna4/Cit/Cxcl12/Dbnl/Kank1/Ptk2/Crk/Kalrn/Numb/Ccr5/Ppp1r9a/Sema6…
BP	GO:0007409	axonogenesis	-1.58513	0.0989359	Adnp/Unc5c/Rac2/Syngap1/Sema3c/Lgr4/Fzd3/Enah/Rnd2/Notch1/Ulk2/Gas1/Ptprz1/Rtn4/Rhoh/Nfasc/Chn1/Evl/Zswim4/Srf/Wnt7b/Dpysl5/Ntn1/Dclk1/Tnr/Apbb2/Cdh11/Lama5/Sema5a/Sema3d/Ilk/Plxnb2/Eif4g2/Omg/Map1b/Ank3/Stxbp5/Nrcam/Flot1/Llgl1/Egr2/Map1s/Lgi1/Ephb6/Ifrd1/Lrrc4b/Cdh2/Apbb1/Lamc2/Cyfip1/Sipa1l1/Neo1/Ulk1/Picalm/Epha1/Pafah1b1/Smo/Hsp90aa1/Bsg/Plxna4/Actb/Cxcl12/Rtn4rl1/B4gat1/Ttc8/Dbnl/Myh10/Ptk2…
BP	GO:1901888	regulation of cell junction assembly	-1.57706	0.0989359	Tlr2/Fzd5/Cav1/Nrxn1/Arf6/Ntn1/Tnf/Rap1a/Tpbg/Cfl1/Peak1/Nphp4/Clstn3/Eef2k/Flot1/Ptprd/Lrrn1/Amigo2/Lrrc4b/Map4k4/Pik3r1/Sipa1l1/Phldb2/Lims1/Actg1/Lrfn1/Lrfn4/Adgrl2/Ptk2/Mef2c/Amigo3/Rap1b/Thbs2/Numb/Ppp1r9a/Ptprs/Dlc1/Clstn1/Lrfn3/Ephb3/Farp1/Adgrl1/Cux2/Nptxr/Nlgn2/Sdc4
BP	GO:0000375	RNA splicing, via transesterification reactions	-1.57271	0.0989359	U2af1/Raver1/Sf3b3/Esrp2/Dbr1/Ubl5/Snrpa1/Cwc15/Hnrnpm/Celf3/Srsf2/Plrg1/Larp7/Ncbp1/Scnm1/Magoh/Puf60/Srsf4/Psip1/Celf1/Rnps1/Lsm4/Sf1/Ddx5/Luc7l3/Mettl3/Rest/Rbm4b/Phf5a/Sf3b1/Snrpe/Sfpq/Snrnp25/Srpk2/Eif4a3/Jmjd6/Lsm2/Hnrnpu/Hnrnpa1/Prpf38a/Ptbp2/Zcrb1/Aar2/Sf3b6/Smu1/Lsm7/Rnf113a2/Ythdc1/Srsf9/Cwc25/Strap/Srek1/Lsm8/Srsf3/Snrpa/Rbm8a/Rbm39/Rbmxl1/Tra2b/Hnrnpc/Snu13/Hnrnpl/Rbm15b/Srsf6/Ppil1/S…
BP	GO:0000377	RNA splicing, via transesterification reactions with bulged adenosine as nucleophile	-1.57271	0.0989359	U2af1/Raver1/Sf3b3/Esrp2/Dbr1/Ubl5/Snrpa1/Cwc15/Hnrnpm/Celf3/Srsf2/Plrg1/Larp7/Ncbp1/Scnm1/Magoh/Puf60/Srsf4/Psip1/Celf1/Rnps1/Lsm4/Sf1/Ddx5/Luc7l3/Mettl3/Rest/Rbm4b/Phf5a/Sf3b1/Snrpe/Sfpq/Snrnp25/Srpk2/Eif4a3/Jmjd6/Lsm2/Hnrnpu/Hnrnpa1/Prpf38a/Ptbp2/Zcrb1/Aar2/Sf3b6/Smu1/Lsm7/Rnf113a2/Ythdc1/Srsf9/Cwc25/Strap/Srek1/Lsm8/Srsf3/Snrpa/Rbm8a/Rbm39/Rbmxl1/Tra2b/Hnrnpc/Snu13/Hnrnpl/Rbm15b/Srsf6/Ppil1/S…
BP	GO:0000398	mRNA splicing, via spliceosome	-1.57271	0.0989359	U2af1/Raver1/Sf3b3/Esrp2/Dbr1/Ubl5/Snrpa1/Cwc15/Hnrnpm/Celf3/Srsf2/Plrg1/Larp7/Ncbp1/Scnm1/Magoh/Puf60/Srsf4/Psip1/Celf1/Rnps1/Lsm4/Sf1/Ddx5/Luc7l3/Mettl3/Rest/Rbm4b/Phf5a/Sf3b1/Snrpe/Sfpq/Snrnp25/Srpk2/Eif4a3/Jmjd6/Lsm2/Hnrnpu/Hnrnpa1/Prpf38a/Ptbp2/Zcrb1/Aar2/Sf3b6/Smu1/Lsm7/Rnf113a2/Ythdc1/Srsf9/Cwc25/Strap/Srek1/Lsm8/Srsf3/Snrpa/Rbm8a/Rbm39/Rbmxl1/Tra2b/Hnrnpc/Snu13/Hnrnpl/Rbm15b/Srsf6/Ppil1/S…
BP	GO:0032956	regulation of actin cytoskeleton organization	-1.56065	0.0989359	Sema5a/Rac3/Pick1/Ilk/Tgfb1/Cfl1/Arpc5l/Nckap1/Wasf2/Lats1/Pfn4/Add3/S1pr1/Plek/Asap3/Wdr1/Arfip1/Capza2/Arpc4/Coro1a/Cracd/Pik3r1/Coro2b/Cyfip1/Phldb2/Iqgap3/Pdgfrb/Actg1/Epha1/Plekhg2/Fer/Cit/Arhgef5/Ttc8/Dbnl/Arpin/Kank1/Mef2c/Crk/Icam1/Wasl/Ppp1r9a/Ect2/Dlc1/Prkcq/Rhoc/C9orf72/Prox1/Csf1r/Baiap2l2/Prkce/Pycard/Ppm1e/Abi2/Bin1/Jam3/Edn1/Fchsd2/Stmn1/Sptb/Itgb3/Vangl2/Fscn1/Pecam1/Cdk5r1/Ctsl/S…
BP	GO:0061564	axon development	-1.54259	0.0989359	Ptprf/Mif/Uchl1/Metrn/Robo2/Map2k2/Kremen1/Cnr1/Nptx1/Adnp/Unc5c/Rac2/Syngap1/Sema3c/Lgr4/Fzd3/Enah/Rnd2/Notch1/Ulk2/Gas1/Ptprz1/Rtn4/Rhoh/Nfasc/Lrig2/Chn1/Evl/Zswim4/Srf/Wnt7b/Tspan2/Tnc/Dpysl5/Ntn1/Dclk1/Tnr/Mmp2/Apbb2/Cdh11/Lama5/Sema5a/Sema3d/Ilk/Plxnb2/Eif4g2/Omg/Grn/Map1b/Ank3/Stxbp5/Nrcam/Flot1/Llgl1/Egr2/Map1s/Lgi1/Ephb6/Ifrd1/Lrrc4b/Cdh2/Apbb1/Lamc2/Cyfip1/Sipa1l1/Neo1/Ulk1/Picalm/Epha1/…
BP	GO:0044772	mitotic cell cycle phase transition	-1.53163	0.0989359	Psme2/Spdya/Lmnb1/Ttk/Trp53/Donson/Cdt1/Topbp1/Dcun1d3/Blm/Ccl12/Rad21/Tgfb1/Xrcc3/Cenpf/Bach1/Ccne1/Lats1/Rbl1/Ube2s/Rad51c/E2f1/Zfp655/Crebbp/Smarcd3/Ticrr/Calm2/Ccnf/Dact1/Fbxl3/Pbx1/Clspn/Cdk2/Cdkn2c/Cdc27/Kif14/Iqgap3/Ndc80/Rpa2/Cenpe/Foxm1/Anapc7/Cit/Camk2d/Bub1/Mastl/Sox4/Rcc1/Cks1b/Aurkb/Id2/Ezh2/Chek1/Trip13/Plk1/Cks2/Cdc45/Bub1b/Anapc15/Fbxl22/Mad2l1/Pole/Nasp/Ccne2/Prkcq/Tacc3/Ccna2/Ra…
BP	GO:0006281	DNA repair	-1.52757	0.0989359	Rfc2/Prdm9/Spire1/Zmpste24/Hus1b/Jmy/Usp1/Rmi2/Zfp365/Prkdc/Kin/Ppp4c/Aunip/Brip1/Msh5/Ube2t/Actr2/Neil1/Prrx1/Stub1/Parpbp/Nudt1/Otub1/Rad54b/Trim28/Swi5/Rfc4/Brca1/Emsy/Ddx1/Wdhd1/Sfpq/Cyren/Rnf168/Polq/Fignl2/Dek/Rhno1/Rad51b/Xrcc4/Usp10/Pnkp/Fanci/Fzr1/Fanca/Yy1/Rbx1/Pole2/Trp53/Topbp1/Tdg/Blm/Twist1/Hmgn1/Rad21/Kdm1a/Xrcc3/Bach1/Hmces/Fancc/Actl6a/Rfc1/Rfc5/Rad51c/Psmd14/Upf1/Ticrr/Rpain/Wra…
BP	GO:0042063	gliogenesis	-1.52066	0.0989359	Sox6/Epm2a/Cntf/Pdgfb/Sox8/Dab2ip/Mmp24/Egfr/Hdac2/Nkx2-2/Mt3/Eif2b4/Smarca4/Enpp2/Daam2/Otx2/Pard3/Erbb2/Mdk/Cdk6/Rnf112/Prkci/Efemp1/Creb1/Ptn/Zfp365/Il33/Il34/Miat/Metrn/Lif/Klf15/Socs7/Cx3cr1/Nsun5/Mettl3/Ctnnb1/Olig2/Notch1/Ptprz1/Rtn4/Dusp15/Gpr37l1/Tspo/Tlr2/Olig1/Sox10/Rhoa/Tspan2/Lamc3/Pou3f1/Idh2/Cd9/Vtn/Tnf/Pick1/Ccl12/Il6st/Ilk/Dusp10/Tgfb1/Ager/Omg/Itgam/Grn/Ascl2/E2f1/Hdac1/Egr2/Wdr…
BP	GO:0001667	ameboidal-type cell migration	-1.51222	0.0989359	Gata2/Cyp1b1/Arid5b/Cenpv/Bmper/Sema3c/Rock2/Ppard/Notch1/Rtn4/Pik3r3/Anxa3/Pkn2/Evl/Pdcd10/Sox10/Rhoa/Arf6/Srf/Rab13/Rhoj/Pfn1/Cdh5/Rhob/Mta2/Akap12/Anln/Rras/Serpine1/Cd63/Tnf/Lefty1/Vhl/Lama5/Twist1/Sema5a/Sema3d/Amotl2/Ilk/Dusp10/Tgfb1/Ager/Cfl1/Prr5l/Itga3/Grn/Strap/Nckap1/Wasf2/Pkn3/Nr4a1/Gipc1/Zfp580/Pip5k1a/Kitl/Ccr6/Bcar1/Vash1/Mmp12/Atoh8/Map4k4/Calr/Amotl1/Zc3h12a/Nanos1/Pafah1b1/Fer/S…
BP	GO:0001525	angiogenesis	-1.5069	0.0989359	Gata2/Vezf1/Cyp1b1/Cx3cr1/Crhr2/Bmper/Col18a1/Ctnnb1/Rock2/Map3k7/Plcd3/Notch1/Rtn4/Brca1/Pik3r3/Anxa3/Enpep/Pdcd10/Fzd5/Srpk2/Cav1/Smad1/Rhoa/Nrxn1/Hhex/Srf/Wnt7b/Rhoj/Jmjd6/Cdh5/Rhob/Rras/Serpine1/Tnf/Mmp2/Vhl/Sema5a/Amotl2/Ccl12/Mydgf/E2f2/Angptl4/Foxc1/Grn/Nrarp/Wasf2/Tmem100/Gpr4/Klf2/Hspg2/S1pr1/Nr4a1/Tnfrsf1a/Shb/Slc12a2/Casp8/Slc39a12/Vash1/Runx1/Egfl7/Epn2/Ccr3/Minar1/Aplnr/Pdgfa/Tal1/Am…
BP	GO:0045786	negative regulation of cell cycle	-1.50522	0.0989359	Notch1/Gas1/Brca1/Hexim1/Brinp3/Haspin/Sox2/Rbm38/Nubp1/Chfr/Tpra1/Hhex/Rhno1/Prcc/Rhob/Fzr1/Ttk/Trp53/Donson/Cdt1/Tnf/Topbp1/Tipin/Apbb2/Dcun1d3/Blm/Gmnn/Ccl12/Rad21/Ilk/Magi2/Tgfb1/Xrcc3/Fem1b/Foxc1/Slc25a33/Lats1/Rbl1/Zwint/E2f1/Zfp655/Mlxipl/Nr4a1/Ticrr/Tsg101/Tiprl/Vash1/Rrp8/Ccnf/Dact1/Prr11/Stil/Clspn/Cdkn2c/Myc/Eme1/Calr/Rad9b/Apbb1/Sde2/Rad9a/Dot1l/Ndc80/Rpa2/Cenpe/Foxm1/Bub1/Sox4/Top2a/…
BP	GO:0044770	cell cycle phase transition	-1.49277	0.0989359	Psme2/Spdya/Lmnb1/Fzr1/Ttk/Trp53/Donson/Cdt1/Topbp1/Tipin/Dcun1d3/Blm/Ccl12/Rad21/Tgfb1/Xrcc3/Cenpf/Bach1/Ccne1/Ube2l3/Paf1/Lats1/Rbl1/Ube2s/Rad51c/E2f1/Zfp655/Crebbp/Upf1/Smarcd3/Ticrr/Calm2/Ccnf/Dact1/Fbxl3/Pbx1/Clspn/Cdk2/Cdkn2c/Cdc27/Fam83d/Kif14/Iqgap3/Ndc80/Rpa2/Cenpe/Foxm1/Anapc7/Cit/Camk2d/Bub1/Mastl/Sox4/Rcc1/Cks1b/Aurkb/Id2/Ezh2/Chek1/Trip13/Plk1/Cks2/Cdc45/Bub1b/Anapc15/Fbxl22/Mad2l1/P…
CC	GO:0005874	microtubule	-1.49256	0.0989359	Hnrnpu/Bcl10/Kif18b/Nav1/Dnm3/Rnf4/Tubb2a/Sarm1/Cltc/Ranbp10/Map1b/Bod1/Bysl/Haus1/Cep57l1/Kif24/Tubgcp5/Ska1/Tubb5/Cspp1/Map1s/Clip1/Gtse1/Nusap1/Ska3/Ninl/Cdc27/Tuba1c/Cct3/Kif19a/Kif14/Eml4/Slc8a2/Cenpe/Dnah1/Pafah1b1/Mapre1/Kif11/Dclk2/Aurkb/Tppp/Plk1/Kif22/Tuba1b/Kif18a/Prc1/Spag5/Aspm/Kif23/Tpx2/Kif15/Tubb4b/Kifc1/Lzts2/Kif20a/Kif2c/Tubg1/Kntc1/Enkd1/Rab11a/Nckap5l/Cdk1/Map7/Nek2/Mlph/Cdk5r…
CC	GO:0097060	synaptic membrane	-1.48602	0.0989359	Nrp2/Grid1/Arc/Kcna4/Gria1/Ephb2/Pcdhb16/Grik3/Ptprf/Actn2/Adam10/Syde1/Glra3/Gabrb3/Cnr1/Stx1b/Dlgap1/Kcnd2/Cadm1/Cyth2/Ctnnb1/Ptprz1/Rtn4/Scn8a/Shank1/Lrrtm2/Snta1/Baiap2/Cacng7/P2ry2/Nrxn1/Nipsnap1/Kcnc2/Syt3/Cacna1c/Igsf9b/Shisa7/Dnm3/Cryab/Pick1/Magi2/Cltc/Chrng/Cfl1/Itga3/Clstn3/Ank3/Mpp4/Kpna2/Grm3/Stxbp5/Mpp2/Nrcam/Chrm4/Gpm6a/Adcy8/Ptprd/Nrxn2/Stx2/Clcn3/Stx11/Unc13b/Lrrc4b/Cdh2/Ank2/Apb…
BP	GO:0051347	positive regulation of transferase activity	-1.46188	0.0989359	Pdcd10/Fzd5/Incenp/Rhoa/Nrxn1/Pnkp/Psrc1/Wnt7b/Spdya/Cd86/Fzr1/Strada/Vldlr/Tnf/Chtf18/Map3k12/Dcun1d3/Tirap/Hmgn1/Ppp2ca/Mul1/Ilk/Rap1a/Tgfb1/Ager/Il1rn/Jtb/Gprc5b/Ube2l3/Frs2/Mmd/Rfc5/Ube2s/Ptges3/Il23a/Serinc5/Kitl/Adcy8/Nek7/Wrap53/Tnik/Ube2n/Stil/Clspn/Ephb6/Map4k4/Myc/Prdx2/Pdgfa/Kif14/Hnrnpd/Iqgap3/Slc8a2/Pik3r6/Pdgfrb/Lpar2/Cenpe/Map4k2/Epha1/Hsp90aa1/Map2k3/Stradb/Mastl/Arhgef5/Ripk3/Cks…
BP	GO:0042330	taxis	-1.45129	0.0989359	Apbb2/Lama5/Sema5a/Tirap/Sema3d/Ccl12/Plxnb2/Tmem102/Rho/Tgfb1/Ager/Itgam/Xcr1/Ank3/Lgals9/Il23a/Nrcam/Flot1/S1pr1/Nr4a1/Zfp580/Pip5k1a/Slc12a2/Egr2/Pde4d/Ccr6/Bcar1/Lgi1/Pde4b/Ccr3/Ephb6/Elmo2/Ptafr/Coro1a/Calr/Apbb1/Pdgfa/Lamc2/Cyfip1/Neo1/Pdgfrb/Eng/Cxcr5/Epha1/Fer/Smo/Slamf1/Bsg/Plxna4/Cxcl12/Rtn4rl1/B4gat1/Arhgef5/Ttc8/Myh10/Id2/Ptk2/Crk/Unc5a/C5ar1/Lgmn/Hmgb1/Ccr5/Ccl3/Pdgfra/Sema6c/Egr3/P2…
BP	GO:0051640	organelle localization	-1.41683	0.0989359	Ltv1/Rab8b/Snx4/Nubp1/Pdcd10/Incenp/Nup62/Nrxn1/Hhex/Psrc1/Rab13/Stard3/Myo1e/Ntn1/Hnrnpu/Cdt1/Dnm3/Tmed9/Cdc42bpa/Mul1/Magi2/Mgarp/Wipi1/Cenpf/Bloc1s2/Spry1/Vamp2/Map1b/Bod1/Mapk8/Adora3/Ints13/Stx6/Arl8b/Llgl1/Stxbp3/Plek/Nusap1/Rab12/Rrs1/Stx2/Stx11/Rab1a/Sapcd2/Kpnb1/Unc13b/Pard3b/Sun2/Cdh2/Fam98a/Fam83d/Kif14/Eipr1/Ndc80/Sar1a/Brca2/Cenpe/Picalm/Kcnb1/Map4k2/Pafah1b1/Fer/Cdca8/Myo19/Hif1a/Ra…
BP	GO:0030320	cellular monovalent inorganic anion homeostasis	-1.12515	0.657453	Wnk4/Slc12a2/Slc12a5/Ptk2/Ckb
BP	GO:0060047	heart contraction	-1.12509	0.572568	Cacna2d1/Atp5j/Myl2/Zmpste24/Mdm2/Cxadr/Gnao1/Cacna2d2/Akap6/Gjc1/Myh6/Popdc2/Crhr2/Atp1a2/Il2/Snta1/Cav1/Ppp1r13l/Cacna1c/Tpm1/Kcnh6/Tnf/Kcnh2/Cacna1g/Prkg1/Pde4d/Thra/Smtn/Pde4b/Sumo1/Srsf1/Ank2/Pik3r1/Zc3h12a/Rbfox2/Cacna1d/Map2k3/Camk2d/Hrc/Mybpc3/Myl4/Adora1/Scn1b/Pln/Bin1/Edn1/Trpm4/Jup
BP	GO:2001234	negative regulation of apoptotic signaling pathway	1.12508	0.532495	Ybx3/Nr4a2/Bcl2l2/Dapk1/Cd74/Cd44/Tpt1/Lgals3/Vegfa/Hsph1/Eya1/Bcl2l1/Tmbim1/Gclm/Lrrk2/Eya3/Pf4/Hyou1/Trap1/Psen2/Src/Bcl2/Hgf/Nrp1/Wfs1/Rrm2b/Ctnna1/Triap1/Armc10/Mrtfa/Grina/Noc2l/Pea15a
BP	GO:0021527	spinal cord association neuron differentiation	-1.12503	0.67804	Lhx3/Gsx1/Lbx1/Tal1
BP	GO:0001501	skeletal system development	1.12496	0.494189	Ndst1/Runx2/Hspb11/Runx3/Acp5/Papss2/Sh3pxd2b/Flvcr1/Thbs1/Notch2/Fbn2/Lgals3/Vegfa/Trps1/Trpv4/Rara/Hoxa7/Kdr/Ano6/Mmp14/Hoxb3/Ctsk/Ecm1/Carm1/Xylt1/Fgr/Eya1/Tifab/Fgf2/Tbx1/Sik3/Ryr1/Rpl38/Rarg/Kit/Tgfb3/Hdac4/Dym/Tiparp/Ext1/Hoxb4/Gdf3/Itgb8/Lox/Src/Vdr/Tyrobp/Ltf/Bbs2/Deaf1/Nipbl/Lrp6/Dlg1/Meis1/Wdr48/Mapk14/Vps33b/Serp1/Mks1/Ptprc/Fgf6/Chadl/Fgfrl1/Snx19/Acp2/Rai1/Tmem38b/Lrrk1/Chrd/Anxa2/Pp…
BP	GO:0033006	regulation of mast cell activation involved in immune response	1.12495	0.648105	Cd84/Gab2/Fgr/D6Wsu163e/Stxbp2/Pld2/Fes
BP	GO:0018119	peptidyl-cysteine S-nitrosylation	1.12495	0.648873	Ncoa7/Ace/Txn1/Atp2b4/S100a9/Tbc1d24/S100a8/Oxr1
BP	GO:0051938	L-glutamate import	-1.1249	0.657453	Itgb1/Slc1a1/Slc1a2/Kcnj10/Slc17a7/Cln8/Slc1a3/Arl6ip5/Septin2/Tnf/Arl6ip1
CC	GO:0005669	transcription factor TFIID complex	-1.12482	0.65935	Trp53/Gtf2a2/Taf13/Gtf2a1/Taf7/Gtf2h2
BP	GO:0019673	GDP-mannose metabolic process	-1.12476	0.670757	Gfus/Mpi
BP	GO:0034163	regulation of toll-like receptor 9 signaling pathway	1.12474	0.659455	Cd300ld3/Ptpn22/Treml4/Rab7b
BP	GO:1901977	negative regulation of cell cycle checkpoint	-1.12458	0.670757	Ppp1r10/Thoc1/Cdt1/Aurka
BP	GO:0050904	diapedesis	-1.12433	0.670757	Fer/Crk/Pecam1
BP	GO:0071901	negative regulation of protein serine/threonine kinase activity	1.12429	0.594434	Cdkn2a/Ptpn22/Irak3/Prkar1b/Spred2/Rgs14/Apoe/Agt/Sorl1/Rgs2/Cdkn1b/Dusp1/Dusp6/Lrp6/Prkar2b/Tfap4/Fbxo7/Dusp4/Mapk7
BP	GO:0048066	developmental pigmentation	-1.12428	0.641608	Spns2/Rab38/Adamts9/Adamts20/Bcl2l11/Sod2/Mitf/Sox10/Cd63/Vhl/Kitl/Mef2c/Mlph/Rab27a/Grk3
BP	GO:0030397	membrane disassembly	-1.12424	0.677628	Ndel1/Pafah1b1/Plk1
BP	GO:0051081	nuclear envelope disassembly	-1.12424	0.677628	Ndel1/Pafah1b1/Plk1
BP	GO:1901699	cellular response to nitrogen compound	-1.12422	0.520053	Pkm/Gnao1/Cyp11a1/Tlr6/Insig1/Gabpa/Ptprf/Prkdc/Actn2/Ghr/Akap6/Glra3/Gabrb3/Casp7/Rragd/Ly6a/Nod1/Socs7/Ahcyl1/Ctnnb1/Rock2/Col3a1/Sgk1/Brca1/Pik3r3/Pck2/Rab8b/Rhoq/Tlr2/Larp1/Cav1/Zcchc3/Eprs/Kcnc2/Rab13/Aplp1/Fcgr2b/Col1a2/Trp53/Castor2/Spaar/Tnf/Mmp2/Shmt1/Shmt2/Blm/Pde3a/Rnf4/Mul1/Lars/Rap1a/Ager/Cflar/Mgarp/Dnmt3a/Ly6h/Cfl1/Vamp2/Lpl/Fis1/Sorbs2/Slc25a33/Slc38a9/Srsf3/Gpd1/Mapk8/Flot1/Nr4a1…
BP	GO:0030901	midbrain development	1.12405	0.625547	Ndst1/Tal2/Fgf2/Hes1/Aplp2/Lrp6
MF	GO:0017137	Rab GTPase binding	1.12403	0.564719	Myo5a/Dennd4c/Dennd1a/Tbc1d16/Rin3/Rab3gap2/Tbc1d2/Kif16b/Dmxl2/Tbc1d22b/Micall1/Tbc1d12/Llgl2/Micall2/Sytl3/Dennd1b/Rab11fip3/Ndrg1/Rab11fip1/Clec16a/Tbc1d8/Tbc1d5/Dennd2d/Rundc1/Rph3a/Anxa2/Dennd1c/Tbc1d20/Rabggta/Bicd2/Rab11fip4/Tbc1d14/Sh3bp5/Tbc1d2b/Kif3a/Gdi2/Dennd6b/Mobp/Ric1/Appl2/Vps39/Gas8/Dennd6a
CC	GO:0005891	voltage-gated calcium channel complex	-1.12388	0.660912	Cacna1e/Cacng4/Cacna2d1/Cacna2d2/Cacna2d3/Cacng7/Catsperd/Cacna1c/Cacna1g/Pde4d/Pde4b/Cacna1d
BP	GO:0097502	mannosylation	-1.12387	0.65935	B4gat1/Dpy19l3
BP	GO:0010574	regulation of vascular endothelial growth factor production	-1.12387	0.656437	Bsg/Hif1a/C5ar1/Rora/Ndrg2/Atf4
BP	GO:0060452	positive regulation of cardiac muscle contraction	-1.12385	0.672009	Smtn/Trpm4
CC	GO:0097731	9+0 non-motile cilium	-1.12379	0.615942	Septin2/Pcdh15/Phlpp2/Sdccag8/Rho/Tmem237/Map1b/Nphp4/Iftap/Prom1/Guca1a/Pcdhb22/Bsg/Ttc8/Rpgrip1/D630045J12Rik/Rab27a/Ptprk/Whrn
MF	GO:0031435	mitogen-activated protein kinase kinase kinase binding	1.12366	0.652745	Cav2/Dazap2/Sash1/Mapk8ip3
BP	GO:0046321	positive regulation of fatty acid oxidation	1.12362	0.643903	Pparg/Dgat1/Irs2/Nucb2/Ppargc1a/Mlycd/Fabp1
BP	GO:0045760	positive regulation of action potential	-1.1235	0.672044	Tnf/Ank3/Trpm4
BP	GO:0010634	positive regulation of epithelial cell migration	-1.12337	0.599461	Arf6/Rhoj/Pfn1/Rhob/Rras/Serpine1/Sema5a/Tgfb1/Itga3/Grn/Zfp580/Ccr6/Bcar1/Atoh8/Map4k4/Calr/Amotl1/Zc3h12a/Bsg/Map2k3/Hif1a/Sparc/Lgmn/Insl3/Rab11a/Ets1/Prox1/Plcg1/Prkce/Itgb3
BP	GO:0042306	regulation of protein import into nucleus	-1.12314	0.624898	Trim28/Brca1/Nutf2/Nup62/Ppp2ca/Tgfb1/Tnfrsf1a/Nup54/Uaca/Pik3r1/Zc3h12a/Smo/Hsp90aa1/Ran/Ect2/Prkcq/Cdk1/Jup
BP	GO:0071496	cellular response to external stimulus	1.12281	0.531789	Axl/Vcam1/Sik1/Prkag2/Asns/Nr4a2/Itga4/Ncoa1/Nuak2/Wnt11/Fos/Cnn2/Slc39a4/Habp4/Mtmr3/Map3k5/Lrrk2/Srebf2/Sik2/BC048403/Brsk1/Bcl2/Vdr/Cdkn2b/Mybbp1a/Wdr59/Mtor/Snw1/Stk24/Cd68/Fes/Clec16a/Aqp1
BP	GO:0071542	dopaminergic neuron differentiation	-1.12277	0.664859	Hif1a/Cxcl12/Ryk/Tiam1
CC	GO:0098982	GABA-ergic synapse	-1.12271	0.623131	Glra3/Gabrb3/Cnr1/Kcnd2/Lrrtm2/Nrxn1/Igsf9b/Magi2/Clstn3/Flot1/Clcn3/Glrb/Cspg5/Lrfn4/Hap1/Gabbr1/Abhd6/Clstn1/Sv2a/Nlgn2
BP	GO:0061140	lung secretory cell differentiation	1.12264	0.657905	Foxp4/Fndc3b
BP	GO:1903432	regulation of TORC1 signaling	-1.12256	0.632452	Rragd/Rnf152/Castor2/Spaar/Lars/Kptn/Sec13/Sesn3/C9orf72
MF	GO:0035254	glutamate receptor binding	-1.12251	0.612944	Sqstm1/Shisa7/Dnm3/Pick1/Flot1/Calm2/Homer2/Dlg4/Plcg1/Fus/Cdk5r1
BP	GO:0030854	positive regulation of granulocyte differentiation	-1.12247	0.678077	Ikzf1/Tesc/Hax1/Runx1/Trib1
BP	GO:1900101	regulation of endoplasmic reticulum unfolded protein response	1.12244	0.644962	Atf6/Ern1/Wfs1/Crebrf/Nck2
MF	GO:0070888	E-box binding	-1.12238	0.649949	Mitf/Sfpq/Scx/Twist1/Ascl2/Hdac1/Atoh8/Myc/Tal1/Pspc1/Hif1a/Tcf4/Zeb1
BP	GO:0034143	regulation of toll-like receptor 4 signaling pathway	1.12231	0.644962	Ptpn22/Nr1h3/Ltf/Rab7b/Lbp/Wdfy1/Mfhas1
BP	GO:0070995	NADPH oxidation	1.12231	0.660912	Kcnab2
BP	GO:0032202	telomere assembly	-1.12223	0.673139	Tinf2/H3f3b/Wrap53
BP	GO:0043371	negative regulation of CD4-positive, alpha-beta T cell differentiation	-1.12205	0.65935	Runx1/Rc3h2/Zc3h12a/Loxl3/Bcl6/Jak3
BP	GO:0006983	ER overload response	-1.12188	0.663589	Hspa5/Ccdc47/Bcl2l11/Atg10/Ppp1r15b/Trp53
MF	GO:0034713	type I transforming growth factor beta receptor binding	-1.12185	0.670757	Tgfb1/Snx25/Eng/Snx6
BP	GO:0003198	epithelial to mesenchymal transition involved in endocardial cushion formation	-1.12156	0.665499	Notch1/Tmem100/Msx1/Eng
CC	GO:0000314	organellar small ribosomal subunit	1.1215	0.655079	Mrps31/Mrps5/Mrpl42/Mrps36/Mrps17/Mrps9/Mrps2/Mrps35
CC	GO:0005763	mitochondrial small ribosomal subunit	1.1215	0.655079	Mrps31/Mrps5/Mrpl42/Mrps36/Mrps17/Mrps9/Mrps2/Mrps35
BP	GO:0035518	histone H2A monoubiquitination	-1.12144	0.657453	Skp1/Pcgf6/Pcgf3/Rybp/Bmi1/Rnf168/Kdm2b/Rnf2
BP	GO:2000243	positive regulation of reproductive process	-1.1213	0.622608	Sgo2a/Hdac2/Piwil2/Prdm9/Ovol1/Inhba/Cdc25b/Syde1/Cdc25a/Ctnnb1/Camk2b/P2ry2/Pde3a/Ccr6/Runx1/Msx1/Plb1/Ptafr/Rnase10/Il18/Aurka/Cdc25c/Igf1r
BP	GO:0046634	regulation of alpha-beta T cell activation	1.12105	0.610586	Runx3/Ptpn22/H2-Ab1/Cd24a/Cd44/Ccr2/Hsph1/Rara/Cblb/Malt1/Anxa1/Tnfrsf14/Cd80/Ccr7/Myb/Il6/Zfp35/Ptprc/Sh3rf1/Ap3b1/Tbx21/Btla/Hlx/Tnfsf18/Vsir/Zbtb16/Adora2a/H2-T23/Zbtb7b/Syk
BP	GO:0051924	regulation of calcium ion transport	-1.12103	0.567761	Pde4d/Oga/Pde4b/Jsrp1/Sumo1/Aplnr/Coro1a/Ank2/Pdgfrb/Homer2/Cacna1d/Cxcl12/Camk2d/Jph3/Hap1/Rrad/Hrc/Ywhae/Asph/Icam1/P2ry12/P2rx1/Ccl4/Plcg1/Prkce/F2r/Pln/Jak3/Bin1/Mettl21c/Cxcl10/Itgb3/Ptger3/Gem
BP	GO:0000470	maturation of LSU-rRNA	1.12097	0.65935	Nsa2/Urb1/Rpl7/Npm1/Rpf1/Rpl35/Rrp15/Ddx18/Rpf2/Mak16/Nol9/Mrpl1/Rpl7a
MF	GO:0140328	floppase activity	-1.12094	0.673139	Abca1/Abcg1/Abca7/Abcb4
BP	GO:0002691	regulation of cellular extravasation	-1.12094	0.646227	Ager/Fut9/Il27ra/Ptafr/Cxcl12/Ripk3/Icam1/Plvap/Ptger3/Pecam1
BP	GO:0030917	midbrain-hindbrain boundary development	1.12081	0.672044	Hes1/Lrp6/Gbx2
MF	GO:0015186	L-glutamine transmembrane transporter activity	1.1208	0.674139	Slc1a5/Slc38a7
BP	GO:1901796	regulation of signal transduction by p53 class mediator	1.1208	0.604459	Cdkn2a/Spred2/Cd74/Cd44/Steap3/Rpl26/Rpl23/Npm1/Rrm2b/Triap1/Armc10/Kmt5a/Nop53/Ubb/Hipk4
BP	GO:0010518	positive regulation of phospholipase activity	1.12078	0.643962	Ccl5/Agt/Flt1/Ang/Gpr55/Apoc2/Fgf2
CC	GO:0000139	Golgi membrane	-1.12058	0.557589	Chpf/Mgat1/Man2a2/Bet1l/Aftph/Notch1/Acbd3/Slc35b1/Bpnt2/Rer1/Cav1/Acer3/Ndfip1/Chst2/Gal3st1/Samd8/Fut8/Pick1/Sec23a/Lman1l/Mpp4/Man1a2/Scamp2/Stx6/Llgl1/Fut9/Tnfrsf1a/Rab31/Man1c1/Rab2a/Arfip1/Rab1a/Nlrp3/Kdelr3/Unc50/Sec22b/Rhbdf1/Atp2c1/Chsy1/Wasl/Sgms1/Gnptg/Slc35b2/Kdelr2/Prkce/Pycard/Abcb4/Fut10/Cux2/Mymk
BP	GO:1904589	regulation of protein import	-1.12056	0.625703	Trim28/Brca1/Nutf2/Nup62/Ppp2ca/Tgfb1/Tnfrsf1a/Nup54/Uaca/Pik3r1/Zc3h12a/Smo/Hsp90aa1/Ran/Arhgef5/Ect2/Prkcq/Cdk1/Jup
BP	GO:0071692	protein localization to extracellular region	-1.12034	0.533877	Crhr2/Sphk2/Lgr4/Cadm1/Myo18a/Pde1c/Ppard/Rest/C1qtnf3/Il2/Pck2/Pfkm/Rab8b/Tlr2/C2cd2l/Nrxn1/Arf6/Gapdh/Rab13/Tmbim6/Mpc2/Idh2/Optn/Cacna1c/C1qtnf5/Tnf/Pick1/Nos2/Ppp1r11/Ppp3cb/Tgfb1/Il1rn/Ltbp1/Lcp2/Stxbp5/Abcg1/Llgl1/Stxbp3/Selenot/Ildr2/Slc12a2/Uqcc2/Hdac1/Plek/Adcy8/Oga/Rab12/Arfip1/Lmf1/Ephb6/Nlrp3/Unc13b/Map4k4/Glrx/Apbb1/Nagpa/Pde3b/Eipr1/Tango2/Ptbp1/Rhbdf1/Neo1/Rcn3/Kcnb1/Pafah1b1/Cacna…
BP	GO:0060525	prostate glandular acinus development	-1.12033	0.680234	Wdr77/Trp63/Sfrp1/Fgfr2/Notch1/Frs2
BP	GO:0002371	dendritic cell cytokine production	1.1203	0.652745	Scimp/Kit/Mavs/Tlr4
BP	GO:1904667	negative regulation of ubiquitin protein ligase activity	1.12009	0.665499	Cdkn2a/Rpl23
BP	GO:0003171	atrioventricular valve development	-1.12004	0.661056	Mdm2/Notch1/Dchs1/Twist1/Zfpm1/Bmpr1a/Sox4
BP	GO:0003181	atrioventricular valve morphogenesis	-1.12004	0.661056	Mdm2/Notch1/Dchs1/Twist1/Zfpm1/Bmpr1a/Sox4
MF	GO:0016763	transferase activity, transferring pentosyl groups	1.12002	0.644962	Xylt2/Aprt/Xylt1/Parp4/Nampt/Tiparp/Tymp/Parp6/Parp11/Tnks/Parp1/Pnp2
BP	GO:0006641	triglyceride metabolic process	1.11988	0.614529	C3/Sik1/Cd36/Apobec1/Nr1h3/Apoe/Sorl1/Apoc2/Dgat1/Ldlr/Slc22a4/Lpin1/Dgat2/Plaat3/Cat/Serpina12
BP	GO:0060761	negative regulation of response to cytokine stimulus	1.11971	0.632355	Stap1/Irak3/Ecm1/Dnaja3/Pparg/Samhd1/Il1r2/Nlrc5/Il6/Mapk7/Ptprc/Nol3/Ttll12/Gps2
BP	GO:0034058	endosomal vesicle fusion	1.11964	0.661965	Samd9l/Vps11/Vps39/Vps4a/Vps41
BP	GO:0021983	pituitary gland development	-1.11964	0.671399	Creb1/Gata2/Pou1f1/Sox2/Kdm1a/Tbx19/Bmpr1a/Hmga2
MF	GO:0042610	CD8 receptor binding	1.11953	0.665499	H2-K1/H2-Q2/H2-Q1/Fyn/H2-M3/H2-Q10
BP	GO:0071921	cohesin loading	1.1195	0.672044	Mau2/Nipbl
MF	GO:0016757	transferase activity, transferring glycosyl groups	1.1194	0.53993	St8sia1/Fut4/St8sia6/6430550D23Rik/B3gnt8/Xylt2/St8sia4/Aprt/St3gal4/Xylt1/Gyg/B4galt6/Parp4/Ugt1a6a/Eogt/B4galnt1/C1galt1/Nampt/Tiparp/B4galnt4/Ext1/Extl3/Galnt3/B4galt7/Pygb/Galnt7/B3gnt5/Tymp/St3gal1/Wdfy3/Parp6/Alg2/B3gnt7/Parp11/St3gal3/Gbe1/Tnks/B4galt2/B3galt4/Ugt1a2/Parp1/Galnt1/Tmtc4/B3gat1/Pnp2/B3gnt2/Alg11
BP	GO:0010458	exit from mitosis	-1.11921	0.665447	Tgfb1/Ube2s/Cdkn1c/Birc5/Ube2c
MF	GO:0001161	intronic transcription regulatory region sequence-specific DNA binding	1.11912	0.652745	Ncoa2/Smyd3/Tbx1/Hsf1
BP	GO:0045821	positive regulation of glycolytic process	-1.11911	0.65935	Zbtb20/Mlxipl/Gpd1/Myc/Gck
BP	GO:0071763	nuclear membrane organization	1.119	0.674139	Tmem43/Tor1a/Gper1
MF	GO:0004726	non-membrane spanning protein tyrosine phosphatase activity	1.11895	0.65935	Ptpn22
BP	GO:0034504	protein localization to nucleus	-1.11883	0.564633	Tor1aip2/Nup62/Gbp2/Hhex/Arl2bp/Hnrnpu/Dclk1/Tnpo3/Trp53/Ppp2ca/Ipo13/Tgfb1/Cfl1/Nup153/Paf1/Kpna2/Pola2/Ints13/Tnfrsf1a/Elavl1/Nup54/Rangap1/Abca7/Rpain/Kpna3/Rrs1/Wrap53/Mmp12/Msx1/Uaca/Mcrs1/Sumo1/Kpnb1/Parp9/Sun2/Calr/Pik3r1/Zc3h12a/Otud7b/Smo/Hsp90aa1/Ran/Nup50/Dclk2/Plk1/Ywhae/Bard1/Ect2/Lzts2/Prkcq/Stat3/Glis2/Cdk1/Cdk5rap3/Jup
BP	GO:0072028	nephron morphogenesis	-1.11876	0.630491	Lif/Lgr4/Pspn/Ctnnb1/Dchs1/Wnk4/Lama5/Ilk/Tgfb1/Sall1/Pbx1/Myc/Smo/Lzts2/Timeless/Adamts16/Klhl3
MF	GO:0017016	Ras GTPase binding	1.11857	0.512335	Myo5a/Dennd4c/Abr/Plekhg3/Dennd1a/Iqgap2/Tbc1d16/Itsn1/Myo9b/Diaph1/Vcl/Arhgef3/Stxbp6/Rin3/Inf2/Rasgrp1/Rab3gap2/Tbc1d2/Iqgap1/Kif16b/Srgap3/Daam1/Vav3/Rcc1l/Dmxl2/Tbc1d22b/Fmnl1/Rapgef6/Lrrk2/Arhgef37/Mcf2l/Rapgef2/Rapgef4/Micall1/Xpo5/Eps8/Whamm/Tbc1d12/Rasgrp4/Farp2/Itsn2/Sos2/Llgl2/Pard6b/Micall2/Rangrf/Sytl3/Dennd1b/Rab11fip3/Ndrg1/Net1/Fgd4/Rap1gap/Plekhg1/Rab11fip1/Mfn2/Fmnl2/Clec16a/Tbc1…
BP	GO:0030323	respiratory tube development	-1.11834	0.594434	Ctnnb1/Ctsz/Notch1/Stk40/Pkdcc/Sox2/Hhex/Srf/Wnt7b/Jmjd6/Tnc/Tnf/Lama5/Errfi1/Phf14/Spry1/Itga3/Stra6/Man1a2/Ptges3/Klf2/Thra/Srsf6/Rc3h2/Pdgfa/Bmpr1a/Pdgfrb/Rcn3/Loxl3/Adamtsl2/Sparc/Atxn1/Gpsm2/Hmgb1/Numb/Kras/Pdgfra/Timeless/Hmga2/Vangl2
BP	GO:0098815	modulation of excitatory postsynaptic potential	-1.11825	0.64016	Sh3gl1/Slc8a2/Mtmr2/Stx1a/Dlg4/Cux2/Nlgn2
BP	GO:0051031	tRNA transport	1.11816	0.673139	Ybx1/Nol6
CC	GO:0120111	neuron projection cytoplasm	-1.11809	0.648873	Grik3/Baiap2/Mapk8/Rangap1/Ranbp1/Abhd12/Hnrnpa2b1/Dlg4
CC	GO:0030055	cell-substrate junction	-1.118	0.578505	Ilk/Cfl1/Tada1/Peak1/Tln2/Asap3/Bcar1/Dctn4/Lpp/Map4k4/Coro2b/Phldb2/Lims1/Palld/Actn1/Mapre1/Ptk2/Cass4/Thsd1/Itga5/Dlc1/Abcb4/Klf11/Tle2/Nexn/Itgb3/Sdc4
BP	GO:0097680	double-strand break repair via classical nonhomologous end joining	1.11798	0.676253	Uvrag
BP	GO:0140212	regulation of long-chain fatty acid import into cell	1.11776	0.65935	Thbs1/Irs2
BP	GO:1901623	regulation of lymphocyte chemotaxis	1.11757	0.651334	Ccl5/Ccr2/Cxcl14/Ptk2b/Ccr7/Cxcl13
MF	GO:0015929	hexosaminidase activity	1.11746	0.651999	Gm2a/Chil3/Hyal5
CC	GO:0097648	G protein-coupled receptor complex	-1.11736	0.675929	Ramp2/Ramp1/Gabbr1
MF	GO:0015662	ion transmembrane transporter activity, phosphorylative mechanism	1.11702	0.65935	Atp1a3/Atp13a4/Anxa5/Atp6v0d2/Atp6v1g2/Atp2b2/Atp2b1/Atp2b4/Cpox
BP	GO:0010824	regulation of centrosome duplication	-1.11691	0.632414	Rock2/Cenpj/Nubp1/Nup62/Xrcc3/Cep295nl/Ccnf/Stil/Azin1/Plk4/Kifc1/Poc1a
MF	GO:0033612	receptor serine/threonine kinase binding	-1.11672	0.672009	Bmp10/Bmp7/Mdm2/Inhba/Cav1/Cdh5/Magi2/Neo1/Gpr17/Pycard
MF	GO:0001664	G protein-coupled receptor binding	1.11668	0.54501	C3/Ccl5/S1pr2/Cav2/Ccl17/P2ry1/Agt/Atp1a3/Bambi/Wnt11/Fzd7/Penk/Cxcl14/Znrf3/Palm/Fpr1/App/Drd1/Cnih4/Rapgef2/Pf4/Ace/Fcnb/Homer3/2610528A11Rik/Cxcl1/Cxcl16/Ccl7/Tyk2/Lrp6/Cxcl13/Hspa8/Ppp1r9b/Arrb1/Gnaz/Grk2/Dnajc14/Psap/Hspa1a/Jak2/Arrdc3/Slc9a3r1/Ccdc88c/Arhgef11/Itgb4/Ccl11/Pdcd6ip/Dnm1/Fem1a
BP	GO:0019372	lipoxygenase pathway	1.11653	0.671108	Alox5/Alox5ap/Pla2g3/Aloxe3/Alox15
MF	GO:0034511	U3 snoRNA binding	-1.11651	0.677628	Isg20/Tbl3/Prkdc/Snu13/Xrcc5
BP	GO:1903651	positive regulation of cytoplasmic transport	1.1165	0.661056	Sorl1/Trim46/Ezr/Vps11
BP	GO:0038166	angiotensin-activated signaling pathway	1.1164	0.661056	Agt/Slc26a6/Src
BP	GO:0036295	cellular response to increased oxygen levels	-1.1163	0.677628	Tmem199/Foxo1/Cav1/Atp6v0a2
BP	GO:0035542	regulation of SNARE complex assembly	1.11628	0.661965	Stxbp6/Vps11
BP	GO:0045725	positive regulation of glycogen biosynthetic process	-1.11627	0.663589	Gck/Dyrk2
MF	GO:0022840	leak channel activity	-1.11621	0.665499	Kcnk1/Tmem175/Kcnk13/Kcnk12
MF	GO:0022842	narrow pore channel activity	-1.11621	0.665499	Kcnk1/Tmem175/Kcnk13/Kcnk12
BP	GO:0007263	nitric oxide mediated signal transduction	1.11584	0.646227	Cd36/Thbs1/Apoe/Vegfa/Ndnf
MF	GO:0071532	ankyrin repeat binding	-1.1157	0.682997	Oaz3/Hif1an/Terf1/Shank1/Rela
BP	GO:0000052	citrulline metabolic process	1.1157	0.680347	Ass1/Cad/Atp2b4
BP	GO:0003190	atrioventricular valve formation	-1.11562	0.682997	Notch1/Dchs1/Zfpm1
BP	GO:0008216	spermidine metabolic process	1.1156	0.680347	Paox
BP	GO:0010595	positive regulation of endothelial cell migration	-1.11552	0.623731	Adgra2/Smoc2/Gata2/Rock2/Anxa3/Rhoj/Rhob/Rras/Sema5a/Tgfb1/Grn/Zfp580/Bcar1/Atoh8/Calr/Amotl1/Zc3h12a/Bsg/Map2k3/Hif1a/Sparc/Lgmn/Ets1/Prox1/Plcg1/Itgb3
BP	GO:0006642	triglyceride mobilization	-1.11533	0.683704	Slc27a5/Il6st/Apob
CC	GO:0030134	COPII-coated ER to Golgi transport vesicle	-1.1153	0.642231	Tmed9/Sec23a/Lman1l/Tmed5/Sec22b/Sar1a/Sec13/Yipf5/Sar1b/Sec24a/Sec16b/Vangl2
BP	GO:0090630	activation of GTPase activity	1.11527	0.600489	Abr/Tbc1d16/Nedd9/Gpr65/Ralgapa2/Rasgrp1/Tbc1d2/Tbc1d22b/Ptk2b/Tbc1d12/Cxcl13/Tbc1d8/Tbc1d5/Rasgrf1/Rundc1/Bcas3/Coro1c/Ralgapb/Tiam2/Iqsec3/Tbc1d14/Tbc1d2b/Dock7
BP	GO:0070169	positive regulation of biomineral tissue development	-1.11513	0.639214	Kl/Bmpr1a/Actn3/Mef2c/Atf4/Cd276
BP	GO:0110151	positive regulation of biomineralization	-1.11513	0.639214	Kl/Bmpr1a/Actn3/Mef2c/Atf4/Cd276
MF	GO:0008649	rRNA methyltransferase activity	-1.11491	0.663727	Tfb2m/Fdxacb1/Nsun5/Ftsj3/Nop2/Mrm2/Emg1
MF	GO:0140102	catalytic activity, acting on a rRNA	-1.11491	0.663727	Tfb2m/Fdxacb1/Nsun5/Ftsj3/Nop2/Mrm2/Emg1
BP	GO:0072523	purine-containing compound catabolic process	1.11485	0.65935	Nt5e/Gda/Xdh/Enpp4/Samhd1/Aox1/Aox2/Adal/Nudt18/Mlycd/Nudt16/Nudt9
BP	GO:0045956	positive regulation of calcium ion-dependent exocytosis	-1.11483	0.663589	Stxbp1/Cdk5r2/Arf1/Scamp5/Cacna1g/Kcnb1/Stx1a
MF	GO:0005520	insulin-like growth factor binding	-1.11482	0.665499	Igfbp3/Igf1r/Itgb3
BP	GO:0019932	second-messenger-mediated signaling	-1.11476	0.572517	Pde3a/Nos2/Ppp3cb/Rasd1/Fis1/Xcr1/Selenok/Tmem100/Gpr4/Adora3/Zap70/S1pr1/Prkar1a/Prkg1/Calm2/Guca1a/Adcy8/Pde4d/Ccr6/Pde4b/Ccr3/Jsrp1/Aplnr/Gpr3/Sppl3/Ank2/Pde2a/Pde10a/Pde3b/Slc8a2/Ptbp1/Ramp2/Lpar2/Homer2/Samd14/Cxcr5/Cacna1d/Jph3/Actn3/Gna13/Ramp1/Hap1/Adgrl2/S1pr4/Asph/Mt1/Ccr5/Ppp1r9a/P2ry12/Rcan1/Insl3/Adgrg1/Gck/Rundc3a/Ccl4/Ackr3/Plcg1/Pln/Dyrk2/Mt2/Edn1/Cxcl10/Trpm4/Adgrl1/Adcy6/Ptger3
BP	GO:1901880	negative regulation of protein depolymerization	-1.11472	0.611253	Swap70/Plekhh2/Evl/Tpm1/Cfl1/Map1b/Add3/Capza2/Cracd/Eml4/Hdgfl3/Tpx2/Ckap2/Sptb/Nav3
BP	GO:0050818	regulation of coagulation	-1.11446	0.621932	Cav1/Cd9/Serpine1/Ubash3b/Prkg1/Plek/Klkb1/Tfpi/Prdx2/Pdgfa/Kng2/Pdgfra/Pros1/Prkcq/Serpine2/Procr/F2r/Ptger3
BP	GO:0030865	cortical cytoskeleton organization	-1.11438	0.632452	Rac2/Rnd2/Rock2/Rhoh/Rhoq/Rhoa/Arf6/Rab13/Rhob/Anln/Tnf/Rac3/Nckap1/Llgl1/Plek/Wdr1/Calr/Pafah1b1/Actn1/Racgap1/Ect2/Kif23/Rhoc
BP	GO:0010815	bradykinin catabolic process	1.11434	0.6809	Ace/Ide/Ctsh
BP	GO:0060213	positive regulation of nuclear-transcribed mRNA poly(A) tail shortening	1.11424	0.65935	Tnrc6c/Pabpc1/Cnot1/Zfp36/Polr2g/Tob1/Tnrc6a/Ago2
BP	GO:0031340	positive regulation of vesicle fusion	1.11423	0.65935	Anxa1/C2cd5/Anxa2/Syt1
BP	GO:1902895	positive regulation of pri-miRNA transcription by RNA polymerase II	-1.1141	0.646227	Smad3/Pdgfb/Smarca4/Fosl1/Gata2/Smad1/Srf/Trp53/Tnf/Tgfb1/Spi1/Atoh8/Bmpr1a/Rela/Hif1a/Stat3/Ets1
BP	GO:2000320	negative regulation of T-helper 17 cell differentiation	-1.114	0.6809	Il2/Rc3h2/Zc3h12a/Loxl3
BP	GO:1903288	positive regulation of potassium ion import across plasma membrane	-1.11399	0.684541	Atp1b1/Wnk4/Atp1b3
BP	GO:0097048	dendritic cell apoptotic process	1.11383	0.6809	Axl/Rapgef2
BP	GO:2000668	regulation of dendritic cell apoptotic process	1.11383	0.6809	Axl/Rapgef2
BP	GO:2001233	regulation of apoptotic signaling pathway	1.1138	0.515555	Siglec1/Runx3/Deptor/St18/Ybx3/Nr4a2/Bcl2l2/Dapk1/Cd74/Thbs1/Spop/Cd44/Tpt1/Agt/Lgals3/Tnfsf12/Steap3/Vegfa/Trps1/Hsph1/Rpl26/Gsn/Plekhf1/Eya1/Bcl2l1/Tmbim1/Gclm/Lrrk2/Eya3/Pf4/Hyou1/Trap1/Psen2/Pdcd7/Fbh1/Traf1/Src/Bcl2/Hgf/Nrp1/Wfs1/Rrm2b/Plscr1/Ctnna1/Triap1/Stk4/Ctsh/Armc10/Tfap4/Mrtfa/Grina/Rack1/Noc2l/Pea15a/Mapk7/Nck2/Ptprc/Sh3rf1/Jak2/Chchd10/Ubb/Parp1/Slc9a3r1/Rbck1/Nol3/S100a9/Fcmr/Apaf…
BP	GO:0045862	positive regulation of proteolysis	-1.11379	0.562712	Akirin2/Ist1/Gclc/Cycs/Mdm2/Prelid1/Diablo/Il33/Casp8ap2/Cbfa2t3/Bcl2l11/Tbc1d10a/Zyg11b/Fbxw11/Nod1/Stub1/Antxr1/Mtch2/Rock2/Casp12/Rest/Arl6ip5/Chfr/Usp5/Cav1/Rhoa/Psme2/Plgrkt/Fzr1/Bcl10/Wdr35/Tnf/Edem2/Rnf19b/Ppp2ca/Mul1/Ager/Cflar/Cfl1/Rnf7/Fis1/Grn/Csnk1a1/Fam162a/Mapk8/Mtch1/Herpud1/Arih2/Csnk1e/Tnfsf10/Casp8/Oga/Uaca/Trim67/Sumo1/Nlrp3/Myc/Zc3h12a/Rcn3/Picalm/Rnf19a/Ctsd/Aim2/Ptk2/Plk1/As…
BP	GO:2000114	regulation of establishment of cell polarity	1.11376	0.648009	Flot2/Arfgef1/Gsn/Ptk2b/Dock8/Bcas3/Shtn1
BP	GO:0002486	antigen processing and presentation of endogenous peptide antigen via MHC class I via ER pathway, TAP-independent	1.11373	0.661965	H2-T22/Gm8909/H2-T23/H2-K1/H2-Q2/H2-Q1/H2-T24/H2-M2/H2-M3/H2-Q10
BP	GO:0034383	low-density lipoprotein particle clearance	-1.11368	0.65935	Cnpy2/Scarb1/Hnrnpk/Apob
BP	GO:0002686	negative regulation of leukocyte migration	1.11361	0.646227	Abr/Stap1/Slamf8/Dpp4/Hoxa7/Dusp1/Ddt/Plcb1/Gpr18
BP	GO:0046683	response to organophosphorus	-1.11356	0.621932	Pde3a/Rap1a/Gpd1/Mat2a/Cdk2/Pde2a/Pik3r1/Asph/Rap1b/P2ry12/P2rx1/Pygm/Trpm4/Hcn2
MF	GO:0034618	arginine binding	1.11334	0.6809	Padi4/Tm4sf5
BP	GO:0071548	response to dexamethasone	1.11316	0.648873	Smyd3/Eif4ebp1/Fbxo32/Tfap4/Casp9/Aqp1/Jak2
BP	GO:0019400	alditol metabolic process	-1.11311	0.65935	Dysf/Tpi1/Pck2/Sord/Coq2/Akr1b3/Galk1
MF	GO:0030983	mismatched DNA binding	-1.1131	0.6809	Msh5/Tdg/Msh6/Pcna
BP	GO:0055069	zinc ion homeostasis	-1.11297	0.670757	Mt3/Slc39a7/Slc39a13/Slc30a9/Slc30a4/Slc39a12/Slc39a14/Tmc8/Slc39a8/Mt1/Mt2
BP	GO:0060352	cell adhesion molecule production	-1.1129	0.665499	Aqp4/Notch4/Golph3/Notch1/Cav1/Crebbp/Flot1/Glrx
CC	GO:0005758	mitochondrial intermembrane space	-1.1129	0.632879	Prelid2/Timm8b/Dtymk/Cycs/Ndufb7/Prelid1/Diablo/Ndufs1/Nbr1/Txnip/Clpb/Arl2bp/Timm13/Shmt2/Cox19/Sdhaf3/Uqcc2/Dusp18/Glrx/Pdia3/Ccs/Prelid3b/Fkbp10/Cdc25c
BP	GO:0031069	hair follicle morphogenesis	-1.11247	0.673139	Ctnnb1/Notch1/Runx1/Smo/Ctsl
BP	GO:0051482	positive regulation of cytosolic calcium ion concentration involved in phospholipase C-activating G protein-coupled signaling pathway	-1.11234	0.669661	Gpr4/S1pr1/Gpr17/F2r/Plcd1/Edn1
BP	GO:0015850	organic hydroxy compound transport	1.11232	0.555591	Pon1/Cd36/P2ry1/Aqp9/Nr1h3/Htr7/Apoe/Agt/Lgals3/Npc2/Emb/Pltp/Stra6l/Abca2/Stard4/Apoc2/Drd1/Ldlr/Slc26a6/Srebf2/Pgap1/Rab3b/Selenom/Npc1/Abcc2/Nucb2/Rab3a/Nus1/Lrp6/Slc16a7/Soat1/Aqp1/Grk2/Serac1/Ldlrap1/Entpd1
BP	GO:0009582	detection of abiotic stimulus	-1.11218	0.644962	Rest/Sox2/Pcdh15/Nr2f6/Tnf/Sema5a/Reep6/Phf24/Rho/Slc12a2/Guca1a/Myc/Cxcl12/Il18/Hpn/Serpine2/Adora1/Jup/Whrn
BP	GO:1902170	cellular response to reactive nitrogen species	-1.11198	0.665499	Kcnc2/Cflar/Mapk8/Bcar1/Hnrnpd/Crk
BP	GO:0018026	peptidyl-lysine monomethylation	1.11196	0.672175	Kmt5a/Setd4/Smyd2/Setd6
BP	GO:0014075	response to amine	1.11188	0.661965	Nr4a2/Drd1/Adora2a/Nqo1/Ppp1r1b
CC	GO:0055029	nuclear DNA-directed RNA polymerase complex	-1.11177	0.632879	Polr2l/Trp53/Gtf2a2/Polr2h/Paf1/Pola2/Taf13/Rprd1a/Znrd1/Gtf2a1/Prim1/Psmc5/Taf7/Pex2/Gtf2h2/Tbpl1/Myo6
BP	GO:0001508	action potential	-1.11165	0.634835	Scn8a/Snta1/Cav1/Kcnc2/Cacna1c/Tnf/Ywhah/Kcnh2/Cacna1g/Ank3/Nrcam/Sumo1/Ank2/Slc8a2/Kcnb1/Cacna1d/Camk2d/Pmp22/P2rx1/Slmap/Scn1b/Bin1/Kcnma1/Trpm4/Jup
BP	GO:0043271	negative regulation of ion transport	-1.11163	0.60679	Wnk4/Cav1/Usp2/Tmbim6/Tnf/Twist1/Ppp2ca/Tgfb1/Il1rn/Kcnh2/Ank3/Prkg1/Sumo1/Pxk/Camk2d/Rrad/Slc43a1/Gabbr1/Hrc/Ywhae/Icam1/Serpine2/Adora1/Atf4/Prkce/Pln/Bin1/Ptger3/Gem
BP	GO:0016266	O-glycan processing	-1.11158	0.679061	Gxylt1/Galnt10/Galnt2/Gxylt2
BP	GO:1903580	positive regulation of ATP metabolic process	-1.11156	0.647525	Antkmt/Zbtb20/Mlxipl/Gpd1/Myc/Actn3/Stat3/Gck/Cdk1/Ccnb1
BP	GO:0001919	regulation of receptor recycling	1.11145	0.648873	Tbc1d16/Ap1ar/Kif16b/Psen2/Ramp3/Anxa2/Inpp5f
BP	GO:0051386	regulation of neurotrophin TRK receptor signaling pathway	1.11131	0.661965	Cyfip2/Agt/Ppp2r5d/Spry2/Ppp2r5b
MF	GO:0016428	tRNA (cytosine-5-)-methyltransferase activity	1.11123	0.678321	Nsun3/Trdmt1/Nsun6/Nsun2
BP	GO:0051168	nuclear export	-1.11104	0.604459	Thoc3/Ncbp1/Eny2/Nup93/Mdm2/Poldip3/Thoc1/Ahcyl1/Nmd3/Cpsf6/Frat1/Nutf2/Ltv1/Ssb/Iws1/Nup62/Hhex/Strada/Tgfb1/Ythdc1/Zc3h11a/Nup153/Eif5a/Srsf3/Fyttd1/Egr2/Rangap1/Rrs1/Ankle1/Rbm15b/Ddx39a/Calr/Thoc2l/Ran/Stradb/Cchcr1/Hnrnpa2b1/Atxn1/Ywhae/Bard1/Ptpn14
BP	GO:1901214	regulation of neuron death	-1.11101	0.573051	Trp53/Tnf/Trim2/Tldc2/Map3k12/Pcp4/Ccl12/Ilk/Ager/Sarm1/Rras2/Meak7/Itgam/Fis1/Grn/Mapk8/Tnfrsf1a/Kdm2b/Casp8/Hdac1/Ube2m/Mcl1/Amigo2/Coro1a/Prdx2/Nsmf/Kif14/Neo1/Picalm/Kcnb1/Smo/Cpeb4/Mybl2/Hif1a/Snx6/Mef2c/C5ar1/Mt1/Lgmn/Kras/Ccl3/Serpinf1/Rel/Il18/Stat3/Kcnip3/Adora1/Nes/Atf4/F2r/Epor/Trp53bp2/Birc5/Kcnma1/Csf1/Efnb2/Cdk5r1
MF	GO:0019903	protein phosphatase binding	-1.11098	0.595986	Ppp1r3d/Cdh5/Tctex1d4/Cacna1c/Trp53/Ppp6r2/Ppp2ca/Ppp1r11/Ppp3cb/Cfl1/Bod1/Adcy8/Ptpa/Cdh2/Cdc27/Pik3r1/Ppp1cc/Rpa2/Fer/Hsp90aa1/Anapc7/Cadm4/Ptk2/Ywhae/Ppp1r9a/Dlg4/Stat3/Gck/Nek2/Csf1r/Jak3/Jup/Nptxr/Pecam1
MF	GO:0015297	antiporter activity	1.11093	0.629645	Slc11a1/Slc9a4/Slc26a11/Atp1a3/Slc25a30/Slc24a2/Slc25a10/Slc26a6/Slc22a4/Slc35d2/Slc9a2/Clcn7/Slc35c2/Clcn6/Slc19a1/Slc35c1/Slc9b2
BP	GO:0007264	small GTPase mediated signal transduction	-1.11092	0.542754	Cyth2/Rnd2/Rock2/Trim28/Arhgef39/Spry4/Abca1/Notch1/Col3a1/Rtn4/Rhoh/Ralgds/Chn1/Baiap2/Rhoq/Nup62/Rhoa/Arf6/Itpkb/Rhoj/Col1a2/Rhob/Ntn1/Rras/Cdc42bpa/Rac3/Rap1a/Stk19/Rras2/Spry1/Itga3/Dock6/Arhgap25/Nckap1/Wasf2/Gpr4/Flot1/Kitl/Rasgrp3/Tax1bp3/Chuk/Trim67/Kpnb1/Rapgef5/Map4k4/Cdh2/Kif14/Cyfip1/Sipa1l1/Iqgap3/Ulk1/Pdgfrb/Lpar2/Plekhg2/Foxm1/Camk2d/Sh2b2/Arhgef5/Cadm4/Gna13/Rcc1/Dbnl/Kank1/Rabgef…
BP	GO:0002828	regulation of type 2 immune response	1.11087	0.65935	Cd74/Ccr2/Rara/Anxa1/Ecm1/Il6/Zfp35/Tbx21/Hlx
CC	GO:0015629	actin cytoskeleton	-1.11078	0.54714	Enah/Myo5c/Myo18a/Myo9a/Swap70/Ndc1/Med28/Plekhh2/Septin2/Corin/Zyx/Baiap2/Afap1/Rhoq/Cnn3/Smtnl2/Gbp2/Hfe/Fscn2/Myo1e/Kncn/Prickle4/Tpm1/Anln/Myh7b/Asap1/Topbp1/Cdc42bpa/Rac3/Cryab/Ilk/Cfl1/Slc2a1/Peak1/Arpc5l/Nckap1/Mpp4/Ptges3/Mapk8/Tlnrd1/Flot1/Llgl1/Flnc/Adcy8/Bcar1/Dctn4/Wdr1/Hnrnpc/Fhl3/Tax1bp3/Smtn/Capza2/Kptn/Arpc4/Lpp/Coro1a/Cdh2/Coro2b/Stk38l/Actg1/Samd14/Fer/Palld/Myo19/Actn1/Actb/Cit…
BP	GO:0033008	positive regulation of mast cell activation involved in immune response	1.11073	0.661965	Gab2/Fgr/Stxbp2/Pld2/Pla2g3/Syk/Fcer1g
BP	GO:0043306	positive regulation of mast cell degranulation	1.11073	0.661965	Gab2/Fgr/Stxbp2/Pld2/Pla2g3/Syk/Fcer1g
BP	GO:0009306	protein secretion	-1.1107	0.549408	Crhr2/Sphk2/Lgr4/Cadm1/Myo18a/Pde1c/Ppard/Rest/C1qtnf3/Il2/Pck2/Pfkm/Rab8b/Tlr2/C2cd2l/Nrxn1/Arf6/Gapdh/Rab13/Tmbim6/Mpc2/Idh2/Optn/Cacna1c/C1qtnf5/Tnf/Pick1/Nos2/Ppp1r11/Ppp3cb/Tgfb1/Il1rn/Lcp2/Stxbp5/Abcg1/Llgl1/Stxbp3/Selenot/Ildr2/Slc12a2/Uqcc2/Hdac1/Plek/Adcy8/Oga/Rab12/Arfip1/Lmf1/Ephb6/Nlrp3/Unc13b/Map4k4/Glrx/Apbb1/Nagpa/Pde3b/Eipr1/Tango2/Ptbp1/Rhbdf1/Neo1/Rcn3/Kcnb1/Pafah1b1/Cacna1d/Bsg…
MF	GO:0016853	isomerase activity	-1.11058	0.60482	Ptges3/Ehhadh/Top1/Hsd17b4/Ptpa/Ppil1/Isyna1/Pdia3/Hpgds/Top2a/Fkbp7/Fkbp14/Fkbp10/Fkbp2/Fkbp11/Ppih/Fkbp9/Katnal2/Mpi/Itgb3
CC	GO:0048237	rough endoplasmic reticulum lumen	1.11054	0.680778	Lyz2/Lyz1
BP	GO:0071569	protein ufmylation	-1.11036	0.684541	Ufm1/Ufc1/Cdk5rap3
BP	GO:1902176	negative regulation of oxidative stress-induced intrinsic apoptotic signaling pathway	1.11036	0.655812	Hsph1/Trap1/Mapk7/Nol3/Sirt1
BP	GO:0033157	regulation of intracellular protein transport	-1.11036	0.572147	Oaz2/Edem2/Ppp2ca/Tgfb1/Prr5l/Vamp2/Itgam/Fis1/Ank3/Tcaf1/Tnfrsf1a/Tmem30a/Nup54/Rangap1/Slc35d3/Uaca/Pik3r1/Zc3h12a/Sar1a/Kcnb1/Smo/Hsp90aa1/Ube2j1/Ran/Ywhae/Bard1/Asph/Ect2/Sar1b/Prkcq/Cdk1/Ptpn14/Sec16b/Edem1/Jup/Cdk5r1
MF	GO:0019706	protein-cysteine S-palmitoyltransferase activity	1.11034	0.656437	Zdhhc18/Zdhhc23/Zdhhc3/Zdhhc24
MF	GO:0019707	protein-cysteine S-acyltransferase activity	1.11034	0.656437	Zdhhc18/Zdhhc23/Zdhhc3/Zdhhc24
BP	GO:0009266	response to temperature stimulus	1.11033	0.575521	St8sia1/Myof/Trpm2/Cxcr4/Rasa3/Agt/Metrnl/Trpv4/Hspa1b/Xylt1/Dnaja3/Il1r1/Hsf1/Zfp516/Slu7/Tfec/Cd34/Tlr4
BP	GO:0033673	negative regulation of kinase activity	1.11028	0.55825	Cdkn2a/Deptor/Ptpn22/Irak3/Prkag2/Prkar1b/Spred2/Rgs14/Apoe/Agt/Fabp4/Sorl1/Rgs2/Smyd3/Cblb/Cdkn1b/Gprc5a/Drd1/Dnaja3/Dusp1/Zgpat/Psen2/Ptprh/Irs2/Npm1/Ppp2r5a/Cbl/Chp1/Dusp6/Lrp6/Prkar2b/Tfap4/Il6/Fbxo7/Dusp4/Mapk7/Ptprc/Zfyve28/Spry2/Coro1c
BP	GO:1901018	positive regulation of potassium ion transmembrane transporter activity	-1.11015	0.663589	Atp1b1/Gal/Actn2/Akap6/Kcnc2/Ager/Prkg1/Ank2/Atp1b3
CC	GO:0098802	plasma membrane signaling receptor complex	1.1101	0.599356	Itgax/Itga9/Itgal/Alcam/Ifnlr1/Il18r1/Olfm1/Trf/Itgb7/Gabbr2/Itga4/Itga8/Ikbkb/Ptk2b/Itgb2/Itgb2l/Eps8/Traf1/Itgb8/Tspan32/Ramp3/Dlg1/Il6/Il6ra/Cd3g/Itgb4/Cd79a/Shisa9/Acvr1c
MF	GO:0008233	peptidase activity	-1.11006	0.543124	Corin/Enpep/Cops4/Afg3l1/Ecel1/Usp5/Yod1/Psmd13/Usp10/Aebp1/Ggt5/Usp2/Pmpca/Rnpep/C1rl/Pgpep1/4930486L24Rik/Psmb2/Cpxm1/Mmp2/Usp40/Jmjd7/Ctsf/Cflar/Psma2/Lap3/Dcbld1/Psma5/Prss50/Ctsb/Hmces/Zranb1/Psmd14/Otud1/Usp38/Uchl4/Psma4/Cpm/Casp8/Psmb7/Klkb1/Psmb5/Vash1/Unc5cl/Psma1/Psma3/Mmp12/Gpaa1/Adam5/Adam18/Ctrl/Psmb4/Sppl3/Papln/Psmb6/Tmem59/Spg7/Usp49/Spcs1/Zc3h12a/Otud7b/Espl1/Rhbdl1/Usp16/Ufsp2/…
BP	GO:0010575	positive regulation of vascular endothelial growth factor production	-1.11004	0.678982	Bsg/Hif1a/C5ar1/Rora/Atf4
CC	GO:0032280	symmetric synapse	1.10997	0.68161	Penk/Arfgef2/Iqsec3
BP	GO:0030004	cellular monovalent inorganic cation homeostasis	1.10989	0.612754	Slc11a1/Slc9a4/Slamf8/Agt/Atp1a3/Hvcn1/Dmxl2/Lrrk2/Slc26a6/Atp6v0d2/Bcl2/Chp1/Tcirg1/Vps33a
CC	GO:0005915	zonula adherens	-1.10988	0.684541	Plekha7/Nectin2
BP	GO:0051298	centrosome duplication	-1.10988	0.634835	Rock2/Brca1/Cenpj/Nubp1/Nup62/Cntrob/Xrcc3/Cep295nl/Ccnf/Stil/Cdk2/Azin1/Brca2/Cetn4/Plk4/Kifc1/Poc1a
BP	GO:0043249	erythrocyte maturation	1.10987	0.656437	Flvcr1/Fam210b/Maea/Epb42
BP	GO:0070570	regulation of neuron projection regeneration	-1.10978	0.65935	Ptn/Ptprf/Mif/Map2k2/Kremen1/Prrx1/Rtn4/Lrig2/Tnr/Omg/Grn/Map4k4/Neo1/Rtn4rl1/Ptprs/Igf1r
BP	GO:0009581	detection of external stimulus	-1.10968	0.641715	Rest/Sox2/Pcdh15/Nr2f6/Tnf/Sema5a/Reep6/Phf24/Rho/Slc12a2/Guca1a/Myc/Cxcl12/Il18/Hpn/Serpine2/Adora1/Jup/Whrn
BP	GO:0048819	regulation of hair follicle maturation	-1.10965	0.684541	Wnt5a/Cdh3/Gal/Ctnnb1
BP	GO:0090527	actin filament reorganization	1.10951	0.663589	Nedd9/Gsn/Whamm/Dmtn
CC	GO:0000931	gamma-tubulin large complex	-1.10937	0.684541	Mzt2/Mzt1/Tubgcp5
CC	GO:0008274	gamma-tubulin ring complex	-1.10937	0.684541	Mzt2/Mzt1/Tubgcp5
BP	GO:0099527	postsynapse to nucleus signaling pathway	-1.10927	0.665615	Kpna2/Nsmf/Rela/Stat3
MF	GO:0005509	calcium ion binding	1.10923	0.482718	Padi4/Myo5a/Rasgrp2/Pon1/Trpm2/Esyt1/Cd93/Itsn1/Sdf4/Thbd/Thbs1/Spock1/Notch2/Slc25a24/Adam8/Fbn2/Rasgrp1/Itpr3/Aoah/Tpt1/Iqgap1/Anxa4/S100a10/Pkd1l2/Hpcal1/Cblb/Adgre5/Mmp8/Jag1/Anxa1/F7/Gsn/Egfem1/S100a6/Pcdhb8/Clec4n/Adgre4/Gpd2/Anxa5/Clec4a2/Ryr1/S100a11/Hmcn2/F10/Sptan1/Mctp2/Anxa7/Ldlr/Tgm2/Cdhr1/Esyt2/Pitpnm3/Gnptab/Galnt3/Kcnip2/Cdh1/Dgkg/Itsn2/Lrp8/Gjb2/Ehd4/Plcb2/Capn2/Rab11fip3/Plscr1/…
BP	GO:0090317	negative regulation of intracellular protein transport	1.10922	0.648643	Mdfic/Cd36/Lrrk2/Bag4/Os9/Chp1/Txn1/Dmtn/Nol3/Inpp5k
BP	GO:0032651	regulation of interleukin-1 beta production	1.10914	0.61297	Mndal/Serpinb1a/Acp5/Nlrc4/Ifi211/Malt1/App/1810058I24Rik/Ccr7/Tyrobp/Tlr4/Trem2/Nlrc3/Mefv/Il6/Nlrp1a/Jak2/Ifi205/Ffar4/Ifnar1/P2rx7
BP	GO:0016126	sterol biosynthetic process	1.1091	0.648873	Cyb5r1/Sc5d/Dhcr24/Apoe/Cyp51/Lss/Srebf2
BP	GO:0046626	regulation of insulin receptor signaling pathway	1.10909	0.612152	Pid1/Agt/Adipor1/Sorl1/C1qtnf12/Ybx1/Sik2/Snx5/Src/Nucb2/Ncoa5/Serpina12/Ptpre/Mzb1/Sirt1/Inpp5k
BP	GO:0045924	regulation of female receptivity	1.10894	0.684009	Ncoa1/Ncoa2
BP	GO:0016236	macroautophagy	1.10886	0.576887	Pacs2/Pip4k2b/Atg13/Ubqln4/Stx17/Uvrag/Rab3gap2/Kdr/Mcoln1/Supt5/Mtmr3/Lrrk2/Atp13a2/Tbc1d12/Atg3/Npc1/Wdfy3/Mtor/Vps13d/Mfn2/Clec16a/Tcirg1/Tbc1d5/Vps33a/Usp30/Phb2/Smurf1/Ubxn2a/Synpo2/Sirt1/Pip4k2c/Sesn2/Tbc1d14/Ilrun/Ralb/Pik3c3/Ambra1/Gabarap/Pik3r4/Atg2b/Atg12/Ehmt2/Pik3c2a/Vps13c/Sptlc1/Tigar/Sptlc2/Tmem39a/Rab7/Trappc8/Scfd1/Pink1/Rab19/Adrb2/Htra2/Htt/Rubcn/Vps41/Becn1/Wdr81/Il4/Ddrgk1/S…
BP	GO:0034765	regulation of ion transmembrane transport	-1.10884	0.573547	Twist1/Antkmt/Ppp2ca/Ubash3b/Tgfb1/Ager/Ywhah/Cfl1/Vamp2/Kcnh2/Ank3/Cnksr3/Tcaf1/Tspan13/Kcnk13/Prkg1/Pde4d/Wdr1/Pde4b/Jsrp1/Sumo1/Aplnr/Arl6ip1/Ptafr/Coro1a/Glrx/Ank2/Tpcn1/Atp1b3/Kcnb1/Cacna1d/Camk2d/Jph3/Fxyd3/Hap1/Rrad/Slc43a1/Mef2c/Ywhae/Asph/Dlg4/Kcnip3/Kcna7/Slmap/Scn1b/Kcnj12/Plcg1/Prkce/F2r/Pln/Bin1/Clic5/Mettl21c/Kcnma1/Cxcl10/Hcn2/Itgb3/Ptger3/Gem/Nlgn2
MF	GO:0030546	signaling receptor activator activity	1.10857	0.562212	Retnla/Tnfsf8/Tnfsf13b/Ccl5/Gpi1/Ccl17/Il10/Agt/Lgals3/Tnfsf12/Vegfa/Metrnl/C1qtnf12/Tafa1/Wnt11/Gpnmb/Dpp4/Penk/Cxcl14/Jag1/Nrg1/App/Fgf2/Crlf2/Tgfb3/Nampt/Sema4a/Pf4/Pglyrp1/Ebi3/Gnrh1/Osgin1/Gdf3/Il1f9/2610528A11Rik/Hgf/Cdnf/Cxcl1/Cxcl16/Zfp106/Ccl7/Sema3b/Cxcl13/Tafa2/Il6/Cd320
BP	GO:0031076	embryonic camera-type eye development	-1.10857	0.663589	Cdk20/Fzd5/Ppp1r13l/Tbx2/Twist1/Frs2/Stra6/Kdm2b/Prox1/Zeb1
CC	GO:0000784	nuclear chromosome, telomeric region	-1.10849	0.632414	Tinf2/Ppp1ca/Thoc3/Pold1/Wdr82/Thoc1/Xrcc4/Kdm1a/H3f3b/Cbx5/Zgrf1/Upf1/Tox4/Sun2/Brca2/Cbx1/Fen1/Xrcc5/Pif1
BP	GO:0033238	regulation of cellular amine metabolic process	1.10844	0.663589	Paox/Nr4a2/Drd1/Atp2b4/Slc7a11
MF	GO:0070492	oligosaccharide binding	1.1084	0.663589	Lgals3/Lgals1/Sell/Colec11/Selp
BP	GO:0098779	positive regulation of mitophagy in response to mitochondrial depolarization	1.10825	0.663589	Mfn2/Smurf1/Vps13c/Pink1
BP	GO:0050710	negative regulation of cytokine secretion	1.10818	0.656437	Il6/Rgcc/Nlrp12/Cidea/Ffar4/Ptger4
BP	GO:0006855	drug transmembrane transport	-1.10813	0.684541	Tmem30a/Atp8b1
BP	GO:0046606	negative regulation of centrosome cycle	-1.10807	0.665615	Nubp1/Ccnf/Kifc1/Nek2
MF	GO:0019894	kinesin binding	-1.10798	0.646227	Nup62/Kif18b/Magi2/Ktn1/Mapk8/Kpnb1/Fam83d/Actb/Prc1/Dlg4/Clstn1/Klc3
BP	GO:0097194	execution phase of apoptosis	-1.10797	0.634835	Bcl10/Trp53/Tnf/Igfbp3/Casp8/Zc3h12a/Top2a/Xkr9/Dlc1/Cdk5rap3/Cecr2/Trp53bp2/Xkr5
BP	GO:0019359	nicotinamide nucleotide biosynthetic process	1.10796	0.657453	Kynu/Haao/Nadk/Nampt
BP	GO:0003160	endocardium morphogenesis	-1.10784	0.685339	Notch1/Prox1
BP	GO:0046676	negative regulation of insulin secretion	-1.10781	0.648873	Stxbp5l/Ptpn11/Ghrl/Inhbb/Midn/Sfrp1/Ccn3/Ppp3ca/Klf7/Eny2/Sirt4/Crhr2/Pde1c/Rest/Hdac1/Map4k4/Pde3b/Kcnb1/Ptger3
BP	GO:1904893	negative regulation of receptor signaling pathway via STAT	-1.10778	0.672044	Ptpn2/Parp14/Socs2/Ptprt/Ggnbp2/Cav1/Vhl/Ptprd/Socs3/Bcl3/Hmga2
BP	GO:0090179	planar cell polarity pathway involved in neural tube closure	-1.10765	0.670757	Dvl3/Sfrp1/Ptk7/Vangl2
BP	GO:0032373	positive regulation of sterol transport	1.1076	0.663589	Pon1/Nr1h3/Apoe/Pltp/Ldlrap1/Anxa2/Scp2/Sirt1/Washc1/Gps2
BP	GO:0032376	positive regulation of cholesterol transport	1.1076	0.663589	Pon1/Nr1h3/Apoe/Pltp/Ldlrap1/Anxa2/Scp2/Sirt1/Washc1/Gps2
BP	GO:0006900	vesicle budding from membrane	-1.10759	0.641307	Vapa/Dnm3/Tmed9/Sec23a/Rab1a/Sar1a/Picalm/Sec13/Ap2m1/Chmp6/Wasl/Sar1b/Sec24a/Sec16b
MF	GO:0004857	enzyme inhibitor activity	1.10743	0.565559	Cdkn2a/C3/Cst7/Serpinb1a/Cast/Prkag2/Prkar1b/Spred2/Spock1/Agt/Serpinb8/Wfdc17/Cdkn1b/Anxa1/Itih2/Apoc2/Bcl2l1/App/Cd109/Rpl23/Lrrk2/Bcl2a1d/Ngp/Cdkn2b/Npm1/Ltf/Cabin1/Chp1/Naip1/Slpi/Dffa/Lrp6/Prkar2b/Crim1/Rack1/Ppp1r9b/Arrb1/Atp2b4/Ube2o/Serpina12/Spink2/Inka2/Stfa2l1/Anxa2/Inka1/Nol3/Spink10/Rnh1/Dgkz/Serpinb9/Lxn/Fnip2/Serpini1/Wdtc1/Sh3bp5/Scgb1a1/Gchfr/Dynll1/Serpina3g/Dus2/Ibtk/Kat2b/Spre…
BP	GO:0072672	neutrophil extravasation	-1.1074	0.665615	Ptger3/Pecam1
BP	GO:2000615	regulation of histone H3-K9 acetylation	-1.10727	0.681314	Zfp451/Smarcb1/Piwil2/Sphk2/Brca1/Chek1
MF	GO:0008474	palmitoyl-(protein) hydrolase activity	-1.10723	0.669661	Abhd17a/Ppt1/Abhd16b/Lyplal1/Abhd12/Abhd17c
MF	GO:0098599	palmitoyl hydrolase activity	-1.10723	0.669661	Abhd17a/Ppt1/Abhd16b/Lyplal1/Abhd12/Abhd17c
MF	GO:0017046	peptide hormone binding	-1.10714	0.661056	Gcgr/Npr2/Inhba/Ghr/Crhr2/C2cd2l/Pik3r1/Ramp2/Ramp1/Slc40a1/Igf1r
CC	GO:0031527	filopodium membrane	-1.10707	0.665615	Antxr1/Arf6/Itga3/Ttyh1/Itgb3
BP	GO:0030947	regulation of vascular endothelial growth factor receptor signaling pathway	-1.10705	0.672009	Ptpn1/Cd59a/Hhex/Epn2/Tmem204/Hif1a/Cadm4/Fzd4
BP	GO:0001960	negative regulation of cytokine-mediated signaling pathway	1.10692	0.648873	Stap1/Irak3/Ecm1/Dnaja3/Pparg/Samhd1/Il1r2/Nlrc5/Il6/Ptprc/Nol3/Ttll12/Gps2
MF	GO:0051879	Hsp90 protein binding	-1.10686	0.641124	Stub1/Unc45a/Nup62/Nos2/Ptges3/Slc12a2/Kpnb1/Ulk1/Hif1a/Ahsa2/Cdk5r1
BP	GO:2000008	regulation of protein localization to cell surface	1.10679	0.649432	Kcnab2/Nedd4l/Stx3/Abca2/Nrg1/Cdh1/Tyrobp/Rangrf
BP	GO:0071027	nuclear RNA surveillance	1.10679	0.663589	Exosc5/Xrn1/Pcid2
BP	GO:0071028	nuclear mRNA surveillance	1.10679	0.663589	Exosc5/Xrn1/Pcid2
BP	GO:0035592	establishment of protein localization to extracellular region	-1.10657	0.5589	Crhr2/Sphk2/Lgr4/Cadm1/Myo18a/Pde1c/Ppard/Rest/C1qtnf3/Il2/Pck2/Pfkm/Rab8b/Tlr2/C2cd2l/Nrxn1/Arf6/Gapdh/Rab13/Tmbim6/Mpc2/Idh2/Optn/Cacna1c/C1qtnf5/Tnf/Pick1/Nos2/Ppp1r11/Ppp3cb/Tgfb1/Il1rn/Lcp2/Stxbp5/Abcg1/Llgl1/Stxbp3/Selenot/Ildr2/Slc12a2/Uqcc2/Hdac1/Plek/Adcy8/Oga/Rab12/Arfip1/Lmf1/Ephb6/Nlrp3/Unc13b/Map4k4/Glrx/Apbb1/Nagpa/Pde3b/Eipr1/Tango2/Ptbp1/Rhbdf1/Neo1/Rcn3/Kcnb1/Pafah1b1/Cacna1d/Bsg…
CC	GO:0000805	X chromosome	-1.10654	0.684541	Macroh2a1/Pcgf3/Cdk2/Macroh2a2
BP	GO:0072676	lymphocyte migration	-1.1065	0.634446	Ccl12/Tmem102/Selenok/Lgals9/S1pr1/Slc12a2/Ccr6/Il27ra/Cxcl12/Ripk3/Crk/Icam1/Ccl3/Ccl6/Ccl4/Pycard/Ccl9/Cxcl10/Itgb3/Jam2
BP	GO:0019370	leukotriene biosynthetic process	1.10645	0.665499	Alox5/Prg3/Alox5ap/Ggt1/Syk/Lta4h
BP	GO:0008593	regulation of Notch signaling pathway	-1.10639	0.647525	Adam10/Robo2/Gata2/Tcim/Notch1/Sox2/Pdcd10/Tspear/Il6st/Nrarp/Tspan15/Llgl1/Dlk2/Egfl7/Epn2/Bmp2k/Bcl6/Numb/Stat3/Dll1/Postn/Jag2
CC	GO:0044316	cone cell pedicle	1.10633	0.684541	Slc32a1/Rapgef4
BP	GO:0033141	positive regulation of peptidyl-serine phosphorylation of STAT protein	-1.1063	0.68852	Gm13283/Ercc6/Lif/Ifnz
BP	GO:0051133	regulation of NK T cell activation	-1.10626	0.681314	Il23a/Cd1d1/Il18
BP	GO:0098657	import into cell	-1.10616	0.595986	Arl6ip5/Septin2/Slc27a5/Wnk4/Cacng7/Eprs/Hfe/Slc3a2/Slc31a1/Cacna1c/Tnf/Dnm3/Pick1/Slc2a1/Slc46a1/Kcnh2/Flot1/Slc12a2/Tsg101/Slc39a12/Slc7a8/Slc39a14/Arl6ip1/Slc12a5/Slc9a5/Slc8a2/Atp1b3/Actb/Hap1/Ap2m1/Slc43a1/Slc39a8/Numb/Slc2a5/Slc12a9/Myo6/Kcnj12/Slc2a10/Trpm4/Pacsin1/Hcn2/Itgb3/Efnb2
BP	GO:0070203	regulation of establishment of protein localization to telomere	-1.10612	0.681314	Cct2/Terf1/Tcp1/Cct6a/Cct8/Wrap53/Cct3
BP	GO:0017015	regulation of transforming growth factor beta receptor signaling pathway	-1.10608	0.634835	Tgfb1/Spry1/Itga3/Ltbp1/Strap/Spred3/Crebbp/Gipc1/Snx25/Bcl9l/Eng/Snx6/Adamtsl2/Tgfbr3l/Eid2/Skil/Zeb1/Slc2a10/Nrep/Peg10
BP	GO:0021953	central nervous system neuron differentiation	-1.10595	0.603959	Ephb6/Tal1/Ulk1/Nanos1/Pafah1b1/Smo/Hsp90aa1/Plxna4/Sox4/Samd4b/Dclk2/Ptk2/Crk/Rora/Scn1b/Prox1/Csf1r/Ephb3/Ryk/Ptger3
BP	GO:0060193	positive regulation of lipase activity	1.10591	0.648873	Ccl5/Nr1h3/Agt/Flt1/Ang/Gpr55/Apoc2/Fgf2
BP	GO:0002476	antigen processing and presentation of endogenous peptide antigen via MHC class Ib	1.10588	0.65935	H2-T22/Gm8909/H2-T23/H2-K1/H2-Q2/H2-Q1/H2-T24/H2-M2/H2-M3/H2-Q10
BP	GO:0002484	antigen processing and presentation of endogenous peptide antigen via MHC class I via ER pathway	1.10588	0.65935	H2-T22/Gm8909/H2-T23/H2-K1/H2-Q2/H2-Q1/H2-T24/H2-M2/H2-M3/H2-Q10
MF	GO:0071933	Arp2/3 complex binding	1.1058	0.65935	Iqgap2/Ap1ar/Whamm/Gmfg
BP	GO:0002706	regulation of lymphocyte mediated immunity	1.10573	0.600489	Sh2d1b1/C3/Il18r1/Klrb1b/Il7r/Cd24a/Rasgrp1/Ccr2/Klrk1/Dpp4/Malt1/Il1r1/Lamp1/Stx7/Tnfsfm13/Spn/Kmt5c/Il6/Hspa8/H2-T22/Pagr1a/Ptprc/Cd226/Klre1/Msh2/Havcr2/Tbx21/Gm8909/P2rx7/Supt6/Tnfsf13/Serpinb9/B2m/Vsir/Cd40
MF	GO:0022843	voltage-gated cation channel activity	-1.1057	0.638022	Kcna4/Cacna2d2/Cacna2d3/Tmc1/Cnr1/Kcnd2/Cacng7/Kcnc2/Cacna1c/Kcnh6/Kcnh2/Cacna1g/Tpcn1/Kcnb1/Cacna1d/Marcksl1/Kcna7/Tspoap1/Kcnj12/Kcnma1/Hcn2/Ncs1
BP	GO:0060840	artery development	1.10533	0.634835	Ndst1/Akt3/Cxcr4/Plxnd1/Apoe/Luzp1/Vegfa/Wnt11/Jag1/Eya1/Tbx1/Hes1/Ldlr/Ap2b1/Lox/Nrp1
BP	GO:0051592	response to calcium ion	1.10533	0.619001	Rasgrp2/Trpm2/Apobec1/Cpne2/Thbs1/Slc25a24/Itpr3/Iqgap1/Fos/Mcoln1/App/Anxa5/Anxa7/Alg2/Cpne7/Pdcd6/Cpne4/Alox5ap/Dmtn/Syt1/Nfatc3/P2rx7
BP	GO:0032368	regulation of lipid transport	1.10519	0.615942	Pon1/Nr1h3/Cyp4f18/Thbs1/Apoe/Agt/Pltp/Abca2/Apoc2/Dgat1/Srebf2/Irs2/Tnfrsf11a/Nucb2/Triap1/Nus1/Ldlrap1/Anxa2/Scp2/P2rx7/Sirt1/Washc1/Gps2/Pla2g3/Atp8a1/Syk
BP	GO:0042780	tRNA 3'-end processing	1.10511	0.683695	Elac1
CC	GO:0017119	Golgi transport complex	1.10509	0.665499	Cog1/Cog7/Golga3/Cog5
BP	GO:0002328	pro-B cell differentiation	1.10504	0.663589	Flt3/Hes1/Sos2
MF	GO:0046624	sphingolipid transporter activity	1.10502	0.663589	Gltp/Pltp/Abca2/Plekha3/Abcb1a/Mfsd2b
MF	GO:0019789	SUMO transferase activity	1.10489	0.65935	Cdkn2a/Hdac4
BP	GO:0032098	regulation of appetite	1.10487	0.665499	Bbs2/Nucb2/Bbs4/Npff/Mkks
BP	GO:0045745	positive regulation of G protein-coupled receptor signaling pathway	1.10475	0.656437	C3/Acpp/App/Fpr2
BP	GO:0099024	plasma membrane invagination	1.10473	0.622249	C3/Cd36/Stap1/Thbs1/Siglece/Ano6/Gsn/Pparg/Itgb2/Trem2/Treml4
BP	GO:0042471	ear morphogenesis	-1.10472	0.641608	Ephb2/Insig1/Tbx18/Gata2/Prrx1/Fzd3/Gas1/Rest/Sox2/Pcdh15/Ntn1/Tmie/Sall1/Msx1/Insig2/Myc/Eya4/Cdh23/Dll1/Hpn/Myo6/Zeb1/Clic5/Edn1/Vangl2/Whrn
BP	GO:0048608	reproductive structure development	-1.10472	0.582956	Il1a/Inhba/Syde1/Bcl2l11/Col9a3/Brip1/Lif/Sf1/Gata2/Arid5b/Lgr4/Dedd/Tbx3/Ctnnb1/Trim28/Map3k4/Plcd3/Ppard/Notch1/Ggnbp2/Sox2/Erf/Fzd5/Afp/Rab13/Wnt7b/Tnc/Fanca/Serpine1/Mmp2/H3f3b/Fem1b/Foxc1/Ctsb/Ascl2/Frs2/Stra6/Kitl/Vash1/Runx1/Hsd17b4/Ccnf/Cul7/Socs3/Jmjd1c/Etnk2/Brca2/Rnase10/Hif1a/Dazap1/Plk4/Icam1/E2f8/Kif18a/Pdgfra/Umodl1/Spata2/Aspm/Serpinf1/Insl3/Adgrg1/Serpine2/Hmgb2/Map7/Cdkn1c/Hnrnp…
BP	GO:0070059	intrinsic apoptotic signaling pathway in response to endoplasmic reticulum stress	1.1046	0.632879	Rnf186/Spop/Ern1/Bcl2l1/Map3k5/Lrrk2/Hyou1/Bcl2/Wfs1/Grina/Casp9/Itpr1/Nck2/Apaf1/Sirt1
CC	GO:0005736	RNA polymerase I complex	-1.10451	0.665615	Cd3eap/Polr1e/Polr1d/Polr2k/Polr1a/Twistnb/Polr2l/Polr2h/Znrd1
MF	GO:0005242	inward rectifier potassium channel activity	-1.1045	0.673139	Kcnj10/Kcnk1/Kcnj2/Kcnj16/Kcnh6/Kcnh2/Kcnj12
BP	GO:0002260	lymphocyte homeostasis	1.10448	0.623731	Tnfsf13b/Pirb/Gapt/Cd74/Cd24a/Cd44/Ikbkb/Ahr/Dnaja3/Lmo1/Sos2/Bcl2/Tcirg1/Il2ra/Dock10/Rps6
BP	GO:0072659	protein localization to plasma membrane	1.10428	0.568965	Pid1/Myo5a/Dennd4c/Pacs2/P2ry1/Ptpn9/Flot2/Acsl3/Lgals3/S100a10/Stx3/Fyb/Ikbkb/Zdhhc23/Zdhhc3/Mmp14/Palm/Rsc1a1/Plekhf1/Ankrd39/Vamp4/Bcl2l1/Tmbim1/Rap2a/Golph3l/Rapgef6/Rapgef2/Snx27/Bag4/Pgap2/Kif13a/Stx7/Rab3b/Cdh1/Ehd4/Rangrf/Trem2/Ppp2r5a/Ezr/Bbs2/Lypd1/Rab3a/Pigw/Lrp6/Tspan32/Ramp3/Dlg1/Rab26/Rack1/Ppp1r9b/Pkp3/Atp2b4/Vti1b/Ldlrap1/Nectin3/Slc9a3r1
BP	GO:1901654	response to ketone	1.10427	0.616908	Acaca/Nr1h3/Htr7/Ncoa1/Ncoa2/Smyd3/Ahr/Bcl2l1/Eif4ebp1/Tgfb3/Hsf1/Ptger2/Fbxo32/Ccr7/Akap8/Trerf1/Src/Map4k1/Tfap4/Klf9/Casp9/Aqp1/Jak2/Cdc5l/Abhd2/Sirt1/Adcy2/Ndor1/Rwdd1/Ptger4
BP	GO:0062208	positive regulation of pattern recognition receptor signaling pathway	1.10397	0.656437	Cd300ld3/Ptpn22/Nr1h3/Tlr4/Ltf/Treml4/Cyba/Lbp/Wdfy1/Mfhas1
BP	GO:0090382	phagosome maturation	-1.10395	0.672044	Rab20/Rab31/Unc13b/Coro1a/Rab34
BP	GO:0032049	cardiolipin biosynthetic process	-1.10393	0.682677	Tamm41/Ptpmt1/Crls1/Pla2g6/Plscr3/Pgs1
MF	GO:0004435	phosphatidylinositol phospholipase C activity	1.10391	0.659485	Ccl5/Gdpd5/Ccr1/Plcb2/Plcb1/Plch1
MF	GO:0004629	phospholipase C activity	1.10391	0.659485	Ccl5/Gdpd5/Ccr1/Plcb2/Plcb1/Plch1
BP	GO:0019377	glycolipid catabolic process	1.10381	0.665499	Gm2a/Psap/Galc/Naga
BP	GO:0046479	glycosphingolipid catabolic process	1.10381	0.665499	Gm2a/Psap/Galc/Naga
BP	GO:1904776	regulation of protein localization to cell cortex	-1.1038	0.688345	Sapcd2/Plk1/Gpsm2
MF	GO:0004984	olfactory receptor activity	1.10366	0.622765	Olfr344/Olfr433/Olfr98/Olfr1388/Olfr715/Olfr111/Olfr1356/Olfr943/Olfr70/Olfr307/Olfr1440/Olfr552/Olfr1344/Olfr1030/Olfr796/Olfr77/Olfr652
CC	GO:0015030	Cajal body	-1.10356	0.663589	Wrap53/Nop58/Cdk2/Zfp473/Oip5/Hnrnpa2b1
BP	GO:0046661	male sex differentiation	-1.10341	0.640013	Il1a/Inhba/Bcl2l11/Col9a3/Brip1/Sf1/Arid5b/Lgr4/Tbx3/Ctnnb1/Sox2/Rab13/Fanca/H3f3b/Hsd17b4/Jmjd1c/Bmpr1a/Rnase10/Icam1/Kif18a/Pdgfra/Spata2/Aspm/Insl3/Adgrg1/Hmgb2/Map7/Nup210l/Hmga2
BP	GO:0045851	pH reduction	1.10337	0.646227	Slc11a1/Slamf8/Dmxl2/Atp6v0d2/Bcl2/Tcirg1
BP	GO:0007601	visual perception	-1.10334	0.641608	Cfh/Col2a1/Pde6h/Dll4/Crygn/Mfrp/Cln5/Rdh10/Bbs1/Gnat2/Sema5b/Cln8/Gjc1/Ndufs4/Trpm1/Aoc2/Pcdh15/Gpr179/Lamc3/Rdh5/Sema5a/Reep6/Rho/Opa3/Guca1a/Rlbp1/Glrb/Slc4a7/Cryba4/Rpgrip1/Clic5/Crybb1/Lamb2
BP	GO:0033146	regulation of intracellular estrogen receptor signaling pathway	1.10319	0.656437	Carm1/Src/Zfp366/Pagr1a/Phb2/Parp1/Cnot1/Ncoa3/Srarp/Pak1
BP	GO:2000107	negative regulation of leukocyte apoptotic process	1.10318	0.648117	Axl/Ccl5/Cd74/Il7r/Cd44/Hsh2d/Ccr7/Irs2/Slc39a10/Dock8/Noc2l/Fcmr/Serpinb9/Bcl2a1a/Cxcr2/Selenos
BP	GO:0035313	wound healing, spreading of epidermal cells	-1.10318	0.66763	Mmp12/Phldb2/Col5a1
BP	GO:0010829	negative regulation of glucose transmembrane transport	1.10315	0.656437	Pid1/Rsc1a1/Ace/Fabp5/Pea15a/Grk2
BP	GO:0060526	prostate glandular acinus morphogenesis	-1.10311	0.69027	Esr1/Sfrp1/Fgfr2/Frs2
BP	GO:0060527	prostate epithelial cord arborization involved in prostate glandular acinus morphogenesis	-1.10311	0.69027	Esr1/Sfrp1/Fgfr2/Frs2
BP	GO:0051974	negative regulation of telomerase activity	-1.10309	0.674139	Trp53/Mcrs1/Pif1
BP	GO:1900122	positive regulation of receptor binding	1.10307	0.66631	App/Gcm2/Anxa2/B2m
BP	GO:0003175	tricuspid valve development	-1.10306	0.69027	Zfpm1/Bmpr1a
BP	GO:0003186	tricuspid valve morphogenesis	-1.10306	0.69027	Zfpm1/Bmpr1a
BP	GO:1903276	regulation of sodium ion export across plasma membrane	-1.10304	0.69027	Fxyd1/Agrn/Atp1b1/Atp1b3
BP	GO:0021670	lateral ventricle development	-1.10298	0.672009	Dpcd/Kdm2b/Myh10/Numb
BP	GO:0071379	cellular response to prostaglandin stimulus	-1.10295	0.674139	Prkce/Adcy6
BP	GO:0071380	cellular response to prostaglandin E stimulus	-1.10295	0.674139	Prkce/Adcy6
BP	GO:0045926	negative regulation of growth	-1.10294	0.585748	Zfp418/Smad3/Ndufa13/Wnt3/Dab2ip/Hdac2/Ccn3/Socs2/Sema6a/Hyal1/Cdkn2d/Atxn2/Smarca4/Ostn/D7Ertd443e/Sema4d/Myl2/Cxadr/Sema5b/Inhba/Sertad1/Sphk2/Sema3c/Cth/Ppard/Notch1/Ulk2/Gas1/Rtn4/Dnajc2/Nkd1/Psrc1/Ntn1/Yy1/Trp53/Tnr/Apbb2/Dcun1d3/Sema5a/Sema3d/Cryab/Mul1/Dusp10/Tgfb1/Cfl1/Dcbld2/Mapk11/Vgll4/Dact3/Msx1/Minar1/Ifrd1/Cdkn2c/Apbb1/Ulk1/Ip6k2/Hif1a/Rrad/Ptk2/Lgmn/Bcl6/Ccr5/Sema6c/Ptprs/Sema3g/Cg…
BP	GO:0072175	epithelial tube formation	-1.10294	0.621932	Fzd3/Enah/Coq7/Ctnnb1/Rock2/Cdk20/Map3k7/Pfn1/Bcl10/Twist1/Plxnb2/Tgfb1/Sall1/Cfl1/Nckap1/Kdm2b/Casp8/Stil/Hif1a/Nup50/Sox4/Cc2d2a/Dlc1/Cecr2/Vangl2/Sdc4
BP	GO:0010758	regulation of macrophage chemotaxis	1.1029	0.643313	Ccl5/Stap1/Slamf8/Cmklr1/Thbs1/Trpv4/Ptk2b/Ddt/Ccr7
BP	GO:1902855	regulation of non-motile cilium assembly	1.10284	0.663589	Mak/Septin9/Cep135/Bbs4/Dynll1/Dnm2/Htt/Wrap73/Tmem67
BP	GO:0060211	regulation of nuclear-transcribed mRNA poly(A) tail shortening	1.10272	0.65935	Tnrc6c/Pabpc1/Cnot1/Zfp36/Polr2g/Tob1/Tnrc6a/Ago2
BP	GO:0090166	Golgi disassembly	-1.10266	0.69027	Vrk1/Cdk1
BP	GO:0000578	embryonic axis specification	-1.10262	0.672726	Tbx3/Ctnnb1/Frat1/Fzd5/Peg12/Nrarp/Nckap1/Frs2/Stil
BP	GO:0030199	collagen fibril organization	-1.10252	0.646227	Comp/Col1a1/Col11a1/Pxdn/Plod3/Adamts14/Ddr2/Serpinf2/Col2a1/Loxl2/Loxl4/Cyp1b1/Loxl1/Col3a1/Colgalt1/Aebp1/Col1a2/Scx/Col11a2/Foxc1/Serpinh1/Col5a2/Col5a1/Loxl3/Fkbp10/Mmp11
BP	GO:0015914	phospholipid transport	1.10249	0.623731	Kcnn4/Atp8b4/Apoe/Pltp/Ano6/Atp10d/Apoc2/Slc66a2/Ldlr/Atp11b/Abcc1/Plscr1/Triap1
BP	GO:0070200	establishment of protein localization to telomere	-1.10239	0.663589	Cct2/Terf1/Tcp1/Cct6a/Cct8/Wrap53/Cct3/Brca2
BP	GO:0050921	positive regulation of chemotaxis	1.10233	0.608039	Ccl5/Cxcr4/P2rx4/Pla2g7/Cmklr1/Cd74/Thbs1/Ccr1/Vegfa/Ccr2/Stx3/Trpv4/Cxcl14/Kdr/Ano6/F7/App/Fgf2/Ptk2b/Ccr7/Fpr2/Nrp1/Trem2
BP	GO:0010944	negative regulation of transcription by competitive promoter binding	1.10216	0.684615	Dach1/Bhlhe41/Kdm2a
MF	GO:0016308	1-phosphatidylinositol-4-phosphate 5-kinase activity	1.10214	0.685339	Pip4k2b/Pip5k1c/Pip4k2c
BP	GO:0043470	regulation of carbohydrate catabolic process	-1.102	0.656273	Prkaa1/Eif6/Ier3/Ppp1ca/Mif/Cbfa2t3/Mtch2/Slc2a6/Ppp1r3d/Trp53/Zbtb20/Mlxipl/Gpd1/Myc/Scarb2/Hif1a/Actn3/Hmgb1/Stat3/Gck
BP	GO:0048704	embryonic skeletal system morphogenesis	1.10196	0.628699	Ndst1/Runx2/Flvcr1/Hoxa7/Mmp14/Hoxb3/Eya1/Tbx1/Tgfb3/Hoxb4
BP	GO:1901379	regulation of potassium ion transmembrane transport	-1.10194	0.636483	Wnk4/Cav1/Kcnc2/Cd63/Ager/Vamp2/Kcnh2/Ank3/Prkg1/Sumo1/Ank2/Atp1b3/Cacna1d/Ywhae/Kcnip3/Bin1/Ptger3
BP	GO:0034368	protein-lipid complex remodeling	-1.10158	0.672009	Lpl/Abcg1/Scarb1/Mttp/Apob
BP	GO:0034369	plasma lipoprotein particle remodeling	-1.10158	0.672009	Lpl/Abcg1/Scarb1/Mttp/Apob
BP	GO:0060249	anatomical structure homeostasis	-1.10134	0.584482	Nxnl1/Cct8/Pcdh15/Pfkm/Lpcat1/Smg6/P2ry2/Xrcc4/Srf/Pnkp/Scx/Hnrnpu/Col11a2/Vhl/Blm/Rac3/Tub/Ubash3b/Rho/Tgfb1/Xrcc3/Ccne1/Foxc1/Nphp4/Strap/Rad51c/Ptges3/Upf1/S1pr1/Ildr2/Slc12a2/Prom1/Tmem64/Hnrnpc/Pdk4/Nek7/Wrap53/Clcn3/Gcnt2/Mcrs1/Coro1a/Myc/Cracd/Cct3/Hnrnpd/Slc8a2/Pdgfrb/Nanos1/Brca2/Rcn3/Homer2/Rpa2/Akr1b3/Smo/Hsp90aa1/Bsg/Hif1a/Aurkb/Hnrnpa2b1/Slc39a8/Ocln/Kras/Ccne2/Prkcq/Cdh23/Xrcc5/P2rx…
CC	GO:0000428	DNA-directed RNA polymerase complex	-1.10133	0.641608	Polr2l/Trp53/Gtf2a2/Polr2h/Paf1/Pola2/Taf13/Rprd1a/Znrd1/Gtf2a1/Prim1/Psmc5/Taf7/Pex2/Gtf2h2/Tbpl1/Myo6
BP	GO:0014883	transition between fast and slow fiber	-1.10133	0.692329	Tead1/Ppp3ca/Gtf2ird2/Actn3
BP	GO:0035162	embryonic hemopoiesis	-1.1013	0.665499	Lmo2/Kdm1a/Zfpm1/Kitl/Runx1/Pbx1/Tal1/Hif1a/Atf4
MF	GO:0004842	ubiquitin-protein transferase activity	-1.10115	0.579657	Ube2e3/Rnf168/Chfr/Fbxo27/Rnf152/Fbxo30/Ube2k/Rmnd5b/Rbbp6/Rbx1/Trim2/Rnf19b/Rnf113a2/Rnf4/Mul1/Ppp1r11/Med31/Med21/Rnf114/Trim30d/Rnf7/Med11/Traip/Ube2l6/Ube2l3/Ube2j2/Ube2s/Ube2h/Ube2d2a/Arih2/Fbxl3/Ube2m/Nccrp1/Mkrn3/Ube2f/Ube2n/Rc3h2/Asb2/Med7/Trim24/Mex3c/Rad18/Ube2d3/Trim34b/Irf2bpl/Rnf19a/Birc3/Ube2j1/Marchf5/Med10/Rnf138/Dtx3/Rabgef1/Bard1/Rnf122/Eloc/Ccnc/Fbxl22/Fbxo17/Siah1a/Trim47/Dtl/…
MF	GO:0046625	sphingolipid binding	1.10109	0.657453	Cd300lf/Gltp/Map3k1/Pltp/Psap/Phb2/Plekha3/Cerkl
BP	GO:0006611	protein export from nucleus	-1.10103	0.634835	Eif6/Thoc7/Rasl2-9/Nxt1/Thoc3/Ncbp1/Eny2/Nup93/Mdm2/Poldip3/Thoc1/Ahcyl1/Nmd3/Frat1/Nutf2/Ltv1/Ssb/Iws1/Hhex/Strada/Tgfb1/Ythdc1/Zc3h11a/Eif5a/Srsf3/Fyttd1/Egr2/Rangap1/Rrs1/Ankle1/Rbm15b/Ddx39a/Calr/Thoc2l/Ran/Stradb/Cchcr1/Hnrnpa2b1/Ywhae/Bard1/Ptpn14
BP	GO:0007009	plasma membrane organization	-1.10096	0.644962	Xkr6/Plscr3/Baiap2/Cav1/Osbpl2/Asap1/Ank3/Flot1/Abca7/Stx2/Ank2/Col5a1/Myh10/Xkr9/Wasl/Bin2/Baiap2l2/Bin1/Xkr5/Pacsin1/Sptb
BP	GO:1902774	late endosome to lysosome transport	-1.10096	0.69027	Arf1/C9orf72
BP	GO:0045921	positive regulation of exocytosis	-1.10082	0.648873	Itgam/Cacna1g/Stxbp5/Adora3/Tsg101/Unc13b/Ptafr/Glrx/Kcnb1/Stx1a/Rab27a/Ncs1/Sdc4
MF	GO:0001224	RNA polymerase II transcription cofactor binding	-1.10075	0.688345	Thrb/Hdac2/Creb1/Rela
BP	GO:0001764	neuron migration	-1.10072	0.614098	Fat3/Mdk/Flrt2/Chl1/Bbs1/Nrp2/Kif20b/Astn1/Phactr1/Gata2/Katna1/Fzd3/Ctnnb1/Col3a1/Ptprz1/Lrig2/Camk2b/Srf/Ntn1/Dclk1/Nav1/Apbb2/Twist1/Tubb2a/Sdccag8/Plxnb2/Itga3/Mapk8/Gpm6a/Prkg1/Kirrel3/Ulk4/Apbb1/Nsmf/Neo1/Pafah1b1/Hsp90aa1/Pex2/Cxcl12/Myh10/Ptk2/Mef2c/Crk/Ywhae/Aspm/Stat3/Adgrg1/Igsf10/Tubb2b/Cdk5r1
BP	GO:0021591	ventricular system development	-1.10067	0.667978	Dpcd/Cenpf/Kdm2b/Ulk4/Myh10/Numb/Sema6d
BP	GO:0002320	lymphoid progenitor cell differentiation	1.10067	0.65935	Flt3/Kit/Hes1/Sos2/Bcl2
BP	GO:0031295	T cell costimulation	1.10059	0.665499	Tnfsf13b/Cd24a/Dpp4/Lgals1/Tnfrsf14/Cd80/Ccr7/Spn
BP	GO:0007616	long-term memory	1.10051	0.646754	Rgs14/Apoe/Ccnd2/Ldlr/Mtor/Camk4/Snap25/Ctns/Pja2/Ehmt2
BP	GO:0006362	transcription elongation from RNA polymerase I promoter	1.10043	0.68772	Ubtf/Ercc3
BP	GO:0051650	establishment of vesicle localization	-1.1004	0.621932	Eipr1/Sar1a/Picalm/Map4k2/Pafah1b1/Myo19/Hap1/Wasl/Sar1b/Kif23/Kifc1/Rab11a/Tanc2/Myo6/Sec16b/Myo1d/Ykt6/Rab27a/Dpysl2
BP	GO:0090557	establishment of endothelial intestinal barrier	-1.10015	0.682677	Myd88/Icam1/Ptprs
MF	GO:0030228	lipoprotein particle receptor activity	1.10004	0.663589	Cd36/Ldlr/Lrp8/Cxcl16/Lrp6
BP	GO:0051056	regulation of small GTPase mediated signal transduction	-1.10002	0.600293	Map4k4/Cdh2/Kif14/Sipa1l1/Pdgfrb/Lpar2/Plekhg2/Foxm1/Camk2d/Sh2b2/Arhgef5/Cadm4/Kank1/Rabgef1/Psd/Crk/Gpr17/Ppp2cb/Bcl6/Kalrn/Kras/Ect2/Ralgps2/Dlc1/Plekhg5/Adgrg1/Arhgef40/Vav2/F2r/Csf1/Stmn1/Farp1/Tnfaip1/Tiam1/Arhgef25
BP	GO:0002690	positive regulation of leukocyte chemotaxis	1.09998	0.612754	Ccl5/Pla2g7/Cmklr1/Cd74/Thbs1/Ccr1/Vegfa/Ccr2/Trpv4/Cxcl14/Ano6/F7/App/Ptk2b/Ccr7/Fpr2
BP	GO:0050996	positive regulation of lipid catabolic process	-1.09994	0.688196	Twist1/Daglb/Adora1/Prkce
BP	GO:1903306	negative regulation of regulated secretory pathway	1.09991	0.65935	Abr/Cd84/Ccr2
BP	GO:0072001	renal system development	-1.09987	0.599461	Ovol1/Tfap2b/Emx2/Tbx18/Bcl2l11/Robo2/Lif/Klf15/Arid5b/Bmper/Lgr4/Pspn/Ctnnb1/Notch1/Dchs1/Enpep/Wnk4/Smad1/Wnt7b/Myo1e/Jmjd6/Lama5/Ilk/Tgfb1/Cflar/Sall1/Cenpf/Spry1/Itga3/Foxc1/Gpr4/Stra6/Prom1/Kirrel3/Pbx1/Snx17/Myc/Pdgfa/Pdgfrb/Akr1b3/Smo/Sox4/Ttc8/Cc2d2a/Id2/Mef2c/Pdgfra/Tet2/Lzts2/Dll1/Glis2/Basp1/Timeless/Anks6/Cdkn1c/Adamts1/Nfia/Adamts16/Itgb3/Vangl2/Klhl3/Lamb2/Efnb2
MF	GO:0016798	hydrolase activity, acting on glycosyl bonds	1.09986	0.606437	Gm2a/Lyz2/Man2b1/Lyz1/Il18r1/Hpse/Mogs/Macrod1/Man2a1/Il1r1/Bst1/Chil3/Man2c1/Cd38/Hyal5/Tlr4/Tlr11/Gbe1/Psap/Galc
BP	GO:0046164	alcohol catabolic process	1.09979	0.663589	Inpp5j/Cyp27a1/Apoe/Hsd3b7/Synj2
BP	GO:0015893	drug transport	-1.09978	0.674139	Slc46a1/Tmem30a/Atp8b1
MF	GO:0001216	DNA-binding transcription activator activity	-1.09968	0.581309	Zfp715/Irf4/Zfp600/Zfp654/Fosl1/Arntl/Klf7/Sall2/Csrnp1/Tfdp1/Jund/Mef2b/Arid3a/Mdm2/Creb1/Plagl2/Ovol1/Tfap2b/Gabpa/Onecut2/Gm14434/Sox21/Klf15/Gata2/Vezf1/Prrx1/Zfp131/Pou1f1/Rfx2/Gmeb1/Batf/Mitf/Sox2/Ebf3/Hsf2/Smad1/Sox10/Srf/Pou3f1/Scx/Zfp62/Trp53/Twist1/Pou5f2/Bach1/E2f2/Foxc1/Grhl1/Npas4/Nfya/E2f1/Nr4a1/Smarcd3/Zscan21/Zfp580/Relb/Nrf1/Egr2/Spi1/Nfyb/Runx1/Erg/Msx1/Fubp3/Pbx1/Klf6/Nfkb2/Tbx…
BP	GO:0150115	cell-substrate junction organization	-1.09963	0.639214	Map4k4/Coro2b/Phldb2/Lims1/Actg1/Actn1/Ptk2/Itga5/Dlc1/Ptprk/Itgb3/Sdc4
BP	GO:0061458	reproductive system development	-1.09954	0.584482	Il1a/Inhba/Syde1/Bcl2l11/Col9a3/Brip1/Lif/Sf1/Gata2/Arid5b/Lgr4/Dedd/Tbx3/Ctnnb1/Trim28/Map3k4/Plcd3/Ppard/Notch1/Ggnbp2/Sox2/Erf/Fzd5/Afp/Rab13/Wnt7b/Tnc/Fanca/Serpine1/Mmp2/H3f3b/Fem1b/Foxc1/Ctsb/Ascl2/Frs2/Stra6/Kitl/Vash1/Runx1/Hsd17b4/Ccnf/Cul7/Socs3/Jmjd1c/Etnk2/Brca2/Rnase10/Hif1a/Dazap1/Plk4/Icam1/E2f8/Kif18a/Pdgfra/Umodl1/Spata2/Aspm/Serpinf1/Insl3/Adgrg1/Serpine2/Hmgb2/Map7/Cdkn1c/Hnrnp…
BP	GO:0006024	glycosaminoglycan biosynthetic process	1.09945	0.658289	Dse/Xylt2/Xylt1/Chst12/Pxylp1/Ext1/B4galt7/Ugdh
BP	GO:0010867	positive regulation of triglyceride biosynthetic process	1.09933	0.663589	Nr1h3/Dgat1/Ldlr/Dgat2
BP	GO:1900452	regulation of long-term synaptic depression	-1.09898	0.675772	Ager/Adcy8/Kcnb1/Ppp1r9a/Adora1
MF	GO:0043047	single-stranded telomeric DNA binding	-1.09897	0.675772	Ctc1/Terf2/Rpa1/Terf1/Rpa2/Hnrnpa2b1
BP	GO:0090037	positive regulation of protein kinase C signaling	1.09894	0.667316	Vegfa/Wnt11/Cd40/Adgrv1/Adra1a
BP	GO:0046660	female sex differentiation	1.09873	0.643	Axl/Dach1/Agt/Vegfa/Kdr/Ahr/Bcl2l1/Kmt2b/Kit/Tiparp/Gnrh1/Src/Bcl2/Lhfpl2/Arrb1/Grk2
BP	GO:0071649	regulation of chemokine (C-C motif) ligand 5 production	1.09864	0.68772	Trpv4/Mavs/Mcoln2
BP	GO:2000638	regulation of SREBP signaling pathway	-1.09864	0.684541	Insig1/Insig2/Lpcat3
BP	GO:0120192	tight junction assembly	-1.09847	0.65935	Cldn15/Rock2/Mpp7/Esam/Fzd5/Srf/Rab13/Cdh5/Tnf/Cldn7/Nphp4/Ramp2/Actg1/Ocln/Ect2/Pecam1
BP	GO:0009615	response to virus	1.09833	0.573011	Itgax/Ccl5/Flt3/Ptpn22/Irak3/Ifnlr1/Apobec1/Il10rb/Oas1g/Oas3/Bcl2l1/Ifitm6/Mavs/Cd8a/Exosc5/Ext1/Pcbp2/Spn/Bcl2/Tagap/Trim25/Samhd1/Lcn2/Lyst/Plscr1/Treml4/Traf3ip1/Tspan32/Il6/Ifngr1/Ifitm2/Fgl2/Mapk14/Polr3b/Irf2/Tgtp1/Wdfy4/Ptprc/Nt5c3/Phb2/Trim11/Il2ra/Nlrx1/Nop53
BP	GO:1904732	regulation of electron transfer activity	1.09818	0.688345	Alox5/Phb2/Cox17
CC	GO:0030141	secretory granule	1.0981	0.573051	Lyz2/Slc11a1/Myo5a/Dennd4c/Lyz1/Cav2/Flot2/Thbs1/Adam8/Napsa/Itpr3/Vegfa/Dpep3/Ctsg/Stx3/Penk/Acpp/Dmxl2/Cd177/Lamp1/Rab4a/F5/Lrguk/Kit/Tgfb3/Anxa7/Cep131/Vps13a/Pf4/Stxbp2/Itgb2l/Tmprss4/Stx7/Rab3b/Cd38/Hyal5/Prtn3/Ltf/Ctnna1/Ap2a2/Ctsh/Rab3a/Fam170b/Rab26/Tcirg1/Itpr1/Aqp1/Vps33b/Spink2/Dkkl1/Fndc3a/Abhd2/Rph3a/Syt1/Sun1/Scnn1a/Trim36/Itpr2/Spaca9/Serpini1/Camp/Slc2a3
MF	GO:0004771	sterol esterase activity	1.09808	0.688345	Lipa/Lipe
MF	GO:0015269	calcium-activated potassium channel activity	1.09794	0.672009	Kcnn4
BP	GO:0014068	positive regulation of phosphatidylinositol 3-kinase signaling	1.09787	0.638534	Ccl5/Agt/Rara/Flt1/Kdr/Nrg1/Fgr/Fpr2/Hgf/Cbl/Pld2/Cat/Serpina12/Jak2/Hcst
BP	GO:0090241	negative regulation of histone H4 acetylation	-1.09784	0.684541	Pih1d1/Ctbp1/Spi1/Taf7
BP	GO:0002349	histamine production involved in inflammatory response	-1.0976	0.684541	Snx4/Adora3/Ywhaz
BP	GO:0002441	histamine secretion involved in inflammatory response	-1.0976	0.684541	Snx4/Adora3/Ywhaz
BP	GO:0002553	histamine secretion by mast cell	-1.0976	0.684541	Snx4/Adora3/Ywhaz
BP	GO:0051051	negative regulation of transport	-1.09746	0.584482	Ephb2/Gnao1/Il33/Insig1/Lyplal1/Actn2/Sirt4/Lif/Lrpap1/Cnr1/Stx1b/Oaz1/Crhr2/Lgr4/Atp1a2/Pde1c/Yrdc/Notch1/Rest/Apoc1/Arl6ip5/Pkdcc/Lrrtm2/Rhoq/Tlr2/Wnk4/Yod1/Cav1/Usp2/Tmbim6/Fcgr2b/Ankrd13b/Idh2/Tnf/Ndfip1/Oaz2/Twist1/Cryab/Ppp2ca/Ppp1r11/Rap1a/Tgfb1/Il1rn/Nup153/Map1b/Kcnh2/Rab33b/Ank3/Igfbp3/Lgals9/Stxbp3/Tnfrsf1a/Prkg1/Hdac1/Rangap1/Abca7/Arfip1/Sumo1/Nmb/Map4k4/Coro1a/Myc/Tbc1d4/Pde3b/Cyfip…
BP	GO:0071229	cellular response to acid chemical	-1.09744	0.644962	Glra3/Rragd/Col3a1/Col1a2/Castor2/Spaar/Tnf/Mmp2/Lars/Dnmt3a/Npas4/Slc38a9/Klf2/Col5a2/Nsmf/Cpeb4/Pdgfra/Sesn3/Zeb1
BP	GO:1990868	response to chemokine	1.09721	0.652745	Ccl5/Cxcr4/Ccl17/Ccr1/Gpr35/Ptk2b/Dusp1/Pf4/Lox/Trem2/Cxcl1/Ccl7/Dock8/Cxcl13/Grk2
BP	GO:1990869	cellular response to chemokine	1.09721	0.652745	Ccl5/Cxcr4/Ccl17/Ccr1/Gpr35/Ptk2b/Dusp1/Pf4/Lox/Trem2/Cxcl1/Ccl7/Dock8/Cxcl13/Grk2
BP	GO:0006953	acute-phase response	-1.09718	0.665499	Tnf/Il1rn/Cd163/Serpina3n/Ccr5/Stat3/Ptger3
BP	GO:0086100	endothelin receptor signaling pathway	-1.09692	0.696829	Bcar1/Edn1
BP	GO:0070986	left/right axis specification	1.09691	0.6809	Hspb11/Notch2
BP	GO:0016559	peroxisome fission	-1.09689	0.69027	Pex11g/Fis1/Sec16b
BP	GO:0090232	positive regulation of spindle checkpoint	-1.09676	0.684703	Xrcc3/Ndc80/Mad2l1
BP	GO:0090267	positive regulation of mitotic cell cycle spindle assembly checkpoint	-1.09676	0.684703	Xrcc3/Ndc80/Mad2l1
CC	GO:0030139	endocytic vesicle	1.09676	0.578225	Slc11a1/Scimp/Fth1/Itsn1/Trf/Flot2/Adam8/Uvrag/Dpp4/Ftl1/Kif16b/Gsn/Vamp4/Capg/Lamp1/Fmnl1/Rapgef6/Rapgef2/Vim/Stxbp2/Vps26b/Ctla4/Stx7/Ap2b1/Ehd4/Rab11fip3/Ap2a2/Rab7b/Mtor/Ctss/Vps11/Tcirg1/Tbc1d5/Snap91
CC	GO:0001740	Barr body	-1.09673	0.698482	Smchd1/Macroh2a1/Macroh2a2
MF	GO:0016791	phosphatase activity	-1.09657	0.604459	Phlpp1/Ppm1n/Ptpn23/Ptpn1/Plppr5/Mtmr12/Dusp14/Ptprf/Cdc25b/Phpt1/Ppp4c/Ptp4a3/Ptpn12/Nt5dc1/Lrrc2/Ptprt/Cdc25a/Pald1/Ptprz1/Pp2d1/Ppm1b/Dusp15/Nt5m/Inpp5a/Mtmr11/Mtmr14/Timm50/Bpnt2/Ptpdc1/Pnkp/Ppp1r3d/Phlpp2/Ppp6c/Ppp2ca/Ubash3b/Ppp3cb/Plpp1/Dusp10/Phospho1/Pfkfb3/Enoph1/Ptprd/Dusp18/Ppm1j/Ppp1cc/Impa1/Mtmr2/Ppp2r1b/Nt5c2/Ppp2cb/Mtmr10/Eya4/Ptprs/Ptpn21/Lrrc39/Dusp16/Ptprm/Ptpn14/Ptpru/Ppm1e/Cd…
BP	GO:0046476	glycosylceramide biosynthetic process	-1.09654	0.698482	Fa2h/B3galt2/B4galt3/Gal3st1
BP	GO:2000480	negative regulation of cAMP-dependent protein kinase activity	1.09651	0.672044	Prkar1b/Prkar2b/Sirt1
BP	GO:0045471	response to ethanol	1.0965	0.65935	Apobec1/Sdf4/Rara/Eps8/Gnrh1/Bcl2/Tlr4/Ccl7/Cdo1/Adcy7/Eef1b2/Sirt1/Itpr2/Aldh2/Arsa
MF	GO:0042289	MHC class II protein binding	1.09648	0.688345	Cd74/Cd4/Marchf8/Lag3
MF	GO:0031267	small GTPase binding	1.09645	0.554361	Myo5a/Dennd4c/Abr/Plekhg3/Dennd1a/Iqgap2/Tbc1d16/Itsn1/Myo9b/Diaph1/Vcl/Arhgef3/Stxbp6/Rin3/Inf2/Rasgrp1/Rab3gap2/Tbc1d2/Iqgap1/Sorl1/Kif16b/Srgap3/Daam1/Vav3/Rcc1l/Dmxl2/Tbc1d22b/Fmnl1/Rapgef6/Lrrk2/Arhgef37/Mcf2l/Rapgef2/Rapgef4/Micall1/Xpo5/Eps8/Whamm/Tbc1d12/Rasgrp4/Farp2/Itsn2/Sos2/Llgl2/Pard6b/Micall2/Rangrf/Sytl3/Dennd1b/Rab11fip3/Ndrg1/Net1/Fgd4/Rap1gap/Plekhg1/Rab11fip1/Mfn2/Fmnl2/Clec16…
BP	GO:0035739	CD4-positive, alpha-beta T cell proliferation	1.09634	0.670757	Cd44/Vsir/Tarm1/Cd274/Tgfbr2/Ceacam1/Arg2
BP	GO:0000077	DNA damage checkpoint	-1.09634	0.644962	Cry1/Ier3/D7Ertd443e/Cradd/Hus1b/Mdm2/Thoc1/Prkdc/Ints7/Brca1/Rbm38/Rhno1/Fzr1/Trp53/Donson/Topbp1/Tipin/Blm/Fem1b/E2f1/Ticrr/Tiprl/Clspn/Eme1/Rad9b/Rad9a/Dot1l/Rpa2/Sox4/Chek1/Plk1/Dtl/Cdk1/Cdk5rap3
BP	GO:0006613	cotranslational protein targeting to membrane	-1.09631	0.673139	Zfand2b/Srp14/Srp19/Arl6ip1/Tram2
BP	GO:0045185	maintenance of protein location	-1.09631	0.644962	Tspo/Rer1/Cav1/Arl2bp/Pfn1/Hnrnpu/Ltbp1/Lats1/Ank3/Pfn4/Lgals9/Rangap1/Thra/Cops9/Kdelr3/Insig2/Sun2/Nfkbib/Bard1/Tacc3/Kdelr2/Nbl1/Adcy6
BP	GO:0010498	proteasomal protein catabolic process	-1.0963	0.584436	Chfr/Usp5/Yod1/Cav1/Fbxo27/Hfe/Dnajb12/Psme2/Fbxl18/Ube2k/Rmnd5b/Fzr1/Rbx1/Psmb2/Trim2/Vhl/Edem2/Rnf19b/Rnf4/Psmd7/Tmub2/Psma2/Psma5/Csnk1a1/Ube2j2/Ube2s/Psmd14/Ube2h/Mapk8/Gipc1/Pcnp/Psma4/Herpud1/Arih2/Csnk1e/Psmb7/Psmb5/Psma1/Psma3/Ccnf/Fbxl3/Nccrp1/Psmc5/Sumo1/Psmb4/Fbxo48/Cdc27/Psmb6/Sgtb/Kif14/Marchf7/Ube2d3/Rhbdf1/Rcn3/Rnf19a/Ube2j1/Anapc7/Plk1/Spsb1/Ppp2cb/Rnf122/Fbxl22/Fbxo17/Pmp22/Siah1…
BP	GO:0060561	apoptotic process involved in morphogenesis	-1.09624	0.6809	Bcl2l11/Notch1/Fzd5/Wnt7b/Cryab/Foxc1/Tnfrsf1a/Spi1/Ppp2r1b/Jag2
BP	GO:1904018	positive regulation of vasculature development	-1.09619	0.615114	Gata2/Cyp1b1/Sod2/Cx3cr1/Bmper/Cth/Notch1/Rtn4/Brca1/Anxa3/Smad1/Rhoj/Cdh5/Rhob/Rras/Serpine1/Sema5a/Rap1a/Mydgf/Cflar/Grn/Tmem100/Tnfrsf1a/Slc39a12/Runx1/Ccr3/Aplnr/Zc3h12a/Pik3r6/Ramp2/Eng/Epha1/Hif1a/C5ar1/Hmgb1/Itga5/Btg1/Stat3/Dll1/Ets1/Plcg1/Gab1/Hmga2/Jup/Itgb3/Efnb2
BP	GO:1903532	positive regulation of secretion by cell	-1.09611	0.594999	Lif/Stx1b/Pla2g6/Gata2/Crhr2/Sphk2/Cadm1/Myo18a/Ppard/Rtn4/C1qtnf3/Il2/Pck2/Pfkm/Rab8b/Tlr2/Snx4/C2cd2l/P2ry2/Arf6/Gapdh/Hfe/Mpc2/Tnf/Pcp4/Ppp3cb/Tgfb1/Itgam/Cacna1g/Stxbp5/Abcg1/Adora3/Selenot/Slc12a2/Tsg101/Adcy8/Oga/Runx1/Unc13b/Nmb/Ptafr/Glrx/Apbb1/Ptbp1/Kcnb1/Cacna1d/Bsg/Hif1a/Cxcl12/Sox4/Stx1a/Myh10/Gabbr1/Camk2n1/Sec24a/Prkcq/Gck/Prkce/Plcd1/Rab27a/Dpysl2/Edn1/Trpm4/Ncs1/Nlgn2/Sdc4/Rab34
BP	GO:0032878	regulation of establishment or maintenance of cell polarity	1.0961	0.663589	Flot2/Arfgef1/Gsn/Ptk2b/Llgl2/Dock8/Bcas3/Shtn1
BP	GO:0001569	branching involved in blood vessel morphogenesis	1.09605	0.65935	Cxcr4/Plxnd1/Vegfa/Flt1/Kdr/Ahr/Tbx1/Nrp1/Stk4/Ppp3r1/Gbx2/Nfatc3/Ednra
BP	GO:0032799	low-density lipoprotein receptor particle metabolic process	-1.09592	0.681314	Furin/Mylip/Cnpy2/Sec24a/Hnrnpk/Itgb3
MF	GO:0097493	structural molecule activity conferring elasticity	1.09589	0.68772	Emilin2/Ahnak
BP	GO:0050849	negative regulation of calcium-mediated signaling	1.09582	0.65935	Fkbp1b/Gsto1/Homer3/Mtor/Chp1/Itpr1/Gstm7/Mapk7/Atp2b4
BP	GO:0048016	inositol phosphate-mediated signaling	-1.0958	0.65587	Lmcd1/Inpp5a/Cmya5/Camta1/Tnf/Ppp3cb/Sppl3/Ptbp1/Homer2/Actn3/Rcan1/Dyrk2/Edn1
MF	GO:0017022	myosin binding	-1.09578	0.648873	Trim2/Vamp2/Stxbp5/Gipc1/Llgl1/Coro1a/Iqgap3/Myo19/Hap1/Stx1a/Mybpc3/Rab11a/Mlph/Pycard/Fus/Rab27a
BP	GO:0009163	nucleoside biosynthetic process	1.09572	0.663589	Nt5e/Aprt/Adal/Guk1
BP	GO:0042451	purine nucleoside biosynthetic process	1.09572	0.663589	Nt5e/Aprt/Adal/Guk1
BP	GO:0042455	ribonucleoside biosynthetic process	1.09572	0.663589	Nt5e/Aprt/Adal/Guk1
BP	GO:0046129	purine ribonucleoside biosynthetic process	1.09572	0.663589	Nt5e/Aprt/Adal/Guk1
BP	GO:0036303	lymph vessel morphogenesis	-1.09569	0.674139	Ppp3cb/Foxc1/Vash1/Ptpn14/Prox1
BP	GO:0060191	regulation of lipase activity	1.09568	0.640013	Ccl5/Nr1h3/Agt/Rgs2/Flt1/Anxa1/Ang/Gpr55/Apoc2/Fgf2
CC	GO:0030870	Mre11 complex	1.09567	0.688345	Rad50/Nbn/Mre11a/Mrnip
MF	GO:0019834	phospholipase A2 inhibitor activity	1.09566	0.689383	Anxa1/Anxa2/Scgb1a1
BP	GO:0002275	myeloid cell activation involved in immune response	1.09564	0.632355	Abr/Cd84/Rasgrp1/Ccr2/Gab2/Fgr/Cd177/D6Wsu163e/Kit/Itgb2/Stxbp2/Myo1f/Dnase1l3/Tyrobp/Trem2/Lat2/Pld2/Fes
BP	GO:2000351	regulation of endothelial cell apoptotic process	-1.09564	0.660912	Gata2/Cd248/Col18a1/Cdh5/Serpine1/Tnf/Sema5a/Ccl12/Ager/Angptl4/Ramp2/Tnip2/Icam1/Plcg1/Ecscr
BP	GO:0048705	skeletal system morphogenesis	1.0956	0.570548	Ndst1/Runx2/Acp5/Sh3pxd2b/Flvcr1/Thbs1/Fbn2/Vegfa/Trpv4/Rara/Hoxa7/Mmp14/Hoxb3/Carm1/Fgr/Eya1/Tifab/Tbx1/Sik3/Rarg/Tgfb3/Tiparp/Ext1/Hoxb4
BP	GO:0032735	positive regulation of interleukin-12 production	1.09557	0.645447	Scimp/Flt3/Cd36/Ccr7/Tlr4/Plcb1/Mapk14
MF	GO:0005160	transforming growth factor beta receptor binding	-1.09555	0.684541	Lefty1/Tgfb1/Snx25/Tgfbrap1/Eng/Snx6/Tgfbr3l
BP	GO:0010712	regulation of collagen metabolic process	-1.09541	0.660912	Scx/Suco/Serpine1/Errfi1/Rap1a/Tgfb1/Ager/Ltbp1/Pdgfrb/Eng/Il18/F2r
BP	GO:0110011	regulation of basement membrane organization	-1.09535	0.698527	Clasp1/Phldb1/Clasp2/Phldb2
BP	GO:1904259	regulation of basement membrane assembly involved in embryonic body morphogenesis	-1.09535	0.698527	Clasp1/Phldb1/Clasp2/Phldb2
BP	GO:1904261	positive regulation of basement membrane assembly involved in embryonic body morphogenesis	-1.09535	0.698527	Clasp1/Phldb1/Clasp2/Phldb2
BP	GO:2001197	basement membrane assembly involved in embryonic body morphogenesis	-1.09535	0.698527	Clasp1/Phldb1/Clasp2/Phldb2
BP	GO:0042249	establishment of planar polarity of embryonic epithelium	-1.0951	0.663727	Dvl3/Cthrc1/Sfrp1/Ptk7/Pafah1b1/Vangl2
BP	GO:0044264	cellular polysaccharide metabolic process	1.095	0.628314	Ndst1/B3gnt8/Prkag2/Aoah/Ppp1r3e/Gyg/Ext1/Irs2/Pygb/Mtor/Ugp2/B3gnt7/Gbe1
BP	GO:0060348	bone development	1.09494	0.578505	Runx2/Acp5/Papss2/Sh3pxd2b/Thbs1/Notch2/Trpv4/Rara/Kdr/Ano6/Mmp14/Carm1/Xylt1/Tifab/Sik3/Ryr1/Rarg/Kit/Dym/Ext1/Hoxb4/Lox/Src/Tyrobp/Ltf
BP	GO:0019751	polyol metabolic process	-1.09491	0.649949	Ip6k1/Sphk2/Pou1f1/Tpi1/Inpp5a/Pck2/Itpkb/Acer3/Nudt3/Plpp1/Sord/Prkg1/Plek/Itpkc/Coq2/Ptafr/Pcbd1/Isyna1/Impa1/Mtmr2/Akr1b3/Ip6k2/Dhfr/Plcg1/Plcd1/Galk1/Grk3
BP	GO:0019985	translesion synthesis	-1.09488	0.673139	Pole2/Pclaf/Pcna/Dtl
BP	GO:0098957	anterograde axonal transport of mitochondrion	-1.09481	0.698713	Agtpbp1/Trak1/Fez1/Hap1
BP	GO:0070232	regulation of T cell apoptotic process	1.09481	0.65935	Siglec1/Ccl5/Il7r/Adam8/Lgals3
BP	GO:0051588	regulation of neurotransmitter transport	-1.09474	0.648873	Stxbp5/Flot1/Gipc1/Napa/Unc13b/Cspg5/Stx1a/Mef2c/Rap1b/Ppp1r9a/P2rx1/Myo6/Prkce/Ncs1/Itgb3
BP	GO:1903352	L-ornithine transmembrane transport	1.09472	0.691443	Slc7a2
BP	GO:2001054	negative regulation of mesenchymal cell apoptotic process	1.09458	0.688345	Syne1/Tbx1
BP	GO:0006405	RNA export from nucleus	-1.09438	0.656437	Eif6/Thoc7/Rasl2-9/Nxt1/Thoc3/Ncbp1/Eny2/Nup93/Poldip3/Thoc1/Nmd3/Cpsf6/Ltv1/Ssb/Iws1/Nup62/Hhex/Ythdc1/Zc3h11a/Nup153/Eif5a/Srsf3/Fyttd1/Rrs1/Rbm15b/Ddx39a/Thoc2l/Ran/Hnrnpa2b1
BP	GO:0060443	mammary gland morphogenesis	1.09421	0.65935	Cdkn2a/Etv4/Etv5/Src/Vdr/Lrp6/Capn1/Phb2/Ccl11
BP	GO:0046426	negative regulation of receptor signaling pathway via JAK-STAT	-1.09417	0.684541	Ggnbp2/Cav1/Vhl/Ptprd/Socs3/Bcl3/Hmga2
BP	GO:0071985	multivesicular body sorting pathway	-1.09416	0.663589	Sort1/Vps37b/Chmp6/Laptm4b/Rab27a
CC	GO:0030140	trans-Golgi network transport vesicle	1.09415	0.672009	Lyz2/Lyz1/Synrg/Ap1g2/Nrgn/Spg21/Rab8a/Tgoln1
BP	GO:0001936	regulation of endothelial cell proliferation	-1.09405	0.648873	Tnf/Sema5a/Ccl12/Mydgf/Ager/Nrarp/Nr4a1/Zfp580/Vash1/Egfl7/Atoh8/Ccr3/Aplnr/Eng/Cxcl12/Mef2c/Sparc/Egr3/Stat3/Hmgb2/Ptprm/Prox1/Plcg1/Itgb3
BP	GO:0032602	chemokine production	1.09403	0.630181	Ffar2/Ccl5/Cd84/Cd74/Cd24a/Trpv4/Mavs/Tlr4/Trem2/Mefv/Il6/Mbp/Il6ra/Havcr2/Aire/Lbp/Mcoln2
BP	GO:0071417	cellular response to organonitrogen compound	-1.09384	0.580085	Mdm2/Prkci/Golph3/Pkm/Gnao1/Cyp11a1/Tlr6/Insig1/Gabpa/Ptprf/Prkdc/Actn2/Ghr/Akap6/Glra3/Gabrb3/Casp7/Rragd/Nod1/Socs7/Ahcyl1/Ctnnb1/Rock2/Col3a1/Sgk1/Brca1/Pik3r3/Pck2/Rab8b/Rhoq/Tlr2/Larp1/Cav1/Eprs/Rab13/Aplp1/Fcgr2b/Col1a2/Trp53/Castor2/Spaar/Tnf/Mmp2/Shmt1/Shmt2/Blm/Pde3a/Lars/Rap1a/Ager/Mgarp/Dnmt3a/Cfl1/Vamp2/Lpl/Fis1/Slc25a33/Slc38a9/Srsf3/Gpd1/Nr4a1/Adcy8/Pde4d/Bcar1/Rangap1/Rab31/Rab12/P…
BP	GO:1902692	regulation of neuroblast proliferation	-1.09358	0.677691	Ptn/Cx3cr1/Fzd3/Ctnnb1/Notch1/Sox2/Sox10/Trp53/Tgfb1/Kdm1a/Mapk8/Smarcd3/Smo/Hif1a/Aspm
BP	GO:0009445	putrescine metabolic process	1.09343	0.691443	Paox
BP	GO:0042445	hormone metabolic process	-1.09321	0.649432	Slco4a1/Fdx1/Arnt/Bco2/Crabp1/Pcsk2/Gal/Rdh10/Safb/Scg5/Zmpste24/Bbs1/Cyp11a1/Ghr/Furin/Cyp1b1/Stub1/Rest/Corin/Enpep/Afp/Hfe/Stard3/Rbp1/Ctsb/Cyp2d22/Dkk3/Hsd17b4/Plb1/Duoxa1/Hif1a/Pdgfra/Tg/Hpn/Scarb1/Chst8/Kcnma1/Igf1r/Ctsl
CC	GO:0035770	ribonucleoprotein granule	-1.09321	0.602867	Carhsp1/Ddx1/Ddx6/Tial1/Edc3/Larp1/Sncaip/Lsm2/Hnrnpu/Hnrnpa3/Sqstm1/Psma2/Psmc3/Cnot7/Kpna2/Psmc2/Slc39a2/Psma4/Shb/Tubb5/Elavl1/Samd4/Wtip/Top1/G3bp1/Aicda/Hnrnpl/Nfkbiz/Fastkd5/Tnrc6b/Sumo1/Kpnb1/Rc3h2/Pabpc4/Zc3h12a/Rbfox1/Lsm6/Actb/Rbpms/Samd4b/Nynrin/Hnrnpa2b1/Bard1/Mex3a/C9orf72/Hnrnpk/Gabpb1/Shfl/Tuba1a
MF	GO:0001228	DNA-binding transcription activator activity, RNA polymerase II-specific	-1.09313	0.586889	Zfp715/Irf4/Zfp600/Zfp654/Fosl1/Arntl/Klf7/Sall2/Csrnp1/Tfdp1/Jund/Mef2b/Arid3a/Mdm2/Creb1/Plagl2/Ovol1/Tfap2b/Gabpa/Onecut2/Gm14434/Sox21/Klf15/Gata2/Vezf1/Prrx1/Zfp131/Pou1f1/Rfx2/Gmeb1/Batf/Mitf/Sox2/Ebf3/Hsf2/Smad1/Sox10/Srf/Pou3f1/Scx/Zfp62/Trp53/Twist1/Pou5f2/Bach1/E2f2/Foxc1/Grhl1/Npas4/Nfya/Nr4a1/Smarcd3/Zscan21/Zfp580/Relb/Nrf1/Egr2/Spi1/Nfyb/Runx1/Erg/Msx1/Fubp3/Pbx1/Klf6/Nfkb2/Tbx19/My…
MF	GO:0042834	peptidoglycan binding	1.09313	0.688345	Pglyrp1/Trem2
BP	GO:1901608	regulation of vesicle transport along microtubule	1.09309	0.691443	Trim46/Cnih2
BP	GO:0010745	negative regulation of macrophage derived foam cell differentiation	-1.09304	0.695655	Abcg1/Itgb3
BP	GO:0006346	DNA methylation-dependent heterochromatin assembly	-1.093	0.6809	Smarca4/Pphln1/Mbd3/Trim28/Dnmt3a/Hdac1/Aicda/Hells/Tet1
BP	GO:0031110	regulation of microtubule polymerization or depolymerization	-1.09299	0.663727	Cav1/Psrc1/Cdh5/Map1b/Mapk8/Ska1/Map1s/Slc39a12/Clip1/Ska3/Eml4/Hdgfl3/Mapre1/Tpx2/Ckap2/Stmn1/Nav3
BP	GO:0007389	pattern specification process	-1.09292	0.603959	Nrp2/Tgif1/Arc/Nek8/Ttc25/Arl13b/Emx2/Tbx18/Prkdc/Robo2/Bmi1/Syngap1/Sema3c/Tbx3/Ctnnb1/Cdk20/Frat1/Map3k4/Gpr161/Notch1/Ntf5/Gas1/Ift74/Dchs1/Enkur/Sf3b1/Fzd5/Hhex/Srf/Wnt7b/Yy1/Tbx2/Trp53/Lefty1/Dpcd/Peg12/Spry1/Itgam/Foxc1/Nrarp/Nckap1/Frs2/Mapk8/Smarcd3/Kdm2b/Egr2/Tra2b/Lbx1/Msx1/Pbx1/Stil/Tbx19/Bmpr1a/Eng/Smo/Hif1a/Ttc8/Cc2d2a/Rfx3/Mef2c/Gm572/Asph/Chsy1/Dll1/Adgrg1/Nbl1/Anks6/Zeb1/Aurka/Mei…
BP	GO:0003151	outflow tract morphogenesis	1.09285	0.640013	Thbs1/Plxnd1/Vegfa/Wnt11/Rara/Jag1/Eya1/Tbx1/Ryr1/Hes1/Nrp1/Nipbl/Lrp6
BP	GO:0071363	cellular response to growth factor stimulus	-1.09275	0.584482	Ptprf/Cd59a/Onecut2/Adgra2/Acap2/Ptp4a3/Furin/Smoc2/Ptpn12/Ddx5/Ltbp4/Stub1/Bmper/Ctnnb1/Map3k7/Spry4/Notch1/Col3a1/Ntf5/Chst11/Tgfb1i1/Dusp15/Zyx/Rab35/Cav1/Smad1/Nrxn1/Hhex/Arf6/Hfe/Col1a2/Cdh5/Scx/Serpine1/Cd63/Trp53/Lefty1/Fut8/Ilk/Magi2/Rap1a/Tgfb1/Cflar/Cfl1/Amhr2/Spry1/Itga3/Foxc1/Ltbp1/Strap/Frs2/Tmem100/E2f1/Spred3/Crebbp/Nr4a1/Gipc1/Nlk/Stk16/Bcar1/Snx25/Runx1/Msx1/Epn2/Gcnt2/Tmem204/So…
BP	GO:1901725	regulation of histone deacetylase activity	1.09269	0.68772	Vegfa/Lrrk2
MF	GO:0003785	actin monomer binding	-1.09261	0.6809	Myl2/Twf1/Pfn1/Pfn4/Coro1a/Myl4/Prkce
BP	GO:0009218	pyrimidine ribonucleotide metabolic process	1.09256	0.675772	Dhodh/Cad/Uck2
BP	GO:0001946	lymphangiogenesis	-1.09255	0.66763	Ppp3cb/Foxc1/Vash1/Ptpn14/Prox1
BP	GO:1903202	negative regulation of oxidative stress-induced cell death	1.09253	0.65935	Il10/Hsph1/Ncoa7/Lrrk2/Trap1/Hgf/Pde8a/Txn1/Fbxo7/Rack1/Mapk7/Psap/Slc7a11/Nol3/Sirt1/Tbc1d24
BP	GO:1904796	regulation of core promoter binding	-1.09252	0.688518	Ctnnb1/Foxc1/Id2
BP	GO:0071276	cellular response to cadmium ion	-1.09245	0.6809	Mapk8/Chuk/Sumo1/Mt1/Mt2
BP	GO:0007179	transforming growth factor beta receptor signaling pathway	-1.09224	0.616908	Ltbp4/Stub1/Map3k7/Col3a1/Chst11/Tgfb1i1/Dusp15/Zyx/Cav1/Smad1/Col1a2/Cdh5/Trp53/Fut8/Tgfb1/Amhr2/Spry1/Itga3/Ltbp1/Strap/Spred3/Crebbp/Gipc1/Nlk/Snx25/Gcnt2/Bcl9l/Eng/Ptk2/Snx6/Adamtsl2/Tgfbr3l/Eid2/Skil/Zeb1/Slc2a10/Ptprk/Nrep/Peg10
BP	GO:0045624	positive regulation of T-helper cell differentiation	1.0922	0.663589	Ccr2/Rara/Malt1/Anxa1/Ccr7/Myb/Il6
BP	GO:0071426	ribonucleoprotein complex export from nucleus	-1.09219	0.643313	Eif6/Thoc7/Rasl2-9/Thoc3/Ncbp1/Eny2/Nup93/Poldip3/Thoc1/Nmd3/Ltv1/Ssb/Iws1/Hhex/Ythdc1/Zc3h11a/Eif5a/Srsf3/Fyttd1/Rrs1/Rbm15b/Ddx39a/Thoc2l/Ran/Hnrnpa2b1
BP	GO:0044058	regulation of digestive system process	-1.09216	0.671219	Lpcat3/Abcg2/Ptger3
BP	GO:1903707	negative regulation of hemopoiesis	1.09212	0.617145	Cdkn2a/Runx3/Flt3/Cd74/Gpr171/Cd44/Rara/Hoxa7/Anxa1/Gpr55/Ptk2b/Hes1/Tmem176b/Pf4/Pglyrp1/Ctla4/Mafb/Clec2i/Fbxo7/Tmem176a/Tmem131l/Meis1/Fgl2/Zfp35/Tbx21/Zfp36/Hlx/Tnfsf18/Zbtb16/H4c17/Zc3h8/Gas2l1/Klf13/Pilrb1/Zbtb7b/Tcta
CC	GO:0030673	axolemma	-1.09194	0.672009	Robo1/Robo2/Kcnc2/Gabbr1/Adora1/Myo1d
CC	GO:0044853	plasma membrane raft	-1.09192	0.648512	Plpp1/Itgam/Slc2a1/Ctsb/Lcp2/Add3/Flot1/Prkar1a/Adcy8/Tfpi/Cdh2/Bmpr1a/Atp1b3/Smo/Kif18a/Plvap/P2ry12/Dlc1/Scarb1/Cavin1/Myo1d/F2r/Kcnma1/Igf1r
BP	GO:0051006	positive regulation of lipoprotein lipase activity	1.09188	0.691443	Nr1h3/Apoc2
BP	GO:0061365	positive regulation of triglyceride lipase activity	1.09188	0.691443	Nr1h3/Apoc2
BP	GO:1904428	negative regulation of tubulin deacetylation	-1.09184	0.697519	Prkaa2/Prkaa1/Dysf/Tppp
MF	GO:0046977	TAP binding	1.09178	0.672009	H2-K1/H2-Q2/H2-Q1/Tapbp/H2-Q10/Abcb9
CC	GO:0097361	CIA complex	-1.09174	0.708586	Ciao2b/Ciao2a/Mms19
BP	GO:2000811	negative regulation of anoikis	-1.09174	0.678817	Notch1/Cav1/Pdk4/Mcl1/Ptrh2/Ptk2/Itga5
BP	GO:0044546	NLRP3 inflammasome complex assembly	1.0915	0.665499	Cd36/1810058I24Rik/Tlr4/Nlrc3/Mefv
BP	GO:0051452	intracellular pH reduction	1.09147	0.65935	Slc11a1/Slamf8/Dmxl2/Atp6v0d2/Bcl2/Tcirg1
BP	GO:0022617	extracellular matrix disassembly	-1.09132	0.670757	Sema5a/Flot1/Eng/Hpn/Ets1/Fscn1
BP	GO:0032691	negative regulation of interleukin-1 beta production	1.09128	0.663589	Serpinb1a/Acp5/Trem2/Nlrc3/Mefv
MF	GO:0016712	oxidoreductase activity, acting on paired donors, with incorporation or reduction of molecular oxygen, reduced flavin or flavoprotein as one donor, and incorporation of one atom of oxygen	1.09125	0.665499	Cyp2ab1
MF	GO:0015491	cation:cation antiporter activity	1.09104	0.663589	Slc11a1/Slc9a4/Slc24a2/Slc22a4
BP	GO:0031665	negative regulation of lipopolysaccharide-mediated signaling pathway	-1.09093	0.697519	Cactin/Acod1/Prdx2/Trib1
BP	GO:0070848	response to growth factor	-1.09076	0.576756	Ptprf/Cd59a/Onecut2/Adgra2/Acap2/Ptp4a3/Furin/Smoc2/Ptpn12/Ddx5/Ltbp4/Stub1/Bmper/Ctnnb1/Rock2/Map3k7/Spry4/Notch1/Col3a1/Ntf5/Chst11/Zfhx3/Tgfb1i1/Dusp15/Zyx/Sox2/Rab35/Cav1/Smad1/Nrxn1/Hhex/Arf6/Hfe/Col1a2/Cdh5/Scx/Serpine1/Cd63/Trp53/Lefty1/Fut8/Ilk/Magi2/Rap1a/Tgfb1/Cflar/Cfl1/Amhr2/Spry1/Itga3/Foxc1/Ltbp1/Strap/Frs2/Tmem100/E2f1/Spred3/Crebbp/Nr4a1/Gipc1/Nlk/Stk16/Bcar1/Snx25/Runx1/Msx1/Epn2…
BP	GO:0048143	astrocyte activation	1.09076	0.663727	Agt/App/Ldlr/Fpr2/Trem2/Ifngr1
MF	GO:0086080	protein binding involved in heterotypic cell-cell adhesion	-1.09075	0.697519	Izumo1/Cxadr/Nfasc/Nrcam
BP	GO:0051353	positive regulation of oxidoreductase activity	-1.09071	0.659455	Ccs/Ripk3/Kras/Scarb1/Dhfr/Edn1
BP	GO:0016233	telomere capping	-1.09059	0.665499	Rtel1/Tinf2/Prkdc/Map3k4/Smg6/Xrcc4/Pnkp/Nek7/Hnrnpd/Aurkb/Hnrnpa2b1/Prkcq/Nek2
BP	GO:0046173	polyol biosynthetic process	-1.09059	0.651774	Ip6k1/Sphk2/Pou1f1/Pck2/Itpkb/Acer3/Prkg1/Plek/Itpkc/Ptafr/Pcbd1/Isyna1/Akr1b3/Ip6k2/Dhfr/Plcg1/Plcd1
MF	GO:0035258	steroid hormone receptor binding	1.09056	0.634835	Flt3/Nr4a2/Ncoa1/Fkbp4/Ncoa2/Pparg/Trerf1/Src/Zfp366/Snw1/Prmt2/Arrb1/Prpf6/Pagr1a/Parp1/Nsd1/Ncor1/Ppargc1b/Ets2/Ppargc1a/Cnot1
BP	GO:0034756	regulation of iron ion transport	1.09053	0.691443	Trf/B2m/Iscu
BP	GO:0061302	smooth muscle cell-matrix adhesion	-1.09048	0.708586	Plau/Apod/Vtn/Serpine1
BP	GO:0050714	positive regulation of protein secretion	1.0904	0.607624	Kcnn4/Trpm2/Cd36/Gpi1/Il10/Agt/Sorl1/C1qtnf12/Nadk/Ang/Fgr/Clec4n/Pfkfb2/Tgfb3/Golph3l/Rapgef4/Atp13a2/Cd38/Src/Irs2/Cd34/Tlr4/Trem2/Ezr/Clec4e/Sirt3/Il6/Rgcc/Arrb1/Cd300c2/Hcar2/Serp1/Jak2
BP	GO:0043267	negative regulation of potassium ion transport	-1.0904	0.672044	Kcnh2/Ank3/Sumo1/Atf4/Bin1/Ptger3
BP	GO:0071621	granulocyte chemotaxis	1.09039	0.634446	Itga9/Ccl5/Ccl17/Cmklr1/Cd74/Thbs1/Lgals3/Vegfa/Dpp4/Trpv4/Anxa1/Vav3/Jaml/Itgb2/Bst1/Pf4/Ccr7/Cxcl1/Ccl7/Cxcl13/Mapk14/Camk1d/Ccl11/S100a9/Lbp/Ednra/Cxcl17/Tnfsf18/Thbs4/Cxcr2/Sell
BP	GO:0007200	phospholipase C-activating G protein-coupled receptor signaling pathway	-1.09038	0.656437	Gpr17/C5ar1/P2ry12/F2r/Plcd1/Edn1/Ptger3
MF	GO:0031956	medium-chain fatty acid-CoA ligase activity	1.09038	0.688345	Acsl3/Acsl1
CC	GO:0098798	mitochondrial protein complex	-1.09036	0.610586	Ndufa2/Ndufb3/Grpel1/Mrpl46/Cox7c/Mrpl54/Mrps18c/Mrpl44/Uqcr10/Ndufa13/Ndufa8/Mrpl19/Ndufs6/Mrpl17/Pdhb/Atp5e/Timm17a/Ndufb9/Ndufb8/Malsu1/Mrpl13/Atp5j/Mrpl49/Ndufb5/Mrps7/Ndufb7/Sdhb/Mrps11/Cox6a1/Ndufv2/Timm22/Foxred1/Ndufb2/Ndufs1/Micos10/Mrpl18/Mrpl23/Pmpcb/Tomm5/Mrpl35/Uqcrq/Mrpl3/Etfdh/Ndufs4/Ndufa4l2/Mrpl53/Mtx1/Afg3l1/Timm50/Uqcrb/Etfa/Suclg1/Atp5pb/Timm13/Mrpl41/Mrpl20/Atp5j2/Hadha/Supv3…
CC	GO:0016235	aggresome	-1.09031	0.679061	Sqstm1/Pick1/Rangap1/Stradb/Prkcq/Edem1/Sfmbt2
BP	GO:0051101	regulation of DNA binding	-1.09031	0.646227	Lif/Runx1t1/Ctnnb1/Trim28/Rest/Nme1/Cdt1/Twist1/Zfp462/Tgfb1/Ager/Hspa4/Foxc1/Lgals9/E2f1/Mapk8/Msx1/Sumo1/Myc/Dot1l/Smo/Id2/Hmgb2/Nek2/Mdfi
BP	GO:0021885	forebrain cell migration	-1.09005	0.65587	Dab2ip/Egfr/Tyro3/Robo1/Arl13b/Emx2/Socs7/Cx3cr1/Ctnnb1/Rtn4/Efhc1/Rhoa/Srf/Tnr/Rnf7/Sun2/Pafah1b1/Lamb1/Cxcl12/P2ry12/Adgrg1/Fut10/Cdk5r1
BP	GO:0019098	reproductive behavior	1.08999	0.673208	Ncoa1/Ncoa2/App/Drd1/Hdac4/Aplp2/Crebrf
BP	GO:0045059	positive thymic T cell selection	1.08998	0.665499	H2-DMa/Cd74/Ptprc/Cd3g/Dock2
BP	GO:0001935	endothelial cell proliferation	-1.08994	0.644962	Tnf/Sema5a/Ccl12/Mydgf/Ager/Nrarp/Nr4a1/Zfp580/Vash1/Egfl7/Atoh8/Ccr3/Aplnr/Eng/Cxcl12/Mef2c/Sparc/Hmgb1/Egr3/Stat3/Scarb1/Hmgb2/Ptprm/Prox1/Plcg1/Itgb3
BP	GO:1901299	negative regulation of hydrogen peroxide-mediated programmed cell death	1.08978	0.683427	Hsph1/Trap1/Hgf/Met/Pink1
BP	GO:0006265	DNA topological change	-1.08975	0.690931	Top1/Top2a
BP	GO:0031086	nuclear-transcribed mRNA catabolic process, deadenylation-independent decay	1.08948	0.689939	Dcp1a/Dcp1b/Zfp36/Edc4
BP	GO:0016079	synaptic vesicle exocytosis	-1.08946	0.654869	Rap1a/Vamp2/Stxbp5/Gipc1/Napa/Stx2/Stx11/Unc13b/Cspg5/Stx1a/Rap1b/P2rx1/Myo6/Prkce/Ppfia3/Ncs1/Sv2a
BP	GO:0016485	protein processing	1.08944	0.585748	Aph1c/Cst7/Cast/Ldlrad3/Cyfip2/Nlrc4/Ctse/Dhcr24/Thbs1/H13/F7/Gsn/Mmp14/Prkacb/Lrrk2/Psen2/Cdh1/Src/Capn2/Il1r2/Ctss/Ctsh/Disp1/Ctla2a/Capn1/Hp/C2cd3/Rce1/Myh9/Ddi2/Parp1/Ctnnd1/Nol3/Inpp5b/Fcmr/Ero1b/P2rx7
BP	GO:0019722	calcium-mediated signaling	-1.08931	0.622389	Fis1/Xcr1/Selenok/Tmem100/Adora3/Zap70/Calm2/Pde4d/Ccr6/Ccr3/Jsrp1/Sppl3/Ank2/Slc8a2/Ptbp1/Homer2/Samd14/Cxcr5/Cacna1d/Jph3/Actn3/Hap1/Asph/Ccr5/Ppp1r9a/P2ry12/Rcan1/Ccl4/Ackr3/Plcg1/Pln/Dyrk2/Edn1/Trpm4/Adgrl1
BP	GO:0006672	ceramide metabolic process	1.08922	0.638534	Gm2a/St8sia6/St8sia4/B4galt6/Degs1/B4galnt1/Asah1/Sgms2/Itgb8/Sirt3/Plpp2/Psap/B3galt4/Galc/P2rx7/Sptssa/Naga/Pla2g15/Ormdl2/Aloxe3/Sptlc1/Cln6/Sptlc2/Cers2/Fut7/Elovl1
BP	GO:0042573	retinoic acid metabolic process	1.08918	0.6809	Cyp26a1/Dhrs9/Rdh9
MF	GO:0030545	receptor regulator activity	1.08893	0.5812	Retnla/Tnfsf8/Tnfsf13b/Ccl5/Gpi1/Ccl17/Ly6c2/Il10/Agt/Lgals3/Tnfsf12/Vegfa/Metrnl/C1qtnf12/Tafa1/Wnt11/Gpnmb/Dpp4/Penk/Cxcl14/Jag1/Nrg1/App/Fgf2/Crlf2/Tgfb3/Nampt/Sema4a/Pf4/Pglyrp1/Ebi3/Gnrh1/Osgin1/Gdf3/Il1f9/2610528A11Rik/Hgf/Cdnf/Cxcl1/Cxcl16/Lypd1/Zfp106/Ccl7/Sema3b/Cxcl13/Tafa2/Il6/Cd320/Lynx1
BP	GO:0072344	rescue of stalled ribosome	1.08889	0.694506	Rack1/Ltn1
BP	GO:0032729	positive regulation of interferon-gamma production	1.08888	0.644962	Slc11a1/Flt3/Ptpn22/Il18r1/Rasgrp1/Ccr2/Klrk1/App/Il1r1
BP	GO:0001829	trophectodermal cell differentiation	1.0888	0.665615	Hopx/Cdh1/Eomes/Cnot1
BP	GO:0035666	TRIF-dependent toll-like receptor signaling pathway	1.08868	0.689939	Cd300lf/Tlr4/Cd40
BP	GO:0034138	toll-like receptor 3 signaling pathway	1.08865	0.663727	Scimp/Ptpn22/Rftn1/Colec12
CC	GO:1990907	beta-catenin-TCF complex	-1.08849	0.68772	Tle3/Ctnnb1/Bcl9l/Tcf4
BP	GO:0042326	negative regulation of phosphorylation	1.08844	0.557831	Cdkn2a/Sh2d1b1/Niban1/Pid1/Inpp5j/Deptor/Ptpn22/Stap1/Irak3/Prkag2/Prkar1b/Spred2/Rgs14/Apoe/Agt/Fabp4/Sorl1/Hsph1/Rgs2/Smyd3/Cblb/Slfn1/Cdkn1b/Gprc5a/Drd1/Taok3/Dnaja3/Cd109/E130311K13Rik/Xdh/Hdac4/Lrrk2/Dusp1/Zgpat/Psen2/Dynlt1b/Ctdsp1/Ptprh/Cdkn2b/Hgf/Irs2/Tlr4/Npm1/Ppp2r5d/Ppp2r5a/Ezr/Mtor/Cbl/Chp1/Traf3ip1/Dusp6/Sirt3/Pwp1/Lrp6/Prkar2b/Tfap4/Dlg1/Il6/Fbxo7/Rack1/Arrb1/Grk2/Dusp4/Nlrp12/Mapk7…
BP	GO:0060263	regulation of respiratory burst	1.08833	0.675266	Slamf8/Rps19/Camk1d/Lbp
BP	GO:0022406	membrane docking	1.08785	0.649949	Esyt1/Pacs2/Cav2/Stx17/Stx3/Exoc6/Stxbp2/Esyt2/Psen2/Stx7/Rab3b/Chp1/Rab3a/Vps11/Vps33a/Vps33b/Pex16/Syt1/Exoc6b/Bloc1s6/Rab8a/Ralb/Rab3d
BP	GO:0046880	regulation of follicle-stimulating hormone secretion	-1.0876	0.70311	Ucn2/Inhbb/Inhba/Crhr2
BP	GO:0002377	immunoglobulin production	1.0876	0.624731	Tnfsf13b/Gapt/Icosl/Gpi1/H2-Ab1/Il7r/Polm/Crlf2/Tnfsfm13/Mcm3ap/Samhd1/Kmt5c/Il6/Fgl2/Tcirg1/Pagr1a/Ptprc/Phb2/Msh2/Vpreb2/Tbx21/Mzb1/Vpreb1/Supt6/Tnfsf13/Cd40/Nipal3/H2-T23/Nbn/Card11
BP	GO:0009060	aerobic respiration	-1.08747	0.646754	Dlst/Mdh1/Cox7c/Uqcr10/Pdhb/Cycs/Sdhb/Cox6a1/Cbfa2t3/Ndufs4/Uqcrb/Dhtkd1/Suclg1/Idh2/Cox20/Shmt2/Suclg2/Ndufs8/Mtfr2/Hif1a/Actn3/Bnip3
BP	GO:0002461	tolerance induction dependent upon immune response	1.08745	0.694506	Havcr2/Aire/Cd274/H2-M3
BP	GO:1900273	positive regulation of long-term synaptic potentiation	-1.08737	0.682314	Creb1/Ephb2/Sqstm1/Shisa7/Adcy8/Lgmn/Kalrn/Hnrnpk
BP	GO:0031398	positive regulation of protein ubiquitination	-1.08737	0.648512	Dcun1d5/Brca1/Chfr/Cav1/Fanci/Fzr1/Bcl10/Ndfip1/Dcun1d3/Kdm1a/Ube2l3/Ube2s/Mapk8/Ube2n/Nsmce3/Ticam1/Marchf7/Birc3/Mastl/Plk1/Septin4/Arrdc4/Cdk5rap3/Trib1/Cdc20
MF	GO:0004867	serine-type endopeptidase inhibitor activity	1.0873	0.656437	Serpinb1a/Agt/Serpinb8/Wfdc17/Itih2/App/Cd109/Slpi/Crim1/Serpina12/Spink2/Anxa2/Spink10/Serpinb9/Serpini1/Serpina3g/Serpinb1b/Spint1/Wfdc21
BP	GO:0044106	cellular amine metabolic process	1.08722	0.647525	Paox/Kynu/Haao/Nr4a2/Gdpd1/Drd1/Kmo/Abcc2/Gdpd3/Atp2b4/Prg3
BP	GO:0001656	metanephros development	-1.08719	0.65935	Bmp7/Pdgfb/Sox8/Fat4/Gdf11/Rdh10/Tfap2b/Robo2/Lif/Lgr4/Ctnnb1/Wnt7b/Sall1/Spry1/Myc/Pdgfa/Pdgfrb/Akr1b3/Smo/Id2/Pdgfra/Lamb2
BP	GO:0050873	brown fat cell differentiation	1.08715	0.656437	Fabp4/Metrnl/Trpv4/Rgs2/Pparg/Zfp516/Mtor/Mapk14/Pex11a/Ffar4/Ppargc1a/Sirt1
BP	GO:0043647	inositol phosphate metabolic process	-1.0871	0.663727	Ip6k1/Pou1f1/Inpp5a/Itpkb/Nudt3/Prkg1/Plek/Itpkc/Ptafr/Impa1/Mtmr2/Ip6k2/Plcg1/Plcd1/Grk3
BP	GO:0010831	positive regulation of myotube differentiation	-1.08681	0.681314	Flot1/Thra/Smyd1/Cd53/Maml1/Cxcl12/Actn3
BP	GO:0061307	cardiac neural crest cell differentiation involved in heart development	1.08665	0.678321	Jag1/Hes1/Lrp6
BP	GO:0072102	glomerulus morphogenesis	-1.08645	0.691443	Kirrel3/Pdgfrb/Mef2c/Pdgfra
BP	GO:0006729	tetrahydrobiopterin biosynthetic process	-1.08629	0.691916	Pcbd1/Dhfr
BP	GO:0046146	tetrahydrobiopterin metabolic process	-1.08629	0.691916	Pcbd1/Dhfr
MF	GO:0031625	ubiquitin protein ligase binding	-1.08623	0.616908	Fzd5/Yod1/Smad1/Ltbr/Usp2/Tmbim6/Sncaip/Ube2k/Bcl10/Sqstm1/Trp53/Ubash3b/Mul1/Prr5l/Ube2l6/Ube2l3/Ube2j2/Kcnh2/Prkar1a/Tubb5/Tsg101/Casp8/Nlk/Egr2/Rangap1/Psma3/Wrap53/Aicda/Cul7/Ube2n/Sumo1/Myc/Calr/Apbb1/Rad18/Pik3r1/Sipa1l1/Rela/Actg1/Rpa2/Hsp90aa1/Ube2j1/Hif1a/Ubxn7/Ptk2/Ywhae/Tuba1b/Fzd8/Ckb/Xrcc5/Ywhaz/Laptm4b/Trib1/Abi2/Aurka/Fzd4
BP	GO:2000812	regulation of barbed-end actin filament capping	-1.08617	0.691916	Cfl1/Cracd
CC	GO:0016469	proton-transporting two-sector ATPase complex	-1.08614	0.661965	Atp5e/Atp6v0a1/Atp5j/Atp6v1d/Atp5pb/Atp5j2/Atp5mpl/Atp5md/Atp5g3/Atp6v0a2/Atp5l
MF	GO:0005112	Notch binding	-1.08603	0.684541	Cntn6/Kctd10/Megf10/Notch4/Ccn3/Dll4/Tcim/Notch1/Sned1/Dlk2/Egfl7/Dll1/Jag2
BP	GO:0043901	negative regulation of multi-organism process	-1.08601	0.683695	Grb14/Ptgdr2/Npr2/Shb/Calr/Hpgds
BP	GO:0031641	regulation of myelination	1.08598	0.665499	Itgax/Cst7/Rxrg/Trf/Rara/Nrg1/Rarg/Hgf/Tymp/Mtor/Dlg1
BP	GO:1903201	regulation of oxidative stress-induced cell death	1.08591	0.634835	Trpm2/Il10/Hsph1/Ncoa7/App/Lrrk2/Trap1/Hgf/Pde8a/Tlr4/Txn1/Fbxo7/Rack1/Mapk7/Psap/Parp1/Slc7a11/Nol3/Sirt1/Tbc1d24/Endog/Met
BP	GO:0007128	meiotic prophase I	-1.08577	0.70311	Syce1/Terf1/Piwil2/Xrcc5
BP	GO:0051324	prophase	-1.08577	0.70311	Syce1/Terf1/Piwil2/Xrcc5
BP	GO:0051562	negative regulation of mitochondrial calcium ion concentration	-1.0856	0.709422	Slc25a27/Prkce
BP	GO:0098659	inorganic cation import across plasma membrane	-1.08546	0.649193	Wnk4/Hfe/Slc31a1/Cacna1c/Kcnh2/Slc12a2/Slc39a12/Slc39a14/Slc12a5/Slc9a5/Slc8a2/Atp1b3/Slc39a8/Slc12a9/Kcnj12/Trpm4/Hcn2
BP	GO:0099587	inorganic ion import across plasma membrane	-1.08546	0.649193	Wnk4/Hfe/Slc31a1/Cacna1c/Kcnh2/Slc12a2/Slc39a12/Slc39a14/Slc12a5/Slc9a5/Slc8a2/Atp1b3/Slc39a8/Slc12a9/Kcnj12/Trpm4/Hcn2
BP	GO:0046855	inositol phosphate dephosphorylation	1.0854	0.684541	Inpp5j/Synj2/Inpp5e/Inpp5b/Inpp5k/Synj1
BP	GO:1902236	negative regulation of endoplasmic reticulum stress-induced intrinsic apoptotic signaling pathway	1.08538	0.672009	Bcl2l1/Lrrk2/Hyou1/Wfs1/Grina
BP	GO:0035912	dorsal aorta morphogenesis	-1.08537	0.693675	Dll4/Srf/Bmpr1a/Eng
MF	GO:0015114	phosphate ion transmembrane transporter activity	1.08526	0.693675	Slc25a10/Ank/Slc37a2/Slc37a1
BP	GO:0051580	regulation of neurotransmitter uptake	-1.08496	0.684541	Arl6ip5/Flot1/Itgb3
BP	GO:1902042	negative regulation of extrinsic apoptotic signaling pathway via death domain receptors	1.08489	0.665499	Dapk1/Bcl2l1/Tmbim1/Psen2/Hgf/Pea15a/Nol3
BP	GO:0032211	negative regulation of telomere maintenance via telomerase	-1.08485	0.672044	Ctc1/Terf2/Terf1/Pml/Exosc10/Tinf2/Hnrnpu/Hnrnpc/Pif1
BP	GO:0043652	engulfment of apoptotic cell	-1.08478	0.684541	Rac2/Xkr6/Rhoh/Abca7/Xkr9/Xkr5
CC	GO:0097255	R2TP complex	-1.08472	0.709422	Pih1d1/Ruvbl1/Ruvbl2/Pih1d2
BP	GO:0051701	interaction with host	1.0847	0.618171	Axl/Siglec1/Cav2/Cd74/Uvrag/Nectin1/Lgals1/Gsn/Bcl2l1/Ifitm6/Fcnb/Zfp72/Exoc7/Npc1/Trim25/Trim21/Ifitm2/Grk2/Tnip1/Trim14/Phb2/Trim11/Rad50/Ifitm3/Serpinb9/Ifitm1/Exoc2/Cd4
BP	GO:0034637	cellular carbohydrate biosynthetic process	1.08463	0.647525	Ndst1/B3gnt8/Ppp1r3e/Gyg/Ext1/Irs2/Mtor/Ugp2/B3gnt7/Gbe1
BP	GO:0071634	regulation of transforming growth factor beta production	1.08453	0.673139	Thbs1/Cd24a/Wnt11/Itgb8/Tyrobp/Cd34
MF	GO:0008009	chemokine activity	-1.08452	0.672044	Cxcl12/Ccl3/Ccl6/Ccl4/Ccl9/Cxcl10
BP	GO:0002370	natural killer cell cytokine production	1.08448	0.693675	Cd226/H2-T23/Cd96/H2-M3
BP	GO:0002727	regulation of natural killer cell cytokine production	1.08448	0.693675	Cd226/H2-T23/Cd96/H2-M3
BP	GO:0007622	rhythmic behavior	-1.08447	0.665499	Kcnd2/Zfhx3/Usp2/Trp53/Csnk1e/Egr2/Ahcy/Id2/Adora1/Kcnma1/Ptger3
BP	GO:0051459	regulation of corticotropin secretion	-1.08443	0.709422	Ghrl/Crhbp/Lif/Rab8b
BP	GO:0036353	histone H2A-K119 monoubiquitination	-1.08441	0.698527	Pcgf6/Pcgf3/Bmi1/Rnf2
BP	GO:0070193	synaptonemal complex organization	-1.08438	0.694506	Bag6/Sycp3/Syce1/Sycp1/Hormad1/Tex12/Rec8/Syde1/Syce2/Rad21/Trip13/Plk1
BP	GO:1904959	regulation of cytochrome-c oxidase activity	1.08435	0.694506	Alox5/Phb2/Cox17/Coa8
BP	GO:0032642	regulation of chemokine production	1.0843	0.648105	Ffar2/Ccl5/Cd84/Cd74/Cd24a/Trpv4/Mavs/Tlr4/Trem2/Mefv/Il6/Mbp/Il6ra/Havcr2/Lbp/Mcoln2
MF	GO:0019209	kinase activator activity	1.08427	0.642361	Ccl5/Itsn1/Prkag2/Cd24a/Rplp1/Iqgap1/Fam20a/Wnt11/Malt1/Nrg1/Gprc5a/Dazap2
CC	GO:0097550	transcription preinitiation complex	1.08426	0.672009	Tbp/Brf2/Gtf2e1/Ercc3/Gtf2f2/Gtf2h3
BP	GO:0072330	monocarboxylic acid biosynthetic process	1.0842	0.634835	Myo5a/Cyp27a1/Prkag2/Asns/Acaca/Nr1h3/Cd74/Dse/Acsl3/Agt/Anxa1/Dhrs9/Stard4/Mecr/Apoc2/Chst12/Degs1/Hacd2/Hacd4/Elovl5/Gstm4/Alox5/Kmo/Fabp5/Abhd1/Rdh9
BP	GO:0043535	regulation of blood vessel endothelial cell migration	1.08418	0.652329	Akt3/P2rx4/Thbs1/Apoe/Vegfa/Kdr/Anxa1/Fgf2/Pparg/Prcp/Stard13/Nrp1/Nus1/Map3k3/Rgcc/Atp2b4
MF	GO:0035184	histone threonine kinase activity	-1.08417	0.693675	Prkca/Haspin/Vrk1/Chek1
MF	GO:0031369	translation initiation factor binding	1.08406	0.661965	Rps19/Eif3f/Rps3a1/Eif4ebp1/Rps24/Zpr1/Lin28a/Polr2g/Eif3c
BP	GO:0001953	negative regulation of cell-matrix adhesion	1.0838	0.661965	Cdkn2a/Thbs1/Hoxa7/Jag1/Mmp14/Src/Bcas3/Coro1c/Dmtn
MF	GO:0031748	D1 dopamine receptor binding	-1.08361	0.690579	Dlg4/Grk3
BP	GO:0072593	reactive oxygen species metabolic process	1.08345	0.580464	Ass1/Pid1/Acp5/Cd36/P2rx4/Sh3pxd2b/Prdx6/Il10/Thbs1/Slc7a2/Agt/Klrk1/Mmp8/Hvcn1/Spr/App/Cd177/Ptk2b/Mpv17/Eef1a1/Xdh/Hdac4/Lrrk2/Itgb2/Prcp/Fpr2/Alox5/Bcl2/Tyrobp/Cd34/Tlr4/Cxcl1/Mtor/Sirt3/Il6/Mapk14/Hp/Atp2b4/Cat/Ncf4/Jak2/Prg3/Cyba
BP	GO:0006887	exocytosis	1.08344	0.600127	Myo5a/Abr/Ccl5/Cd84/Itsn1/Lgi3/P2ry1/Sdf4/Stxbp6/Cyth1/Htr7/Stx17/Rasgrp1/Steap3/Ccr1/Ccr2/Stx3/Erc2/Gab2/Anxa1/Arfgef2/Fgr/Bcl2l1/Exoc6/Drd1/Cd177/Lamp1/D6Wsu163e/Kit/Lrrk2/Exoc3l4/Itgb2/Pip5k1c/Rapgef4/Stxbp2/Sptbn2/Myo1f/Atp13a2/Rab3b/Llgl2/Exoc7/Sytl3/Lat2/Cplx1/Myo1g/Pld2/Rab3a/Vps11/Fes/Rab26/Rab11fip1/Vps33a/Snap25/Vps33b/Cplane2/Myh9/Cacnb4
BP	GO:0000045	autophagosome assembly	1.08343	0.646227	Pacs2/Pip4k2b/Atg13/Stx17/Rab3gap2/Mtmr3/Lrrk2/Tbc1d12/Atg3/Mfn2/Smurf1/Ubxn2a/Synpo2/Pip4k2c/Tbc1d14/Ralb/Pik3c3/Ambra1/Gabarap/Atg2b/Atg12/Ehmt2/Tmem39a/Rab7/Trappc8/Scfd1/Pink1/Rab19
BP	GO:0097178	ruffle assembly	-1.08341	0.665499	Evl/Cav1/Arf6/Pfn1/Pip5k1a/Fam98a/Cyfip1/Pdgfrb/Dbnl/Kank1/Icam1/P2ry12
BP	GO:0046823	negative regulation of nucleocytoplasmic transport	1.0833	0.663589	Mdfic/Cd36/Chp1/Txn1/Tpr
BP	GO:0050802	circadian sleep/wake cycle, sleep	-1.08285	0.684541	Adora1/Ptger3
BP	GO:0033628	regulation of cell adhesion mediated by integrin	-1.08283	0.665499	Lif/Cyp1b1/Swap70/Ift74/Serpine1/Rac3/Ptk2/Crk/P2ry12/Jam3/Itgb3
BP	GO:0097553	calcium ion transmembrane import into cytosol	-1.08281	0.651334	Pde4d/Jsrp1/Aplnr/Coro1a/Ank2/Slc8a2/Camk2d/Jph3/Hap1/Asph/Ccr5/Plcg1/Prkce/F2r/Pln/Mettl21c/Cxcl10/Itgb3
BP	GO:0060252	positive regulation of glial cell proliferation	-1.08279	0.696646	Tspo/Tnf/E2f1/Myc/Ppp1cc/Ptk2/Atxn1
BP	GO:0010310	regulation of hydrogen peroxide metabolic process	-1.08275	0.684541	Sod2/Prdx2/Duoxa1/Stat3
BP	GO:2001171	positive regulation of ATP biosynthetic process	1.08274	0.684541	Pid1/Bcl2l1/Trem2/Atpsckmt/Ppargc1a
MF	GO:0042277	peptide binding	-1.08273	0.625491	Npr2/Gria1/Ephb2/Timm22/Tpp2/Tlr6/Ipo4/Mgst2/Inhba/Ghr/Furin/Nktr/Adnp/Crhr2/Ppig/Gpr37l1/Enpep/Tlr2/C2cd2l/Fzd5/Srp14/Fcgr2b/Rnpep/Apbb2/Cryab/Ager/Cltc/Rps6kb2/Nup153/Gstp2/Csnk1a1/Ctsb/Kpna2/Gstm5/Tm2d1/Tomm40l/H2-M5/Kpna3/Ppil1/Marco/Kpnb1/Kdelr3/Cd1d1/Calr/Apbb1/Pik3r1/Ramp2/Rela/Clta/Maml1/Ctsd/Gstp1/Ramp1/Ap2m1/Col25a1/Slc40a1/Scarb1/Kdelr2/Clstn1/Ppih/Memo1/Plod1/Igf1r/Fzd4/Ctsl
CC	GO:0043240	Fanconi anaemia nuclear complex	-1.08269	0.684541	Faap100/Fancg/Fanci/Fanca/Fancc/Cenps
CC	GO:0036513	Derlin-1 retrotranslocation complex	1.08267	0.68772	H13/Selenos/Sel1l
BP	GO:0007625	grooming behavior	1.08254	0.683769	Aprt/Ddo/Drd1
BP	GO:0032494	response to peptidoglycan	-1.08248	0.682156	Tlr2/Nlrp3/Myd88/Rela/C5ar1
BP	GO:0045647	negative regulation of erythrocyte differentiation	1.08242	0.683769	Mafb/Zfp36/Gas2l1/Klf13/Stat5a
MF	GO:0047676	arachidonate-CoA ligase activity	1.08239	0.68772	Acsl3/Slc27a4/Acsl1/Slc27a1
BP	GO:2000015	regulation of determination of dorsal identity	-1.08233	0.705992	Acvr1/Sostdc1/Ddit3/Ctnnb1/Mapk8
BP	GO:0006606	protein import into nucleus	-1.08233	0.644962	Tnpo3/Trp53/Ppp2ca/Ipo13/Tgfb1/Cfl1/Nup153/Kpna2/Pola2/Tnfrsf1a/Elavl1/Nup54/Rpain/Kpna3/Mmp12/Uaca/Kpnb1/Pik3r1/Zc3h12a/Smo/Hsp90aa1/Ran/Nup50/Ect2/Prkcq/Stat3/Cdk1/Jup
BP	GO:0034198	cellular response to amino acid starvation	-1.0823	0.663589	Rragd/Eif2ak2/Rnf152/Lars/Mapk8/Hnrnpl/Kptn/Ulk1/Atf3/Sesn3/Atf4
BP	GO:0009066	aspartate family amino acid metabolic process	1.08193	0.665499	Ass1/Asns/Adssl1/Ddo
BP	GO:0035176	social behavior	-1.0819	0.665499	Mapk8ip2/Grid1/Cln8/Cx3cr1/Shank1/Nrxn1/Npas4/Nrxn2/Ulk4/Atxn1/Kalrn/Dlg4/Nlgn2
BP	GO:0009303	rRNA transcription	1.08177	0.665499	Cdkn2a/Tcof1/Ang/Npm1/Mtor/Pwp1/Nop53/Npm3/Polr1b/Sirt7
CC	GO:0070419	nonhomologous end joining complex	-1.08173	0.698527	Lig4/Paxx/Dclre1c/Prkdc/Xrcc4/Xrcc5
BP	GO:1902231	positive regulation of intrinsic apoptotic signaling pathway in response to DNA damage	1.08168	0.685999	Steap3/Rpl26/Fbh1/Plscr1
MF	GO:0005484	SNAP receptor activity	-1.08159	0.683848	Pick1/Vamp2/Stx6/Bnip1/Stx2/Stx11/Sec22b/Stx1a/Vamp3/Ykt6
BP	GO:0060903	positive regulation of meiosis I	-1.0815	0.715361	Ube2b/Fbxo5/Piwil2/Prdm9
CC	GO:0002102	podosome	1.08146	0.674139	Vcam1/Sh3pxd2b/Vcl/Adam8/Gsn/Lpxn/Src
BP	GO:0051000	positive regulation of nitric-oxide synthase activity	-1.08143	0.6809	Nod1/Tnf/Kras/Scarb1/Dhfr
BP	GO:0030157	pancreatic juice secretion	1.08115	0.685999	Nr1h3/Mmp13/Copa/Stk39/Wnk1
BP	GO:0048599	oocyte development	-1.08113	0.665499	Dmc1/Grb14/Ppp2r1a/Inhbb/Fbxo5/Rec8/Npr2/Cdc25b/Ctnnb1/Tut7/Pde3a/Shb/Brca2/Trip13/Insl3/Ccnb1/Aurka
BP	GO:0043162	ubiquitin-dependent protein catabolic process via the multivesicular body sorting pathway	-1.08096	0.685339	Vps25/Rnf126/Stam/Ubap1/Snf8/Plaa/Ptpn23/Vps37a/Tsg101/Vps37b
BP	GO:0052695	cellular glucuronidation	-1.0809	0.698713	Ugt1a1/Ugt1a8/Ugt1a6b/Prkce
MF	GO:0050308	sugar-phosphatase activity	1.08053	0.696829	Pfkfb4/Pfkfb2
BP	GO:0060677	ureteric bud elongation	-1.08044	0.70787	Sall1/Lzts2
BP	GO:0043666	regulation of phosphoprotein phosphatase activity	-1.08023	0.672044	Rock2/Cmya5/Ppp1r15b/Tnf/Ppp6r2/Ppp2ca/Ppp1r11/Magi2/Ppp1r2/Bod1/Tiprl/Ptpa/Pdgfrb/Mastl/Rcan1
BP	GO:0048145	regulation of fibroblast proliferation	-1.08018	0.666869	Pdgfb/Dab2ip/Egfr/Fntb/Nras/Cdk6/Zmpste24/Ifi30/Tgif1/Creb1/Cdc6/Prkdc/Mif/Sod2/Ptprz1/Ndufs4/Xrcc4/Fbrs/Serpine1/Trp53/Med31/Tgfb1/Ager/E2f1/Myc/Pdgfa/Pdgfrb/Pex2/Gstp1/Pdgfra/Fbln1/Ccna2/Ccnb1/Itgb3
BP	GO:0035907	dorsal aorta development	-1.08009	0.698713	Dll4/Srf/Bmpr1a/Eng
BP	GO:0007031	peroxisome organization	-1.08008	0.675772	Hacl1/Pex11g/Rab8b/Fis1/Zfand6/Abcd4/Pex2/Sec16b/Tmem135
BP	GO:0051100	negative regulation of binding	-1.08003	0.644962	Cav1/Eif4a3/Hfe/Tmbim6/Tdg/Zfp462/Kdm1a/Ifit2/Hspa4/Zfpm1/Ppp1r2/E2f1/Mapk8/Csnk1e/Dact1/Msx1/Sumo1/Myc/Smo/Actb/Tmc8/Aurkb/Id2/C9orf72/Nek2/Hnrnpk/Aurka/Stmn1/Mdfi
BP	GO:0030382	sperm mitochondrion organization	-1.08	0.70787	Nsun7/Septin4/Nectin2
BP	GO:0009101	glycoprotein biosynthetic process	-1.07984	0.627369	Oga/Abca7/Galnt2/Man1c1/Gcnt2/Lmf1/Dolpp1/St6galnac4/Tmem59/St3gal2/Extl2/Ube2j1/B4gat1/Ramp1/St6galnac6/Slc39a8/Galnt4/Chsy1/Mgat4b/Pofut2/Tet2/Gxylt2/St3gal5/Chst8/Slc2a10/Jak3/Tet1/Mpi/Gal3st4/Fut10/Vangl2/Dpy19l3
BP	GO:0072395	signal transduction involved in cell cycle checkpoint	-1.07982	0.677575	Cradd/Mdm2/Prkdc/Brca1/Rbm38/Fzr1/Trp53/Sox4/Chek1/Plk1/Dtl
BP	GO:0072401	signal transduction involved in DNA integrity checkpoint	-1.07982	0.677575	Cradd/Mdm2/Prkdc/Brca1/Rbm38/Fzr1/Trp53/Sox4/Chek1/Plk1/Dtl
BP	GO:0072422	signal transduction involved in DNA damage checkpoint	-1.07982	0.677575	Cradd/Mdm2/Prkdc/Brca1/Rbm38/Fzr1/Trp53/Sox4/Chek1/Plk1/Dtl
BP	GO:0021533	cell differentiation in hindbrain	-1.07981	0.681908	Atxn2/Gata2/Nrxn1/Ulk1/Rora/Prox1
MF	GO:0016769	transferase activity, transferring nitrogenous groups	-1.07972	0.698151	Gpt2/Gapdh/Gfpt2/Bcat1/Phykpl/Psat1
BP	GO:0072718	response to cisplatin	-1.07963	0.716635	Ddx11/Slc31a1/Timeless
BP	GO:0007566	embryo implantation	-1.0796	0.665499	Syde1/Lif/Trim28/Ppard/Mmp2/H3f3b/Grn/Mmp12/Stx2/Calr/Lamb1/Vmp1/Emp2
BP	GO:0070884	regulation of calcineurin-NFAT signaling cascade	-1.07945	0.684615	Akap6/Lmcd1/Cmya5/Camta1/Tnf/Sppl3/Ptbp1/Homer2/Actn3/Rcan1/Dyrk2
BP	GO:1905146	lysosomal protein catabolic process	1.07928	0.682677	Ldlr/Vps13a/Atp13a2/Psap
BP	GO:0061309	cardiac neural crest cell development involved in outflow tract morphogenesis	1.07918	0.698527	Jag1/Hes1
BP	GO:0008211	glucocorticoid metabolic process	-1.07918	0.681419	Gal/Cyp11a1/Stub1/Rest/Ywhah/Dkk3
BP	GO:0042481	regulation of odontogenesis	-1.0791	0.681419	Tgfb1/Msx1/Csf1/Edn1
BP	GO:0007029	endoplasmic reticulum organization	1.07907	0.655079	Myo5a/Tmem170/Esyt1/Cav2/Rab3gap2/Lrrk2/Esyt2/Use1/Lman2/Tmem38b/Shtn1/Cacna1s/Atl3/Tmcc1/Zfyve27/Mia3/Vapb/Eif2ak3/Polr2m/Htt/Get1/Cert1/Sec16a/Lnpk
BP	GO:1901522	positive regulation of transcription from RNA polymerase II promoter involved in cellular response to chemical stimulus	1.07883	0.663589	Rxrg/Runx2/Vegfa
BP	GO:0031018	endocrine pancreas development	-1.07868	0.683427	Insm1/Myt1/Rheb/Hnf1a/Nkx2-2/Arntl/Cdk6/Onecut2/Vhl/Pde3b/Smo/Sox4/Rfx3/Dll1/Gck
CC	GO:0016459	myosin complex	-1.07861	0.668916	Myo19/Myh10/Myl4/Mlph/Myo6/Myo1d/Myo18b
BP	GO:0050679	positive regulation of epithelial cell proliferation	-1.07857	0.644962	Gata2/Cdc25a/Ctnnb1/Notch1/Gas1/Rtn4/Nme1/Cav1/Tgm1/Tnf/Vhl/Twist1/Sema5a/Mydgf/Tgfb1/Cflar/Grn/Nrarp/Nr4a1/Zfp580/Egfl7/Mmp12/Srsf6/Ccr3/Aplnr/Myc/Iqgap3/Bmpr1a/Azin1/Smo/Cxcl12/C5ar1/Egr3/Il18/Tgfa/Stat3/Hpn/Hmgb2/Prox1/Plcg1/Hmga2/Itgb3
BP	GO:0010565	regulation of cellular ketone metabolic process	1.07847	0.641715	Prkag2/Nr1h3/Cd74/Agt/Anxa1/Stard4/Apoc2/Pparg/Dgat1/Elovl5/Pptc7/Fabp5/Irs2/Mtor/Nucb2/Dgat2/Atp2b4/Acacb/Pibf1/Dkkl1/Ncor1/Slc7a11/Ppargc1a/Sirt1/Dgkq
BP	GO:0006816	calcium ion transport	-1.07846	0.624731	Pde4b/Jsrp1/Sumo1/Aplnr/Coro1a/Ank2/Tpcn1/Slc8a2/Pdgfrb/Ramp2/Smdt1/Homer2/Cacna1d/Cxcl12/Camk2d/Jph3/Ramp1/Hap1/Rrad/Atp2c1/Hrc/Srl/Ywhae/Asph/Icam1/Ccr5/P2ry12/Cdh23/Gck/P2rx1/Slc24a1/Ccl4/Plcg1/Prkce/F2r/Pln/Jak3/Bin1/Mettl21c/Cxcl10/Trpm4/Itgb3/Ptger3/Gem
BP	GO:0032732	positive regulation of interleukin-1 production	-1.07843	0.664154	Tlr2/Fzd5/Tnf/Ager/Lpl/Lgals9/Casp8/Hdac1/Nlrp3/Aim2/Hmgb1/Ccr5/Ccl3/Naip5/Stat3/Casp4/Pycard
MF	GO:0005548	phospholipid transporter activity	-1.0784	0.665499	Abca1/Plscr3/Pitpnb/C2cd2l/Osbpl2/Abcg1/Tmem30a/Abca7/Prelid3b/Mttp/Abcb4/Atp8b1
BP	GO:0009247	glycolipid biosynthetic process	1.07832	0.663589	St8sia6/St8sia4/Pigg/St3gal4/B4galt6/B4galnt1/Mppe1/Pgap1/Pgap2/Pigw/Pigs/B3galt4
MF	GO:0003746	translation elongation factor activity	1.07831	0.678311	Eef2/Eef1a1/Eef1d/Eef1b2/Eif5a2/Eef1a2
BP	GO:0008406	gonad development	-1.07822	0.640013	Afp/Rab13/Fanca/Serpine1/Mmp2/H3f3b/Foxc1/Kitl/Runx1/Hsd17b4/Jmjd1c/Brca2/Rnase10/Icam1/Kif18a/Pdgfra/Umodl1/Spata2/Aspm/Insl3/Adgrg1/Hmgb2/Map7/Hnrnpk/Adamts1/Nup210l/Hmga2/Fzd4
BP	GO:1902532	negative regulation of intracellular signal transduction	-1.07803	0.618182	Nup62/Cav1/Cmya5/Rhoa/Rnf152/Usp10/Aplp1/Dgkd/Tmbim6/Optn/Castor2/Spaar/Twist1/Pde3a/Errfi1/Mul1/Magi2/Dusp10/Kdm1a/Spry1/Itga3/Txndc12/Bank1/Arhgap25/Cnksr3/Spred3/Herpud1/Vgll4/Casp8/Hdac1/Wtip/Pde4d/Dact1/Uaca/Trim67/Pde4b/Kptn/Minar1/Nlrp3/Mcl1/Aplnr/Pde2a/Pde10a/Pde3b/Mark3/Marchf7/Zc3h12a/Otud7b/Ell3/Nfkbid/Atf3/Rela/Homer2/Pafah1b1/Foxm1/Fignl1/Map2k3/Hif1a/Cxcl12/Gstp1/Actn3/Kank1/Rabgef1…
CC	GO:0030135	coated vesicle	-1.07798	0.644962	Rab35/Pheta1/Rab13/Myo1e/Tmed9/Ap2s1/Sec23a/Cltc/Lman1l/Vamp2/Tmed5/Bnip1/Epn2/Kdelr3/Sort1/Sec22b/Clint1/Sar1a/Clta/Picalm/Sec13/Yipf5/Ap2m1/Numb/Sar1b/Vamp3/Sec24a/Kdelr2/Myo6/Sec16b/Plcg1/Ston2/Rab27a/Edn1/Pacsin1/Vangl2
BP	GO:0030497	fatty acid elongation	1.07785	0.684703	Hacd2/Hacd4/Elovl5/Elovl6
CC	GO:0000939	condensed chromosome inner kinetochore	-1.07781	0.719002	Dsn1/Cenpk/Cenpo/Cenpa
MF	GO:0042392	sphingosine-1-phosphate phosphatase activity	1.07766	0.699738	Sgpp1/Plpp2
MF	GO:0001965	G-protein alpha-subunit binding	1.07757	0.661965	Rgs1/Rgs14/Pkd1l2/Rgs2/Drd1/Sash1/Nucb2/Ccdc88c/Ric8a/Ccdc88a/Rgs19/Adgrv1/Nucb1
MF	GO:0099529	neurotransmitter receptor activity involved in regulation of postsynaptic membrane potential	-1.07749	0.68472	Grid2/Grik2/Chrna4/Chrnb2/Grik5/Grin2c/Grid1/Gria1/Grik3/Gabrb3/Chrng/Glrb/Gabbr1
BP	GO:1905330	regulation of morphogenesis of an epithelium	-1.07741	0.663589	Lif/Ankrd6/Lgr4/Fzd3/Ctnnb1/Nkd1/Wnt7b/Tbx2/Tnf/Tgfb1/Sall1/Dact1/Sapcd2/Pdgfa/Phldb2/Smo/Numb/Pdgfra/Cxcl10/Plekha4/Ryk/Vangl2
BP	GO:0006837	serotonin transport	-1.07738	0.68772	Cnr1/Crhr2/P2rx1/Itgb3
BP	GO:0070269	pyroptosis	-1.07724	0.684428	Naip6/Aim2/Naip5/Casp4
BP	GO:0048332	mesoderm morphogenesis	-1.07707	0.667978	Hnf1a/Bmp7/Smad3/Ext2/Wnt3/Inhba/Tbx3/Smad1/Srf/Scx/Foxc1/Nckap1/Txnrd1/Prkar1a/Tbx19/Tal1/Bmpr1a/Pofut2/Kdm6b
CC	GO:0036464	cytoplasmic ribonucleoprotein granule	-1.07703	0.632355	Mov10/Ghr/Lsm4/Eif4e/Eif4enif1/Larp4/Rock2/Carhsp1/Ddx1/Ddx6/Tial1/Edc3/Larp1/Sncaip/Lsm2/Hnrnpu/Sqstm1/Psma2/Psmc3/Cnot7/Kpna2/Psmc2/Slc39a2/Psma4/Shb/Tubb5/Elavl1/Samd4/Wtip/Top1/G3bp1/Aicda/Nfkbiz/Tnrc6b/Kpnb1/Rc3h2/Pabpc4/Zc3h12a/Rbfox1/Lsm6/Actb/Rbpms/Samd4b/Nynrin/Hnrnpa2b1/Bard1/Mex3a/C9orf72/Hnrnpk/Gabpb1/Shfl/Tuba1a
MF	GO:0042887	amide transmembrane transporter activity	1.07699	0.683427	Aqp9/Slc38a7/Slc13a3/Abcc1/Disp1/Slc25a32/Tomm22/Slc5a6/Slc15a1/Cdh17/Slc19a1/Slc15a2
BP	GO:0051152	positive regulation of smooth muscle cell differentiation	-1.07682	0.697519	Sod2/Cth/Tgfb1/Smarcd3/Eng
BP	GO:0035308	negative regulation of protein dephosphorylation	-1.07672	0.675772	Rock2/Swap70/Cmya5/Tnf/Ppp1r11/Bod1/Tiprl/Ptpa/Mastl/Ywhae
BP	GO:0051132	NK T cell activation	-1.0767	0.699738	Il23a/Cd1d1/Il18
BP	GO:0072677	eosinophil migration	1.07666	0.673095	Ccl5/Adam8/Lgals3/Ccl7/Ccl11/Ptger4/Ccl8
BP	GO:0019362	pyridine nucleotide metabolic process	1.07662	0.67804	Kynu/Haao/Nadk/Nampt/Kmo
MF	GO:0005154	epidermal growth factor receptor binding	-1.07636	0.677628	Arf4/Fer/Yes1/Itga5/Tgfa/Vav2
MF	GO:0005272	sodium channel activity	-1.07634	0.681419	Scn1a/Grik2/Scn2a/Scn3a/Grik5/Grik3/Slc4a11/Scn8a/Cacna1g/Tpcn1/Scn1b/Hcn2
MF	GO:0070569	uridylyltransferase activity	1.07632	0.699738	Galt/Ugp2/Uap1l1/Tut1/Tut4/Uap1
CC	GO:0033116	endoplasmic reticulum-Golgi intermediate compartment membrane	1.07624	0.688345	Tm6sf2/Whamm
BP	GO:0046514	ceramide catabolic process	1.07618	0.678933	Gm2a/Asah1/Psap/Galc
CC	GO:0097136	Bcl-2 family protein complex	1.07612	0.698527	Bcl2l2/Bcl2l1
MF	GO:0047429	nucleoside-triphosphate diphosphatase activity	-1.0761	0.697094	Enpp1/Dhx9/Enpp3/Dut/Nudt1/Itpa
BP	GO:0099179	regulation of synaptic membrane adhesion	-1.07586	0.720049	Magi2/Lrfn3
BP	GO:0032647	regulation of interferon-alpha production	1.07578	0.673139	Flt3/Ptpn22/Mavs/Tlr4/Nlrc3
BP	GO:0002475	antigen processing and presentation via MHC class Ib	1.07574	0.665238	H2-T22/Ap3b1/Gm8909/B2m/H2-T23/H2-K1/H2-Q2/Ap3d1/H2-Q1/H2-T24/H2-M2/H2-M3
CC	GO:0044194	cytolytic granule	1.07574	0.698527	Lamp1/Stxbp2
CC	GO:0043204	perikaryon	-1.07572	0.663051	Camk2b/Naip6/Kcnc2/Cryab/Map1b/Tmem100/Mapk8/Top1/Mcrs1/Nsmf/Slc12a5/Pde10a/Rgs7bp/Kcnb1/Rbfox3/Hnrnpa2b1/Naip5/C9orf72/Fus/Ctsl
CC	GO:0034703	cation channel complex	-1.07567	0.649432	Kcna4/Gria1/Grik3/Cacna2d2/Cacna2d3/Cpt1c/Akap6/Unc80/Kcnd2/Scn8a/Shank1/Cacng7/Catsperd/Kcnc2/Cacna1c/Vamp2/Kcnh2/Cacna1g/Calm2/Pde4d/Pde4b/Ptpa/Sumo1/Smdt1/Kcnb1/Abhd12/Cacna1d/Atp5g3/Stx1a/Abhd6/Dlg4/Kcnip3/Kcna7/Scn1b/Kcnma1/Trpm4/Hcn2
CC	GO:0043220	Schmidt-Lanterman incisure	-1.07563	0.687061	Cldn5/Pard3/Prkci/Mpdz/Akr1b3/Jam3
BP	GO:0006400	tRNA modification	1.07563	0.656437	Pus7/Nsun3/Mtfmt/Dtwd2/Trmt1/Trmt44/Tyw1/Thada/Thumpd1/Mettl2/Elp2/Dus2/Trmt1l/Trmo/Trdmt1/Trmt61a/Trmt5/Ankrd16/Thumpd2/Tprkb/Elp3/Ctu1/Adat3/Kti12/Cdkal1/Pus3/Alkbh8
MF	GO:0071617	lysophospholipid acyltransferase activity	1.07561	0.684541	Lpcat4/Agpat2/Agpat4
MF	GO:0005319	lipid transporter activity	1.07557	0.637885	Gm2a/Osbpl3/Cd36/Gltp/Apoe/Fabp4/Npc2/Pltp/Ano6/Abca2/Stard4/Abca6/Abca14/Fabp5/Npc1/Abcc1/Plscr1/Triap1/Slc27a4
BP	GO:0005976	polysaccharide metabolic process	1.07555	0.646227	Ndst1/B3gnt8/Prkag2/Aoah/Ppp1r3e/Gyg/Chil3/Ext1/Irs2/Pygb/Mtor/Ugp2/B3gnt7/Gbe1
BP	GO:0042092	type 2 immune response	1.07525	0.684703	Cd74/Ccr2/Rara/Anxa1/Ecm1/Crlf2/Il31ra/Dennd1b/Il6/Zfp35/Tbx21/Hlx
BP	GO:0015740	C4-dicarboxylate transport	1.07502	0.673208	Slc25a30/Lrrc8c/Slc1a5/Slc25a10/Slc13a3
BP	GO:0097193	intrinsic apoptotic signaling pathway	-1.07497	0.622753	Jmy/Ptpn1/Mdm2/Plagl2/Diablo/P4hb/Nacc2/Prkdc/Mif/Bcl2l11/Cyp1b1/Ddx5/Sod2/Atad5/Mtch2/Casp12/Vdac2/Brca1/Arl6ip5/Hint1/Sfpq/Pdcd10/Cav1/Tmbim6/Ube2k/Trp53/Tnf/Kdm1a/E2f2/Rnf7/Fis1/Txndc12/Selenok/E2f1/Herpud1/Tnfrsf1a/Hdac1/Rrp8/Msx1/Pdk1/Uaca/Mcl1/Myc/Msh6/Rad9a/Pik3r1/Marchf7/Ell3/Brca2/Bcl2a1b/Fignl1/Hif1a/Cxcl12/Bub1/Ripk3/Melk/Bnip3/Septin4/Siah1a/Skil/Hells/Bcl3/Ackr3/Atf4/Hnrnpk/Casp4/Pyc…
BP	GO:0010717	regulation of epithelial to mesenchymal transition	-1.07495	0.6809	Twist1/Ppp2ca/Tgfb1/Ager/Spry1/Foxc1/Strap/Spred3/Dact3/Gcnt2/Bcl9l/Phldb2/Ell3/Eng/Ezh2/Pofut2/Hpn/Tiam1
MF	GO:0016922	nuclear receptor binding	1.07487	0.65935	Flt3/Nr4a2/Nr1h3/Ncoa1/Fkbp4/Ncoa2/Mecr/Pparg/Rarg/Asah1/Trerf1/Src/Vdr/Uimc1/Zfp366/Snw1/Prmt2/Arrb1/Prpf6/Pagr1a/Parp1/Nsd1/Ncor1/Ppargc1b/Ets2/Ppargc1a/Cnot1
BP	GO:1902947	regulation of tau-protein kinase activity	1.07481	0.688518	Apoe/Sorl1/App/Hgf
MF	GO:0008375	acetylglucosaminyltransferase activity	1.07481	0.670757	B3gnt8/Xylt2/Xylt1/Eogt/Ext1/Extl3/B3gnt5/B3gnt7/B3galt4/B3gnt2/Pomgnt1
BP	GO:0050906	detection of stimulus involved in sensory perception	-1.07475	0.65935	Rest/Sox2/Pcdh15/Nr2f6/Tnf/Sema5a/Reep6/Phf24/Rho/Slc12a2/Myc/Cxcl12/Il18/Hpn/Serpine2/Adora1/Whrn
BP	GO:0006488	dolichol-linked oligosaccharide biosynthetic process	1.07465	0.6777	Alg2/Nus1/Dhdds/Srd5a3
BP	GO:0022410	circadian sleep/wake cycle process	-1.07462	0.684541	Adora1/Ptger3
BP	GO:0060405	regulation of penile erection	1.07456	0.698527	P2ry1
BP	GO:0031087	deadenylation-independent decapping of nuclear-transcribed mRNA	1.07455	0.698527	Dcp1a/Dcp1b/Zfp36/Edc4
BP	GO:0055083	monovalent inorganic anion homeostasis	-1.07454	0.694506	Slc12a7/Tfap2b/Wnk4/Slc12a2/Slc12a5/Ptk2/Slc12a9/Ckb
BP	GO:0044273	sulfur compound catabolic process	-1.07451	0.684541	Pcyox1/Ggt5/Ahcy/Csad/Blmh
BP	GO:0030213	hyaluronan biosynthetic process	-1.0745	0.690579	Egf/Ap2a1/Pdgfb/Hyal1/Tgfb1/Cltc
BP	GO:0030578	PML body organization	-1.07421	0.698713	Serbp1/Daxx/Pml/Sumo1/Ets1
BP	GO:0046641	positive regulation of alpha-beta T cell proliferation	1.0741	0.665615	Ptpn22/Cd24a/Ccr2/Cd80
BP	GO:0035845	photoreceptor cell outer segment organization	1.07406	0.682677	Cngb1/Cdhr1/Bbs4/Ahi1
BP	GO:1900226	negative regulation of NLRP3 inflammasome complex assembly	1.07403	0.698527	Nlrc3/Mefv
BP	GO:1902229	regulation of intrinsic apoptotic signaling pathway in response to DNA damage	1.07399	0.672044	Cd74/Cd44/Tpt1/Steap3/Rpl26/Bcl2l1/Fbh1/Plscr1/Triap1
BP	GO:0002826	negative regulation of T-helper 1 type immune response	-1.07396	0.708888	Il33/Jak3
BP	GO:0061037	negative regulation of cartilage development	1.07391	0.677628	Rara/Ctsk/Rarg/Chadl
BP	GO:0046888	negative regulation of hormone secretion	-1.07368	0.65935	Rab11fip5/Ccn3/Ppp3ca/Cry1/Klf7/Eny2/Sirt4/Lif/Crhr2/Pde1c/Rest/Igfbp3/Hdac1/Nmb/Map4k4/Pde3b/Kcnb1/Kalrn/Adora1/Edn1/Ptger3
MF	GO:0004715	non-membrane spanning protein tyrosine kinase activity	-1.07368	0.665499	Wee1/Eif2ak2/Pkdcc/Peak1/Zap70/Stk16/Fer/Melk/Ptk2/Yes1/Jak3
CC	GO:0031091	platelet alpha granule	-1.07368	0.688256	Igfbp3/Stxbp3/Sparc/Thbs2/Serpine2
BP	GO:0017182	peptidyl-diphthamide metabolic process	1.07363	0.698713	Dph2/Dph1/Dph5/Dph7
BP	GO:0017183	peptidyl-diphthamide biosynthetic process from peptidyl-histidine	1.07363	0.698713	Dph2/Dph1/Dph5/Dph7
BP	GO:2000785	regulation of autophagosome assembly	1.07362	0.663589	Pip4k2b/Rab3gap2/Mtmr3/Lrrk2/Tbc1d12/Pip4k2c/Tbc1d14/Ralb/Ehmt2/Tmem39a/Scfd1/Pink1/Becn1/Pikfyve/Rab1b
BP	GO:0007351	tripartite regional subdivision	-1.07362	0.698482	Tbx3/Fzd5/Nckap1/Frs2
BP	GO:0008595	anterior/posterior axis specification, embryo	-1.07362	0.698482	Tbx3/Fzd5/Nckap1/Frs2
BP	GO:0001505	regulation of neurotransmitter levels	-1.07361	0.637939	Cln8/Syde1/Glra3/Vps18/Stx1b/Atp1a2/Arl6ip5/Pde1b/Aldh5a1/P2ry2/Nrxn1/Syt3/Sncaip/Rap1a/Vamp2/Stxbp5/Flot1/Gipc1/Stxbp3/Napa/Nrxn2/Stx2/Stx11/Unc13b/Cspg5/Stx1a/Mef2c/Rap1b/Ppp1r9a/Ache/Daglb/P2rx1/Hnmt/Myo6/Prkce/Ppfia3/Ncs1/Itgb3/Sv2a
BP	GO:0010940	positive regulation of necrotic cell death	-1.07352	0.699738	Tspo/Ripk3/Bnip3
MF	GO:0008201	heparin binding	-1.07329	0.660912	Nrp2/Ptn/Fstl1/Ptprf/Pcolce/Smoc2/Lrpap1/Lgr4/Ltbp2/Aplp1/Serpind1/Vtn/Pla2g2d/Ecm2/Ager/Lpl/Itgam/Nav2/H1f1/Lamc2/Col5a1/Abi3bp/Rtn4rl1/Thbs2/Hmgb1/Ptprs/Col25a1/Liph/Adgrg1/Serpine2/Postn/Adamts1/Cxcl10/Apob
BP	GO:0060013	righting reflex	-1.07315	0.696646	Npsr1/Shank1/Pcdh15/Glrb/Cdh23
CC	GO:0043195	terminal bouton	1.07301	0.671219	P2rx4/Blvrb/Stx3/Rpl26/Erc2/Lrrk2/Cad/Polg/Cplx1/Rab3a/Hspa8
CC	GO:0035861	site of double-strand break	-1.07295	0.663662	Wrap53/Rad18/Rpa2/Rnf138/Cntd1/Timeless/H2ax
BP	GO:0046639	negative regulation of alpha-beta T cell differentiation	-1.07273	0.694506	Runx1/Rc3h2/Zc3h12a/Loxl3/Bcl6/Jak3
CC	GO:0012506	vesicle membrane	1.07269	0.604459	Slc28a2/Slc11a1/Trpm2/Dennd1a/Lnpep/Cav2/Trf/Flot2/Adam8/Itpr3/Slc32a1/Anxa4/Stx3/Kif1b/Acpp/Vamp4/Mal2/Bcl2l1/Cd177/Ryr1/Lamp1/Rab4a/Mctp2/Anxa7/Synrg/Slc26a6/Stxbp2/Atp13a2/Stx7/Ap2b1/Rab3b/Atp6v1g2/Cd38/Slc17a8/Wfs1/Vti1a/Ap2a2/Rab3a/Fam170b/Rab26/Tcirg1/Tbc1d5/Itpr1/Aqp1/Kdelr1/Snap91/Nck2/Vti1b/Pdcd6/Fndc3a/C2cd5/Ap1g2/Rph3a/Nrgn/Syt1/Rab5b/Sun1/Slc5a6/Dgkq/Itpr2/Sec24b/Znrf2/B2m/Vopp1/Slc2a…
MF	GO:0019958	C-X-C chemokine binding	-1.07266	0.721175	Cxcr6/Ackr3
MF	GO:0062061	TAP complex binding	1.07247	0.688345	H2-K1/H2-Q2/H2-Q1/Tapbp
BP	GO:0010827	regulation of glucose transmembrane transport	1.07234	0.655079	C3/Pid1/Crebl2/C1qtnf12/Rsc1a1/Ace/Fabp5/Irs2/Pea15a/Grk2/Mapk14/C2cd5/Ffar4/Ednra/Inpp5k/Erbb3/Adipor2/Met/Ahi1/Tert/Insr/Appl2
MF	GO:0051015	actin filament binding	-1.07231	0.648873	Add3/Tln2/Map1s/Wdr1/Capza2/Kptn/Arpc4/Coro1a/Coro2b/Sipa1l1/Iqgap3/Samd14/Myo19/Actn1/Marcksl1/Actn3/Dbnl/Myh10/Ppp1r9a/Tpm2/Myl4/Myo6/Myo1d/Bin1/Marcks/Sptb/Nexn/Fscn1/Cdk5r1
MF	GO:0004596	peptide alpha-N-acetyltransferase activity	-1.07206	0.698482	Naa40/Naa30/Naa50/Naa15
BP	GO:0097581	lamellipodium organization	1.07188	0.658289	Myo9b/Vcl/Cd44/Parvb/Vav3/Kit/Hdac4/Auts2/Pdpn/Whamm/Src/Mtor/Fgd4/Aqp1/Rhod/Nck2/Snx2/Coro1c/Dmtn/Ptpro
BP	GO:0002088	lens development in camera-type eye	-1.07182	0.65935	Fzr1/Cryab/Tgfb1/Spry1/Frs2/Spred3/Cryba4/Skil/Cdkn1c/Prox1/Atf4/Abi2/Crybb1
BP	GO:0042472	inner ear morphogenesis	-1.07179	0.681419	Cdh23/Dll1/Hpn/Myo6/Zeb1/Clic5/Vangl2/Whrn
BP	GO:0060037	pharyngeal system development	1.07175	0.6809	Eya1/Tbx1/Hes1
BP	GO:0051345	positive regulation of hydrolase activity	-1.07175	0.63255	Psme2/Pfn1/Usp6nl/Cd86/Ppp1r15b/Tpm1/Hnrnpu/Bcl10/Wdr35/Tnf/Asap1/Ppp2ca/Ccl12/Mul1/Rgs16/Lars/Magi2/Rap1a/Ager/Cflar/Rnf7/Fis1/Grn/Arhgap25/Fam162a/Dnajc9/Mapk8/Mtch1/S1pr1/Pip5k1a/Tnfsf10/Casp8/Plek/Asap3/Rangap1/Napa/Tax1bp3/Uaca/Lmf1/Ptpa/Nlrp3/Arap2/Ptafr/Map4k4/Myc/Arf4/Msh6/Tbc1d4/Sipa1l1/Pdgfrb/Lims1/Rcn3/Atp1b3/Arhgap29/Picalm/Epha1/Ctsd/Aim2/Arhgef5/Ripk3/Gna13/Ezh2/Mef2c/Crk/Pkp4/Asph/…
BP	GO:0045823	positive regulation of heart contraction	-1.07168	0.694506	Atp5j/Crhr2/Tpm1/Smtn/Edn1/Trpm4
BP	GO:1902083	negative regulation of peptidyl-cysteine S-nitrosylation	1.07166	0.698527	Ncoa7/Atp2b4/Tbc1d24/Oxr1
BP	GO:0051029	rRNA transport	1.07161	0.698527	Tst/Npm1
BP	GO:0061196	fungiform papilla development	-1.07157	0.722042	Six1/Hdac2/Ctnnb1/Hdac1
BP	GO:0061197	fungiform papilla morphogenesis	-1.07157	0.722042	Six1/Hdac2/Ctnnb1/Hdac1
MF	GO:0005385	zinc ion transmembrane transporter activity	-1.07153	0.691899	Slc30a6/Slc39a7/Slc39a13/Slc30a4/Slc39a2/Slc39a12/Slc39a14/Slc39a8/Slc39a1
CC	GO:0019005	SCF ubiquitin ligase complex	-1.07144	0.65935	Fbxo33/Fbxo27/Fbxl18/Rbx1/Ccnf/Fbxl3/Nccrp1/Fbxo48/Cks1b/Spsb1/Cks2/Fbxl22/Fbxo17/Siah1a
BP	GO:0048477	oogenesis	-1.07136	0.671883	Tut7/Pde3a/H3f3b/Zscan21/Shb/Nanos1/Brca2/Paqr7/Hexb/Trip13/Aspm/Insl3/Ccnb1/Aurka
BP	GO:0030204	chondroitin sulfate metabolic process	1.07134	0.679061	Dse/Xylt1/Chst12/Ndnf/Ugdh
BP	GO:0001833	inner cell mass cell proliferation	-1.07114	0.692974	Brca2/Chek1/Gins1
BP	GO:0021915	neural tube development	-1.0711	0.648873	Bmi1/Sema3c/Fzd3/Enah/Coq7/Rock2/Cdk20/Map3k7/Gpr161/Notch1/Gas1/Dchs1/Pfn1/Bcl10/Twist1/Plxnb2/Tgfb1/Sall1/Cfl1/Nckap1/Kdm2b/Casp8/Dact1/Stil/Smo/Hif1a/Nup50/Sox4/Cc2d2a/Dlc1/Cecr2/Vangl2/Phgdh/Sdc4
BP	GO:0014020	primary neural tube formation	-1.07099	0.667978	Fzd3/Enah/Rock2/Cdk20/Pfn1/Bcl10/Twist1/Plxnb2/Tgfb1/Sall1/Cfl1/Nckap1/Kdm2b/Stil/Hif1a/Cc2d2a/Dlc1/Cecr2/Vangl2/Sdc4
BP	GO:0036481	intrinsic apoptotic signaling pathway in response to hydrogen peroxide	1.07099	0.699738	Hsph1/Trap1
CC	GO:0000138	Golgi trans cisterna	-1.07092	0.697519	Yipf1/St6gal1/Yipf2/Bet1l/Tmem59/Sgms1
BP	GO:0098900	regulation of action potential	-1.0709	0.674139	Cav1/Cacna1c/Tnf/Ank3/Sumo1/Ank2/Slc8a2/Kcnb1/Camk2d/Slmap/Bin1/Trpm4/Jup
BP	GO:0071166	ribonucleoprotein complex localization	-1.07088	0.65935	Eif6/Thoc7/Rasl2-9/Thoc3/Ncbp1/Eny2/Nup93/Poldip3/Thoc1/Nmd3/Ltv1/Ssb/Iws1/Hhex/Ythdc1/Zc3h11a/Eif5a/Srsf3/Fyttd1/Rrs1/Rbm15b/Ddx39a/Thoc2l/Ran/Hnrnpa2b1
BP	GO:0072594	establishment of protein localization to organelle	-1.07065	0.634446	Txnip/Pmpcb/Tomm5/Cct6a/Ddx5/Mtch2/Vps37a/Trim28/Brca1/Cct8/Tspo/Nutf2/Timm50/Rab8b/Cacng7/Nup62/Srp14/Pmpca/Tnpo3/Trp53/Dnm3/Timm13/Pick1/Ppp2ca/Ipo13/Tgfb1/Mgarp/Cfl1/Hspa4/Fis1/Nup153/Srp19/Zfand6/Kpna2/Pola2/Tomm40l/Tnfrsf1a/Elavl1/Tsg101/Nup54/Rpain/Kpna3/Wrap53/Dusp18/Mmp12/Uaca/Kpnb1/Sort1/Dnlz/Cct3/Scarb2/Sgtb/Spcs1/Pik3r1/Tram2/Zc3h12a/Brca2/Smo/Hsp90aa1/Pex2/Ran/Nup50/Vps37b/Hap1/Ap2m1/…
BP	GO:0098754	detoxification	-1.07065	0.675772	Tnf/Fancc/Gstm5/Selenot/Prdx2/Ccs/Mt1/Dhfr/Abcg2/Mt2
BP	GO:0007379	segment specification	-1.07063	0.697519	Mtf2/Irx3/Dll1
BP	GO:0006123	mitochondrial electron transport, cytochrome c to oxygen	-1.07061	0.698713	Cox5b/Afg1l/Cox4i1/Cox5a/Cox4i2/Cox7c/Cycs/Cox6a1
BP	GO:0019646	aerobic electron transport chain	-1.07061	0.698713	Cox5b/Afg1l/Cox4i1/Cox5a/Cox4i2/Cox7c/Cycs/Cox6a1
BP	GO:0036473	cell death in response to oxidative stress	1.07057	0.656986	Trpm2/Il10/Hsph1/Sigmar1/Ncoa7/App/Map3k5/Lrrk2/Trap1/Bcl2/Hgf/Pde8a/Tlr4/Txn1/Stk24/Fbxo7/Rack1/Mapk7/Psap/Jak2/Parp1/Slc7a11/Nol3/Sirt1/Tbc1d24/Aldh2/Endog/Met
BP	GO:0042771	intrinsic apoptotic signaling pathway in response to DNA damage by p53 class mediator	-1.07056	0.672044	Marchf7/Ell3/Brca2/Bcl3/Hnrnpk/Pycard/Dyrk2
BP	GO:0061311	cell surface receptor signaling pathway involved in heart development	-1.07047	0.698713	Ctnnb1/Notch1/Tgfb1/Msx1/Bmpr1a/Dll1/Vangl2
BP	GO:0060369	positive regulation of Fc receptor mediated stimulatory signaling pathway	1.07041	0.701719	Ptprc/Cd226/Rapgef1/Appl2/Lyn
BP	GO:1903825	organic acid transmembrane transport	1.07022	0.661056	Thbs1/Slc7a2/Slc43a2/Agt/Slc25a30/Emb/Rgs2/Stra6l/Lrrc8c/Slc1a5/Slc25a10/Slc38a7/Slc22a4/Slc13a3/Slc17a8/Irs2/Abcc1
BP	GO:1905039	carboxylic acid transmembrane transport	1.07022	0.661056	Thbs1/Slc7a2/Slc43a2/Agt/Slc25a30/Emb/Rgs2/Stra6l/Lrrc8c/Slc1a5/Slc25a10/Slc38a7/Slc22a4/Slc13a3/Slc17a8/Irs2/Abcc1
MF	GO:0000979	RNA polymerase II core promoter sequence-specific DNA binding	-1.07021	0.696646	H3f3b/Nrf1/Hdac1/Gtf2a1/Rela/Ezh2/H2az1
BP	GO:0031122	cytoplasmic microtubule organization	-1.07018	0.65935	Cenpj/Fignl2/Rhoa/Katnal1/Tubgcp2/Tubgcp5/Clip1/Kpnb1/Kif19a/Pafah1b1/Fignl1/Tppp/Tubg1/Tacc3/Rab11a/Katnal2
BP	GO:0020027	hemoglobin metabolic process	-1.07016	0.692974	Add1/Inhba/Prmt1/Alas1/Hif1a/Tet2
BP	GO:0097050	type B pancreatic cell apoptotic process	1.07005	0.684541	Cast/Spop/Wfs1
BP	GO:0031294	lymphocyte costimulation	1.07001	0.6809	Tnfsf13b/Cd24a/Dpp4/Lgals1/Tnfrsf14/Cd80/Ccr7/Spn
BP	GO:0071863	regulation of cell proliferation in bone marrow	-1.07001	0.697519	Mef2c/Hmga2
CC	GO:0008091	spectrin	-1.07	0.722042	Sptb
BP	GO:0048745	smooth muscle tissue development	-1.06995	0.704327	Col3a1/Srf/Stra6/Pdgfrb/Eng/Zfand5/Prox1
CC	GO:0098803	respiratory chain complex	-1.06988	0.670618	Ndufa2/Ndufb3/Cox7c/Uqcr10/Ndufa13/Ndufa8/Ndufs6/Ndufb9/Ndufb8/Ndufb5/Ndufb7/Sdhb/Cox6a1/Ndufv2/Foxred1/Ndufb2/Ndufs1/Uqcrq/Ndufs4/Ndufa4l2/Uqcrb/Ndufs8/Ndufa9/Ndufc1
BP	GO:0051016	barbed-end actin filament capping	1.06987	0.6809	Svil/Gsn/Capg/Flii/Eps8
MF	GO:0004784	superoxide dismutase activity	-1.06971	0.722042	Sod3/Sod2/Ccs
MF	GO:0016721	oxidoreductase activity, acting on superoxide radicals as acceptor	-1.06971	0.722042	Sod3/Sod2/Ccs
BP	GO:0000768	syncytium formation by plasma membrane fusion	1.06967	0.665615	Myof/Ocstamp/Adam8/Dcstamp/Cd44/Cd109/Il1f9/Tyrobp/Trem2/Capn2/Mapk14/Myh9/Cdon/Nfe2
BP	GO:0140253	cell-cell fusion	1.06967	0.665615	Myof/Ocstamp/Adam8/Dcstamp/Cd44/Cd109/Il1f9/Tyrobp/Trem2/Capn2/Mapk14/Myh9/Cdon/Nfe2
BP	GO:0006913	nucleocytoplasmic transport	-1.06962	0.634835	Txnip/Ddx5/Ahcyl1/Nmd3/Cpsf6/Trim28/Frat1/Brca1/Nutf2/Ltv1/Ssb/Iws1/Nup62/Hhex/Tnpo3/Strada/Trp53/Ppp2ca/Ipo13/Tgfb1/Ythdc1/Zc3h11a/Cfl1/Nup153/Eif5a/Kpna2/Srsf3/Pola2/Tnfrsf1a/Elavl1/Fyttd1/Egr2/Nup54/Rangap1/Rpain/Kpna3/Rrs1/Mmp12/Ankle1/Rbm15b/Uaca/Kpnb1/Ddx39a/Calr/Thoc2l/Pik3r1/Zc3h12a/Ppp1cc/Smo/Hsp90aa1/Ran/Stradb/Nup50/Cchcr1/Hnrnpa2b1/Atxn1/Ywhae/Bard1/Ect2/Prkcq/Stat3/Cdk1/Ptpn14/Jup
BP	GO:0051169	nuclear transport	-1.06962	0.634835	Txnip/Ddx5/Ahcyl1/Nmd3/Cpsf6/Trim28/Frat1/Brca1/Nutf2/Ltv1/Ssb/Iws1/Nup62/Hhex/Tnpo3/Strada/Trp53/Ppp2ca/Ipo13/Tgfb1/Ythdc1/Zc3h11a/Cfl1/Nup153/Eif5a/Kpna2/Srsf3/Pola2/Tnfrsf1a/Elavl1/Fyttd1/Egr2/Nup54/Rangap1/Rpain/Kpna3/Rrs1/Mmp12/Ankle1/Rbm15b/Uaca/Kpnb1/Ddx39a/Calr/Thoc2l/Pik3r1/Zc3h12a/Ppp1cc/Smo/Hsp90aa1/Ran/Stradb/Nup50/Cchcr1/Hnrnpa2b1/Atxn1/Ywhae/Bard1/Ect2/Prkcq/Stat3/Cdk1/Ptpn14/Jup
CC	GO:0071782	endoplasmic reticulum tubular network	-1.06951	0.697519	Reep1/Tmem201/Rnf41/Reep4/Atl1/Reep5/Stimate/Rtn4/C2cd2l/Kpnb1/Asph
BP	GO:0031644	regulation of nervous system process	-1.06937	0.656437	Nptx1/Stx1b/Dlgap1/Rock2/Rtn4/Shank1/Baiap2/Sox10/Nrxn1/Eif4a3/Igsf9b/Tnr/Shisa7/Tnf/Tmem100/Grm3/Egr2/Dlgap4/Unc13b/Ptafr/Sh3gl1/Slc8a2/Mtmr2/Stx1a/Tppp/Dlg4/Adora1/F2r/Edn1/Cux2/Nptxr/Jam2/Nlgn2/Mgll
BP	GO:0071695	anatomical structure maturation	-1.06934	0.634835	Ctnnb1/Ppard/Notch1/Nfasc/Dchs1/Dld/Fzd5/Sox10/Rhoa/Nrxn1/Catsperd/Cdh5/Mmp2/Tut7/Pde3a/Rac3/Fem1b/Ank3/Nrcam/Klf2/S1pr1/Phospho1/Shb/Ccr6/Runx1/Kif14/Tal1/Brca2/Akr1b3/Hif1a/Actn3/Id2/Rfx3/Trip13/Septin4/Pou2f2/Pmp22/Insl3/Cdkn1c/Ccnb1/Aurka/Kcnma1/Lgi4/Cdk5r1/Ctsl
CC	GO:0000347	THO complex	-1.0693	0.709759	Thoc6/Thoc7/Thoc3/Thoc1/Thoc2l
CC	GO:0000445	THO complex part of transcription export complex	-1.0693	0.709759	Thoc6/Thoc7/Thoc3/Thoc1/Thoc2l
BP	GO:0001659	temperature homeostasis	1.06923	0.644962	Trpm2/Ccl5/Cd36/Cxcr4/Lnpep/Il18r1/Nr1h3/Cmklr1/Fabp4/Adipor1/Vegfa/Ccr2/Drd1/Pgam5/Hsf1/Zfp516/Fabp5/Tlr4/Tnfrsf11a/Lcn2/Lpin1/Mfn2/Jak2/Arrdc3/Cidea/Ppargc1b/Ffar4/Ppargc1a/Elovl6/Nrd1/Adipor2/Per2/Dock7/Trpv2/Cpt2/Acsl1/Id1/Zbtb7b/Syk
BP	GO:0044849	estrous cycle	-1.06918	0.705992	Enpp2/Erbb2/Mdk/Ptn/Igf1r
BP	GO:0050905	neuromuscular process	-1.06915	0.663727	Prrt2/Atxn2/Grin2c/Bloc1s4/Zmpste24/Pnkd/Aars/Uchl1/Cln8/Slc1a3/Npas3/Rest/Scn8a/Shank1/Sox2/Pcdh15/Camk2b/Nrxn1/Camta1/Tnr/Fabp7/Rac3/Opa3/Stra6/Rbfox2/Glrb/Rbfox1/Pafah1b1/Jph3/Hexb/Myh10/Pmp22/Dlg4/Cdh23/Clic5/Kcnma1/Nlgn2
BP	GO:0061418	regulation of transcription from RNA polymerase II promoter in response to hypoxia	-1.06905	0.69027	Notch1/Trp53/Vhl/Bach1/Hif1a
BP	GO:0034776	response to histamine	1.06898	0.698713	Diaph1
BP	GO:0071420	cellular response to histamine	1.06898	0.698713	Diaph1
CC	GO:0033268	node of Ranvier	-1.06896	0.694506	Scn8a/Nfasc/Ank3/Nrcam/Scn1b/Bin1
BP	GO:0002791	regulation of peptide secretion	-1.06894	0.640013	Il33/Tlr6/Tfap2b/Il1a/Mif/Phpt1/Sirt4/Lif/Cnr1/Pla2g6/Crhr2/Lgr4/Cadm1/Myo18a/Pde1c/Ppard/Rest/C1qtnf3/Il2/Pck2/Pfkm/Rab8b/Tlr2/C2cd2l/Nrxn1/Arf6/Gapdh/Hfe/Tmbim6/Mpc2/Idh2/Tnf/Pick1/Nos2/Ppp1r11/Ppp3cb/Tgfb1/Stxbp5/Abcg1/Llgl1/Selenot/Slc12a2/Uqcc2/Hdac1/Adcy8/Oga/Pask/Arfip1/Unc13b/Map4k4/Glrx/Apbb1/Pde3b/Eipr1/Ptbp1/Rhbdf1/Neo1/Kcnb1/Cacna1d/Bsg/Hif1a/Sox4/Myh10/Rfx3/Gabbr1/Kalrn/Camk2n1/Sec24…
BP	GO:1902254	negative regulation of intrinsic apoptotic signaling pathway by p53 class mediator	1.06881	0.674832	Cd74/Cd44/Rrm2b/Triap1/Armc10
BP	GO:0033028	myeloid cell apoptotic process	1.06873	0.663589	Cdkn2a/Ccl5/Cd44/Anxa1/Bcl2/Il6/Hcar2/Maea/Slc7a11/Sirt1/Cxcr2/Selenos
BP	GO:1902514	regulation of calcium ion transmembrane transport via high voltage-gated calcium channel	-1.06862	0.708586	Cacna2d1/Cacna1c/Cacna1d/Camk2d/Bin1
BP	GO:0006658	phosphatidylserine metabolic process	-1.06857	0.693675	Serinc2/Serinc5/Abhd12/Lpcat3
BP	GO:1904851	positive regulation of establishment of protein localization to telomere	-1.06854	0.698713	Cct2/Tcp1/Cct6a/Cct8/Wrap53/Cct3
BP	GO:0048872	homeostasis of number of cells	1.0685	0.614526	Axl/Tnfsf13b/Akt3/Flt3/Pirb/Gapt/Gpi1/Col14a1/Flvcr1/Rps17/Cd74/Il7r/Rps19/Cd24a/Cd44/Vegfa/Ccr2/Ikbkb/Ahr/Anxa1/Ubap2l/Fam210b/Exoc6/Dnaja3/Kit/Lmo1/Rps14/Mafb/Ccr7/Sos2/Bcl2/Lipa/Plcb1/Myb/Rps24/Il6/Tcirg1/Wdr48/Cd7/Mapk14/Hcar2/Jak2/Il2ra/Dock10/Rps6/Prdx1/Ncor1/Vpreb2/Gfi1b/Dmtn/Maea/Slc7a11/Ap3b1/Vpreb1/Ezh1/Epb42/P2rx7/Zfp36/Cdin1/B2m/Bcl2a1a/Rassf2/Mfhas1/Sfxn1/Cxcr2/Kif3a/Zc3h8/Gas2l1/Rco…
MF	GO:0016628	oxidoreductase activity, acting on the CH-CH group of donors, NAD or NADP as acceptor	1.06848	0.6809	Blvrb/Dhcr24/Mecr
BP	GO:0090272	negative regulation of fibroblast growth factor production	1.06848	0.698713	Wnt11/Rgcc
BP	GO:0035601	protein deacylation	1.0683	0.658327	Ndst1/Mta3/Spred2/Vegfa/Hopx/Hdac4/Lrrk2/Akap8/Trerf1/Lpin1/Sirt3/Nipbl/Akap8l/Hdac7/Ncor1/Sirt1/Suds3/Per2/Mta1/Rcor1/Zbtb7b/Spred1/Sirt7/Brms1/Lypla2/Ndn/Baz2a/Jdp2
BP	GO:0098732	macromolecule deacylation	1.0683	0.658327	Ndst1/Mta3/Spred2/Vegfa/Hopx/Hdac4/Lrrk2/Akap8/Trerf1/Lpin1/Sirt3/Nipbl/Akap8l/Hdac7/Ncor1/Sirt1/Suds3/Per2/Mta1/Rcor1/Zbtb7b/Spred1/Sirt7/Brms1/Lypla2/Ndn/Baz2a/Jdp2
BP	GO:0042407	cristae formation	1.06827	0.683427	Dnajc11/Chchd3/Chchd10/Uqcc3/Letm1/Afg3l2/Pink1
MF	GO:0097371	MDM2/MDM4 family protein binding	1.06822	0.681419	Cdkn2a/Bcl2l1
CC	GO:0036126	sperm flagellum	-1.06822	0.674139	Dnajb13/Enkur/Dnali1/Septin2/Ddx6/Pfkm/Catsperd/Slirp/Tctex1d4/Sqstm1/Rho/Tssk4/Gstm5/Lyzl4/Prkar1a/Ccr6/Ldha/Atp1b3/Dnah1/Hsp90aa1/Ran/Septin4/Grk3
BP	GO:1905268	negative regulation of chromatin organization	-1.06778	0.665499	Sphk2/Otub1/Brca1/H1f5/Twist1/Kdm1a/H1f3/H1f2/Spi1/Atad2/Aicda/H1f1/Taf7/Tet1
BP	GO:0048103	somatic stem cell division	1.06762	0.684541	Cdkn2a/Fzd7/Kit/Hoxb4
BP	GO:0043044	ATP-dependent chromatin remodeling	-1.06756	0.6809	Actl6a/Smarca5/Cenpp/Oip5/Nasp/Itgb3bp/Cecr2
BP	GO:0042048	olfactory behavior	-1.06704	0.698713	Ubr3/Lmx1a/Bbs1/Shank1/Adcy3
MF	GO:0051427	hormone receptor binding	1.06674	0.644962	Flt3/Nr4a2/Nr1h3/Ncoa1/Fabp4/Fkbp4/Ncoa6/Ncoa2/Mecr/Ncoa7/Pparg/Rarg/Asah1/Gnrh1/Trerf1/Src/Vdr/Uimc1/Zfp366/Snw1/Tyk2/Prmt2/Arrb1/Prpf6/Pagr1a/Hr/Jak2/Bcas3/Parp1/Nsd1/Ncor1/Ppargc1b/Ets2/Ppargc1a/Cnot1/Sirt1/Actn4
CC	GO:0045334	clathrin-coated endocytic vesicle	-1.06662	0.697519	Rab35/Myo1e/Ap2s1/Cltc/Epn2/Picalm/Ap2m1/Myo6
CC	GO:0005746	mitochondrial respirasome	-1.06648	0.663589	Ndufa2/Ndufb3/Cox7c/Uqcr10/Ndufa13/Ndufa8/Ndufs6/Ndufb9/Ndufb8/Ndufb5/Ndufb7/Sdhb/Cox6a1/Ndufv2/Foxred1/Ndufb2/Ndufs1/Uqcrq/Ndufs4/Ndufa4l2/Uqcrb/Rab5if/Ndufs8/Ndufa9/Ndufc1
BP	GO:0034762	regulation of transmembrane transport	-1.06646	0.642295	Tnf/Rnasel/Oaz2/Twist1/Antkmt/Ppp2ca/Ubash3b/Rap1a/Tgfb1/Ager/Ywhah/Cfl1/Vamp2/Kcnh2/Ank3/Cnksr3/Tcaf1/Tspan13/Stxbp3/Kcnk13/Prkg1/Pde4d/Oga/Wdr1/Pde4b/Jsrp1/Sumo1/Aplnr/Arl6ip1/Ptafr/Coro1a/Glrx/Myc/Ank2/Tpcn1/Azin1/Atp1b3/Kcnb1/Cacna1d/Actb/Camk2d/Sh2b2/Jph3/Fxyd3/Hap1/Rrad/Slc43a1/Mef2c/Yes1/Ywhae/Asph/Ocln/Dlg4/Kcnip3/Kcna7/Slmap/Scn1b/Kcnj12/Plcg1/Prkce/F2r/Pln/Bin1/Clic5/Mettl21c/Kcnma1/Edn…
BP	GO:0043434	response to peptide hormone	-1.06646	0.645199	Mgarp/Cfl1/Vamp2/Meak7/Lpl/Hadha/Slc25a33/Srsf3/Khk/Nr4a1/Stxbp3/Egr2/Adcy8/Bcar1/Rangap1/Rab31/Rab12/Pdk4/Chuk/Socs3/Slc39a14/Insig2/Cdk2/Sort1/Srsf5/Tbc1d4/Kl/Pde3b/Pik3r1/Serpina3n/Cyfip1/Rela/Nucks1/Fer/Sh2b2/Kank1/Ptk2/Crk/H2az1/Umodl1/Il18/Sesn3/Prkcq/Stat3/Gck/Hnrnpk/Plcd1/Igf1r/Adcy6
BP	GO:0098597	observational learning	-1.06643	0.712436	Nrxn1/Stra6/Nrxn2
BP	GO:0010823	negative regulation of mitochondrion organization	1.06643	0.672044	Bcl2l2/Lrrk2/Bag4/Hgf/Triap1/Clec16a/Usp30/Vat1/Nol3/Ppargc1a/Tmem14a/Arrb2/Bok/Tigar/Pink1/Htra2
BP	GO:0032607	interferon-alpha production	1.06632	0.690579	Flt3/Ptpn22/Mavs/Tlr4/Nlrc3
MF	GO:0008430	selenium binding	-1.06628	0.712436	Selenof/Prdx2
BP	GO:0061136	regulation of proteasomal protein catabolic process	-1.06626	0.649432	Chfr/Usp5/Yod1/Cav1/Hfe/Psme2/Ube2k/Fzr1/Edem2/Rnf19b/Csnk1a1/Psmd14/Mapk8/Gipc1/Herpud1/Arih2/Csnk1e/Sumo1/Marchf7/Rhbdf1/Rnf19a/Ube2j1/Plk1/Pbk/Trib1/Edem1/Aurka/Cdc20/Ecscr
BP	GO:0002689	negative regulation of leukocyte chemotaxis	1.06626	0.696816	Stap1/Slamf8/Dpp4/Dusp1/Ddt/Gpr18
BP	GO:0048679	regulation of axon regeneration	-1.0662	0.688518	Ptn/Ptprf/Mif/Map2k2/Kremen1/Rtn4/Lrig2/Tnr/Omg/Grn/Neo1/Rtn4rl1/Ptprs/Igf1r
BP	GO:0072010	glomerular epithelium development	-1.06614	0.697519	Klf15/Myo1e/Foxc1/Prom1/Basp1/Lamb2
MF	GO:0016413	O-acetyltransferase activity	1.06611	0.708364	Lpcat4
BP	GO:0043433	negative regulation of DNA-binding transcription factor activity	-1.06565	0.657453	Commd6/Twist1/Kdm1a/Traip/Adora3/Thra/Chuk/Pbx1/Sumo1/Nlrp3/Prdx2/Zc3h12a/Nfkbid/Aim2/Id2/Ezh2/Nfkbib/Tacc3/Glis2/Cdk5rap3/Prox1/Trib1/Pycard/Igf1r/Rnf2
BP	GO:0045580	regulation of T cell differentiation	1.06555	0.651334	Cdkn2a/H2-DMa/Runx3/Cd74/H2-Aa/Il7r/Adam8/Tespa1/Rasgrp1/Cd44/Ccr2/Rara/Malt1/Anxa1/Tcf7/Zfp609/Ctla4/Ccr7/Sos2/Myb/Il6/Ctla2a/Tmem131l/Fgl2/Zfp35/Ptprc/Sh3rf1/Il2ra/Ap3b1/Tbx21/Zmiz1/Hlx/Tnfsf18/Vsir/Zbtb16
MF	GO:0016427	tRNA (cytosine) methyltransferase activity	1.06535	0.690579	Nsun3/Mettl2/Trdmt1/Nsun6/Nsun2
BP	GO:0010919	regulation of inositol phosphate biosynthetic process	-1.0653	0.697519	Pou1f1/Prkg1/Plek/Ptafr/Plcd1
BP	GO:0006098	pentose-phosphate shunt	1.06514	0.684541	Rpia/Tkt/Shpk/Taldo1/Tigar/Pgd/Hsd11b1
BP	GO:0070085	glycosylation	-1.06508	0.656942	Alg3/Dpm3/Gfpt2/Alg8/Gxylt1/Fut8/Galnt10/Ddost/Fut9/A3galt2/Oga/Galnt2/Gcnt2/Lmf1/Dolpp1/St6galnac4/Gbgt1/Tmem59/St3gal2/Extl2/Ube2j1/B4gat1/Ramp1/St6galnac6/Slc39a8/Galnt4/Mgat4b/Pofut2/Tet2/Gxylt2/St3gal5/Tet1/Mpi/Fut10/Dpy19l3
BP	GO:2000403	positive regulation of lymphocyte migration	-1.06483	0.698713	Tmem102/Selenok/Lgals9/Cxcl12/Ccl4/Pycard/Cxcl10/Itgb3/Jam2
CC	GO:0010494	cytoplasmic stress granule	-1.06473	0.672009	Eif4e/Larp4/Ddx1/Ddx6/Tial1/Larp1/Kpna2/Elavl1/G3bp1/Kpnb1/Rc3h2/Pabpc4/Rbfox1/Rbpms/C9orf72/Hnrnpk
CC	GO:0030880	RNA polymerase complex	-1.06472	0.6809	Polr2l/Trp53/Gtf2a2/Polr2h/Paf1/Pola2/Taf13/Rprd1a/Znrd1/Gtf2a1/Prim1/Psmc5/Taf7/Pex2/Gtf2h2/Tbpl1/Myo6
BP	GO:0006390	mitochondrial transcription	1.06472	0.688345	Mettl4/Sirt3/Chchd10/Ppargc1b/Tefm/Mterf1a/Mterf4/Mterf1b/Polrmt
MF	GO:0016421	CoA carboxylase activity	1.06449	0.703887	Acaca/Acacb/Pcca/Mccc1
BP	GO:0001885	endothelial cell development	-1.06447	0.672044	Vezf1/Col18a1/Ctnnb1/Rock2/Rtn4/Wnt7b/Cdh5/Tnf/Rap1a/Tnfrsf1a/Pde2a/Myd88/Eng/Rap1b/Icam1/Ptprs/Pecam1
BP	GO:0051153	regulation of striated muscle cell differentiation	-1.06446	0.672044	Tgfb1/Cflar/Frs2/Flot1/Thra/Msx1/Smyd1/Cd53/Maml1/Cxcl12/Actn3/Ezh2/Mef2c/Dll1/Prox1/Edn1/Cxcl10/Efnb2
BP	GO:0043407	negative regulation of MAP kinase activity	1.06436	0.665499	Ptpn22/Irak3/Spred2/Rgs14/Apoe/Agt/Sorl1/Rgs2
BP	GO:0034616	response to laminar fluid shear stress	1.06432	0.709457	Ass1/Mapk7
BP	GO:0045199	maintenance of epithelial cell apical/basal polarity	1.06429	0.690579	Wnt11/Slc9a3r1/Pdcd6ip
BP	GO:0060272	embryonic skeletal joint morphogenesis	-1.06417	0.726659	Bmp7/Col2a1/Hyal1/Ctnnb1
BP	GO:0071248	cellular response to metal ion	1.06415	0.660846	Rasgrp2/Trpm2/P2rx4/Trf/Cpne2/Slc25a24/Iqgap1/Fabp4/Fos/Cdkn1b/Mcoln1/Gsn/Hvcn1/Pparg/Hsf1/Lrrk2/Atp13a2/Cdh1
BP	GO:0006486	protein glycosylation	-1.06414	0.65935	Alg3/Dpm3/Gfpt2/Alg8/Gxylt1/Fut8/Galnt10/Ddost/Fut9/Oga/Galnt2/Gcnt2/Lmf1/Dolpp1/St6galnac4/Tmem59/St3gal2/Extl2/Ube2j1/B4gat1/Ramp1/St6galnac6/Slc39a8/Galnt4/Mgat4b/Pofut2/Tet2/Gxylt2/St3gal5/Tet1/Mpi/Fut10/Dpy19l3
BP	GO:0043413	macromolecule glycosylation	-1.06414	0.65935	Alg3/Dpm3/Gfpt2/Alg8/Gxylt1/Fut8/Galnt10/Ddost/Fut9/Oga/Galnt2/Gcnt2/Lmf1/Dolpp1/St6galnac4/Tmem59/St3gal2/Extl2/Ube2j1/B4gat1/Ramp1/St6galnac6/Slc39a8/Galnt4/Mgat4b/Pofut2/Tet2/Gxylt2/St3gal5/Tet1/Mpi/Fut10/Dpy19l3
MF	GO:0042577	lipid phosphatase activity	1.06402	0.696816	Sgpp1/Plppr4/Plpp2
BP	GO:0071514	genetic imprinting	-1.06368	0.698482	Trim28/Brca1/Dnmt3a/Cdkn1c/Zfp57/Tet1
MF	GO:0019207	kinase regulator activity	1.06358	0.610586	Cdkn2a/Ccl5/Ccnd1/Itsn1/Prkag2/Prkar1b/Atg13/Spred2/Ccng1/Wdr91/Cd24a/Rplp1/Iqgap1/Fam20a/Ccnd2/Wnt11/Rara/Malt1/Cdkn1b/Nrg1/Gprc5a/Dazap2/Vac14/Cdkn2b/Npm1/Ltf/Ccny/Chp1/Lrp6/Prkar2b/Rack1/Rgcc
BP	GO:0001778	plasma membrane repair	1.06357	0.688518	Myof/Rab3a/Myh9
BP	GO:0043949	regulation of cAMP-mediated signaling	-1.06327	0.681419	Aplp1/Pde3a/Prkar1a/Pde4d/Pde4b/Aplnr/Gpr3/Pde2a/Pde10a/Pde3b/Insl3/Ptger3
BP	GO:0003179	heart valve morphogenesis	-1.06326	0.684541	Robo1/Mdm2/Adamts9/Robo2/Notch1/Dchs1/Scx/Twist1/Tgfb1/Zfpm1/Stra6/Erg/Bmpr1a/Sox4/Mef2c
CC	GO:0098688	parallel fiber to Purkinje cell synapse	1.06325	0.69027	Cadm3/Sptbn2/Atp2b2/Slc16a7/Snap91/P2rx6/Ppp3r1
BP	GO:0031620	regulation of fever generation	-1.06324	0.698713	Cnr1/Tnf/Ccr5/Ptger3
BP	GO:2001242	regulation of intrinsic apoptotic signaling pathway	1.06313	0.646227	Ybx3/Bcl2l2/Cd74/Spop/Cd44/Tpt1/Steap3/Hsph1/Rpl26/Plekhf1/Bcl2l1/Lrrk2/Hyou1/Trap1/Fbh1/Src/Bcl2/Wfs1/Rrm2b/Plscr1/Triap1/Armc10/Grina/Rack1/Noc2l/Mapk7/Nck2/Ubb/Parp1/Slc9a3r1/Nol3/S100a9/Plaur/Sirt1
BP	GO:0010884	positive regulation of lipid storage	-1.06307	0.699307	Lpl/Zc3h12a/Hilpda/Scarb1/Tmem135/Apob
BP	GO:0043588	skin development	-1.06291	0.648873	Ovol1/Tfap2b/Il1a/Inhba/Sox21/Flnb/Txnip/Kazn/Lgr4/Fzd3/Ctnnb1/Rock2/Ppard/Notch1/Col3a1/Ift74/Srf/Ppl/Tgm1/Evpl/Col1a2/Pou3f1/Tnf/Lama5/Errfi1/Ubn1/Itga3/Foxc1/Grhl1/Lats1/Ptges3/Tsg101/Hdac1/Runx1/Srsf6/Col5a2/Pdgfa/Col5a1/Rela/Smo/Palld/Tnfrsf19/Macroh2a2/Dll1/Slc2a10/Stmn1/Jup/Vangl2/Ctsl
BP	GO:0071375	cellular response to peptide hormone stimulus	-1.06285	0.636886	Pkm/Cyp11a1/Insig1/Ptprf/Prkdc/Actn2/Ghr/Socs7/Ahcyl1/Ctnnb1/Rock2/Sgk1/Pik3r3/Pck2/Rab8b/Rhoq/Cav1/Eprs/Rab13/Mgarp/Cfl1/Vamp2/Lpl/Slc25a33/Srsf3/Nr4a1/Adcy8/Bcar1/Rangap1/Rab31/Rab12/Pdk4/Socs3/Slc39a14/Insig2/Cdk2/Tbc1d4/Kl/Pde3b/Pik3r1/Cyfip1/Rela/Nucks1/Fer/Sh2b2/Kank1/Ptk2/Crk/H2az1/Umodl1/Il18/Sesn3/Prkcq/Stat3/Gck/Hnrnpk/Igf1r/Adcy6
BP	GO:0090594	inflammatory response to wounding	1.06283	0.694022	Cd24a/Cd44/Ccr2/Alox5/Clec10a
BP	GO:0010958	regulation of amino acid import across plasma membrane	1.06275	0.698482	Slc43a2/Agt/Rgs2
BP	GO:1903789	regulation of amino acid transmembrane transport	1.06275	0.698482	Slc43a2/Agt/Rgs2
BP	GO:1902253	regulation of intrinsic apoptotic signaling pathway by p53 class mediator	1.06274	0.684541	Cd74/Cd44/Steap3/Rpl26/Rrm2b/Triap1/Armc10/Ubb/Sirt1
BP	GO:0071786	endoplasmic reticulum tubular network organization	1.06269	0.6809	Tmem170/Rab3gap2/Use1
BP	GO:0045187	regulation of circadian sleep/wake cycle, sleep	-1.0626	0.698482	Adora1/Ptger3
BP	GO:0072243	metanephric nephron epithelium development	-1.06247	0.690579	Pdgfb/Sox8/Fat4/Lif/Lgr4/Wnt7b/Lamb2
BP	GO:0061014	positive regulation of mRNA catabolic process	-1.06238	0.680347	Mov10/Rida/Hnrnpr/Mettl3/Gtpbp1/Rock2/Prr5l/Cnot7/Upf1/Tnrc6b/Hnrnpd/Zc3h12a/Nanos1/Qk
BP	GO:0051028	mRNA transport	-1.06236	0.682997	Aaas/Ddx19b/Ranbp2/Thoc7/Nxt1/G3bp2/Thoc3/Ncbp1/Eny2/Magoh/Nup93/Arc/Poldip3/Thoc1/Ndc1/Ncbp3/Iws1/Nup62/Hhex/Slbp/Hnrnpa1/Hnrnpa3/Ythdc1/Zc3h11a/Eif5a/Srsf3/Fyttd1/Nup54/Rbm15b/Srsf1/Ddx39a/Thoc2l/Qk/Sec13/Alyref/Hnrnpa2b1/Igf2bp2
BP	GO:0016226	iron-sulfur cluster assembly	-1.06213	0.708586	Ciao2b/Iba57/Lyrm4/Ciao2a/Isca2/Nubp1/Ciapin1/Isca1/Mms19
BP	GO:0031163	metallo-sulfur cluster assembly	-1.06213	0.708586	Ciao2b/Iba57/Lyrm4/Ciao2a/Isca2/Nubp1/Ciapin1/Isca1/Mms19
BP	GO:0032310	prostaglandin secretion	-1.06211	0.691443	Atp5j/Il1a/Mif/P2ry2/Nos2/Edn1
BP	GO:0043524	negative regulation of neuron apoptotic process	1.06209	0.646754	Axl/Gpi1/Itsn1/Nr4a2/Il10/Adam8/Apoe/Agt/Vegfa/Hsph1/Kdr/Bcl2l1/Ptk2b/Gclm/Tgfb3/Hyou1/Ndnf/Fpr2/Bcl2/Nrp1/Wfs1/Npm1
BP	GO:0032147	activation of protein kinase activity	-1.06198	0.651334	Tnik/Clspn/Map4k4/Prdx2/Kif14/Iqgap3/Lpar2/Map4k2/Map2k3/Stradb/Ripk3/Ect2/Tpx2/Gadd45b/Il18/Tgfa/Bora/Adora1/F2r/Gab1/Emp2/Itgb3/Tom1l1/Mdfi
BP	GO:0003231	cardiac ventricle development	-1.06195	0.66941	Dll4/Smarca4/Robo1/Myl2/Zmpste24/Mdm2/Robo2/Myh6/Sema3c/Tbx3/Ctnnb1/Notch1/Ppp1r13l/Tpm1/Tgfb1/Sall1/Foxc1/Zfpm1/Ltbp1/Frs2/Stra6/Smarcd3/Pde2a/Bmpr1a/Eng/Hif1a/Sox4/Id2/Mef2c/Mybpc3/Prox1/Epor/Vangl2
BP	GO:0097530	granulocyte migration	-1.06159	0.673139	Pde4d/Wdr1/Pde4b/Ccr3/Myd88/Slamf1/Ptk2/C5ar1/Ccl3/Umodl1/Ccl6/Ccl4/Csf1r/Ccl9/Jam3/Csf1/Edn1/Cxcl10/Ptger3/Pecam1
MF	GO:0001786	phosphatidylserine binding	1.06158	0.68473	Axl/Cd300lf/Thbs1/Plekhn1/Tln1/Hspa8/Anxa2/Syt1/Osbpl10/Timd4/Anxa6/Appl2
BP	GO:0002775	antimicrobial peptide production	-1.06139	0.715361	Nod2/Il17f/Spink5/Elane/Klk7
MF	GO:0032558	adenyl deoxyribonucleotide binding	-1.06132	0.72765	Trex1/Hsp90aa1
BP	GO:0072577	endothelial cell apoptotic process	-1.06115	0.68695	Gata2/Cd248/Col18a1/Cdh5/Serpine1/Tnf/Sema5a/Ccl12/Ager/Angptl4/Ramp2/Tnip2/Icam1/Plcg1/Ecscr
BP	GO:0014066	regulation of phosphatidylinositol 3-kinase signaling	1.06113	0.661056	Ccl5/Rasgrp1/Agt/Rara/Flt1/Kdr/Nrg1/Fgr/Fpr2/Hgf/Nlrc3/Cbl/Pld2/Cat/Inpp5e/Serpina12/Jak2/Nop53/Slc9a3r1/Hcst/Ncor1
BP	GO:0061157	mRNA destabilization	-1.06104	0.688345	Ythdf3/Mov10/Rida/Hnrnpr/Mettl3/Rock2/Upf1/Hnrnpd/Zc3h12a/Qk
BP	GO:0035584	calcium-mediated signaling using intracellular calcium source	1.061	0.69027	Vcam1/Trpm2/Kdr
BP	GO:0000098	sulfur amino acid catabolic process	-1.06095	0.715361	Pcyox1/Csad/Blmh
MF	GO:0032050	clathrin heavy chain binding	-1.0609	0.708888	Cltb/Clta/Picalm
BP	GO:0051607	defense response to virus	1.06085	0.634446	Itgax/Ccl5/Ptpn22/Ifnlr1/Apobec1/Il10rb/Oas1g/Oas3/Bcl2l1/Ifitm6/Mavs/Cd8a/Exosc5/Pcbp2/Spn/Bcl2/Tagap/Trim25/Samhd1/Lyst/Plscr1/Treml4/Traf3ip1/Tspan32/Il6/Ifngr1/Ifitm2/Fgl2/Polr3b/Irf2/Ptprc/Nt5c3/Phb2/Trim11/Il2ra/Nlrx1/Nop53
CC	GO:0030120	vesicle coat	-1.06081	0.677628	Ap2s1/Sec23a/Cltc/Epn2/Clint1/Sar1a/Clta/Picalm/Sec13/Ap2m1/Sar1b/Sec24a
BP	GO:1905245	regulation of aspartic-type peptidase activity	-1.06079	0.700732	Rock2/Ager/Grn/Picalm/Bin1
BP	GO:0033005	positive regulation of mast cell activation	1.06076	0.682314	Gab2/Fgr/Cd300lb/Crlf2/Stxbp2/Pld2/Cd226/Pla2g3/Syk/Fcer1g
BP	GO:0035701	hematopoietic stem cell migration	-1.06076	0.701719	Mtch2/Jam3/Jam2
BP	GO:0097484	dendrite extension	1.06073	0.684615	Cyfip2/Cxcr4/Nedd4l/Auts2/Rnf157/Itsn2/Smurf1/Syt1/Bcl11a
CC	GO:0005667	transcription regulator complex	-1.06065	0.649165	Gatad2b/Tbx3/Pou1f1/Ctnnb1/Trim28/Olig2/Depdc1a/Rest/Zfhx3/Sox2/Sfpq/Smad1/Olig1/Gtf3c3/Pou3f1/Scx/Lmo2/Mta2/Hnrnpu/Mxi1/Yy1/Tbx2/Trp53/Gtf2a2/Arid5a/Med31/Sall1/E2f2/Zfpm1/Snapc1/Ascl2/Cbx5/Npas4/Rbl1/Nfya/E2f1/Mlxipl/Crebbp/Nr4a1/Relb/Taf13/Nrf1/Hdac1/Wtip/Spi1/Nfyb/Lbx1/Runx1/Gtf2a1/Sra1/Msx1/Psmc5/Pbx1/Hnrnpab/Cdk2/Bcl9l/Med7/Mideas/Tal1/Brf1/Rbbp4/Taf7/Rela/Hif1a/Sox4/Chd4/Rfx3/Naa15/E2f8/Ar…
BP	GO:0045058	T cell selection	1.06038	0.673139	Ly9/Mink1/H2-DMa/Cd74/Ccr7/Spn/Bcl2/Il6/Ptprc/Il6ra/Cd3g/Dock2/Tbx21/Aire/Tnfsf18/Cd4
BP	GO:1900027	regulation of ruffle assembly	-1.06036	0.691443	Evl/Cav1/Pfn1/Fam98a/Cyfip1/Kank1/Icam1/P2ry12
BP	GO:0042749	regulation of circadian sleep/wake cycle	-1.06033	0.693666	Adora1/Ptger3
BP	GO:0007176	regulation of epidermal growth factor-activated receptor activity	1.06028	0.690896	Cblb/Gprc5a/App/Zgpat/Psen2/Aplp2/Cbl/Zfyve28
MF	GO:0016746	transferase activity, transferring acyl groups	1.06026	0.646227	Lpcat4/Ciita/F13a1/Ncoa1/Agpat2/Zdhhc18/Agpat4/Cblb/Zdhhc23/Zdhhc3/Zdhhc24/Kat8/Dgat1/Kansl1/Tgm2/Taf5l/Ate1/Elovl5/Mcm3ap/Kansl2/Ing3/Naa16/Lipt1/Qpct/Cbl/Pigw/Soat1/Kansl3/Naa25/Dgat2/Plaat3/Golga7b/Lipt2/Supt3/Elovl6/Scp2/Epb42/Epc2/Cs/Sptssa/Ncoa3/Nat10/Cdyl/Kat6b/Pla2g15/Cpt2/Ggt1/Acly/Kat14/Kat2b/Nat8l/Abhd5/Sptlc1/Nat9/Sptlc2/Gpat3/Taf9
MF	GO:0030331	estrogen receptor binding	1.06024	0.684541	Ncoa1/Ncoa2/Pparg/Src/Zfp366/Prmt2/Arrb1/Pagr1a/Parp1/Nsd1/Ncor1/Ppargc1b/Ppargc1a/Cnot1/Ncoa3/Srarp
BP	GO:0006689	ganglioside catabolic process	1.06015	0.705122	Gm2a
BP	GO:1905952	regulation of lipid localization	1.06012	0.665499	C3/Pon1/Cd36/Nr1h3/Cyp4f18/Thbs1/Apoe/Agt/Pltp/Abca2/Apoc2/Pparg/Dgat1/Srebf2/Apoc4/Irs2/Tnfrsf11a/Nucb2/Triap1/Nus1/Ldlrap1/Acacb/Cidea/Anxa2/Scp2/P2rx7/Sirt1
BP	GO:1903804	glycine import across plasma membrane	1.05991	0.704148	Rgs2
CC	GO:0005742	mitochondrial outer membrane translocase complex	-1.05986	0.71563	Tomm20/Tomm40/Tomm5/Tomm40l/Tomm6
BP	GO:0007129	homologous chromosome pairing at meiosis	-1.05982	0.695075	Kash5/Bag6/Sycp3/Syce1/Mael/Sycp1/Dmc1/Hormad1/Tex12/Tex19.1/Rec8/Prdm9/Syde1/Brip1/Msh5/Ndc1/Syce2/Rad21/Ccne1/Stag3/Trip13/Ccne2
MF	GO:0008392	arachidonic acid epoxygenase activity	1.05973	0.685253	Cyp4f18
BP	GO:0019373	epoxygenase P450 pathway	1.05973	0.685253	Cyp4f18
BP	GO:0097198	histone H3-K36 trimethylation	-1.05968	0.729124	Setd2/Setd5/Prdm9/Iws1
BP	GO:0006398	mRNA 3'-end processing by stem-loop binding and cleavage	-1.05964	0.729124	Cpsf3/Slbp/Zfp473
BP	GO:0071467	cellular response to pH	1.05963	0.691443	Mcoln1/Hvcn1
MF	GO:0008574	ATP-dependent microtubule motor activity, plus-end-directed	1.05954	0.698527	Stard9/Kif16b/Kif1b/Kif1c/Kif5a
BP	GO:0019068	virion assembly	-1.05942	0.705305	Ddx6/Usp6nl/Tsg101/Pcx/Rab1a/Spcs1/Vps37b/Chmp6
BP	GO:0001822	kidney development	-1.05941	0.651334	Ilk/Tgfb1/Cflar/Sall1/Cenpf/Spry1/Itga3/Foxc1/Gpr4/Stra6/Prom1/Kirrel3/Pbx1/Snx17/Myc/Pdgfa/Pdgfrb/Akr1b3/Smo/Sox4/Cc2d2a/Id2/Mef2c/Pdgfra/Tet2/Lzts2/Dll1/Glis2/Basp1/Timeless/Anks6/Cdkn1c/Adamts1/Adamts16/Itgb3/Vangl2/Klhl3/Lamb2/Efnb2
MF	GO:0005178	integrin binding	-1.05938	0.675772	Tcam1/Isg15/Cib2/Cxadr/Timp2/Ptn/P4hb/Tspan8/Icam2/Col3a1/Ptprz1/Icam4/Cd9/Vtn/Tnr/Lama5/Ilk/Itga3/Tspan4/Tln2/Adam18/Cd151/Calr/Lamb1/Actn1/Cxcl12/Ptk2/Icam1/Itga5/Fbln1/Jam3/Emp2/Itgb3/Jam2/Lamb2
BP	GO:0060968	regulation of gene silencing	-1.05933	0.66758	Pum2/H3c6/H3c11/Egfr/Ppp3ca/Zmpste24/Tarbp2/Map2k2/Ddx5/Lin28b/H1f5/Trp53/H3c2/Tnf/Tgfb1/H1f3/Elavl1/H1f2/Wtip/Atad2/Cdk2/H1f1/Zc3h12a/Zc3h10/Cdc45/Stat3
BP	GO:0060033	anatomical structure regression	-1.05932	0.694825	Smad5/Cd248/Wnt7b/Spi1/Bmpr1a
BP	GO:0016051	carbohydrate biosynthetic process	1.05912	0.641247	Ndst1/St8sia6/Sik1/B3gnt8/Gpi1/P2ry1/Ppp1r3e/C1qtnf12/St3gal4/Gyg/Gpd2/Chst12/Ptk2b/Gsto1/Ext1/Irs2/Soga1/Mtor/Gnpda1/Ugp2/Il6/B3gnt7/Dgat2/Gbe1/Serpina12/Maea/B3gnt2/Sirt1/Dgkq/Sesn2/Slc35b4/Inpp5k/Per2/Ppp4r3b/Ptger4
BP	GO:0035930	corticosteroid hormone secretion	1.05887	0.69591	Agt/Selenom
BP	GO:0010885	regulation of cholesterol storage	1.05876	0.694506	Cd36/Nr1h3/Pparg/Srebf2
BP	GO:0010838	positive regulation of keratinocyte proliferation	1.05873	0.711387	Notch2/Tlr4
MF	GO:0004972	NMDA glutamate receptor activity	1.0586	0.708364	Ptk2b/Grin2d/Grin3a/Grin3b
BP	GO:0034694	response to prostaglandin	-1.0586	0.698527	Prkce/Adcy6
BP	GO:0034695	response to prostaglandin E	-1.0586	0.698527	Prkce/Adcy6
BP	GO:0048562	embryonic organ morphogenesis	-1.05857	0.644962	Gata2/Bmi1/Prrx1/Fzd3/Tbx3/Ctnnb1/Notch1/Gas1/Rest/Chst11/Sox2/Pcdh15/Fzd5/Eif4a3/Srf/Ntn1/Tbx2/Tmie/Twist1/Sall1/Mfap2/Nckap1/Frs2/Stra6/Hspg2/Kdm2b/Lbx1/Msx1/Stil/Insig2/Myc/Eng/Smo/Hif1a/Id2/Mef2c/Slc39a1/Pdgfra/Eya4/Cdh23/Dll1/Hpn/Myo6/Prox1/Zeb1/Clic5/Edn1/Vangl2/Whrn/Mdfi
BP	GO:0070830	bicellular tight junction assembly	-1.05841	0.6809	Cldn15/Rock2/Mpp7/Esam/Fzd5/Srf/Rab13/Cdh5/Tnf/Cldn7/Nphp4/Ramp2/Ocln/Ect2/Pecam1
BP	GO:1904738	vascular associated smooth muscle cell migration	1.05839	0.684541	Myo5a/Agt/Iqgap1/Dock5/Ssh1/Dock4/Dock7/Pak1/Tert
BP	GO:1904752	regulation of vascular associated smooth muscle cell migration	1.05839	0.684541	Myo5a/Agt/Iqgap1/Dock5/Ssh1/Dock4/Dock7/Pak1/Tert
BP	GO:0042552	myelination	1.05834	0.646227	Itgax/Cst7/Rxrg/Myo5a/Adgrg6/Cxcr4/Trf/Rara/Abca2/Nrg1/B4galt6/Mal2/Degs1/Rarg/Hgf/Tymp/Ndrg1/Mtor/Dlg1/Mbp/Psap/Zpr1/Galc/Ppp3r1/Marveld1/Itgb4
BP	GO:0060142	regulation of syncytium formation by plasma membrane fusion	1.05822	0.687929	Ocstamp/Dcstamp/Il1f9/Tyrobp/Trem2/Capn2/Mapk14/Nfe2
BP	GO:0007368	determination of left/right symmetry	-1.05817	0.687891	Tgif1/Nek8/Ttc25/Arl13b/Tbx3/Notch1/Ift74/Enkur/Srf/Tbx2/Lefty1/Dpcd/Lbx1/Stil/Eng/Smo/Hif1a/Cc2d2a/Rfx3/Mef2c/Gm572/Dll1/Anks6/Vangl2
BP	GO:0035725	sodium ion transmembrane transport	-1.05812	0.6809	Slc6a21/Ywhah/Slc24a3/Ank3/Cnksr3/Slc12a2/Slc6a19/Glrx/Tpcn1/Slc9a5/Slc8a2/Atp1b3/Camk2d/Fxyd3/Slc24a1/Slmap/Scn1b/Trpm4/Hcn2
BP	GO:2000249	regulation of actin cytoskeleton reorganization	1.05811	0.697972	Trpm2/Iqgap2/Stap1/Notch2/Ptk2b/Nrp1/Fes/Rhod/Gmfg/Bcas3
BP	GO:0070671	response to interleukin-12	1.05808	0.708364	Plcb1/Jak2
BP	GO:0050957	equilibrioception	-1.05798	0.716408	Sox2/Pcdh15/Cdh23
BP	GO:0006740	NADPH regeneration	1.05797	0.704461	Rpia/Tkt/Shpk/Taldo1/Tigar/Pgd/Hsd11b1
BP	GO:0051668	localization within membrane	1.05794	0.671914	Itgal/Itgb7/Rftn1/Cd24a/Itga4/Apoe/Etv5/Gsn/Dnaja3/Itgb2/Snx27/Clec2i/Dlg1/Ssh1/Ptprc/Dock2/Musk/Slc7a11/Tbc1d20/Sec24b/Tmeff1/Dvl1/Sec23b/Pak1/Cnih2
BP	GO:1902430	negative regulation of amyloid-beta formation	1.05793	0.698713	Olfm1/Apoe/Sorl1
MF	GO:0033691	sialic acid binding	1.05785	0.692123	Siglece/Fcnb/4931406B18Rik
BP	GO:1901617	organic hydroxy compound biosynthetic process	1.05779	0.645447	Cyb5r1/Myo5a/Cyp27a1/P2ry1/Sc5d/Dhcr24/Nr4a2/Apoe/Pdxk/Pltp/Abca2/Stard4/Cyp51/Spr/Lss/Fgf2/Ptk2b/Ddt/Srebf2/Rapgef2/Ephx1/Asah1
BP	GO:1990778	protein localization to cell periphery	-1.05755	0.650888	Nfasc/Dchs1/Pkdcc/Slc9a3r2/Rab8b/Rhoq/Rer1/Gpr179/Camk2b/Nubp1/Cacng7/Nrxn1/Arf6/Rab13/Optn/Sqstm1/Tnf/Lama5/Tub/Cnpy4/Magi2/Rap1a/Sec23a/Tgfb1/Cltc/Vamp2/Itga3/Ank3/Tspan15/Flot1/Pip5k1a/Tnfrsf1a/Clip1/Rab31/Rab12/Lgi1/Tnik/Sapcd2/Cdh2/Ank2/Tmem59/Pik3r1/Ramp2/Atp1b3/Picalm/Kcnb1/Bsg/Actb/Camk2d/Ttc8/Ramp1/Ap2m1/Plk1/Gpsm2/Kalrn/Numb/Vamp3/Dlg4/Rab11a/Kcnip3/Map7/Slmap/Clstn1/Tmem88/Emp2/Pacsin1…
MF	GO:0047617	acyl-CoA hydrolase activity	-1.05745	0.698482	Them5/Acot1/Acot10/Ppt1/Gnpat/Acot6/Acot4/Pla2g6
BP	GO:0095500	acetylcholine receptor signaling pathway	-1.0573	0.709422	Ly6h/Sorbs2/Chrm4/Cdk5r1
BP	GO:1902806	regulation of cell cycle G1/S phase transition	1.05725	0.65935	Ccnd1/Fbxo31/Ccnd2/Gpnmb/Rbl2/Rpl26/Slfn1/Cdkn1b/Anxa1/Pdpn/Ctdsp1/Bcl2/Cdkn2b/Tm4sf5/Plcb1/Prmt2/Plpp2/Fbxo7/Rgcc/Pagr1a/Atp2b4/Myo16/Cacnb4/Phb2
BP	GO:0071316	cellular response to nicotine	-1.05723	0.729124	Bad/Tnf/Rela
BP	GO:0038180	nerve growth factor signaling pathway	-1.05712	0.713371	Ntf5/Magi2/Rap1a/Coro1a
MF	GO:0035925	mRNA 3'-UTR AU-rich region binding	-1.057	0.708244	Exosc4/Exosc9/Rbms3/Tial1/Elavl4/Elavl1/Ilf3/Hnrnpd/Zc3h12a/Hnrnpa0
MF	GO:0019787	ubiquitin-like protein transferase activity	-1.05698	0.651334	Ube2e3/Rnf168/Chfr/Fbxo27/Rnf152/Atg10/Fbxo30/Ube2k/Rmnd5b/Rbbp6/Rbx1/Trim2/Rnf19b/Rnf113a2/Rnf4/Mul1/Ppp1r11/Med31/Med21/Rnf114/Trim30d/Rnf7/Med11/Traip/Ube2l6/Ube2l3/Ube2j2/Ube2s/Ube2h/Ube2d2a/Arih2/Egr2/Fbxl3/Ube2m/Nccrp1/Mkrn3/Ube2f/Ube2n/Rc3h2/Asb2/Med7/Trim24/Mex3c/Rad18/Ube2d3/Trim34b/Irf2bpl/Rnf19a/Birc3/Ube2j1/Marchf5/Med10/Rnf138/Dtx3/Rabgef1/Bard1/Rnf122/Eloc/Ccnc/Fbxl22/Fbxo17/Siah1a/…
BP	GO:0072033	renal vesicle formation	-1.05697	0.713371	Sox8/Ctnnb1/Sall1/Smo
BP	GO:0006363	termination of RNA polymerase I transcription	-1.05686	0.7305	Zmpste24/Znrd1/Cavin1
CC	GO:0034702	ion channel complex	-1.05673	0.662422	Kcna4/Gria1/Grik3/Cacna2d2/Cacna2d3/Cpt1c/Akap6/Glra3/Gabrb3/Unc80/Kcnd2/Scn8a/Shank1/Cacng7/Catsperd/Kcnc2/Cacna1c/Chrng/Vamp2/Kcnh2/Cacna1g/Ttyh1/Stxbp5/Ttyh3/Calm2/Pde4d/Pde4b/Ptpa/Sumo1/Glrb/Smdt1/Kcnb1/Abhd12/Cacna1d/Atp5g3/Stx1a/Abhd6/Dlg4/Kcnip3/Kcna7/Scn1b/Lrrc8a/Clic5/Kcnma1/Trpm4/Hcn2
BP	GO:0006885	regulation of pH	1.05673	0.672009	Slc11a1/Slc9a4/Slamf8/Hvcn1/Dmxl2/Lrrk2/Slc26a6/Atp6v0d2/Bcl2/Chp1/Tcirg1/Vps33a
BP	GO:0006631	fatty acid metabolic process	1.05671	0.646227	C3/Myo5a/Ivd/Cd36/Prkag2/Acaca/Nr1h3/Cyp4f18/Cd74/Acsl3/Aoah/Agt/Fabp4/Adipor1/Anxa1/Mecr/Apoc2/Echs1/Pparg/Degs1/Hacd2/Dgat1/Hacd4/Ephx1/Pdpn/Elovl5/Gstm4/Alox5/Fabp5/Irs2/Abhd1/Lipa/Mtor/Lpin1/Nucb2/Slc27a4/Prkar2b/Dgat2/Gstm7/Mapk14/Tmem189/Acacb/Pibf1/Ncor1/Abhd2/Alox5ap/Ankrd23/Ppargc1a/Elovl6/Scp2/Sirt1/Acad9/Sesn2/Decr2/Por/Wdtc1/Gcdh/Adipor2/Per2/Acoxl/Pla2g15/Pla2g3/Cpt2/Ggt1/Acsl1/Acly/…
MF	GO:0004181	metallocarboxypeptidase activity	-1.05669	0.698713	Agbl2/Aebp1/Cpxm1/Cpm/Vash1/Agbl3
BP	GO:0002707	negative regulation of lymphocyte mediated immunity	1.0566	0.69027	Sh2d1b1/Klrb1b/Il7r/Spn/Ptprc/Klre1/Havcr2/Tbx21/Serpinb9/Vsir/H2-T23/Arrb2/Arg1/Cd96/Sh2d1b2/Igf2/Parp3/Ceacam1/H2-M3/Clec2d/Foxj1
BP	GO:0006820	anion transport	-1.0566	0.651334	Slc4a11/Slco1a4/Abca1/Xkr6/Ppard/Vdac2/Pcyox1/Plscr3/Arl6ip5/Septin2/Slc27a5/Pitpnb/Tspo/Slc35b1/Slc7a4/Wnk4/Pnpla8/P2ry2/Eprs/Osbpl2/Slc3a2/Slco2a1/Mpc2/Slc3a1/Pla2g2d/Tnf/Nos2/Il1rn/Slc2a1/Slc25a22/Nfkbie/Slc46a1/Slco2b1/Slc38a9/Stra6/Ttyh1/Cpt1b/Ttyh3/Abcg1/Tcaf1/Slc16a6/Gipc1/Slc12a2/Abcd4/Tmem30a/Prkg1/Slc6a19/Car7/Abca7/Slc20a1/Slc7a8/Slc7a6/Clcn3/Slc15a4/Nmb/Arl6ip1/Ptafr/Mpc1/Myc/Slc16a3/…
CC	GO:0016323	basolateral plasma membrane	1.05658	0.644962	Kcnn4/Itga9/P2ry1/Trf/Aqp9/Flot2/Cd44/Epb41/Slc1a5/Palm/Trpc4/Slco4c1/Ldlr/Slc26a6/Epcam/Ace/St14/Rapgef4/Pdpn/Cdh1/Cd38/Slc13a3/Cldn1/Cd34/Abcc1/Ide/Ezr/Naip1/Best1/Dlg1/Atp2b1/Arrb1/Aqp1/Grk2/Atp2b4/Rasgrf1/Plec/Ldlrap1/Hspa1a/Entpd1/Slc12a6/Itgb4/Rab17/Anxa2/Alpk2/Tjp1/Cdh17/Slc6a6/Slc19a1/Erbb3/Slc9b2
BP	GO:0002021	response to dietary excess	1.05658	0.692974	Apoe/Sorl1/Trpv4/Pparg/Gdf3/Acvr1c/Ppargc1a
MF	GO:0030971	receptor tyrosine kinase binding	1.05652	0.665002	Itgax/Stap1/Cblb/Gab2/Nrg1/Dazap2/Dnaja3/Anxa5/Pitpnm3/Shc4/Cbl/Rack1/Pitpnm2/Rasgrf1/Zpr1
CC	GO:0016581	NuRD complex	-1.05651	0.698713	Hdac2/Mbd3/Gatad2b/Mta2/Sall1/Hdac1/Rbbp4/Chd4
CC	GO:0090545	CHD-type complex	-1.05651	0.698713	Hdac2/Mbd3/Gatad2b/Mta2/Sall1/Hdac1/Rbbp4/Chd4
BP	GO:1904062	regulation of cation transmembrane transport	-1.05641	0.656437	Twist1/Antkmt/Ppp2ca/Ubash3b/Tgfb1/Ager/Ywhah/Cfl1/Vamp2/Kcnh2/Ank3/Cnksr3/Tspan13/Prkg1/Pde4d/Pde4b/Jsrp1/Sumo1/Aplnr/Coro1a/Glrx/Ank2/Atp1b3/Cacna1d/Camk2d/Jph3/Fxyd3/Hap1/Rrad/Slc43a1/Mef2c/Ywhae/Asph/Dlg4/Kcnip3/Slmap/Scn1b/Plcg1/Prkce/F2r/Pln/Bin1/Mettl21c/Cxcl10/Itgb3/Ptger3/Gem/Nlgn2
BP	GO:0031000	response to caffeine	1.05631	0.691916	Ryr1/Gstm7/Tmem38b/Adora2a
BP	GO:0032306	regulation of prostaglandin secretion	-1.0563	0.698901	Atp5j/Il1a/Mif/P2ry2/Edn1
BP	GO:0050680	negative regulation of epithelial cell proliferation	-1.05613	0.681314	Ppard/Gas1/Ift74/Sox2/Pdcd10/Cav1/Tnf/Ccl12/Dusp10/Tgfb1/Ager/Strap/Vash1/Atoh8/Brca2/Lims1/Eng/Pex2/Mef2c/Sparc/Serpinf1/Hpn/Ptprm/Ptprk/Efnb2/Ctsl
BP	GO:0021535	cell migration in hindbrain	-1.05611	0.701719	Arl13b/Rere/Socs7/Rnf7/Rbfox2/Ulk1
BP	GO:0033080	immature T cell proliferation in thymus	1.05605	0.697519	Cdkn2a/Tmem131l
BP	GO:0000055	ribosomal large subunit export from nucleus	-1.05594	0.713371	Nmd3/Rrs1/Ran
MF	GO:0004402	histone acetyltransferase activity	1.05593	0.684703	Ncoa1/Kat8/Kansl1/Taf5l/Mcm3ap/Kansl2/Ing3/Kansl3/Supt3/Epc2/Ncoa3/Cdyl/Kat6b/Kat14/Kat2b
BP	GO:0003015	heart process	-1.05588	0.665499	Cacna2d1/Atp5j/Myl2/Zmpste24/Mdm2/Cxadr/Gnao1/Cacna2d2/Akap6/Gjc1/Myh6/Popdc2/Crhr2/Atp1a2/Il2/Snta1/Cav1/Ppp1r13l/Cacna1c/Tpm1/Kcnh6/Tnf/Kcnh2/Cacna1g/Prkg1/Pde4d/Thra/Smtn/Pde4b/Sumo1/Srsf1/Ank2/Pik3r1/Zc3h12a/Rbfox2/Cacna1d/Map2k3/Camk2d/Hrc/Mybpc3/Myl4/Adora1/Scn1b/Pln/Bin1/Edn1/Trpm4/Jup
BP	GO:0070673	response to interleukin-18	-1.05587	0.704939	Pdgfb/Ticam2/Il18rap/Ocln/Il18
BP	GO:0032881	regulation of polysaccharide metabolic process	-1.05564	0.688518	Ap2a1/Pdgfb/Ppp1r3c/Gcgr/Ppp1ca/Ppp1r3d/Tgfb1/Cltc/Khk/Pask/Hmgb1/Gck/Dyrk2
MF	GO:0051371	muscle alpha-actinin binding	1.05557	0.697547	Pdlim2/Pdlim5/Synpo2
BP	GO:0036342	post-anal tail morphogenesis	-1.05536	0.704939	Fzd3/Dchs1/Chst11/Vangl2
BP	GO:0006406	mRNA export from nucleus	-1.05532	0.689556	Thoc3/Ncbp1/Eny2/Nup93/Poldip3/Thoc1/Iws1/Hhex/Ythdc1/Zc3h11a/Eif5a/Srsf3/Fyttd1/Rbm15b/Ddx39a/Thoc2l/Hnrnpa2b1
BP	GO:0071427	mRNA-containing ribonucleoprotein complex export from nucleus	-1.05532	0.689556	Thoc3/Ncbp1/Eny2/Nup93/Poldip3/Thoc1/Iws1/Hhex/Ythdc1/Zc3h11a/Eif5a/Srsf3/Fyttd1/Rbm15b/Ddx39a/Thoc2l/Hnrnpa2b1
CC	GO:0070522	ERCC4-ERCC1 complex	1.05488	0.712399	Xrcc1/Slx4/Ercc4
BP	GO:2000774	positive regulation of cellular senescence	1.05488	0.690579	Cdkn2a/Sirt1/B2m
BP	GO:1905523	positive regulation of macrophage migration	1.05488	0.69027	Ccl5/P2rx4/Cmklr1/Thbs1/Trpv4/Mmp14/Ccr7/Trem2
BP	GO:0038202	TORC1 signaling	-1.05484	0.691443	Larp1/Rnf152/Castor2/Spaar/Lars/Kptn/Sec13/Sesn3/C9orf72
MF	GO:1990459	transferrin receptor binding	1.05478	0.691443	Trf/Ikbkb/Snx2/Rgma
BP	GO:0060612	adipose tissue development	-1.05464	0.690636	Id2/Umodl1/Csf1/Trpm4/Hmga2
BP	GO:0015711	organic anion transport	1.05438	0.645447	Kcnn4/Atp8b4/Slc11a1/Cd36/Aqp9/Cyp4f18/Thbs1/Slc7a2/Slc43a2/Slc25a24/Sfxn3/Acsl3/Apoe/Agt/Fabp4/Slc32a1/Slc25a30/Emb/Rgs2/Pltp/Stra6l/Ano6/Lrrc8c/Atp10d/Slc1a5/Anxa1/Trpc4/Apoc2/Slc66a2/Pparg/Slc25a10/Slco4c1/Slc38a7/Ldlr/Slc26a6/Ace/Slc22a4/Atp11b/Kmo/Llgl2/Fabp5/Slc13a3/Slc17a8/Irs2/Tnfrsf11a/Abcc2/Abcc1/Plscr1/Triap1/Slco5a1/Slc27a4
BP	GO:0006448	regulation of translational elongation	-1.05437	0.698482	Dph6/Aars/Eif4a3/Eif5a/Usp16/Shfl
MF	GO:0043395	heparan sulfate proteoglycan binding	1.05436	0.68852	Apoe/Atp1a3/App/Ptprc/Slit1
BP	GO:0060346	bone trabecula formation	1.05436	0.697519	Fbn2/Vegfa
MF	GO:0032182	ubiquitin-like protein binding	-1.05434	0.68772	Mdm2/Zfand2b/Casp8ap2/Uchl1/Nbr1/Otub1/Dcun1d5/Rnf168/Usp5/Nup62/Optn/Sqstm1/Tdg/Dcun1d3/Rnf19b/Rnf4/Ube2l6/Tsg101/Ube2n/Marchf7/Usp16/Ubxn7/Top2a/Cks1b/Cks2
BP	GO:0008203	cholesterol metabolic process	1.05429	0.672009	Pon1/Cyp27a1/Sc5d/Dhcr24/Apoe/Npc2/Hsd3b7/Abca2/Cyp51/Lss/App/Ldlr/Srebf2/Aplp2/Npc1/Soat1/Dgat2/Cat/Ldlrap1/Serpina12/Sqle
BP	GO:0042448	progesterone metabolic process	1.05419	0.697547	Dhrs9/Ppargc1a/Scp2/Dgkq
BP	GO:0019048	modulation by virus of host process	-1.05407	0.70787	Myc/Ccr5/Fbln1
BP	GO:1901317	regulation of flagellated sperm motility	-1.05383	0.716922	Efcab1/Tex101/Ccr6/Rnase10
BP	GO:0046474	glycerophospholipid biosynthetic process	1.05379	0.67795	Acsl3/Agpat2/Pigg/App/Fgf2/Mppe1/Pip5k1c/Pgap1/Pgap2/Fpr2/Vac14/Dgkg/Fabp5/Capn2/Plscr1/Pisd/Pld2/Pigw/Far1/Pigs/Chpt1/Dgkq/Dgkz/Selenoi/Pigv/Pik3c3/Pgap3/Dgkh/Pigp/Abhd5/Pik3c2a/Cept1/Pyurf/Pgap4
MF	GO:0043130	ubiquitin binding	-1.05377	0.683695	Mdm2/Zfand2b/Uchl1/Nbr1/Otub1/Rnf168/Usp5/Nup62/Optn/Sqstm1/Rnf19b/Ube2l6/Tsg101/Ube2n/Marchf7/Usp16/Ubxn7/Top2a/Cks1b/Cks2
BP	GO:0048550	negative regulation of pinocytosis	1.05373	0.713718	Nr1h3
BP	GO:1904019	epithelial cell apoptotic process	-1.05368	0.68473	Gata2/Cd248/Col18a1/Mtch2/Arf6/Cdh5/Serpine1/Tnf/Sema5a/Ccl12/Ager/Cflar/E2f2/Angptl4/E2f1/Mapk8/Casp8/Hdac1/Srsf6/Sort1/Ramp2/Tnip2/Icam1/Jag2/Plcg1/Igf1r/Ecscr
BP	GO:0010959	regulation of metal ion transport	-1.05363	0.663589	Cav1/Rhoa/Kcnc2/Hfe/Usp2/Tmbim6/Cacna1c/Serpine1/Cd63/Ppp2ca/Ccl12/Ubash3b/Tgfb1/Ager/Ywhah/Vamp2/Kcnh2/Cacna1g/Ank3/Cnksr3/Tspan13/Prkg1/Pde4d/Oga/Pde4b/Jsrp1/Sumo1/Aplnr/Coro1a/Glrx/Ank2/Pdgfrb/Homer2/Atp1b3/Cacna1d/Cxcl12/Camk2d/Jph3/Fxyd3/Hap1/Rrad/Hrc/Ywhae/Asph/Icam1/P2ry12/Kcnip3/Gck/P2rx1/Serpine2/Adora1/Ccl4/Slmap/Scn1b/Atf4/Plcg1/Prkce/F2r/Pln/Jak3/Bin1/Mettl21c/Cxcl10/Itgb3/Ptger3/Gem
BP	GO:0090090	negative regulation of canonical Wnt signaling pathway	-1.05357	0.676277	Mdk/Lrp4/Siah2/Tbx18/Tle3/Kremen1/Ankrd6/Notch1/Rbms3/Nkd1/Sox2/Tmem170b/Cav1/Sox10/Lmbr1l/Csnk1a1/Nphp4/Lats1/Dkk3/Dact3/Hdac1/Tmem64/Dact1/G3bp1/Cdh2/Lzts2/Amer2/Ptpru/Tmem88/Tle2/Fzd4
BP	GO:0031053	primary miRNA processing	-1.05347	0.708364	Pus10/Mrpl44/Lin28b/Mettl3/Hnrnpa2b1/Stat3
BP	GO:0071604	transforming growth factor beta production	1.05342	0.69027	Thbs1/Cd24a/Wnt11/Itgb8/Tyrobp/Cd34
BP	GO:0045836	positive regulation of meiotic nuclear division	-1.05331	0.698713	Npm2/Fbxo5/Sgo2a/Piwil2/Prdm9/Camk2b/Msx1
CC	GO:1990351	transporter complex	-1.05311	0.651334	Kcna4/Gria1/Grik3/Cacna2d2/Cacna2d3/Cpt1c/Akap6/Glra3/Gabrb3/Unc80/Kcnd2/Atp1a2/Scn8a/Shank1/Cacng7/Catsperd/Kcnc2/Cacna1c/Timm13/Chrng/Vamp2/Kcnh2/Cacna1g/Ttyh1/Stxbp5/Ttyh3/Calm2/Pde4d/Pde4b/Ptpa/Sumo1/Glrb/Smdt1/Atp1b3/Kcnb1/Abhd12/Cacna1d/Atp5g3/Stx1a/Abhd6/Dlg4/Kcnip3/Kcna7/Scn1b/Lrrc8a/Clic5/Kcnma1/Trpm4/Hcn2
CC	GO:0043034	costamere	-1.05309	0.698713	Cmya5/Ilk/Ank2/Actg1/Sdc4
BP	GO:0006091	generation of precursor metabolites and energy	-1.053	0.65935	Prkaa1/Epm2a/Eif6/Uqcr10/Ndufa8/Ppp1r3c/Prlh/Hmgcll1/Ndufs6/Eno1b/Mt3/Pdhb/S100b/Ier3/Ndufb9/Gcgr/Ndufb8/Ppp1ca/Atp5j/Cycs/Sdhb/Prelid1/Cox6a1/Ndufv2/Pkm/Mif/Cbfa2t3/Ak4/Ndufs1/Slc25a25/Slc1a3/Sod2/Sphk2/Mtch2/Coq7/Tpi1/Pgam2/Uqcrq/Etfdh/Ndufs4/Stk40/Slc27a5/Dld/Pfkm/Uqcrb/Slc2a6/Dhtkd1/Rhoa/Gapdh/Ppp1r3d/Slc25a23/Suclg1/Idh2/Cox20/Atp5pb/Trp53/Tnf/Shmt2/Antkmt/Atp5j2/Il6st/Slc25a22/Ppp1r2/Zbtb20…
BP	GO:0072529	pyrimidine-containing compound catabolic process	-1.05297	0.704327	Nt5m/Aicda/Tet2/Tet1
BP	GO:0006063	uronic acid metabolic process	-1.05296	0.708186	Ugt1a1/Ugt1a8/Ugt1a6b/Prkce
BP	GO:0019585	glucuronate metabolic process	-1.05296	0.708186	Ugt1a1/Ugt1a8/Ugt1a6b/Prkce
BP	GO:0042559	pteridine-containing compound biosynthetic process	-1.05295	0.698713	Mthfs/Pcbd1/Dhfr
BP	GO:0061511	centriole elongation	1.05254	0.713371	Cep120/C2cd3/Cep295
BP	GO:0060312	regulation of blood vessel remodeling	1.05217	0.698482	Abr/Tmbim1
BP	GO:0046916	cellular transition metal ion homeostasis	1.05214	0.675772	Slc11a1/Fth1/Trf/Ftl1/Cp/Slc31a2/Slc39a4/App/Atp13a2/Aplp2/Mon1a/Lcn2/Ncoa4/Slc39a10
BP	GO:0070816	phosphorylation of RNA polymerase II C-terminal domain	1.052	0.698527	Cdk12/Gtf2h4/Ccnk/Gtf2h3/Cdk13/Ppil4/Cdk7/Cdk9
CC	GO:1902495	transmembrane transporter complex	-1.05184	0.65935	Kcna4/Gria1/Grik3/Cacna2d2/Cacna2d3/Cpt1c/Akap6/Glra3/Gabrb3/Unc80/Kcnd2/Atp1a2/Scn8a/Shank1/Cacng7/Catsperd/Kcnc2/Cacna1c/Chrng/Vamp2/Kcnh2/Cacna1g/Ttyh1/Stxbp5/Ttyh3/Calm2/Pde4d/Pde4b/Ptpa/Sumo1/Glrb/Smdt1/Atp1b3/Kcnb1/Abhd12/Cacna1d/Atp5g3/Stx1a/Abhd6/Dlg4/Kcnip3/Kcna7/Scn1b/Lrrc8a/Clic5/Kcnma1/Trpm4/Hcn2
MF	GO:0008093	cytoskeletal anchor activity	-1.05181	0.708364	Map1a/Ank1/Baiap2/Jup
MF	GO:0005068	transmembrane receptor protein tyrosine kinase adaptor activity	1.0515	0.698482	Stap1/Gab2
BP	GO:0071609	chemokine (C-C motif) ligand 5 production	1.05146	0.698527	Trpv4/Mavs/Mcoln2/Tusc2
BP	GO:0045833	negative regulation of lipid metabolic process	1.05146	0.672044	Sik1/Apobec1/Apoe/Sorl1/Abca2/Apoc2/Pde8b/Ppp2r5a/Slc27a4/Dgat2/Hcar2/Serpina12/Acacb/Pibf1/Dkkl1/Cidea/Ncor1/Sirt1/Wdtc1/Washc1
BP	GO:2000370	positive regulation of clathrin-dependent endocytosis	-1.05131	0.718532	Scyl2/Dgkd/Wasl
BP	GO:0051170	import into nucleus	-1.05131	0.672887	Tnpo3/Trp53/Ppp2ca/Ipo13/Tgfb1/Cfl1/Nup153/Kpna2/Pola2/Tnfrsf1a/Elavl1/Nup54/Rpain/Kpna3/Mmp12/Uaca/Kpnb1/Pik3r1/Zc3h12a/Smo/Hsp90aa1/Ran/Nup50/Ect2/Prkcq/Stat3/Cdk1/Jup
BP	GO:0006605	protein targeting	-1.05115	0.663589	Zdhhc12/Timm50/Rab8b/Nacad/Srp14/Pmpca/Akap12/Timm13/Pick1/Mgarp/Hspa4/Itgam/Fis1/Srp19/Zfand6/Ank3/Zdhhc14/Tcaf1/Gipc1/Tomm40l/Nup54/Oga/Dusp18/Arl6ip1/Sort1/Dnlz/Scarb2/Sgtb/Rab3ip/Spcs1/Tram2/Kcnb1/Hsp90aa1/Pex2/Vps37b/Hap1/Rabgef1/Ywhae/Ywhaz/Adora1/Mlph/Myo6/Rab27a/Cdk5r1
BP	GO:0070972	protein localization to endoplasmic reticulum	-1.0511	0.6809	Zfand2b/Insig1/Rtn4/Rer1/Srp14/Vapa/Srp19/Kdelr3/Insig2/Ank2/Sgtb/Spcs1/Tram2/Kdelr2/Sec16b
BP	GO:0002759	regulation of antimicrobial humoral response	-1.05106	0.720794	Nod2/Il17f/Spink5/Acod1/Klk7
BP	GO:0050708	regulation of protein secretion	-1.05106	0.660912	Il33/Tlr6/Tfap2b/Il1a/Mif/Phpt1/Sirt4/Cnr1/Pla2g6/Crhr2/Lgr4/Cadm1/Myo18a/Pde1c/Ppard/Rest/C1qtnf3/Il2/Pck2/Pfkm/Tlr2/C2cd2l/Nrxn1/Arf6/Gapdh/Tmbim6/Mpc2/Idh2/Tnf/Pick1/Nos2/Ppp1r11/Ppp3cb/Tgfb1/Stxbp5/Abcg1/Llgl1/Slc12a2/Uqcc2/Hdac1/Adcy8/Oga/Arfip1/Unc13b/Map4k4/Glrx/Apbb1/Pde3b/Eipr1/Ptbp1/Rhbdf1/Neo1/Kcnb1/Cacna1d/Bsg/Hif1a/Sox4/Myh10/Rfx3/Camk2n1/Sec24a/Prkcq/Gck/Prkce/F2r/Slc16a1/Birc5/Trpm…
BP	GO:0030322	stabilization of membrane potential	1.051	0.698482	Kcnn4
MF	GO:0004709	MAP kinase kinase kinase activity	1.05098	0.690896	Map3k1/Map3k5/Map3k20/Map3k3/Map3k6/Map3k10/Mlkl
BP	GO:2000404	regulation of T cell migration	-1.05096	0.691443	Tmem102/Selenok/Lgals9/Ccr6/Il27ra/Cxcl12/Ripk3/Crk/Pycard/Cxcl10/Itgb3
MF	GO:0003988	acetyl-CoA C-acyltransferase activity	-1.05088	0.708586	Acaa1a/Acaa1b/Hadha/Hadhb
BP	GO:0036005	response to macrophage colony-stimulating factor	-1.0508	0.708586	Pde1b/Tlr2/Pde2a/Fer/Csf1r/Csf1
BP	GO:0036006	cellular response to macrophage colony-stimulating factor stimulus	-1.0508	0.708586	Pde1b/Tlr2/Pde2a/Fer/Csf1r/Csf1
BP	GO:0060430	lung saccule development	-1.05064	0.722273	Fgfr3/Gata6/Fgfr4/Creb1/Stra6/Ptges3
MF	GO:0032404	mismatch repair complex binding	-1.05055	0.708586	Msh6/Pcna
MF	GO:0071723	lipopeptide binding	-1.05041	0.720794	Tlr1/Cd14/Tlr6/Tlr2/Cd1d1
BP	GO:1902563	regulation of neutrophil activation	1.05022	0.696982	Abr/Cd177/Itgb2
BP	GO:0071479	cellular response to ionizing radiation	-1.05018	0.688345	Zmpste24/Mdm2/Ints7/Swi5/Rhno1/Rhob/Trp53/Blm/Rnf4/Cryab/Kdm1a/Rad51ap1/Rad9b/Rad9a/Nucks1/Fignl1/Ect2/Xrcc5/H2ax
BP	GO:0035025	positive regulation of Rho protein signal transduction	1.05013	0.691096	Arhgef3/Gpr65/Gpr55/Gpr35/Mcf2l/Net1/Gpr18/Arrb1
BP	GO:1902177	positive regulation of oxidative stress-induced intrinsic apoptotic signaling pathway	-1.05006	0.720794	Park7/Sfpq/Mcl1
BP	GO:0043648	dicarboxylic acid metabolic process	1.04989	0.671974	Ass1/Kynu/Haao/Adssl1/Ddo/Gclm/Aldh1l1/Kmo/Me1/Oat/Aldh4a1/Mrps36
BP	GO:0097242	amyloid-beta clearance	1.04989	0.684541	C3/Cd36/Apoe/Cyp51/Ldlr/Itgb2/Trem2/Ide/Ifngr1
MF	GO:0042166	acetylcholine binding	-1.04985	0.716473	Chrna4/Chrnb2/Ache
BP	GO:0061053	somite development	-1.04985	0.674139	Tbx18/Prkdc/Sema3c/Notch1/Rad51b/Scx/Rbbp6/Trp53/Foxc1/Nrarp/Nckap1/Tbx19/Bmpr1a/Smo/Loxl3/Dll1
BP	GO:0017148	negative regulation of translation	-1.04954	0.684541	Eif4e/Rida/Eif4enif1/Eif2ak2/Hnrnpr/Mettl3/Rock2/Larp1/Eprs/Gapdh/Eif4a3/Shmt1/Cnot7/Bank1/Upf1/Samd4/Eif4ebp3/Tyms/Ilf3/Tnrc6b/Calr/Hnrnpd/Zc3h12a/Nanos1/Qk/Cpeb4/Samd4b/Stat3/Dhfr/Shfl
BP	GO:0044774	mitotic DNA integrity checkpoint	-1.04951	0.688345	Ier3/D7Ertd443e/Cradd/Hus1b/Mdm2/Cdc6/Prkdc/Rbm38/Trp53/Donson/Topbp1/Tipin/Blm/Ticrr/Clspn/Eme1/Rad9b/Rad9a/Rpa2/Sox4/Top2a/Cdk1/Cdk5rap3
BP	GO:0009313	oligosaccharide catabolic process	1.04938	0.71456	Gm2a/Man2c1
BP	GO:0030575	nuclear body organization	-1.04933	0.70787	Celf3/Sf1/Srpk2/Neat1/Wrap53/Sumo1/Ets1
CC	GO:0035097	histone methyltransferase complex	-1.0493	0.676253	Dpy30/Mcrs1/0610010K14Rik/Aebp2/Rbbp4/Taf7/Ezh2/Kdm6b/Phf19/Rnf2
BP	GO:0001578	microtubule bundle formation	-1.04921	0.69593	Ttc25/Dnaaf5/Zmynd10/Katna1/Dnajb13/Ccdc63/Ttc26/Psrc1/Nav1/Map1b/Map1s/Clip1/Ulk4/Dnah1/Mapre1/Cc2d2a/Tppp/Plk1/Prc1/Kif20a/Nckap5l/Map7
BP	GO:0048844	artery morphogenesis	-1.04895	0.669661	Adamts9/Tfap2b/Prrx1/Ctnnb1/Notch1/Col3a1/Rtn4/Srf/Tbx2/Foxc1/Stra6/Bmpr1a/Pdgfrb/Eng/Sox4/Fkbp10/Prox1/Apob/Efnb2
BP	GO:0070373	negative regulation of ERK1 and ERK2 cascade	1.04854	0.672009	Spred2/Rgs14/E130311K13Rik/Dusp1/Dynlt1b/Tlr4/Ezr/Dusp6/Sirt3/Dlg1/Arrb1/Dusp4/Nlrp12/Tnip1/Ptprc/Slc9a3r1/Spry2
BP	GO:0045197	establishment or maintenance of epithelial cell apical/basal polarity	-1.04851	0.70447	Ptk7/Lrrc7/Lama1/Pard3/Myo9a/Rhoa/Ilk/Wdr1/Pard3b/Arf4/Ttc8/Vangl2
BP	GO:0043615	astrocyte cell migration	-1.04845	0.716922	Ccl12/Hexb/Ccl3
BP	GO:0019933	cAMP-mediated signaling	-1.04832	0.672044	Gpr4/S1pr1/Prkar1a/Adcy8/Pde4d/Pde4b/Aplnr/Gpr3/Pde2a/Pde10a/Pde3b/Ramp2/Lpar2/Gna13/Ramp1/Adgrl2/S1pr4/Insl3/Adgrg1/Pln/Cxcl10/Adgrl1/Adcy6/Ptger3
MF	GO:0004407	histone deacetylase activity	1.04823	0.6872	Hdac4/Sirt3/Hdac7/Sirt1/Atxn3/Suds3/Sirt7/Brms1
BP	GO:0010612	regulation of cardiac muscle adaptation	-1.04823	0.723057	Foxo1/Bmp10/Smad3/Ppp3ca/Errfi1/Oga
BP	GO:2000377	regulation of reactive oxygen species metabolic process	1.04812	0.65935	Ass1/Pid1/Acp5/Cd36/Il10/Thbs1/Agt/Klrk1/Mmp8/Hvcn1/App/Cd177/Ptk2b/Mpv17/Eef1a1/Xdh/Hdac4/Itgb2/Prcp/Fpr2/Alox5/Bcl2/Tyrobp/Cd34/Tlr4/Cxcl1/Mtor/Sirt3/Il6/Mapk14/Hp/Atp2b4/Jak2/Cyba
CC	GO:0044666	MLL3/4 complex	-1.0481	0.716922	Dpy30/Kdm6b
BP	GO:0048266	behavioral response to pain	1.04798	0.698527	P2rx4/Thbs1/Htr7/Capn2
BP	GO:0042373	vitamin K metabolic process	1.04792	0.71456	Cyp4f18
BP	GO:0009314	response to radiation	-1.04771	0.663589	Ints7/Slc1a3/Sod2/Cdc25a/Syngap1/Ro60/Mettl3/Mtch2/Atp1a2/Rad54b/Map3k4/Col3a1/Swi5/Sgk1/Brca1/Trpm1/Rbm4b/Pde1b/Rnf168/Rhno1/Xrcc4/Nr2f6/Usp2/Cacna1c/Rhob/Yy1/Trp53/Topbp1/Tipin/Dcun1d3/Blm/Sema5a/Rnf4/Hmgn1/Cryab/Reep6/Rho/Kdm1a/Mapk8/Crebbp/Ticrr/Guca1a/Rpain/Fbxl3/Cops9/Rad51ap1/Uaca/Nsmce3/Myc/Rad9b/Apbb1/Msh6/Rad18/Sde2/Rad9a/Pik3r1/Ppp1cc/Brca2/Rela/Nucks1/Fignl1/Hif1a/Tanc1/Aurkb/Id2/Chek…
BP	GO:0120032	regulation of plasma membrane bounded cell projection assembly	-1.04768	0.665957	Cenpj/Rhoq/Evl/Cav1/Nrxn1/Arf6/Srf/Pfn1/Cntrob/Akirin1/Anln/Dnm3/Sdccag8/Cfl1/Nckap1/Wasf2/Mark4/Gpm6a/Cep97/Fam98a/Rab3ip/Cyfip1/Fer/Hsp90aa1/Kank1/Hap1/Icam1/Wasl/Ppp1r9a/P2ry12/Prkcq/Adamts16/Atp8b1/Fscn1
MF	GO:0015294	solute:cation symporter activity	-1.04764	0.681419	Mfsd3/Slc12a2/Slc6a19/Slc20a1/Slc39a14/Slc12a5/Slc4a7/Slc39a8/Slc45a3/Slc12a9/Slc5a10
CC	GO:0005643	nuclear pore	-1.04759	0.689604	Ndc1/Nutf2/Nup62/Nup153/Eif5a/Nup54/Rangap1/Ranbp1/Kpnb1/Sec13/Ran/Nup50/Mad2l1/Nup210l
BP	GO:0032516	positive regulation of phosphoprotein phosphatase activity	-1.04749	0.711722	Ppp1r15b/Ppp2ca/Magi2/Ptpa/Pdgfrb
BP	GO:0060349	bone morphogenesis	1.04736	0.67804	Runx2/Acp5/Thbs1/Trpv4/Rara/Mmp14/Carm1/Tifab/Sik3/Rarg/Ext1/Ltf/Lrp6
BP	GO:0072182	regulation of nephron tubule epithelial cell differentiation	-1.04733	0.720049	Fat4/Lif/Ctnnb1/Prom1
BP	GO:0035148	tube formation	-1.0472	0.6809	Fzd3/Enah/Coq7/Ctnnb1/Rock2/Cdk20/Map3k7/Notch1/Pfn1/Bcl10/Twist1/Sdccag8/Plxnb2/Tgfb1/Sall1/Cfl1/Nckap1/Kdm2b/Casp8/Atoh8/Stil/Hif1a/Nup50/Sox4/Cc2d2a/Dlc1/Cecr2/Vangl2/Sdc4
BP	GO:2001252	positive regulation of chromosome organization	-1.0472	0.672044	Cct6a/Sphk2/Ctnnb1/Trim28/Map3k4/Brca1/Cct8/Sfpq/Pnkp/Hnrnpu/Trp53/Cdt1/Arid5a/Rad21/Tgfb1/Kdm1a/Paf1/Nek7/Ube2n/Cdc27/Cct3/Tal1/Hnrnpd/Cenpe/Anapc7/Aurkb/Hnrnpa2b1/Bcl6/Fen1/Gtf2h2/Prkcq/Xrcc5/Nek2/Phf19/Ccnb1/Tet1
BP	GO:0032731	positive regulation of interleukin-1 beta production	-1.0472	0.698527	Tlr2/Fzd5/Tnf/Ager/Lpl/Casp8/Nlrp3/Aim2/Hmgb1/Ccr5/Ccl3/Naip5/Stat3/Casp4/Pycard
BP	GO:0030225	macrophage differentiation	-1.04713	0.71563	Il34/Lif/Gata2/Tlr2/Tspan2/Tgfb1/Itgam/Casp8/Spi1/Id2/Trib1/Csf1
BP	GO:0016572	histone phosphorylation	-1.04708	0.71563	Haspin/Incenp/Vrk1/Map3k12/Twist1/Cdk2/Aurkb/Ccna2/Ccnb1
BP	GO:0035493	SNARE complex assembly	1.04702	0.694161	Stxbp6/Uvrag/Vamp4/Vps11/Snap25
BP	GO:2000516	positive regulation of CD4-positive, alpha-beta T cell activation	-1.04696	0.708586	Il23a/Shb/Nfkbiz/Nlrp3/Nfkbid/Cd83/Il18/Prkcq
BP	GO:0032253	dense core granule localization	1.04669	0.698713	Kif1b/Trim46/Kif1c/Kif5a
BP	GO:1901950	dense core granule transport	1.04669	0.698713	Kif1b/Trim46/Kif1c/Kif5a
MF	GO:0033218	amide binding	-1.04653	0.665499	Gria1/Ephb2/Timm22/Tpp2/Tlr6/Ipo4/Mgst2/Inhba/Cln8/Ghr/Furin/Nktr/Adnp/Crhr2/Acbd3/Ppig/Eci2/Gpr37l1/Enpep/Dld/Tlr2/Mthfs/C2cd2l/Fzd5/Srp14/Fcgr2b/Acads/Rnpep/Apbb2/Cryab/Ager/Cltc/Rps6kb2/Nup153/Gstp2/Hadha/Csnk1a1/Slc46a1/Ctsb/Kpna2/Gstm5/Tm2d1/Tomm40l/H2-M5/Kpna3/Pcx/Tyms/Ppil1/Marco/Kpnb1/Kdelr3/Cd1d1/Calr/Apbb1/Pik3r1/Ramp2/Acadl/Rela/Clta/Maml1/Ctsd/Gstp1/Ramp1/Ap2m1/Col25a1/Slc40a1/Sardh/F…
BP	GO:0098920	retrograde trans-synaptic signaling by lipid	-1.04638	0.722042	Cnr1/Abhd6/Daglb
BP	GO:0098921	retrograde trans-synaptic signaling by endocannabinoid	-1.04638	0.722042	Cnr1/Abhd6/Daglb
BP	GO:0046838	phosphorylated carbohydrate dephosphorylation	1.04638	0.711595	Inpp5j/Synj2/Inpp5e/Inpp5b/Inpp5k/Synj1
BP	GO:0034244	negative regulation of transcription elongation from RNA polymerase II promoter	-1.04635	0.706816	Rnf168/Nelfcd/Hnrnpu/Ezh2
MF	GO:0008237	metallopeptidase activity	-1.04627	0.682677	Enpep/Afg3l1/Ecel1/Aebp1/Pmpca/Rnpep/Cpxm1/Mmp2/Lap3/Psmd14/Cpm/Vash1/Mmp12/Adam5/Adam18/Papln/Spg7/Adam32/Agbl3/Xpnpep1/Adamtsl2/Adamts4/Bmp1/Mmp11/Adamts1/Adamts16/Mmp15/Mmp28
BP	GO:0072017	distal tubule development	-1.04608	0.720962	Tfap2b/Notch1/Wnk4/Klhl3
BP	GO:0042446	hormone biosynthetic process	-1.04605	0.697519	Rest/Hfe/Stard3/Dkk3/Hif1a/Tg/Scarb1/Igf1r
BP	GO:0045137	development of primary sexual characteristics	-1.04604	0.683427	Afp/Rab13/Fanca/Serpine1/Mmp2/H3f3b/Foxc1/Kitl/Runx1/Hsd17b4/Jmjd1c/Brca2/Rnase10/Icam1/Kif18a/Pdgfra/Umodl1/Spata2/Aspm/Insl3/Adgrg1/Hmgb2/Map7/Hnrnpk/Adamts1/Nup210l/Hmga2/Fzd4
BP	GO:0071827	plasma lipoprotein particle organization	-1.04582	0.704939	Lpl/Abcg1/Abca7/Scarb1/Mttp/Lpcat3/Apob
MF	GO:0004720	protein-lysine 6-oxidase activity	-1.04578	0.733838	Loxl2/Loxl4/Loxl1/Loxl3
BP	GO:0018057	peptidyl-lysine oxidation	-1.04578	0.733838	Loxl2/Loxl4/Loxl1/Loxl3
MF	GO:0008483	transaminase activity	-1.04576	0.704461	Gpt2/Gfpt2/Bcat1/Phykpl/Psat1
BP	GO:0001843	neural tube closure	-1.04573	0.697519	Fzd3/Enah/Rock2/Cdk20/Pfn1/Bcl10/Twist1/Plxnb2/Tgfb1/Sall1/Nckap1/Kdm2b/Stil/Cc2d2a/Dlc1/Cecr2/Vangl2/Sdc4
BP	GO:0060606	tube closure	-1.04573	0.697519	Fzd3/Enah/Rock2/Cdk20/Pfn1/Bcl10/Twist1/Plxnb2/Tgfb1/Sall1/Nckap1/Kdm2b/Stil/Cc2d2a/Dlc1/Cecr2/Vangl2/Sdc4
MF	GO:0071837	HMG box domain binding	-1.04572	0.703496	Prrx1/Olig2/Hhex/Egr2/Mef2c
BP	GO:0090178	regulation of establishment of planar polarity involved in neural tube closure	-1.04572	0.706816	Dvl3/Sfrp1/Ptk7/Vangl2
BP	GO:1904666	regulation of ubiquitin protein ligase activity	-1.04558	0.715244	Fzr1/Ube2s/Mastl/Plk1/Mad2l1/Cdc20
MF	GO:0017128	phospholipid scramblase activity	1.04557	0.699349	Ano6/Plscr1
BP	GO:0006742	NADP catabolic process	-1.04539	0.733838	Ncf2/Ncf1/Nudt17/Nudt12
BP	GO:0009410	response to xenobiotic stimulus	1.04538	0.675772	Cyp2ab1/Gstm1/Cyp26a1/Ahr/Ugt1a6a/Akr1c13/Gsto1/Gstm4/Sult1a1/Abcc2/Gstm7/Ugt1a2
BP	GO:0042989	sequestering of actin monomers	1.04526	0.715361	Tmsb10/Gsn
BP	GO:0016052	carbohydrate catabolic process	-1.04524	0.684541	Mtch2/Tpi1/Pgam2/Neu3/Pfkm/Slc2a6/Dhtkd1/Abhd10/Gapdh/Ppp1r3d/Gusb/Neu4/Trp53/Sord/Zbtb20/Mlxipl/Gpd1/Khk/Ldha/Myc/Scarb2/Hif1a/Actn3/Hexb/Hmgb1/Stat3/Gck/Pygm/Mpi/Galk1
MF	GO:0005198	structural molecule activity	1.04524	0.644962	Epb41l1/Rpl37rt/Rps27/Col14a1/Vcl/Emilin2/Rpl21/Rpl4/Rps17/Rps29/Thbs1/Rps19/Rps25/Rplp1/Fbn2/Tgfbi/Rps3a1/Rpl3l/Rpl23a/Ahnak/Rpl26/Rpl32/Epb41/Erc2/Rps11/Ecm1/Rpl19/Rps16/Mal2/Rpl6/Mfap1a/Mrps31/Rps9/Nup133/Mrpl52/Hmcn2/Rpl23/Mrps5/Rpl3/Rpl38/Rps15/Rpl35a/Tuba4a/Rpl30/Rpl36/Vim/Rplp0/Rps14/Rpl7/Sptbn2/Rps8/Rpl22/Rps21/Rps28/Cldn1/Rps5/Rpl18a/Ctnna1/Rpl14/Rps18/Mfap1b/Tln1/Rps24/Rpl9/Dlg1/Nup214/…
BP	GO:0034763	negative regulation of transmembrane transport	1.04512	0.6809	Kcne3/Pid1/Sestd1/Fkbp1b/Thbs1/Slc43a2/Nedd4l/Rgs2/Ahr/Rsc1a1/Gpr35/Gsto1/Ace/Snx27/Fabp5/Irs2/Mtor/Pea15a/Grk2/Gstm7
BP	GO:0032466	negative regulation of cytokinesis	-1.04496	0.722042	Zfyve19/Tex14/E2f8
BP	GO:0032088	negative regulation of NF-kappaB transcription factor activity	1.04494	0.684541	Cdkn2a/Irak3/Cmklr1/Anxa4/Dnaja3/Trim21/Nlrc3/Chp1/Nlrc5/Prmt2/Arrb1/Nlrp12/Cat/Pkhd1/Rbck1/Havcr2/Sirt1/Faf1
BP	GO:0019081	viral translation	-1.04493	0.703496	Ssb/Ptbp1/Denr/Shfl
MF	GO:0015171	amino acid transmembrane transporter activity	1.04472	0.6777	Slc7a2/Slc43a2/Sfxn3/Slc32a1/Slc1a5/Slc38a7/Slc22a4/Slc13a3/Slc17a8/Slc9a3r1/Slc7a11/Slc6a11/Ctns/Slc6a6/Sfxn1/Slc1a4/Slc36a3
BP	GO:0048630	skeletal muscle tissue growth	-1.04433	0.722448	Rps6kb1/Crhr2/Actn3/Dll1
BP	GO:0002204	somatic recombination of immunoglobulin genes involved in immune response	-1.04433	0.697519	Atad5/Swap70/Batf/Il2/Rnf168/Xrcc4/Ndfip1/Tgfb1/Hmces/Ccr6/Aicda/Il27ra/Msh6/Exo1/Bcl6/Ung
BP	GO:0002208	somatic diversification of immunoglobulins involved in immune response	-1.04433	0.697519	Atad5/Swap70/Batf/Il2/Rnf168/Xrcc4/Ndfip1/Tgfb1/Hmces/Ccr6/Aicda/Il27ra/Msh6/Exo1/Bcl6/Ung
BP	GO:0045190	isotype switching	-1.04433	0.697519	Atad5/Swap70/Batf/Il2/Rnf168/Xrcc4/Ndfip1/Tgfb1/Hmces/Ccr6/Aicda/Il27ra/Msh6/Exo1/Bcl6/Ung
MF	GO:0070840	dynein complex binding	-1.04426	0.722597	Ppp1r42/Bcl2l11/Fbxw11/Katna1/Cenpf/Pafah1b1/Gpsm2
BP	GO:0048706	embryonic skeletal system development	1.04417	0.684541	Ndst1/Runx2/Flvcr1/Hoxa7/Mmp14/Hoxb3/Xylt1/Eya1/Tbx1/Tgfb3/Ext1/Hoxb4/Deaf1/Nipbl/Dlg1
BP	GO:1901661	quinone metabolic process	-1.04412	0.709145	Cbr3/Coq7/Fdxr/Coq10b/Mettl27/Coq2/Akr1b3/Ndufa9/Pdss1
BP	GO:0006896	Golgi to vacuole transport	1.04397	0.698278	Lamp1/Vti1a/Vti1b/Ap1g2/Gosr2/Ap3d1
BP	GO:0002693	positive regulation of cellular extravasation	-1.04392	0.715102	Ptafr/Icam1/Plvap/Ptger3/Pecam1
BP	GO:1904415	regulation of xenophagy	-1.04379	0.72424	Lrsam1/Nod2/Ripk2/Tbk1/Nod1/Tlr2/Optn
BP	GO:1904417	positive regulation of xenophagy	-1.04379	0.72424	Lrsam1/Nod2/Ripk2/Tbk1/Nod1/Tlr2/Optn
CC	GO:0005952	cAMP-dependent protein kinase complex	1.04376	0.715361	Prkar1b/Prkacb/Prkar2b
BP	GO:0002326	B cell lineage commitment	1.0437	0.720049	Slamf8/Bcl2
BP	GO:0051047	positive regulation of secretion	-1.04361	0.665499	Lif/Stx1b/Pla2g6/Gata2/Crhr2/Sphk2/Cadm1/Myo18a/Ppard/Rtn4/C1qtnf3/Il2/Pck2/Pfkm/Rab8b/Tlr2/Snx4/C2cd2l/P2ry2/Arf6/Gapdh/Hfe/Mpc2/Tnf/Pcp4/Ppp3cb/Tgfb1/Itgam/Cacna1g/Stxbp5/Abcg1/Adora3/Selenot/Slc12a2/Tsg101/Adcy8/Oga/Runx1/Unc13b/Nmb/Ptafr/Glrx/Apbb1/Ptbp1/Kcnb1/Cacna1d/Bsg/Hif1a/Cxcl12/Sox4/Stx1a/Myh10/Gabbr1/Camk2n1/Sec24a/Prkcq/Gck/Adora1/Prkce/Plcd1/Rab27a/Dpysl2/Edn1/Trpm4/Ncs1/Nlgn2/Sdc4/…
BP	GO:0045980	negative regulation of nucleotide metabolic process	1.04353	0.691931	Pid1/Hdac4/Entpd1/Parp1/Ncor1/Ppargc1a
BP	GO:1900543	negative regulation of purine nucleotide metabolic process	1.04353	0.691931	Pid1/Hdac4/Entpd1/Parp1/Ncor1/Ppargc1a
MF	GO:0016863	intramolecular oxidoreductase activity, transposing C=C bonds	-1.0435	0.722597	Mif/Eci2/Ebpl/Ehhadh
BP	GO:0007568	aging	-1.04345	0.672009	Gnao1/Prkdc/Mif/Cln8/Cnr1/Sod2/Tbx3/Pou1f1/Coq7/Rad54b/Nup62/Cav1/Srf/Fzr1/Serpine1/Tbx2/Trp53/Mmp2/Twist1/Ilk/Ager/Rbl1/Pde4d/Vash1/Jmjd1c/Calr/Msh6/Kl/Bmpr1a/Cisd2/Brca2/Eng/Picalm/Foxm1/Marchf5/Id2/Bcl6/Kras/Pmp22/Ifi27l2a/Cdk1/Cdkn1c/Tmem135/Hmga2/Rad54l
BP	GO:0042754	negative regulation of circadian rhythm	-1.0434	0.71087	Cry1/Piwil2/Sfpq/Adora1/Ptger3
BP	GO:0035331	negative regulation of hippo signaling	-1.04336	0.708661	Vgll4/Wtip/Mark3/Map2k3
BP	GO:0048286	lung alveolus development	1.04331	0.685339	Vegfa/Hopx/Kdr/Man2a1/Tgfb3/Ace/Pdpn/Psen2/Mapk8ip3/Tmem38b/Slc7a11
BP	GO:0009262	deoxyribonucleotide metabolic process	-1.04304	0.711272	Dut/Dtymk/Nudt1/Nt5m/Shmt1/Oga/Tyms/Rrm2/Tbpl1/Rrm1
BP	GO:0048144	fibroblast proliferation	-1.04293	0.708586	Pdgfb/Dab2ip/Egfr/Fntb/Nras/Cdk6/Zmpste24/Ifi30/Tgif1/Creb1/Cdc6/Prkdc/Mif/Sod2/Ptprz1/Ndufs4/Xrcc4/Fbrs/Serpine1/Trp53/Med31/Tgfb1/Ager/E2f1/Myc/Pdgfa/Pdgfrb/Pex2/Gstp1/Pdgfra/Fbln1/Ccna2/Ccnb1/Itgb3
CC	GO:0030686	90S preribosome	1.04291	0.698889	Rrp36/Wdr3/Mphosph10/Nol6/Wdr36/Noc2l/Pwp2/Heatr1/Kri1/Utp20
BP	GO:0007272	ensheathment of neurons	1.04276	0.663589	Itgax/Cst7/Rxrg/Myo5a/Adgrg6/Cxcr4/Trf/Rara/Abca2/Nrg1/B4galt6/Mal2/Degs1/Rarg/Hgf/Tymp/Ndrg1/Mtor/Dlg1/Mbp/Psap/Zpr1/Galc/Ppp3r1/Marveld1/Itgb4
BP	GO:0008366	axon ensheathment	1.04276	0.663589	Itgax/Cst7/Rxrg/Myo5a/Adgrg6/Cxcr4/Trf/Rara/Abca2/Nrg1/B4galt6/Mal2/Degs1/Rarg/Hgf/Tymp/Ndrg1/Mtor/Dlg1/Mbp/Psap/Zpr1/Galc/Ppp3r1/Marveld1/Itgb4
BP	GO:1903587	regulation of blood vessel endothelial cell proliferation involved in sprouting angiogenesis	1.04266	0.698713	Thbs1/Vegfa
BP	GO:0055024	regulation of cardiac muscle tissue development	-1.04265	0.7	Yy1/Tbx2/Tgfb1/Frs2/Mapk11/Vgll4/Bmpr1a/Mef2c/Dll1/Cdk1/Ccnb1/Edn1/Efnb2
BP	GO:0002536	respiratory burst involved in inflammatory response	1.04263	0.715361	Slamf8/Rps19
CC	GO:0042641	actomyosin	-1.04248	0.699738	Tlnrd1/Dctn4/Fhl3/Lpp/Coro2b/Palld/Actn1/Actb/Sh2b2/Stx1a/Myh10/Ptk2/Dlc1/Mlph/Vangl2/Fscn1
BP	GO:0009069	serine family amino acid metabolic process	-1.04246	0.708586	Shmt1/Shmt2/Txnrd1/Thnsl2/Csad/Psat1/Phgdh
CC	GO:0005790	smooth endoplasmic reticulum	1.04227	0.698889	Myo5a/Stx17/Ryr1/Hyou1/Mapk8ip3/Itpr1
BP	GO:1902669	positive regulation of axon guidance	-1.04224	0.726548	Sema5a/Cxcl12/Tubb2b
BP	GO:0033084	regulation of immature T cell proliferation in thymus	1.04218	0.71563	Cdkn2a/Tmem131l
CC	GO:0070469	respirasome	-1.04212	0.6809	Ndufa2/Ndufb3/Cox7c/Uqcr10/Ndufa13/Ndufa8/Ndufs6/Ndufb9/Ndufb8/Ndufb5/Ndufb7/Sdhb/Cox6a1/Ndufv2/Foxred1/Ndufb2/Ndufs1/Higd1a/Uqcrq/Ndufs4/Ndufa4l2/Uqcrb/Rab5if/Ndufs8/Ndufa9/Ndufc1
BP	GO:0006670	sphingosine metabolic process	1.04208	0.703197	Abca2/Sgpp1/Asah1/Plpp2
MF	GO:0005262	calcium channel activity	1.042	0.685999	Trpm2/P2rx4/Rasa3/Itpr3/Pkd1l2/Trpv4/Mcoln1/Slc24a2/Trpc4/Ryr1/Mcoln3/Tmem37/Itpr1/Cacnb4/Trpv3/Anxa2/Cacna1s/Mcoln2/Itpr2/Cacnb3/Trpv2/Grin2d/Trpm6/Catsper2/Panx1/Anxa6/Stim2
BP	GO:0061029	eyelid development in camera-type eye	-1.04185	0.715319	Egfr/Hdac2/Inhba/Srf/Twist1/Stra6/Hdac1
BP	GO:0048387	negative regulation of retinoic acid receptor signaling pathway	-1.04182	0.736033	Tgif1/Calr/Ezh2
MF	GO:0034711	inhibin binding	-1.0417	0.736033	Acvr2b/Acvr1b/Inhbb/Inhba
BP	GO:0043114	regulation of vascular permeability	-1.04164	0.712651	Cdh5/Akap12/Pde3a/Tgfb1/Gpr4/Pde2a/Ramp2/Ocln/Il18/Ccl4
BP	GO:0072077	renal vesicle morphogenesis	-1.04149	0.715361	Sox8/Lif/Ctnnb1/Sall1/Smo
MF	GO:0070530	K63-linked polyubiquitin modification-dependent protein binding	-1.04142	0.719002	Rnf168/Optn/Sqstm1/Zranb1/Otud7b/Tnip2
BP	GO:0001889	liver development	-1.04138	0.68772	Zmpste24/Ptn/Pkm/Onecut2/Sod2/Cadm1/Notch1/Rtn4/Pck2/Hhex/Arf6/Vtn/Tnf/Cflar/Runx1/Mki67/Hmbs/Lims1/Rela/Foxm1/Ezh2/E2f8/Tet2/Il18/Tgfa/Hpn/Cdk5rap3/Prox1/Aurka
BP	GO:0019058	viral life cycle	1.0413	0.668985	Axl/Siglec1/Ccl5/Cav2/Cd74/Apoe/Uvrag/Zfp809/Mvb12b/Nectin1/Lgals1/Stom/Gsn/Oas1g/Oas3/Mvb12a/Ifitm6/Mavs/Fcnb/Pcbp2/Zfp72/Bcl2/Npc1/Trim25/Ltf/Plscr1/Trim21/Slpi/Hspa8/Ifitm2/Grk2/Trim14/Trim11/Resf1/Pabpc1/Pdcd6ip/Rad50/Tbc1d20/Ifitm3
MF	GO:0072509	divalent inorganic cation transmembrane transporter activity	1.04126	0.687891	Slc41a2/Trpm2/P2rx4/Rasa3/Itpr3/Pkd1l2/Trpv4/Atp13a4/Mcoln1/Slc24a2/Trpc4/Slc39a4/Anxa5/Ryr1/Mcoln3/Slc39a11/Slc39a10/Tmem37/Atp2b2/Atp2b1/Itpr1/Atp2b4/Cacnb4/Trpv3/Anxa2/Cacna1s/Mcoln2/Itpr2/Cacnb3/Trpv2/Grin2d/Trpm6/Catsper2/Panx1/Anxa6/Letm1/Stim2/Slc30a10/Atp7b
BP	GO:0030193	regulation of blood coagulation	-1.04112	0.685339	Cav1/Cd9/Serpine1/Ubash3b/Prkg1/Plek/Klkb1/Tfpi/Prdx2/Pdgfa/Kng2/Pdgfra/Pros1/Prkcq/Serpine2/F2r/Ptger3
BP	GO:1900046	regulation of hemostasis	-1.04112	0.688518	Cav1/Cd9/Serpine1/Ubash3b/Prkg1/Plek/Klkb1/Tfpi/Prdx2/Pdgfa/Kng2/Pdgfra/Pros1/Prkcq/Serpine2/F2r/Ptger3
BP	GO:0060028	convergent extension involved in axis elongation	-1.04104	0.725197	Trim28/Nkd1/Vangl2
BP	GO:0034390	smooth muscle cell apoptotic process	1.04092	0.701719	Cdkn2a/Pparg/Stk4/Lrp6/Mfn2/Arrb1
BP	GO:0034391	regulation of smooth muscle cell apoptotic process	1.04092	0.701719	Cdkn2a/Pparg/Stk4/Lrp6/Mfn2/Arrb1
BP	GO:0032288	myelin assembly	-1.04091	0.716527	Ckap5/Gnpat/Ugt8a/Nfasc/Tlr2/Cd9/Ilk/Mtmr2/Tppp/Pmp22
MF	GO:0018812	3-hydroxyacyl-CoA dehydratase activity	1.04075	0.720962	Hacd2/Hacd4
BP	GO:0051651	maintenance of location in cell	-1.04049	0.677575	Tspo/Slc30a4/Rer1/Cav1/Arl2bp/Slc25a23/Pfn1/Hnrnpu/Ubash3b/Tgfb1/Xcr1/Ank3/Pfn4/Pde4d/Rangap1/Jsrp1/Kdelr3/Insig2/Aplnr/Sun2/Coro1a/Ank2/Pafah1b1/Camk2d/Jph3/Hap1/Bard1/Asph/Gpsm2/Ccr5/Aspm/Kdelr2/Plcg1/Prkce/F2r/Pln/Mettl21c/Cxcl10/Itgb3/Adcy6
BP	GO:1903649	regulation of cytoplasmic transport	1.04044	0.698713	Sorl1/Trim46/Lrrk2/Src/Ezr/Vps11
BP	GO:0051348	negative regulation of transferase activity	1.04028	0.646227	Cdkn2a/Deptor/Ptpn22/Irak3/Prkag2/Prkar1b/Spred2/Rgs14/Apoe/Agt/Fabp4/Sorl1/Rgs2/Smyd3/Cblb/Cdkn1b/Gprc5a/Drd1/Dnaja3/Pparg/Rpl23/Dusp1/Zgpat/Psen2/Ptprh/Src/Irs2/Npm1/Ppp2r5a/Cbl/Chp1/Dusp6/Lrp6/Prkar2b/Tfap4/Il6/Fbxo7/Dusp4/Mapk7/Ptprc/Zfyve28/Spry2/Coro1c
CC	GO:0032156	septin cytoskeleton	-1.04028	0.709145	Septin8/Septin11/Septin5/Septin2/Septin10/Mapk6/Septin4
BP	GO:0045637	regulation of myeloid cell differentiation	-1.04019	0.665499	Tnf/Ndfip1/Ubash3b/Tgfb1/Kdm1a/Itgam/Zfpm1/Rbp1/Paf1/Prmt1/Cd101/Il23a/Kitl/Casp8/Tmem64/Spi1/Runx1/Myc/Tal1/Pik3r1/Rbfox2/Hif1a/Id2/Mef2c/Hmgb1/Ccl3/Stat3/Dll1/Ets1/Hmgb2/Csf1r/Trib1/Csf1/Klf10/Itgb3
MF	GO:0031682	G-protein gamma-subunit binding	1.04017	0.720962	Ccdc88a/Gnb4/Gnb1
BP	GO:0043473	pigmentation	-1.03987	0.709965	Mreg/Cdh3/Mc1r/Bloc1s4/Spns2/Rab38/Trappc6a/Adamts9/Adamts20/Bcl2l11/Sod2/Mitf/Sox10/Cd63/Vhl/Kitl/Rab1a/Myc/Mef2c/Sparc/Rab11a/Mlph/Rab27a/Grk3/Vangl1
BP	GO:0009755	hormone-mediated signaling pathway	1.03985	0.688518	Ncoa1/Adipor1/Fkbp4/Rara/Ncoa2/Carm1/Pparg/Rarg/Calcoco1/Prcp/Trerf1/Src/Zfp366/Prmt2/Klf9/Crebrf/Pagr1a/Jak2/Phb2/Parp1/Ncor1/Abhd2/Ppargc1b/Cnot1/Sirt1/Zmiz1/Ncoa3/Adipor2/Rwdd1/Srarp/Lats2/Acsl1/Pak1
MF	GO:0030021	extracellular matrix structural constituent conferring compression resistance	-1.03974	0.715361	Aspn/Lum/Spock2/Prg2/Dcn/Ogn/Hspg2
BP	GO:0140052	cellular response to oxidised low-density lipoprotein particle stimulus	1.03972	0.704148	Cd36/Tlr4/Cd68
BP	GO:0048853	forebrain morphogenesis	-1.03962	0.709145	Otx2/Sox2/Hhex/Smo
BP	GO:0065005	protein-lipid complex assembly	-1.03962	0.723865	Abca7/Mttp/Lpcat3/Bin1
BP	GO:0033689	negative regulation of osteoblast proliferation	1.03952	0.71563	Ahr/Bcl2
BP	GO:0010523	negative regulation of calcium ion transport into cytosol	1.03951	0.708586	Fkbp1b/Gsto1/Bcl2/Gstm7
BP	GO:0003401	axis elongation	-1.03951	0.72201	Sfrp1/Fgfr2/Ptk7/Rdh10/Trim28/Nkd1/Tnc/Tgfb1/Spry1/Vangl2
MF	GO:0043121	neurotrophin binding	-1.03942	0.708661	Fstl4/Furin/Sort1/Hap1
BP	GO:0010635	regulation of mitochondrial fusion	-1.03917	0.715361	Mul1/Bnip3
BP	GO:0017185	peptidyl-lysine hydroxylation	-1.03909	0.715361	Plod2/Jmjd6/Fkbp10/Plod1
MF	GO:0051019	mitogen-activated protein kinase binding	-1.03904	0.699738	Dusp10/Prmt1/Prkg1/Ptafr/Mapkapk2/Dusp16/Cdk5rap3/Dusp8/Dusp5
BP	GO:0048747	muscle fiber development	1.03901	0.698527	Myof/Acta1/Cav2/Vegfa/Ryr1/Hdac4/Lox/Naca/Bcl2/Klhl41
BP	GO:1903055	positive regulation of extracellular matrix organization	-1.03895	0.720049	Colgalt1/Sema5a/Cflar/Phldb2/Fscn1
MF	GO:0030170	pyridoxal phosphate binding	-1.03881	0.701719	Cth/Gpt2/Gadl1/Shmt1/Shmt2/Alas1/Thnsl2/Csad/Plpbp/Phykpl/Psat1/Pygm
BP	GO:0048873	homeostasis of number of cells within a tissue	1.03863	0.696893	Akt3/Flt3/Col14a1/Vegfa/Ccr2/Bcl2/Lipa/Cd7
BP	GO:0014842	regulation of skeletal muscle satellite cell proliferation	-1.03862	0.715361	Ppard/Akirin1/Cflar/Stat3
BP	GO:0031573	intra-S DNA damage checkpoint	-1.03857	0.713371	Hus1b/Tipin/Eme1/Rad9b/Rad9a
BP	GO:0070670	response to interleukin-4	1.03855	0.698713	Cd300lf/Mrc1/Dcstamp/Rpl3/Rplp0
BP	GO:1901224	positive regulation of NIK/NF-kappaB signaling	-1.03836	0.694506	Ptp4a3/Nod1/Eif2ak2/Tcim/Tlr2/Rhoa/Cd86/Tnf/Tirap/Ilk/Ager/Crebbp/Rc3h2/Glrx/Calr/Lims1/Rela/Hmgb1/Il18/Edn1
BP	GO:1902165	regulation of intrinsic apoptotic signaling pathway in response to DNA damage by p53 class mediator	1.0383	0.71563	Cd74/Cd44/Steap3/Rpl26
BP	GO:0060027	convergent extension involved in gastrulation	-1.03824	0.727442	Sfrp1/Vangl2
BP	GO:0070102	interleukin-6-mediated signaling pathway	-1.03821	0.715361	Il6st/Spi1/Fer/Stat3/Gab1
MF	GO:0051393	alpha-actinin binding	1.03817	0.697972	Pdlim2/Rara/Pdlim5/Pparg
BP	GO:0097120	receptor localization to synapse	-1.03803	0.69189	Hras/Kif5b/Lrrc7/Cacng4/Nptn/Prkcz/Adam10/Nptx1/Stx1b/Cacng7/Nrxn1/Magi2/Rap1a/Vamp2/Cep112/Lgi1/Tnik/Kalrn/Dlg4/Rab11a/Clstn1/Nptxr
BP	GO:1901136	carbohydrate derivative catabolic process	1.0379	0.698482	Sgsh/Gm2a/Nt5e/Aoah/Cd44/Hpse/Amdhd2/Fgf2/Nt5c/Pglyrp1/Chil3/Enpp4/Samhd1/Gnpda1/Galt/Fbxo6/Lyve1/Psap/Galc/Adal/Cdadc1
BP	GO:0038203	TORC2 signaling	-1.03783	0.723101	Prr5l/Sesn3
BP	GO:0034367	protein-containing complex remodeling	-1.03779	0.708931	Lpl/Abcg1/Scarb1/Mttp/Apob
BP	GO:1904058	positive regulation of sensory perception of pain	1.03776	0.71563	Mtor/Atpsckmt/Grk2
MF	GO:0030742	GTP-dependent protein binding	-1.03773	0.716907	Unc13b/Rapgef5/Rab34
BP	GO:0045582	positive regulation of T cell differentiation	1.03768	0.696893	H2-DMa/Runx3/Cd74/H2-Aa/Il7r/Adam8/Tespa1/Rasgrp1/Ccr2/Rara/Malt1/Anxa1
BP	GO:0070873	regulation of glycogen metabolic process	-1.03766	0.709457	Ppp1r3d/Khk/Pask/Hmgb1/Gck/Dyrk2
BP	GO:0045683	negative regulation of epidermis development	-1.03763	0.70787	Cdh3/Inhba/Notch1/Srsf6/Smo/Ezh2/Dll1
BP	GO:0010752	regulation of cGMP-mediated signaling	-1.03759	0.71563	Guca1a/Pde2a/Pde10a/Rundc3a
BP	GO:0060043	regulation of cardiac muscle cell proliferation	-1.03759	0.715361	Notch1/Tbx2/Mapk11/Vgll4/Bmpr1a/Mef2c/Cdk1/Ccnb1
CC	GO:0098797	plasma membrane protein complex	1.03744	0.65935	Aph1c/Kcnab2/Itgax/Kcne3/Vcam1/Itga9/Itgal/H2-DMa/Alcam/Gng2/H2-DMb2/Ifnlr1/Cav2/Il18r1/Olfm1/Trf/Itgb7/H2-Ab1/Flot2/Cd74/H2-Eb1/Gabbr2/H2-Aa/Adam8/Itga4/Atp1a3/Itga8/Ikbkb/Ptk2b/Gngt2/Atp6v0d2/Itgb2/Itgb2l/Eps8/Ap2b1/Kcnip2/Cdh1/Traf1/Itgb8/Gjb2/Ctnna1/Ap2a2/Cbl/Lrp6/H2-Ob/Tspan32/Ramp3/Dlg1/Il6/Gnaz/Tbc1d5/Snap25/Snap91/Ncf4/Cacnb4/Il6ra/Cd3g/Cyba/Slc9a3r1/Coro1c/Ctnnd1/Itgb4/Cd79a/Shisa9/Gng8/…
BP	GO:0033700	phospholipid efflux	1.03734	0.703197	Apoe/Apoc2/Abcc1
BP	GO:1905564	positive regulation of vascular endothelial cell proliferation	1.03716	0.716635	Akt3/Itga4/Fgf2
BP	GO:0031331	positive regulation of cellular catabolic process	-1.03716	0.681314	Mov10/Mif/Cbfa2t3/Bcl2l11/Zyg11b/Nod1/Rida/Lin28b/Stub1/Hnrnpr/Mettl3/Gtpbp1/Rock2/Map3k7/Ulk2/Tlr2/Chfr/Larp1/Usp5/Cav1/Rnf152/Optn/Fzr1/Tnf/Edem2/Rnf19b/Twist1/Mul1/Ager/Trim30d/Prr5l/Cnot7/Csnk1a1/Zbtb20/Igfbp3/Mlxipl/Gpd1/Mapk8/Upf1/Supv3l1/Herpud1/Arih2/Vgll4/Csnk1e/Uqcc2/Rab12/Dact1/Trim67/Tnrc6b/Sumo1/Myc/Ticam1/Tmem59/Tpcn1/Hnrnpd/Zc3h12a/Ulk1/Nanos1/Trim34b/Qk/Rnf19a/Hsp90aa1/Hif1a/Ptk2/…
BP	GO:0006686	sphingomyelin biosynthetic process	-1.03709	0.723101	Samd8/Pemt/Sgms1
BP	GO:0001696	gastric acid secretion	-1.03707	0.727442	Ghrl/Ptger3
BP	GO:0089718	amino acid import across plasma membrane	1.037	0.696893	Slc7a2/Slc43a2/Agt/Rgs2/Slc1a5/Slc22a4
BP	GO:0045116	protein neddylation	-1.0369	0.715361	Rpl5/Dcun1d5/Dcun1d3/Rnf7/Ube2m/Cops9/Ube2f/Uba3
MF	GO:0016417	S-acyltransferase activity	1.03682	0.702011	Zdhhc18/Zdhhc23/Zdhhc3/Zdhhc24
BP	GO:1902473	regulation of protein localization to synapse	-1.03674	0.716051	Magi2/Rap1a/Clstn3/Tnik/Kalrn/Nlgn2
BP	GO:0071353	cellular response to interleukin-4	1.03672	0.705992	Cd300lf/Mrc1/Dcstamp/Rpl3/Rplp0
MF	GO:0019203	carbohydrate phosphatase activity	1.03669	0.71563	Pfkfb4/Pfkfb2
BP	GO:1905907	negative regulation of amyloid fibril formation	1.03665	0.72201	Apoe/Ldlr
MF	GO:0072345	NAADP-sensitive calcium-release channel activity	1.03659	0.72201	Mcoln1/Mcoln3/Mcoln2
BP	GO:0015748	organophosphate ester transport	1.03653	0.697519	Kcnn4/Atp8b4/Slc25a24/Apoe/Pltp/Ano6/Atp10d/Apoc2/Slc66a2/Ldlr/Atp11b/Abcc1/Plscr1/Triap1
BP	GO:0048041	focal adhesion assembly	-1.03637	0.697519	Cfl1/Peak1/Pip5k1a/Map4k4/Coro2b/Phldb2/Lims1/Actg1/Actn1/Ptk2/Dlc1/Ptprk/Sdc4
MF	GO:0051059	NF-kappaB binding	1.03635	0.68852	Cdkn2a/Notch2/Anxa4/Dnaja3/Akap8/Npm1/Taf4b/Rnf25/Hspa1a
BP	GO:0030282	bone mineralization	-1.03609	0.711272	Slc24a3/S1pr1/Phospho1/Sbno2/Kl/Bmp2k/Bmpr1a/Hif1a/Actn3/Mef2c/Atf4/Trpm4/Klf10/Cd276
MF	GO:0003756	protein disulfide isomerase activity	-1.03604	0.70787	Pdia5/Pdia6/P4hb/Pdia3/Itgb3
MF	GO:0016864	intramolecular oxidoreductase activity, transposing S-S bonds	-1.03604	0.70787	Pdia5/Pdia6/P4hb/Pdia3/Itgb3
MF	GO:0048365	Rac GTPase binding	-1.03602	0.698482	Elmo2/Cyfip1/Iqgap3/Kalrn/Ect2/Abi2/Farp1/Tiam1
CC	GO:0005901	caveola	-1.0359	0.699307	Plpp1/Slc2a1/Ctsb/Flot1/Adcy8/Tfpi/Bmpr1a/Atp1b3/Smo/Kif18a/Plvap/P2ry12/Dlc1/Scarb1/Cavin1/F2r/Kcnma1/Igf1r
MF	GO:0030620	U2 snRNA binding	-1.03575	0.738444	Isg20/Snrpa1/Ro60
BP	GO:0046942	carboxylic acid transport	1.03548	0.660912	Slc11a1/Cd36/Aqp9/Cyp4f18/Thbs1/Slc7a2/Slc43a2/Sfxn3/Acsl3/Apoe/Agt/Fabp4/Slc32a1/Slc25a30/Emb/Rgs2/Stra6l/Lrrc8c/Slc1a5/Anxa1/Trpc4/Pparg/Slc25a10/Slc38a7/Slc26a6/Ace/Slc22a4/Kmo/Llgl2/Fabp5/Slc13a3/Slc17a8/Irs2/Tnfrsf11a/Abcc2/Abcc1
CC	GO:0030659	cytoplasmic vesicle membrane	1.0353	0.665854	Slc11a1/Trpm2/Dennd1a/Lnpep/Cav2/Trf/Flot2/Adam8/Itpr3/Slc32a1/Stx3/Kif1b/Vamp4/Mal2/Bcl2l1/Cd177/Ryr1/Lamp1/Rab4a/Mctp2/Anxa7/Synrg/Stxbp2/Stx7/Ap2b1/Rab3b/Atp6v1g2/Cd38/Slc17a8/Wfs1/Vti1a/Ap2a2/Rab3a/Fam170b/Rab26/Tcirg1/Tbc1d5/Itpr1/Aqp1/Kdelr1/Snap91/Vti1b/Pdcd6/C2cd5/Ap1g2/Rph3a/Nrgn/Syt1/Rab5b/Sun1/Itpr2/Sec24b/Znrf2/B2m/Vopp1/Slc2a3/Gosr2/Sh3bp5/Slc9b2/Rab8a/Abcc4/Tepsin/Syn2/H2-T23/Sec23b…
BP	GO:0061577	calcium ion transmembrane transport via high voltage-gated calcium channel	-1.03528	0.716635	Cacna1c/Cacna1d/Camk2d/Bin1
BP	GO:1900026	positive regulation of substrate adhesion-dependent cell spreading	-1.03528	0.716445	Calr/Lims1/Cspg5/Crk/Cass4/Itgb3
MF	GO:0061608	nuclear import signal receptor activity	-1.03525	0.715543	Ipo4/Nutf2/Kpna2/Kpna3/Kpnb1
BP	GO:0007095	mitotic G2 DNA damage checkpoint	-1.03522	0.716907	Donson/Topbp1/Blm/Ticrr/Clspn/Cdk1/Cdk5rap3
MF	GO:0018024	histone-lysine N-methyltransferase activity	1.03518	0.70787	Smyd3/Kmt2b/Setdb2/Kmt5c/Kmt5a/Nsd1/Ash1l/Rbbp5/Ezh1/Setmar/Ehmt2/Setd1b/Smyd2/Setd1a
BP	GO:0007626	locomotory behavior	-1.03507	0.670757	Kcnd2/Npas3/Sod2/Atp1a2/Ntf5/Scn8a/Ndufs4/Zfhx3/Pde1b/Pcdh15/Gmfb/Sez6/Usp2/Cacna1c/Elavl4/Tnr/Ppp3cb/Nav2/Gprc5b/Adcy8/Clcn3/Tal1/Glrb/Pafah1b1/Abhd12/Cxcl12/Hexb/Id2/Atxn1/Kalrn/Gng7/Pmp22/Rcan1/Dlg4/Cdh23/Myo6/Prkce/Kcnma1/Fzd4/Lgi4/Nlgn2
BP	GO:2001241	positive regulation of extrinsic apoptotic signaling pathway in absence of ligand	-1.03484	0.715604	Ppp2r1a/Ppp1ca/Inhba/Ppp2r1b/Jak3
BP	GO:0046394	carboxylic acid biosynthetic process	1.03481	0.663589	Ass1/Myo5a/Kynu/Cyp27a1/Prkag2/Asns/Acaca/Haao/Nr1h3/Cd74/Dse/Acsl3/Agt/Anxa1/Dhrs9/Stard4/Mecr/Apoc2/Chst12/Degs1/Hacd2/Gsto1/Sephs2/Hacd4/Elovl5/Gstm4/Alox5/Kmo/Cad/Fabp5/Abhd1/Rdh9/Carns1/Gstm7/Ugdh/Atp2b4/Prg3/Acacb/Pibf1/Abhd2/Alox5ap/Elovl6/Sirt1/Adi1/Tha1/Decr2/Amacr/Wdtc1/Per2/Ptger4/Pla2g3/Ggt1/Acly/Ptges2/Chst14/Scd4/Upb1/Syk/Lta4h/Aloxe3/Fads2/Mlycd/Gad1/Acss2
BP	GO:0032526	response to retinoic acid	1.03472	0.704939	Rxrg/Cyp26a1/Ncoa1/Rara/Tbx1/Ptk2b/Rarg/Snw1/Ctsh/Aqp1
CC	GO:0005797	Golgi medial cisterna	1.03465	0.698713	Man2a1/Nucb2/Gosr1/H2-K1/Hid1/H2-Q2/Glg1/H2-Q1
BP	GO:0016575	histone deacetylation	1.03463	0.698482	Mta3/Vegfa/Hopx/Hdac4/Lrrk2/Akap8/Trerf1/Lpin1/Nipbl/Akap8l/Hdac7/Ncor1/Sirt1/Suds3/Per2/Mta1/Rcor1/Zbtb7b/Sirt7/Brms1/Baz2a/Jdp2
BP	GO:0046636	negative regulation of alpha-beta T cell activation	1.03452	0.713734	Runx3/Cd44/Cblb/Anxa1/Tnfrsf14/Zfp35/Tbx21/Btla/Hlx/Tnfsf18/Vsir/Adora2a/Zbtb7b/Tarm1/Gli3/Il4/Socs1/Cd274/Tnfsf4/Socs5/Itch
MF	GO:0004129	cytochrome-c oxidase activity	1.03439	0.720049	AA467197/Cox7a2l/Cox8a
MF	GO:0015002	heme-copper terminal oxidase activity	1.03439	0.720049	AA467197/Cox7a2l/Cox8a
MF	GO:0016676	oxidoreductase activity, acting on a heme group of donors, oxygen as acceptor	1.03439	0.720049	AA467197/Cox7a2l/Cox8a
BP	GO:0071494	cellular response to UV-C	1.03432	0.722597	Poli
BP	GO:0002374	cytokine secretion involved in immune response	-1.03432	0.727642	Sphk2/Tlr2/Nlrp3
BP	GO:2001245	regulation of phosphatidylcholine biosynthetic process	1.03428	0.722597	Acsl3/Capn2
BP	GO:0009896	positive regulation of catabolic process	-1.0342	0.684541	Mov10/Mif/Cbfa2t3/Arel1/Bcl2l11/Zyg11b/Nod1/Rida/Oaz1/Lin28b/Stub1/Hnrnpr/Mettl3/Gtpbp1/Rock2/Map3k7/Mylip/Ulk2/Nkd1/Lpcat1/Tlr2/Chfr/Larp1/Usp5/Cav1/Rnf152/Optn/Fzr1/Tnf/Ndfip1/Oaz2/Edem2/Rnf19b/Twist1/Mul1/Ager/Trim30d/Prr5l/Cnot7/Csnk1a1/Zbtb20/Igfbp3/Mlxipl/Gpd1/Mapk8/Upf1/Supv3l1/Herpud1/Arih2/Vgll4/Csnk1e/Uqcc2/Rab12/Dact1/Trim67/Tnrc6b/Sumo1/Myc/Ticam1/Tmem59/Tpcn1/Sec22b/Hnrnpd/Zc3h12a/Ul…
MF	GO:0019239	deaminase activity	1.03417	0.698713	Apobec1/Gda/Adat1/Gnpda1/Adal/Cdadc1
BP	GO:0021884	forebrain neuron development	1.03413	0.709145	Atf5/Rapgef2/Nrp1/Ubb/Gbx2/Zmiz1/Gnaq
BP	GO:0010324	membrane invagination	1.03413	0.698482	C3/Cd36/Stap1/Thbs1/Siglece/Ano6/Gsn/Pparg/Itgb2/Trem2/Treml4
MF	GO:0008417	fucosyltransferase activity	-1.03412	0.716635	Fut8/Fut9/Pofut2/Fut10
BP	GO:2001235	positive regulation of apoptotic signaling pathway	1.03408	0.679061	Siglec1/Runx3/St18/Thbs1/Spop/Agt/Tnfsf12/Steap3/Trps1/Rpl26/Gsn/Plekhf1/Psen2/Pdcd7/Fbh1/Plscr1/Ctnna1/Stk4/Ctsh/Tfap4/Rack1/Pea15a/Nck2/Ptprc/Jak2/Chchd10/Ubb/Slc9a3r1/Rbck1/S100a9/Apaf1/Bmpr1b/Plaur/Sirt1/Faf1/Gsdme
BP	GO:0006914	autophagy	1.03386	0.673139	Cdkn2a/Atf6/Dram1/Ptpn22/Pacs2/Cd84/Pip4k2b/Atg13/Dapk1/Ubqln4/Il10/Stx17/Uvrag/Rab3gap2/Kdr/Plekhm1/Mcoln1/Supt5/Plekhf1/Mtmr3/Kat8/Anxa7/Nampt/Vps13a/Lrrk2/Mtmr9/Atp13a2/Tbc1d12/Atg3/Mtcl1/Trim65/Bcl2/Tmem150b/Npc1/Trem2/Soga1/Vti1a/Wdfy3/Trim21/Mtor/Mefv/Vps11/Vps13d/Mfn2/Hspa8/Fbxo7/Rnf166/Clec16a/Tcirg1/Tbc1d5/Vps33a/Usp30/Wdfy4/Zkscan3/Trim14/Phb2/Smurf1/Ubxn2a/Itgb4/Synpo2/S100a9/Plk3/Sirt…
BP	GO:0061919	process utilizing autophagic mechanism	1.03386	0.673139	Cdkn2a/Atf6/Dram1/Ptpn22/Pacs2/Cd84/Pip4k2b/Atg13/Dapk1/Ubqln4/Il10/Stx17/Uvrag/Rab3gap2/Kdr/Plekhm1/Mcoln1/Supt5/Plekhf1/Mtmr3/Kat8/Anxa7/Nampt/Vps13a/Lrrk2/Mtmr9/Atp13a2/Tbc1d12/Atg3/Mtcl1/Trim65/Bcl2/Tmem150b/Npc1/Trem2/Soga1/Vti1a/Wdfy3/Trim21/Mtor/Mefv/Vps11/Vps13d/Mfn2/Hspa8/Fbxo7/Rnf166/Clec16a/Tcirg1/Tbc1d5/Vps33a/Usp30/Wdfy4/Zkscan3/Trim14/Phb2/Smurf1/Ubxn2a/Itgb4/Synpo2/S100a9/Plk3/Sirt…
BP	GO:0062014	negative regulation of small molecule metabolic process	1.03368	0.697094	Pid1/Sik1/Apoe/C1qtnf12/Hdac4/Soga1/Slc27a4/Il6/Dgat2/Atp2b4/Entpd1/Serpina12/Acacb/Pibf1/Dkkl1/Parp1/Ncor1/Maea/Ppargc1a/Sirt1
BP	GO:0044241	lipid digestion	1.03362	0.699329	Cd36/Ldlr/Aqp1
BP	GO:0048227	plasma membrane to endosome transport	-1.03352	0.729415	Rab5c/Commd1/Sgsm3/Rab35/Usp6nl/Sort1
CC	GO:0099012	neuronal dense core vesicle membrane	-1.03337	0.738444	Kif1a/Stxbp5
BP	GO:0097428	protein maturation by iron-sulfur cluster transfer	-1.03331	0.713476	Glrx3/LTO1/Ciao2b/Yae1d1/Cisd3/Ciao2a/Isca2/Isca1/Mms19
BP	GO:1903077	negative regulation of protein localization to plasma membrane	1.03322	0.708586	Pid1/Rsc1a1/Bcl2l1/Tmbim1/Ppp2r5a/Lypd1
BP	GO:0090186	regulation of pancreatic juice secretion	1.03306	0.708046	Nr1h3/Mmp13/Stk39/Wnk1
MF	GO:0047391	alkylglycerophosphoethanolamine phosphodiesterase activity	1.03304	0.726548	Gdpd1/Gnaq/Gnas/Gna11/Gnb1
CC	GO:0061700	GATOR2 complex	-1.03298	0.719002	Castor2/Sec13/Sesn3
BP	GO:0021877	forebrain neuron fate commitment	1.03295	0.70118	Smarcc2/Pax6/Dlx2/Tbr1/Fezf2/Satb2
BP	GO:0140056	organelle localization by membrane tethering	1.03288	0.684703	Esyt1/Pacs2/Cav2/Stx17/Stx3/Exoc6/Stxbp2/Esyt2/Psen2/Stx7/Rab3b/Rab3a/Vps11/Vps33a/Vps33b/Syt1/Exoc6b/Bloc1s6/Rab8a/Ralb/Rab3d
BP	GO:2000766	negative regulation of cytoplasmic translation	-1.03287	0.729124	Rpl13a/Cpeb4
MF	GO:0009678	pyrophosphate hydrolysis-driven proton transmembrane transporter activity	-1.03286	0.72201	Atp6v1h/Atp6v1c2/Atp2a1/Atp6v0b/Atp5e/Atp6v0a1/Atp6v1d/Atp2c1/Atp6v0a2/Atp5l
BP	GO:0035902	response to immobilization stress	-1.03275	0.738444	Crhbp/Aoc3/Mdm2/Lrp11
BP	GO:0072012	glomerulus vasculature development	-1.03275	0.715361	Notch1/Cflar/Gpr4/Pdgfrb/Pdgfra/Itgb3
BP	GO:0043090	amino acid import	1.03274	0.709457	Slc7a2/Slc43a2/Agt/Rgs2/Slc1a5/Slc22a4/Slc9a3r1/Slc7a11/Slc6a6/Per2/Slc1a4
BP	GO:0010819	regulation of T cell chemotaxis	1.03263	0.719547	Ccl5/Ccr2/Ccr7/Cxcl13
BP	GO:0070167	regulation of biomineral tissue development	-1.0324	0.701138	Ddr2/Bmp7/Smad3/Ostn/Rflna/Omd/Isg15/Zmpste24/Ptn/Nbr1/Notch1/Pkdcc/Twist1/Tgfb1/S1pr1/Phospho1/Kl/Bmp2k/Bmpr1a/Hif1a/Actn3/Mef2c/Atf4/Trpm4/Cd276
BP	GO:0110149	regulation of biomineralization	-1.0324	0.701138	Ddr2/Bmp7/Smad3/Ostn/Rflna/Omd/Isg15/Zmpste24/Ptn/Nbr1/Notch1/Pkdcc/Twist1/Tgfb1/S1pr1/Phospho1/Kl/Bmp2k/Bmpr1a/Hif1a/Actn3/Mef2c/Atf4/Trpm4/Cd276
BP	GO:0060491	regulation of cell projection assembly	-1.03235	0.685241	Cenpj/Rhoq/Evl/Cav1/Nrxn1/Arf6/Srf/Pfn1/Cntrob/Akirin1/Anln/Dnm3/Sdccag8/Cfl1/Nckap1/Wasf2/Mark4/Gpm6a/Cep97/Fam98a/Rab3ip/Cyfip1/Fer/Hsp90aa1/Kank1/Hap1/Icam1/Wasl/Ppp1r9a/P2ry12/Prkcq/Adamts16/Atp8b1/Fscn1
BP	GO:0003170	heart valve development	-1.03232	0.709422	Mdm2/Adamts9/Robo2/Notch1/Dchs1/Scx/Twist1/Tgfb1/Zfpm1/Stra6/Tnfrsf1a/Erg/Pde2a/Bmpr1a/Sox4/Mef2c
BP	GO:0045986	negative regulation of smooth muscle contraction	-1.03212	0.718163	Prkg1/Adora1/Kcnma1
BP	GO:0051415	microtubule nucleation by interphase microtubule organizing center	-1.03204	0.731364	Tubgcp2/Mzt1/Tubgcp5
CC	GO:0035869	ciliary transition zone	-1.03199	0.697519	Tmem237/Nphp4/Unc119b/Pcdhb22/Bbs9/Ttc8/Cc2d2a/Rpgrip1/D630045J12Rik/Whrn
BP	GO:0035021	negative regulation of Rac protein signal transduction	1.0319	0.722597	Arhgap44
BP	GO:0098840	protein transport along microtubule	1.03185	0.696146	Myo5a/Hspb11/Mak/Bbs12/Cep131/Kif5a/Traf3ip1/Mapk8ip3/Kif5c/Ift43/Ift22/Kif3a/Dynll1/Ttc21b
BP	GO:0099118	microtubule-based protein transport	1.03185	0.696146	Myo5a/Hspb11/Mak/Bbs12/Cep131/Kif5a/Traf3ip1/Mapk8ip3/Kif5c/Ift43/Ift22/Kif3a/Dynll1/Ttc21b
BP	GO:0033013	tetrapyrrole metabolic process	-1.03183	0.706816	Cox10/Slc11a2/Snx3/Iba57/Ppox/Ank1/Hnf1a/Hmox2/Urod/Tmem14c/Mmadhc/Hebp1/Abcd4/Alas1/Srrd/Hmbs/Sptb
MF	GO:0016641	oxidoreductase activity, acting on the CH-NH2 group of donors, oxygen as acceptor	1.0318	0.719547	Vcam1/Ddo/Lox/4930438A08Rik
BP	GO:0045906	negative regulation of vasoconstriction	-1.03178	0.719002	Mmp2/Hif1a/Dusp5
CC	GO:0005638	lamin filament	-1.03174	0.738444	Lmna/Eif6/Lmnb2/Lmnb1
BP	GO:0097368	establishment of Sertoli cell barrier	-1.03164	0.731364	Il1a/Rab13/Icam1
MF	GO:0008499	UDP-galactose:beta-N-acetylglucosamine beta-1,3-galactosyltransferase activity	1.03142	0.722597	B3galt4/B3gat1
BP	GO:1904475	regulation of Ras GTPase binding	1.0314	0.722597	Pbxip1/Ccpg1
BP	GO:2001106	regulation of Rho guanyl-nucleotide exchange factor activity	1.0314	0.722597	Pbxip1/Ccpg1
BP	GO:1990748	cellular detoxification	-1.03131	0.718532	Tnf/Fancc/Gstm5/Selenot/Prdx2/Ccs/Dhfr/Abcg2
BP	GO:0050747	positive regulation of lipoprotein metabolic process	1.03129	0.722597	Rab3gap2
BP	GO:0002040	sprouting angiogenesis	-1.03122	0.708186	Sema6a/Dll4/Otulin/Robo1/Loxl2/Adamts9/Pkm/Adgra2/Gata2/Bmper/Notch1/Rtn4/Pik3r3/Pdcd10/Smad1/Rhoa/Srf/Rhoj/Jmjd6/Sema5a/E2f2/Nrarp/Klf2/Nr4a1/Slc39a12/Epn2/Aplnr/Ramp2/Hmgb1/E2f8/Egr3/Itga5/Dll1/Efnb2
CC	GO:0000938	GARP complex	-1.03114	0.738444	Vps53/Vps52/Vps51/Eipr1
CC	GO:0031166	integral component of vacuolar membrane	1.03108	0.723057	Atp13a2/Npc1
CC	GO:0031310	intrinsic component of vacuolar membrane	1.03108	0.723057	Atp13a2/Npc1
BP	GO:1903672	positive regulation of sprouting angiogenesis	1.03096	0.715361	Akt3/Il10/Vegfa/Kdr/Anxa1/Fgf2/Nrp1/Map3k3/Hdac7/Tjp1
BP	GO:0048732	gland development	-1.03095	0.684782	Prkdc/Onecut2/Bcl2l11/Orai1/Map2k2/Gata2/Sod2/Arid5b/Sema3c/Tbx3/Cadm1/Pou1f1/Ctnnb1/Notch1/Rtn4/Sox2/Pck2/Nme1/Cav1/Sox10/Hhex/Arf6/Srf/Tnc/Ntn1/Vtn/Tbx2/Tnf/Mmp2/Lama5/Tgfb1/Cflar/Kdm1a/Fem1b/Foxc1/Frs2/Lats1/Stra6/Slc12a2/Runx1/Thra/Msx1/Chuk/Pbx1/Tbx19/Mki67/Prdx2/Pdgfa/Hmbs/Iqgap3/Bmpr1a/Pdgfrb/Brca2/Lims1/Rela/Smo/Foxm1/Hif1a/Ripk3/Id2/Ezh2/Kalrn/E2f8/Pdgfra/Serpinf1/Tet2/Il18/Tgfa/Hpn/Serp…
MF	GO:0043184	vascular endothelial growth factor receptor 2 binding	-1.0309	0.730685	Cdh5/Cadm4/Itgb3
BP	GO:0008209	androgen metabolic process	1.0309	0.720049	Dhrs9/Hsd17b11/Tiparp
BP	GO:0051703	intraspecies interaction between organisms	-1.03083	0.704327	Mapk8ip2/Grid1/Cln8/Cx3cr1/Shank1/Nrxn1/Npas4/Nrxn2/Ulk4/Atxn1/Kalrn/Dlg4/Nlgn2
BP	GO:0016447	somatic recombination of immunoglobulin gene segments	-1.03078	0.709422	Thoc1/Prkdc/Atad5/Swap70/Batf/Il2/Rnf168/Xrcc4/Ndfip1/Tgfb1/Hmces/Ccr6/Aicda/Il27ra/Msh6/Exo1/Bcl6/Ung
BP	GO:0006513	protein monoubiquitination	-1.03077	0.698527	Ube2t/Bmi1/Rnf168/Rbx1/Paf1/Kdm2b/Tsg101/Rad18/Marchf7/Ube2d3/Dtl/Uhrf1/Rnf2
BP	GO:1901535	regulation of DNA demethylation	1.03077	0.726548	Dppa3
BP	GO:0017196	N-terminal peptidyl-methionine acetylation	-1.03066	0.731788	Naa30/Naa15/Naa35
BP	GO:0015849	organic acid transport	1.03058	0.663589	Slc11a1/Cd36/Aqp9/Cyp4f18/Thbs1/Slc7a2/Slc43a2/Sfxn3/Acsl3/Apoe/Agt/Fabp4/Slc32a1/Slc25a30/Emb/Rgs2/Stra6l/Lrrc8c/Slc1a5/Anxa1/Trpc4/Pparg/Slc25a10/Slc38a7/Slc26a6/Ace/Slc22a4/Kmo/Llgl2/Fabp5/Slc13a3/Slc17a8/Irs2/Tnfrsf11a/Abcc2/Abcc1
BP	GO:0000957	mitochondrial RNA catabolic process	-1.03058	0.732558	Slirp/Supv3l1/Pde12
MF	GO:0008553	proton-exporting ATPase activity, phosphorylative mechanism	-1.03054	0.721929	Atp6v1c2/Atp2a1/Atp6v0b/Atp5e/Atp2c1/Atp5l
BP	GO:1902991	regulation of amyloid precursor protein catabolic process	1.0305	0.701286	Olfm1/Flot2/Apoe/Sorl1/Abca2/App
BP	GO:1905954	positive regulation of lipid localization	1.0304	0.698713	C3/Pon1/Cd36/Nr1h3/Cyp4f18/Apoe/Pltp/Srebf2/Apoc4/Tnfrsf11a/Nucb2/Triap1/Ldlrap1/Acacb/Cidea/Anxa2/Scp2/P2rx7/Sirt1/Washc1/Plin3/Gps2/Pla2g3
BP	GO:0031652	positive regulation of heat generation	-1.03022	0.716907	Cnr1/Tnf/Ccr5/Ptger3
BP	GO:0044818	mitotic G2/M transition checkpoint	-1.03003	0.718532	Ier3/D7Ertd443e/Hus1b/Cdc6/Brca1/Donson/Topbp1/Blm/Ticrr/Clspn/Cdk1/Cdk5rap3
BP	GO:0090045	positive regulation of deacetylase activity	1.02989	0.712436	Vegfa/Lrrk2
BP	GO:0060174	limb bud formation	-1.02985	0.724119	Sox9/Zfp219/Fgfr2/Col2a1/Wnt3/Sema3c/Sox4
BP	GO:0050930	induction of positive chemotaxis	-1.02955	0.716907	Vegfc/Pgf/Artn/Prkca/Ager/Cxcl12/Hmgb1
CC	GO:0045179	apical cortex	-1.02951	0.732558	Sptbn5/Myo5b/Tchp/Prkcz/Khdc3/Sapcd2
BP	GO:2001166	regulation of histone H2B ubiquitination	-1.02946	0.738444	Rnf20/Ctr9/Rnf40/Wdr70
MF	GO:0005126	cytokine receptor binding	-1.02945	0.678311	Il2/Nsmaf/Timm50/Tnfsf9/Ifnz/Ctf2/Cdh5/Tnf/Lefty1/Ccl12/Il6st/Tgfb1/Cflar/Il1rn/Fem1b/Frs2/Il23a/Kitl/Tnfsf10/Casp8/Snx25/Il27ra/Tgfbrap1/Myd88/Pik3r1/Eng/Cxcl12/Cadm4/Snx6/Tgfbr3l/Ccl3/Ccl6/Il18/Stat3/Ccl4/Nes/Plcg1/Pycard/Ccl9/Csf1/Cxcl10/Ctf1/Itgb3
MF	GO:1904680	peptide transmembrane transporter activity	1.02943	0.714266	Slc13a3/Abcc1/Disp1/Tomm22/Slc15a1/Cdh17/Slc15a2
BP	GO:0048305	immunoglobulin secretion	1.02938	0.708586	Tnfsf13b/Gpi1/Crlf2/Il6/Cd40/H2-T23/Siglecg/Tnfsf4/Ceacam1/Stx4a/Xbp1/Cd27
BP	GO:0009636	response to toxic substance	1.02935	0.70787	Ass1/Pon1/Ccl5/Cd36/Nr4a2/Prdx6/Abtb2/Ahr/Gucy2c/Ephx1/Bcl2/Abcc2/Lcn2/Abcc1/Sirt3/Gstm7/Mbp/Slc22a18/Prdx1
BP	GO:0051574	positive regulation of histone H3-K9 methylation	1.02934	0.719002	Myb/Gfi1b/Sirt1
BP	GO:0031622	positive regulation of fever generation	-1.02933	0.736033	Cnr1/Tnf/Ccr5/Ptger3
BP	GO:0071277	cellular response to calcium ion	1.02908	0.705378	Rasgrp2/Trpm2/Cpne2/Slc25a24/Iqgap1/Fos/Mcoln1
BP	GO:0022612	gland morphogenesis	1.02906	0.704939	Cdkn2a/Plxna1/Notch2/Plxnd1/Cd44/Etv4/Etv5/Rarg/Tgm2/Cdh1/Src/Bcl2/Vdr/Hgf/Nrp1/Lrp6/Il6/Itpr1/Capn1/Phb2/Pax6/Slc9a3r1/Ctnnd1/Ccl11
MF	GO:0015175	neutral amino acid transmembrane transporter activity	1.02896	0.709422	Slc43a2/Sfxn3/Slc32a1/Slc1a5/Slc38a7
BP	GO:0034113	heterotypic cell-cell adhesion	-1.0289	0.712436	Tnf/Ager/Il1rn/Flot1/Gcnt2/Rnase10/Itga5/Perp/Jam3/Jup/Itgb3
CC	GO:0036396	RNA N6-methyladenosine methyltransferase complex	-1.02886	0.736033	Mettl3/Rbm15b
CC	GO:0045293	mRNA editing complex	-1.02886	0.736033	Mettl3/Rbm15b
BP	GO:0006975	DNA damage induced protein phosphorylation	-1.02886	0.732558	Chek2/Cry1/Chek1
BP	GO:0035404	histone-serine phosphorylation	-1.0288	0.732558	Vrk1/Aurkb/Ccnb1
BP	GO:0014004	microglia differentiation	-1.02875	0.732558	Nrros/Tlr2/Tspan2/Tgfb1/Itgam
CC	GO:0005775	vacuolar lumen	1.02871	0.703197	Pld3/Prtn3/Hspa8
BP	GO:1905247	positive regulation of aspartic-type peptidase activity	-1.02871	0.736033	Rock2/Ager/Grn/Picalm
BP	GO:0017038	protein import	-1.02865	0.687957	Nutf2/Timm50/Rab8b/Nup62/Tnpo3/Trp53/Ppp2ca/Ipo13/Tgfb1/Cfl1/Hspa4/Nup153/Kpna2/Pola2/Tomm40l/Tnfrsf1a/Elavl1/Nup54/Rpain/Kpna3/Mmp12/Uaca/Kpnb1/Dnlz/Pik3r1/Zc3h12a/Smo/Hsp90aa1/Pex2/Ran/Nup50/Arhgef5/Ect2/Prkcq/Stat3/Cdk1/Jup
MF	GO:0032452	histone demethylase activity	-1.02862	0.729124	Jmjd6/Kdm1a/Kdm2b/Jmjd1c/Kdm6b
MF	GO:0140457	protein demethylase activity	-1.02862	0.729124	Jmjd6/Kdm1a/Kdm2b/Jmjd1c/Kdm6b
BP	GO:0001580	detection of chemical stimulus involved in sensory perception of bitter taste	1.02849	0.713734	Plcb2/Tas2r108/Tas2r135
BP	GO:0048754	branching morphogenesis of an epithelial tube	-1.02847	0.698713	Lgr4/Tbx3/Pspn/Ctnnb1/Ctsz/Notch1/Dchs1/Sox2/Hhex/Srf/Tnc/Tnf/Lama5/Sema5a/Ilk/Tgfb1/Sall1/Spry1/Nrarp/Slc12a2/Pbx1/Myc/Eng/Smo/Cxcl12/Gna13/Kras/Pdgfra/Timeless/Csf1/Edn1/Hmga2/Adamts16/Vangl2
BP	GO:0045165	cell fate commitment	-1.02837	0.694022	Gata2/Prrx1/Tbx3/Pou1f1/Ctnnb1/Olig2/Notch1/Ntf5/Gas1/Batf/Tgfb1i1/Mitf/Sox2/Smad1/Olig1/Rhoa/Wnt7b/Zfp521/Tbx2/Trp53/Tgfb1/Paf1/Lats1/Il23a/Lbx1/Runx1/Tbx19/Tal1/Bmpr1a/Smo/Loxl3/Id2/Mef2c/Sox12/Rora/Stat3/Dll1/Kdm6b/Prox1/Jag2/Zfp57/Sox13/Ctsl/Tead3
CC	GO:0014731	spectrin-associated cytoskeleton	-1.02835	0.738444	Ank3/Sptb
BP	GO:0072393	microtubule anchoring at microtubule organizing center	1.02834	0.708888	Nin/Bicd2/Bbs4/Kif3a/Dctn1
BP	GO:1901797	negative regulation of signal transduction by p53 class mediator	1.02821	0.715355	Cd74/Cd44/Rrm2b/Triap1/Armc10/Nop53/Sirt1
BP	GO:0034447	very-low-density lipoprotein particle clearance	1.0282	0.723057	Apoe/Apoc2
MF	GO:0004309	exopolyphosphatase activity	-1.02798	0.738444	Bnip2/Bnipl/Prune1/Atcay
BP	GO:0060314	regulation of ryanodine-sensitive calcium-release channel activity	-1.02788	0.719002	Pde4d/Jsrp1/Jph3/Pln
BP	GO:0006576	cellular biogenic amine metabolic process	1.02757	0.694506	Paox/Kynu/Haao/Gdpd1
BP	GO:0098927	vesicle-mediated transport between endosomal compartments	1.02751	0.720716	Wdr91/Sorl1/Kif16b/Src/Hook1/Ezr/Vps11/Pik3c3/Snx16/Rab7/Rilp/Fam160a2/Becn1/Wdr81/Ankrd27/Mapk3/Dennd10/Lmtk2
BP	GO:2000311	regulation of AMPA receptor activity	-1.0275	0.719117	Cacng4/Mapk8ip2/Arc/Shank1/Cacng7/Nrxn1/Mef2c/Nlgn2
BP	GO:0060136	embryonic process involved in female pregnancy	-1.02747	0.732558	Cited2/Abcg2
MF	GO:0016247	channel regulator activity	1.02743	0.704148	Kcnab2/Kcne3/Fkbp1b/Fxyd5/Nedd4l/Agt/Mcub/Rsc1a1/Sclt1/Prss30/Stx7/Kcnip2/Bcl2/Rangrf/Tnni3/Dlg1/Lynx1/Rack1/Itpr1/Atp2b4/Vti1b/Slc9a3r1
BP	GO:0010453	regulation of cell fate commitment	1.02712	0.708364	Wnt11/Fzd7/Fgf2/Hes1/Gdf3/Pax6/Tbx21/Tnfsf18
BP	GO:0071850	mitotic cell cycle arrest	1.027	0.716635	Cdkn1b/Cdc14b/Rgcc/Mcph1/Cdkn1a
BP	GO:0002292	T cell differentiation involved in immune response	-1.02695	0.707716	Il23a/Relb/Shb/Nfkbiz/Nlrp3/Rc3h2/Zc3h12a/Nfkbid/Loxl3/Bcl6/Il18/Rora/Stat3/Bcl3/Jak3
MF	GO:0005161	platelet-derived growth factor receptor binding	-1.02691	0.716635	Pdgfa/Pik3r1/Pdgfrb/Pdgfra
BP	GO:0097191	extrinsic apoptotic signaling pathway	1.02688	0.689939	Siglec1/Runx3/Deptor/Bcl2l2/Dapk1/Thbs1/Agt/Lgals3/Tnfsf12/Vegfa/Trps1/Zdhhc3/Eya1/Sgpp1/Bcl2l1/Tmbim1/Gclm/Eya3/Pf4/Psen2/Bcl2a1d/Traf1/Src/Bcl2/Hgf/Nrp1/Lcn2/Ctnna1/Stk4/Pea15a/Mapk7/Ptprc/Sh3rf1/Jak2
BP	GO:0006903	vesicle targeting	-1.02685	0.720049	Fam91a1/Stard3/Tmed9/Wipi1/Sar1a/Map4k2/Sar1b/Sec16b/Ykt6
BP	GO:0097527	necroptotic signaling pathway	-1.02672	0.736401	Tnf/Ripk3
BP	GO:0098887	neurotransmitter receptor transport, endosome to postsynaptic membrane	-1.02666	0.736401	Nsg1/Rab11a
BP	GO:0002679	respiratory burst involved in defense response	1.02639	0.71563	Slamf8/Rps19/Cybc1
BP	GO:0032892	positive regulation of organic acid transport	-1.0263	0.715244	Acsl6/Il1a/Mif/Slc38a3/Pla2g6/P2ry2/Slc12a2/Arl6ip1/Gabbr1/Dpysl2/Edn1
CC	GO:0099738	cell cortex region	-1.02629	0.71563	Tchp/Cltb/Eno1b/Rims3/Prkcz/Khdc3/Ctnnb1/Ctsz/Anln/Sapcd2/Unc13b/Phldb2/Clta/Gpsm2/Gck/Ppfia3
BP	GO:0046496	nicotinamide nucleotide metabolic process	1.02621	0.71087	Kynu/Haao/Nadk/Nampt
BP	GO:0097466	ubiquitin-dependent glycoprotein ERAD pathway	-1.02619	0.738444	Edem2/Edem1
BP	GO:0046427	positive regulation of receptor signaling pathway via JAK-STAT	-1.02614	0.709198	Ghr/Lif/Cyp1b1/Notch1/Il2/Cenpj/Arl2bp/Ctf2/Tnf/Il6st/Stra6/Il23a/Tnfrsf1a/Hdac1/Parp9/Akr1b3/Il18/Csf1r/Ctf1/Pecam1
BP	GO:0071679	commissural neuron axon guidance	-1.02614	0.722042	Ephb2/Fzd3/Smo/Ryk
BP	GO:0098773	skin epidermis development	-1.02611	0.713567	Mreg/Cdh3/Egfr/Hdac2/Gal/Lrp4/Zmpste24/Inhba/Sox21/Lgr4/Fzd3/Ctnnb1/Ppard/Notch1/Tnf/Lama5/Hdac1/Runx1/Pdgfa/Rela/Smo/Tnfrsf19/Dll1/Vangl2/Ctsl
BP	GO:0006298	mismatch repair	-1.02603	0.722709	Tdg/Msh6/Exo1/Rpa2/Pcna
BP	GO:0030953	astral microtubule organization	-1.02597	0.719002	Cenpj/Kpnb1/Tppp/Tacc3/Rab11a
BP	GO:0048512	circadian behavior	-1.02574	0.71365	Kcnd2/Zfhx3/Usp2/Trp53/Csnk1e/Ahcy/Id2/Adora1/Kcnma1/Ptger3
BP	GO:1905668	positive regulation of protein localization to endosome	1.02561	0.71456	Vegfa/Sorl1/Ezr
MF	GO:0030515	snoRNA binding	-1.02555	0.720049	Nhp2/Isg20/Tbl3/Imp4/Nudt5/Nudt4/Prkdc/Nudt1/Gar1/Bysl/Snu13/Nop58/Xrcc5
CC	GO:0005892	acetylcholine-gated channel complex	-1.02537	0.730268	Chrna4/Chrnb2/Chrng/Stxbp5
MF	GO:0003841	1-acylglycerol-3-phosphate O-acyltransferase activity	1.02536	0.71563	Agpat2/Agpat4
BP	GO:0014002	astrocyte development	-1.02535	0.729124	Tspan2/Lamc3/Ager/Grn/Smo/C5ar1/Kras/Dll1/Lamb2
MF	GO:0034236	protein kinase A catalytic subunit binding	1.02529	0.722042	Prkar1b/Ezr/Prkar2b
BP	GO:0010563	negative regulation of phosphorus metabolic process	-1.02518	0.694022	Twist1/Pcp4/Errfi1/Ppp2ca/Ubash3b/Ppp1r11/Ilk/Dusp10/Tgfb1/Ager/Hspa4/Spry1/Prr5l/Strap/Bod1/Lats1/Igfbp3/Cnksr3/Mlxipl/Ppp1r26/Spred3/Samsn1/Prkar1a/Shb/Tsg101/Prkg1/Plek/Tiprl/Pde4d/Snx25/Dact1/Socs3/Ptpa/Cdkn2c/Pde2a/Pdgfa/Pde12/Zc3h12a/Taf7/Atf3/Eng/Epha1/Pafah1b1/Foxm1/Birc3/Knl1/Actb/Gstp1/Mastl/Actn3/Cadm4/Plk1/Rabgef1/Atxn1/Ywhae/Chmp6/Ocln/Ccdc8/Camk2n1/Zbed3/Gadd45b/Fbln1/Il18/Stat3/Hpn…
BP	GO:0045936	negative regulation of phosphate metabolic process	-1.02518	0.694022	Twist1/Pcp4/Errfi1/Ppp2ca/Ubash3b/Ppp1r11/Ilk/Dusp10/Tgfb1/Ager/Hspa4/Spry1/Prr5l/Strap/Bod1/Lats1/Igfbp3/Cnksr3/Mlxipl/Ppp1r26/Spred3/Samsn1/Prkar1a/Shb/Tsg101/Prkg1/Plek/Tiprl/Pde4d/Snx25/Dact1/Socs3/Ptpa/Cdkn2c/Pde2a/Pdgfa/Pde12/Zc3h12a/Taf7/Atf3/Eng/Epha1/Pafah1b1/Foxm1/Birc3/Knl1/Actb/Gstp1/Mastl/Actn3/Cadm4/Plk1/Rabgef1/Atxn1/Ywhae/Chmp6/Ocln/Ccdc8/Camk2n1/Zbed3/Gadd45b/Fbln1/Il18/Stat3/Hpn…
MF	GO:0003950	NAD+ ADP-ribosyltransferase activity	1.02506	0.708586	Parp4/Tiparp/Parp6/Parp11/Tnks/Parp1/Art4
BP	GO:1904526	regulation of microtubule binding	-1.02505	0.722391	Ppp2ca/Mapre1/Ppp2cb
BP	GO:0003222	ventricular trabecula myocardium morphogenesis	-1.02487	0.720049	Hey1/Heg1/Ube4b/Ccm2l/Dll4/Notch1/Bmpr1a/Eng
BP	GO:0018206	peptidyl-methionine modification	-1.02479	0.722391	Metap2/Naa30/Naa15/Naa35
BP	GO:0046579	positive regulation of Ras protein signal transduction	1.02463	0.704939	Arhgef3/Gpr65/Notch2/Rasgrp1/Nrg1/Gpr55/Gpr35/Mcf2l/Auts2/Rasgrp4/Net1/Gpr18/Arrb1/Rasgrf1/Dock2
BP	GO:0046847	filopodium assembly	1.02444	0.706883	Trpm2/S1pr2/Palm/Tgfb3/Myo10/Myo3b/Ccr7/Nrp1/Ezr/Fgd4/Ppp1r9b/Fxr1/Bcas3/Itgb4/Rab17/Dmtn
BP	GO:0032604	granulocyte macrophage colony-stimulating factor production	1.02444	0.71563	Cd84/Rasgrp1
BP	GO:0032645	regulation of granulocyte macrophage colony-stimulating factor production	1.02444	0.71563	Cd84/Rasgrp1
BP	GO:1902730	positive regulation of proteoglycan biosynthetic process	-1.02438	0.738444	Ctnnb1/Slc2a10
BP	GO:0036010	protein localization to endosome	1.02436	0.708364	Vegfa/Sorl1/Micall1/Nrp1/Ezr
BP	GO:0070572	positive regulation of neuron projection regeneration	1.02423	0.722042	Scarf1/Fkbp1b/Hgf/Stk24
BP	GO:0034655	nucleobase-containing compound catabolic process	-1.02422	0.694506	Enpp3/Dut/Exosc4/Ythdf3/Ncbp1/Pop1/Magoh/Exosc9/Pnrc2/Nudt5/Nudt4/Mov10/Rnps1/Lsm4/Rida/Mgat1/Ddx5/Lin28b/Hnrnpr/Cnot6/Mettl3/Gtpbp1/Nudt1/Rock2/Nudt12/Carhsp1/Hint1/Pym1/Nt5m/Rbm38/Ssb/Edc3/Smg6/Larp1/Cacng7/Eif4a3/Slirp/Lsm2/Elavl4/Hnrnpu/Rnasel/Lsm7/Tut7/Tirap/Nudt3/Trir/Sarm1/Prr5l/Cnot7/Igfbp3/Rnaset2a/E2f1/Upf1/Rnaseh2c/Rbm8a/Supv3l1/Elavl1/Samd4/Pde4d/Ahcy/Hnrnpc/Itpa/Aicda/Tnrc6b/Rc3h2/Pa…
BP	GO:0010863	positive regulation of phospholipase C activity	1.02421	0.718016	Agt/Flt1/Ang/Gpr55/Fgf2/Itk/Phb2
MF	GO:0008190	eukaryotic initiation factor 4E binding	-1.02404	0.736401	Larp1/Hhex/Rbx1/Eif4ebp3
BP	GO:0050779	RNA destabilization	-1.02404	0.729124	Dxo/Khsrp/Dnd1/Ythdf1/Ythdf3/Mov10/Rida/Lin28b/Hnrnpr/Mettl3/Rock2/Upf1/Hnrnpd/Zc3h12a/Qk
BP	GO:0031338	regulation of vesicle fusion	1.02403	0.719002	Stxbp6/Anxa1/Cplx1/Rab3a/Vps11/C2cd5/Anxa2/Syt1
MF	GO:0034212	peptide N-acetyltransferase activity	1.02402	0.715244	Ncoa1/Kat8/Kansl1/Taf5l/Mcm3ap/Kansl2/Ing3/Naa16/Kansl3/Naa25/Supt3/Epc2/Ncoa3/Cdyl/Kat6b/Kat14/Kat2b
BP	GO:0008654	phospholipid biosynthetic process	1.02402	0.69591	Lpcat4/Acsl3/Agpat2/Pigg/Agpat4/Abca2/App/Fgf2/Mppe1/Pip5k1c/Pgap1/Pgap2/Fpr2/Vac14/Dgkg/Sgms2/Fabp5/Capn2/Plscr1/Pisd/Pld2/Nus1/Pigw/Far1/Pigs/Plaat3/Serac1/Idi1/Tmem38b/Chpt1/Dgkq/Dgkz/Selenoi/Pigv/Pik3c3/Pgap3/Dgkh/Pigp/Abhd5/Pik3c2a/Cept1/Sptlc1/Pyurf/Dhdds/Pgap4/Sptlc2/Gpat3
BP	GO:0060976	coronary vasculature development	1.02391	0.712436	Ndst1/Plxnd1/Vegfa/Fgf2/Tbx1/Ace/Zbtb14/Ap2b1/Nrp1
BP	GO:0016241	regulation of macroautophagy	1.02391	0.71365	Pip4k2b/Ubqln4/Rab3gap2/Kdr/Supt5/Mtmr3/Lrrk2/Atp13a2/Tbc1d12/Npc1/Mtor/Vps13d/Mfn2/Clec16a/Usp30/Smurf1/Sirt1/Pip4k2c/Sesn2/Tbc1d14/Ralb/Ehmt2/Vps13c/Sptlc1/Tigar/Sptlc2/Tmem39a/Scfd1/Pink1/Adrb2/Htra2/Htt/Rubcn/Becn1/Il4/Pikfyve/Mapk3
BP	GO:0071241	cellular response to inorganic substance	-1.02383	0.708364	Nrxn1/Kcnc2/Syt3/Hfe/Slc25a23/Itpkb/Cpne8/Blm/Rnf4/Cflar/Ank3/Nfya/Mapk8/Slc12a2/A3galt2/Adcy8/Bcar1/Chuk/Sumo1/Nsmce3/Hnrnpd/Id2/Mef2c/Bnip3/Crk/Asph/Mt1/Lgmn/Ect2/Slc40a1/Dlg4/Timeless/Fus/Mt2
BP	GO:0019369	arachidonic acid metabolic process	-1.02382	0.723057	Cyp1b1/Alox12e/Pnpla8/Cyp2d22/Daglb/Mgll
CC	GO:0005903	brush border	-1.02349	0.709965	Slc46a1/Pemt/Add3/Gipc1/Prom1/Slc6a19/Capza2/Plb1/Hsp90aa1/Actn1/Actn3/Gna13/Myh10/Mttp/Myo6/Myo1d/Abcg2/Ptger3/Atp8b1
BP	GO:0033687	osteoblast proliferation	-1.02339	0.732558	Fbln5/Atraid/Cthrc1/Sfrp1/Smad3/Sox8/Eif2ak2/Rhoa/Fignl1/Igf1r/Itgb3
MF	GO:0016811	hydrolase activity, acting on carbon-nitrogen (but not peptide) bonds, in linear amides	1.02338	0.715244	Amdhd2/Vnn3/Hdac4/Pglyrp1/Asah1/Sirt3/Cat/Hdac7/Ntan1/Sirt1/Nadsyn1/Atxn3/Suds3/Aga/Upb1/Sirt7/Brms1
BP	GO:1990266	neutrophil migration	-1.02338	0.708586	Tirap/Ccl12/Itgam/Il23a/Pde4d/Wdr1/Pde4b/Myd88/C5ar1/Ccl3/Umodl1/Ccl6/Ccl4/Ccl9/Jam3/Edn1/Cxcl10/Ptger3/Pecam1
BP	GO:0060413	atrial septum morphogenesis	-1.02325	0.72281	Zfpm1/Smo/Sox4
BP	GO:0002313	mature B cell differentiation involved in immune response	1.02317	0.715008	Notch2/Lgals1/Ptk2b/Il6/Dock10/Cdh17
BP	GO:0045739	positive regulation of DNA repair	-1.02313	0.708046	Rif1/Egfr/Ube2v2/Spire1/Prkdc/Actr2/Prrx1/Trim28/Brca1/Rnf168/Pnkp/Blm/Wrap53/Ube2n/Parp9/Apbb1/Foxm1/Mms19/Eya4/Pcna/Timeless
BP	GO:0060324	face development	1.02307	0.708586	Specc1l/Itga4/Rara/Hoxb3/Tbx1/Rarg/Tgfb3/Tiparp/Nipbl/Lrp6
MF	GO:0001758	retinal dehydrogenase activity	-1.02294	0.732847	Dhrs4/Akr1b3
BP	GO:0051709	regulation of killing of cells of other organism	1.0227	0.71563	Clec7a/Cxcl1
BP	GO:0051712	positive regulation of killing of cells of other organism	1.0227	0.71563	Clec7a/Cxcl1
BP	GO:0030593	neutrophil chemotaxis	1.02262	0.703836	Itga9/Ccl5/Ccl17/Cd74/Lgals3/Dpp4/Vav3/Jaml/Itgb2/Bst1/Pf4/Ccr7/Cxcl1/Ccl7/Cxcl13/Camk1d/Ccl11/S100a9/Lbp/Ednra/Thbs4/Cxcr2/Sell
BP	GO:0003044	regulation of systemic arterial blood pressure mediated by a chemical signal	-1.0226	0.732558	Mif/Sod2/Corin/Enpep/Rhoa/Tpm1/Slc2a5/F2r/Edn1
BP	GO:0060393	regulation of pathway-restricted SMAD protein phosphorylation	-1.02257	0.712399	Inhbb/Bmp10/Bmp7/Ldlrad4/Gdf11/Inhba/Bmper/Hfe/Lefty1/Tgfb1/Strap/Lgals9/Snx25/Bmpr1a/Eng/Rbpms
BP	GO:0030488	tRNA methylation	1.02255	0.716635	Nsun3/Trmt1/Trmt44/Thada/Mettl2/Trmt1l/Trmo/Trdmt1/Trmt61a/Trmt5/Thumpd2/Alkbh8
BP	GO:0034773	histone H4-K20 trimethylation	1.02254	0.729124	Kmt5c/Pwp1/Arid4a
BP	GO:0070886	positive regulation of calcineurin-NFAT signaling cascade	-1.02242	0.723057	3425401B19Rik/Slc9a1/Akap6/Lmcd1/Camta1/Tnf/Sppl3/Ptbp1
BP	GO:0106058	positive regulation of calcineurin-mediated signaling	-1.02242	0.723057	3425401B19Rik/Slc9a1/Akap6/Lmcd1/Camta1/Tnf/Sppl3/Ptbp1
BP	GO:0030433	ubiquitin-dependent ERAD pathway	-1.02242	0.715361	Trim13/Ube4b/Fbxo2/Dnajb2/Tmem129/Nrros/Hspa5/Hsp90b1/Usp14/Ccdc47/Rnf103/Ubqln1/Ube2g2/Derl1/Stub1/Psmc6/Yod1/Cav1/Fbxo27/Dnajb12/Edem2/Tmub2/Ube2j2/Herpud1/Nccrp1/Sgtb/Ube2j1/Fbxo17/Edem1
BP	GO:0036480	neuron intrinsic apoptotic signaling pathway in response to oxidative stress	-1.0224	0.737047	Park7/Mcl1/Hif1a
BP	GO:1903376	regulation of oxidative stress-induced neuron intrinsic apoptotic signaling pathway	-1.0224	0.737047	Park7/Mcl1/Hif1a
MF	GO:0016251	RNA polymerase II general transcription initiation factor activity	-1.02238	0.7305	Gtf2a2/Gtf2a1/Taf7/Gtf2h2/Tbpl1
MF	GO:0097110	scaffold protein binding	-1.02232	0.708586	Kcnh2/Cacna1g/Grm3/Casp8/Chuk/Hsp90aa1/Cit/Crk/Ywhae/Dlg4/Dll1/Casp4/Adcy6
BP	GO:0033603	positive regulation of dopamine secretion	-1.02213	0.737047	Chrna4/Chrnb2/Rtn4/Pcp4/Cxcl12
MF	GO:0008083	growth factor activity	-1.02208	0.721929	Hbegf/Vegfc/Gfer/Pgf/Inhbb/Vgf/Bmp10/Artn/Fgf14/Nrtn/Bmp7/Cntf/Pdgfb/Ccn3/Mia/Gdf11/Mdk/Efemp1/Ptn/Il34/Inhba/Ogn/Lif/Pspn/Ntf5/Il2/Gmfb/Clec11a/Fbrs/Lefty1/Tgfb1/Kitl/Pdgfa/Hdgfl3/Cxcl12/Tgfa/Bmp1/Jag2/Csf1
BP	GO:0097012	response to granulocyte macrophage colony-stimulating factor	1.02204	0.71563	Csf2ra/Jak2/Zfp36l2/Zfp36/Cd4/Stat5a
BP	GO:0008334	histone mRNA metabolic process	-1.02202	0.723057	Mtpap/Exosc10/Cpsf3/Exosc4/Ssb/Slbp/Upf1/Zfp473
BP	GO:0022898	regulation of transmembrane transporter activity	-1.02195	0.684541	Twist1/Antkmt/Ppp2ca/Ager/Ywhah/Cfl1/Vamp2/Ank3/Cnksr3/Tcaf1/Prkg1/Pde4d/Pde4b/Jsrp1/Sumo1/Ptafr/Glrx/Ank2/Atp1b3/Cacna1d/Actb/Camk2d/Jph3/Fxyd3/Hap1/Rrad/Mef2c/Ywhae/Asph/Dlg4/Slmap/Scn1b/Plcg1/Pln/Gem/Nlgn2
MF	GO:0004143	diacylglycerol kinase activity	1.02174	0.713734	Dgkg/Dgkq/Dgkz/Dgkh/Dgke
MF	GO:0004767	sphingomyelin phosphodiesterase activity	1.02154	0.721203	Smpdl3a
BP	GO:0010470	regulation of gastrulation	-1.0215	0.727089	Scx/Il1rn/Col5a2/Phldb2/Bmpr1a/Col5a1/Tgif2
BP	GO:0045625	regulation of T-helper 1 cell differentiation	1.0215	0.71563	Ccr2/Anxa1/Ccr7/Hlx/Tnfsf4/Socs5/Il27
CC	GO:0034708	methyltransferase complex	-1.02128	0.72281	Cbx5/Prmt1/Rnmt/Dpy30/Rbm15b/Mcrs1/0610010K14Rik/Aebp2/Rbbp4/Taf7/Ezh2/Kdm6b/Phf19/Rnf2
BP	GO:0021984	adenohypophysis development	1.02124	0.715244	Fgf2/Hes1
MF	GO:0005539	glycosaminoglycan binding	-1.02114	0.708586	H1f1/Lamc2/Layn/Col5a1/Extl2/Abi3bp/Eng/Rtn4rl1/Tgfbr3l/Thbs2/Hmgb1/Ptprs/Col25a1/Liph/Adgrg1/Serpine2/Postn/Adamts1/Hmmr/Cxcl10/Apob
BP	GO:0032674	regulation of interleukin-5 production	1.02101	0.724222	Rara/Crlf2/Il1rap/Scgb1a1/Il17rb
MF	GO:0017091	AU-rich element binding	-1.02081	0.7305	Exosc4/Exosc9/Rbms3/Tial1/Elavl4/Elavl1/Ilf3/Hnrnpd/Zc3h12a/Hnrnpa0
MF	GO:0008061	chitin binding	1.02075	0.721203	Chil3/Chil4/Chil1/Ctbs
BP	GO:0007608	sensory perception of smell	1.02062	0.718163	Cngb1/Olfr344/Olfr433/Olfr98/Olfr1388/Olfr715/Olfr111/Olfr1356/Olfr943/Olfr70/Olfr307/B3gnt2/Olfr1440/Olfr552/Olfr1344/Olfr1030/Bbs4/Olfr796/Olfr77/Olfr652
BP	GO:0002920	regulation of humoral immune response	1.02053	0.722042	C3/H2-DMa
BP	GO:1903626	positive regulation of DNA catabolic process	1.02049	0.729124	Hsf1/Il6/Endog
BP	GO:0034093	positive regulation of maintenance of sister chromatid cohesion	-1.02048	0.734092	Smc5/Nsmce2/Macroh2a1/Sgo2a
BP	GO:0021954	central nervous system neuron development	-1.02033	0.71087	Ephb6/Nanos1/Pafah1b1/Hsp90aa1/Plxna4/Samd4b/Dclk2/Ptk2/Crk/Scn1b/Ephb3
BP	GO:0042473	outer ear morphogenesis	1.02029	0.715244	Eya1/Tbx1
BP	GO:0046165	alcohol biosynthetic process	-1.02029	0.709145	Ip6k1/Sphk2/Pou1f1/Rest/Pck2/Itpkb/Acer3/Tnf/Hmgcs1/Abcg1/Dkk3/Prkg1/Plek/Itpkc/Insig2/Ptafr/Pcbd1/Isyna1/Akr1b3/Ip6k2/Pex2/Sec14l2/Dhfr/Plcg1/Plcd1/Lpcat3/Apob
BP	GO:0010812	negative regulation of cell-substrate adhesion	-1.02029	0.716527	Bcar1/Mmp12/Gcnt2/Pik3r1/Coro2b/Phldb2/Kank1/Bcl6/Dlc1/Fbln1/Postn/Fzd4
BP	GO:0006939	smooth muscle contraction	-1.0201	0.722042	Pla2g6/Tbx3/Atp1a2/Rock2/Cav1/Rhoa/Srf/Cacna1c/Tbx2/Cacna1g/Prkg1/Pde4d/Ptafr/P2rx1/Adora1/F2r/Kcnma1/Edn1/Ptger3
BP	GO:0010886	positive regulation of cholesterol storage	-1.02	0.732847	Lpl/Scarb1/Apob
CC	GO:0019898	extrinsic component of membrane	1.01999	0.696816	Kcnab2/Inpp5j/Esyt1/Gng2/Cav2/Olfm1/Trf/Cnr2/Atg13/Rgs1/Cyth1/Wdr91/Apoe/Iqgap1/S100a10/Synj2/Anxa1/S100a6/Fgr/Dnaja3/Ryr1/Jakmip1/Ptk2b/Gngt2/Mtmr3/Vps13a/Mcf2l/Bst1/St14/Fcnb/Micall1/Esyt2/Snx5/Cdh1/Vac14/Src/Sytl3/Ezr/Ctnna1/Wdfy3/Hip1/Vps13d/Fes/Gnaz/Snap25/Snap91/Nlrp10/Tpr
CC	GO:1904115	axon cytoplasm	-1.01983	0.732847	Rangap1/Ranbp1
BP	GO:1990928	response to amino acid starvation	-1.01974	0.721716	Rragd/Eif2ak2/Larp1/Rnf152/Lars/Mapk8/Hnrnpl/Kptn/Ulk1/Atf3/Sesn3/Atf4
BP	GO:0035457	cellular response to interferon-alpha	1.01962	0.71563	Axl
BP	GO:0030705	cytoskeleton-dependent intracellular transport	1.0195	0.698527	Myo5a/Hspb11/Flot2/Rasgrp1/Mak/Kif1b/Trim46/Myo1b/Kif1c/App/Myo1h/Bbs12/Lamp1/Cep131/Kif5a/Myo1f/Kif13a/Myo7a/Hook1/Arl8a/Myo1g/Bloc1s1/Traf3ip1/Mapk8ip3/Kif3c/Hspa8/Kif5c/Ubb/Ccdc88c/Ap3b1/Ift43/Sun1/Dst/Bicd2/Actn4/Ift22/Bloc1s6/Ap3s1/Kif3a/Dynll1/Ccdc88a/Cnih2/Arhgap21/Myo1c/Ttc21b
BP	GO:0061762	CAMKK-AMPK signaling cascade	1.01946	0.715361	Lrrk2/Trem2/Camkk2
BP	GO:0034101	erythrocyte homeostasis	1.01946	0.704327	Axl/Gpi1/Flvcr1/Rps17/Rps19/Cd24a/Vegfa/Fam210b/Exoc6/Kit/Rps14/Mafb/Plcb1/Rps24/Mapk14/Jak2/Rps6/Prdx1/Ncor1/Gfi1b/Dmtn/Maea/Epb42/Zfp36/Cdin1/B2m/Mfhas1/Sfxn1/Gas2l1/Rcor1/Klf13
MF	GO:0035615	clathrin adaptor activity	1.01942	0.716922	Ap2a2/Hip1/Arrb1/Snap91/Ldlrap1/Ston1/Ap1g2
CC	GO:0097729	9+2 motile cilium	-1.01936	0.71563	Efcab1/Dnajb13/Enkur/Dnali1/Septin2/Ddx6/Pfkm/Catsperd/Slirp/Dnah9/Tctex1d4/Sqstm1/Rho/Tssk4/Gstm5/Lyzl4/Prkar1a/Ccr6/Ldha/Atp1b3/Dnah1/Hsp90aa1/Ran/Septin4/Grk3
BP	GO:0043534	blood vessel endothelial cell migration	-1.01934	0.71563	Notch1/Pik3r3/Pdcd10/Rhoa/Srf/Rhoj/Cdh5/Tnf/Vhl/Tgfb1/Nr4a1/Vash1/Amotl1/Map2k3/Hif1a/Mef2c/Egr3/Scarb1/Ets1/Plcg1/Emp2/Jup/Efnb2
MF	GO:0015079	potassium ion transmembrane transporter activity	-1.01933	0.719002	Kcnh2/Slc24a3/Slc12a2/Kcnk13/Slc12a5/Slc9a5/Atp1b3/Kcnb1/Slc12a9/Kcnip3/Kcna7/Slc24a1/Kcnj12/Kcnk12/Kcnma1/Hcn2
BP	GO:0030835	negative regulation of actin filament depolymerization	1.01933	0.71087	Specc1l/Svil/Gsn/Capg/Sptan1/Flii/Eps8
BP	GO:0002778	antibacterial peptide production	-1.01929	0.740632	Nod2/Spink5/Elane/Klk7
BP	GO:0045581	negative regulation of T cell differentiation	1.01929	0.716635	Cdkn2a/Runx3/Cd74/Cd44/Anxa1/Ctla4/Tmem131l/Fgl2/Zfp35/Tbx21/Hlx/Tnfsf18
BP	GO:0051150	regulation of smooth muscle cell differentiation	-1.01927	0.729319	Sod2/Cth/Med28/Tgfb1/Smarcd3/Eng/Zeb1
BP	GO:0097720	calcineurin-mediated signaling	-1.01907	0.723396	Lmcd1/Cmya5/Camta1/Tnf/Ppp3cb/Sppl3/Slc8a2/Ptbp1/Homer2/Actn3/Rcan1/Dyrk2
BP	GO:1903431	positive regulation of cell maturation	-1.01894	0.733838	Runx1/Aurka
BP	GO:0051883	killing of cells in other organism involved in symbiotic interaction	1.01878	0.716922	Ctsg/Pf4/Cxcl1/Camp/Trem3/Arg1/Tusc2/Trem1
MF	GO:0005225	volume-sensitive anion channel activity	-1.01874	0.732847	Ttyh1/Ttyh3/Lrrc8a
BP	GO:0048730	epidermis morphogenesis	-1.01868	0.730391	Fgfr2/Plod3/Smarca4/Ctnnb1/Notch1/Runx1/Smo/Ctsl
BP	GO:0042572	retinol metabolic process	-1.01856	0.723059	Rdh10/Cyp1b1/Rbp1/Plb1
BP	GO:0010657	muscle cell apoptotic process	1.01855	0.715361	Cdkn2a/Agt/Pparg/Ptk2b/Map3k5/Hsf1/Fbxo32/Naca/Bcl2/Npm1/Capn2/Stk4/Lrp6/Mfn2/Hspa8/Arrb1/Grk2/Capn1/Jak2/Lifr/Nol3/Apaf1/Sirt1
BP	GO:0070741	response to interleukin-6	-1.01848	0.729124	Il6st/Cfl1/Spi1/Sbno2/Rela/Fer/Stat3/Gab1
BP	GO:0071354	cellular response to interleukin-6	-1.01848	0.729124	Il6st/Cfl1/Spi1/Sbno2/Rela/Fer/Stat3/Gab1
BP	GO:0018345	protein palmitoylation	1.01843	0.716635	Zdhhc18/Zdhhc23/Zdhhc3/Zdhhc24
BP	GO:0016053	organic acid biosynthetic process	1.0184	0.68198	Ass1/Myo5a/Kynu/Cyp27a1/Prkag2/Asns/Acaca/Haao/Nr1h3/Cd74/Dse/Acsl3/Agt/Anxa1/Dhrs9/Stard4/Mecr/Apoc2/Chst12/Degs1/Hacd2/Gsto1/Sephs2/Hacd4/Elovl5/Gstm4/Alox5/Kmo/Cad/Fabp5/Abhd1/Rdh9/Carns1/Gstm7/Ugdh/Atp2b4/Prg3/Acacb/Pibf1/Abhd2/Alox5ap/Elovl6/Sirt1/Adi1/Tha1/Decr2/Amacr/Wdtc1/Per2/Ptger4/Pla2g3/Ggt1/Acly/Ptges2/Chst14/Scd4/Upb1/Syk/Lta4h/Aloxe3/Fads2/Mlycd/Gad1/Acss2
BP	GO:0051567	histone H3-K9 methylation	1.01835	0.723057	Airn/Setdb2/Myb/Gfi1b/Kdm4d/Sirt1/Ehmt2/Baz2a/Arid4a
BP	GO:0090140	regulation of mitochondrial fission	-1.01826	0.72281	Mul1/Fis1/Mief2/Myo19/Marchf5/Bnip3/Tmem135
BP	GO:0090177	establishment of planar polarity involved in neural tube closure	-1.01823	0.722898	Dvl3/Cthrc1/Sfrp1/Ptk7/Vangl2
BP	GO:0060977	coronary vasculature morphogenesis	1.01821	0.719117	Vegfa/Fgf2/Tbx1/Ace/Nrp1/Smad6/Sec24b
CC	GO:0000974	Prp19 complex	1.01801	0.72201	Hspa8/Cdc5l/Isy1/Ctnnbl1/Prpf19
BP	GO:0035234	ectopic germ cell programmed cell death	-1.01781	0.738444	Il1a/Prkdc/Kitl/Casp4
BP	GO:0031649	heat generation	-1.01774	0.723057	Il1a/Cnr1/Tnf/Il1rn/Ccr5/Ptger3
BP	GO:0006655	phosphatidylglycerol biosynthetic process	-1.01754	0.738444	Tamm41/Ptpmt1/Crls1/Gpam/Pla2g6/Plscr3/Pgs1
BP	GO:1903223	positive regulation of oxidative stress-induced neuron death	1.0175	0.71563	Trpm2/App/Tlr4
MF	GO:0102391	decanoate-CoA ligase activity	1.01746	0.732558	Acsl3/Acsl1
CC	GO:0008180	COP9 signalosome	-1.01732	0.722042	Wdr6/Gps1/Cops4/Flot1/Cops9/Amotl1/Cops3/Basp1/Plcg1
BP	GO:0009994	oocyte differentiation	-1.01726	0.718163	Rec8/Npr2/Cdc25b/Ctnnb1/Tut7/Pde3a/Shb/Brca2/Trip13/Insl3/Ccnb1/Aurka
BP	GO:0097237	cellular response to toxic substance	-1.01725	0.720599	Kcnc2/Tnf/Fancc/Gstm5/Selenot/Prdx2/Ccs/Ppp1r9a/Dhfr/Abcg2
BP	GO:0032717	negative regulation of interleukin-8 production	1.01723	0.726548	Ptpn22/Anxa4/Anxa1
MF	GO:0016675	oxidoreductase activity, acting on a heme group of donors	1.0172	0.72134	AA467197/Cox7a2l/Cox8a/Por
BP	GO:0010952	positive regulation of peptidase activity	-1.01712	0.715361	Cycs/Prelid1/Diablo/Casp8ap2/Bcl2l11/Tbc1d10a/Nod1/Antxr1/Mtch2/Rock2/Casp12/Rest/Arl6ip5/Rhoa/Psme2/Bcl10/Wdr35/Tnf/Ppp2ca/Mul1/Ager/Cflar/Rnf7/Fis1/Grn/Fam162a/Mtch1/Tnfsf10/Casp8/Uaca/Nlrp3/Myc/Rcn3/Picalm/Ctsd/Aim2/Asph/Lgmn/Dlc1/Stat3/Gramd4/P2rx1/F2r/Pycard/Perp
BP	GO:0070838	divalent metal ion transport	-1.0171	0.708364	Xcr1/Selenok/Slc24a3/Cacna1g/Slc39a2/Tspan13/Pde4d/Slc39a12/Oga/Pde4b/Jsrp1/Sumo1/Slc39a14/Aplnr/Coro1a/Ank2/Tpcn1/Slc8a2/Pdgfrb/Ramp2/Smdt1/Homer2/Cacna1d/Cxcl12/Camk2d/Jph3/Ramp1/Hap1/Rrad/Slc39a8/Atp2c1/Slc39a1/Hrc/Srl/Ywhae/Asph/Icam1/Ccr5/P2ry12/Cdh23/Gck/P2rx1/Slc24a1/Ccl4/Plcg1/Prkce/F2r/Pln/Jak3/Bin1/Mettl21c/Cxcl10/Trpm4/Itgb3/Ptger3/Gem
MF	GO:0004497	monooxygenase activity	1.01692	0.70787	Cyp2ab1/Cyp27a1/Cyp4f18/Cyp26a1/Cyp51/Akr1c13
BP	GO:0050435	amyloid-beta metabolic process	1.01692	0.718134	Olfm1/Apoe/Sorl1/Abca2/App/Ace/Psen2/Ide/Ifngr1
BP	GO:0007589	body fluid secretion	1.01689	0.706547	Kcnn4/Ccnd1/Nr1h3/Vegfa/Aprt/Tifab/Xdh/Vdr/Atp2b2/Cdo1/Aqp1/Cyba/Anxa2/Mmp13/Ptger4/Zbtb7b/Copa/Atp7b/Stat5a/Oas2/Stk39/Eif2ak3/Wnk1
CC	GO:0014704	intercalated disc	-1.01681	0.722448	Cxadr/Nrap/Akap6/Atp1a2/Ctnnb1/Ywhah/Slc2a1/Ank3/Tln2/Cdh2/Ank2/Actn1/Camk2d/Ptk2/Scn1b/Jup
BP	GO:0010658	striated muscle cell apoptotic process	1.0168	0.71365	Agt/Map3k5/Hsf1/Fbxo32/Naca/Bcl2/Npm1/Capn2/Hspa8/Capn1/Jak2/Nol3/Apaf1/Sirt1/Cxcr2/Ambra1/Rps6ka2/Rapgef3/Pax8/Tigar
MF	GO:0061733	peptide-lysine-N-acetyltransferase activity	1.01671	0.71365	Ncoa1/Kat8/Kansl1/Taf5l/Mcm3ap/Kansl2/Ing3/Kansl3/Supt3/Epc2/Ncoa3/Cdyl/Kat6b/Kat14/Kat2b
BP	GO:0071280	cellular response to copper ion	-1.01667	0.722042	Mt1/Mt2
BP	GO:0043373	CD4-positive, alpha-beta T cell lineage commitment	-1.01666	0.726548	Tgfb1/Il23a/Loxl3/Stat3/Ctsl
BP	GO:0045022	early endosome to late endosome transport	1.01665	0.722042	Wdr91/Kif16b/Src/Hook1/Ezr/Vps11/Pik3c3/Snx16/Rab7/Rilp/Fam160a2/Becn1/Wdr81/Ankrd27/Mapk3/Dennd10/Lmtk2
BP	GO:0006979	response to oxidative stress	1.01663	0.729124	Axl/Cdkn2a/Trpm2/Cd36/Nr4a2/Dapk1/Prdx6/Il10/Thbs1/Rgs14/Slc25a24/Apoe/Hsph1/Mgst1/Fos/Sigmar1/Etv5/Anxa1/Ncoa7/App/Ptk2b/Gclm/Mpv17/Map3k5/Hsf1/Lrrk2/Trap1/Atp13a2/Ccr7/Xrcc1/Alox5/Cd38/Src/Bcl2/Hgf/Pde8a/Tlr4/Rrm2b/Lcn2/Abcc1/Ide/Aifm2/Net1/Pld2/Sirt3/Txn1/Scly/Stk24/Il6/Ndufa6/Fbxo7/Rack1/Aqp1/Grk2/Capn1/Mapk7/Hp/Cat/Psap/Mapk13/Jak2/Parp1/Prdx1/Slc7a11/Ppargc1b/Nol3/Vrk2/Plk3/Setx/Ppargc1a
BP	GO:0090174	organelle membrane fusion	1.01662	0.72201	Samd9l/Cav2/Stxbp6/Stx17/Uvrag/Stx3/Anxa1/Vav3/Rcc1l/Vamp4/Atp13a2/Stx7/Vti1a/Rab7b/Cplx1/Chp1/Rab3a/Vps11/Snap25/Vti1b/C2cd5/Anxa2/Syt1/Gosr2/Gosr1/Bloc1s6/Rab8a
MF	GO:0009055	electron transfer activity	1.01657	0.708888	AA467197/Fdx2/Xdh/Cox7a2l/Sh3bgrl3/Aifm2/Txnrd3/Aox1/Cox8a/Cyba/Aox2
BP	GO:0002857	positive regulation of natural killer cell mediated immune response to tumor cell	-1.01652	0.736401	Crtam/Nectin2
BP	GO:0010988	regulation of low-density lipoprotein particle clearance	-1.01651	0.733463	Mylip/Cnpy2/Hnrnpk
MF	GO:0070700	BMP receptor binding	-1.01638	0.738444	Cdh5/Neo1/Pycard
BP	GO:0006004	fucose metabolic process	-1.01634	0.736401	Fuca2/Fuca1/B3glct/Pofut2
BP	GO:0035767	endothelial cell chemotaxis	1.01627	0.723057	P2rx4/Thbs1/Vegfa/Kdr/Fgf2/Nrp1/Cxcl13
BP	GO:0034249	negative regulation of cellular amide metabolic process	-1.0162	0.708586	Eif4e/Rida/Eif4enif1/Eif2ak2/Hnrnpr/Mettl3/Rock2/Larp1/Eprs/Gapdh/Eif4a3/Shmt1/Cnot7/Bank1/Upf1/Samd4/Abca7/Eif4ebp3/Tyms/Ilf3/Tnrc6b/Calr/Hnrnpd/Zc3h12a/Nanos1/Qk/Cpeb4/Samd4b/Hap1/Stat3/Dhfr/Shfl/Bin1
BP	GO:0090287	regulation of cellular response to growth factor stimulus	-1.01585	0.700557	Fstl1/Tfap2b/Ptprf/Cd59a/Onecut2/Adgra2/Ptp4a3/Furin/Smoc2/Stub1/Bmper/Ctnnb1/Spry4/Notch1/Chst11/Tgfb1i1/Cav1/Nrxn1/Hhex/Cdh5/Cd63/Trp53/Ilk/Tgfb1/Cflar/Spry1/Itga3/Ltbp1/Strap/Spred3/Crebbp/Gipc1/Snx25/Msx1/Epn2/Tmem204/Bcl9l/Cyfip1/Neo1/Ulk1/Eng/Hif1a/Cadm4/Snx6/Kcp/Adamtsl2/Tgfbr3l/Eid2/Skil/Tcf4/Dll1/Nbl1/Zeb1/Slc2a10/Nrep/Fzd4/Peg10
CC	GO:0032541	cortical endoplasmic reticulum	-1.01555	0.733463	Tmem201/Stimate/C2cd2l/Asph
BP	GO:0000956	nuclear-transcribed mRNA catabolic process	-1.01552	0.7142	Exosc4/Ncbp1/Magoh/Exosc9/Pnrc2/Rnps1/Lsm4/Ddx5/Cnot6/Pym1/Ssb/Edc3/Smg6/Eif4a3/Lsm7/Cnot7/Upf1/Rbm8a/Samd4/Tnrc6b/Rc3h2/Pde12/Zc3h12a/Ptbp1/Nanos1/Samd4b/Gspt1/Etf1
BP	GO:0060412	ventricular septum morphogenesis	-1.0155	0.731577	Robo2/Tbx3/Notch1/Zfpm1/Sox4/Id2/Prox1/Vangl2
BP	GO:1900125	regulation of hyaluronan biosynthetic process	-1.01542	0.738444	Egf/Ap2a1/Pdgfb/Tgfb1/Cltc
BP	GO:0032757	positive regulation of interleukin-8 production	-1.0153	0.726632	Tlr2/Il17d/Bcl10/Serpine1/Tnf/Tirap/Zfp580/Myd88/Rela/Il18/Stat3/F2r/Pycard
BP	GO:0032656	regulation of interleukin-13 production	1.0153	0.72281	Rara/Tlr4/Il1rap/Scgb1a1/Lilra5/Il17rb/H2-T23/Il4/Tnfsf4
BP	GO:0030258	lipid modification	1.01524	0.704185	Inpp5j/Ivd/Cd36/Pla2g7/Apoe/Agt/Adipor1/Synj2/St3gal4/Abca2/Stard4/Echs1/Sgpp1/Pparg/B4galnt1/Mtmr3/Dgat1/Pi4k2b/Mtmr9/Alox5/Dgkg/Irs2/Mtor/Nucb2/Plppr4/Plpp2/Soat1/Dgat2/Mapk14/Inpp5e/Acacb/Inpp5b/Ppargc1a/Scp2/Dgkq/Dgkz/Sesn2/Inpp5f/Por/Inpp5k/Gcdh/Slc35c1/Adipor2/Acoxl/Synj1/Sacm1l/Cpt2/Pik3c3/Ttc7
BP	GO:0034116	positive regulation of heterotypic cell-cell adhesion	-1.01517	0.723059	Tnf/Ager/Flot1/Gcnt2
BP	GO:0051491	positive regulation of filopodium assembly	-1.01508	0.732558	Cdc42/Arap1/Espn/Dpysl3/Plppr5/Rhoq/Srf/Dnm3/Gpm6a/Wasl/Prkcq/Fscn1
BP	GO:0070841	inclusion body assembly	-1.01494	0.734489	Dlgap1/Dnajb1/Psmc6/Sncaip/Psmc5/Dnaja4/Hap1/Pmp22
BP	GO:1904950	negative regulation of establishment of protein localization	1.01494	0.704148	Mdfic/Cd36/Fkbp1b/Nr1h3/Apoe/Hsph1/Anxa1/Cyp51/Rsc1a1/Anxa5/Lrrk2/Bag4/Os9/Pde8b/Rab11fip3/Chp1/Txn1/Il6/Rab11fip1/Rgcc/Nlrp12/Cidea/Dmtn/Ffar4/Acvr1c/Nol3
BP	GO:0002467	germinal center formation	1.01483	0.728506	Tnfsf13b/H2-DMa
CC	GO:0033061	DNA recombinase mediator complex	-1.01473	0.733463	Sfr1/Swi5/Rad51b/Xrcc3/Rad51c
BP	GO:0032272	negative regulation of protein polymerization	-1.0147	0.712651	Vdac2/Sgk1/Tlr2/Evl/Pfn1/Cdh5/Tpm1/Cfl1/Pfn4/Add3/Capza2/Cracd/Mapre1/Kank1/Stmn1/Sptb/Pecam1
CC	GO:0071439	clathrin complex	-1.01467	0.733463	Cltc/Clta/Baiap2l2
CC	GO:0099092	postsynaptic density, intracellular component	-1.01461	0.732558	Actn2/Dlgap1/Syngap1/Ctnnb1/Baiap2/Gapdh/Sh3gl1/Tanc1/Psd/Tanc2
BP	GO:0045198	establishment of epithelial cell apical/basal polarity	-1.0146	0.72201	Fat1/Ift20/Ptk7/Lama1/Myo9a/Rhoa/Ttc8
BP	GO:0051702	interaction with symbiont	1.0143	0.716635	Ccl5/Cav2/Apoe/Ctsg/Stom/Pf4/Zfp72/Cxcl1/Ltf/Snw1/Tfap4/Hspa8/Aqp1/Anxa2/Tbc1d20/Camp/Inpp5k/Ctdp1
BP	GO:0032308	positive regulation of prostaglandin secretion	-1.01421	0.722042	Il1a/Mif/P2ry2/Edn1
BP	GO:0032070	regulation of deoxyribonuclease activity	1.01407	0.718424	Gzma/Npm1/Dffa/Sirt1
CC	GO:0042470	melanosome	-1.01405	0.732561	Rab1a/Mlph/Rab27a/Itgb3
CC	GO:0048770	pigment granule	-1.01405	0.732561	Rab1a/Mlph/Rab27a/Itgb3
BP	GO:0001787	natural killer cell proliferation	-1.01397	0.726548	Il23a/Slamf1/Il18
BP	GO:0097755	positive regulation of blood vessel diameter	1.01397	0.71563	P2rx4/Apoe/Agt/Rgs2/Kdr/Ahr/Dock5/Drd1/Ext1/Scpep1/Bbs2
BP	GO:0000731	DNA synthesis involved in DNA repair	-1.01386	0.727397	Hrob/Pole/Pclaf/Pcna/Dtl
CC	GO:0016327	apicolateral plasma membrane	-1.01383	0.729124	Cxadr/Ctnnb1/Cldn7/Mpdz/Cdh2/Ocln/Jup
CC	GO:0090575	RNA polymerase II transcription regulator complex	-1.01359	0.715244	Hnrnpu/Mxi1/Trp53/Gtf2a2/Med31/E2f2/Ascl2/Nfya/E2f1/Crebbp/Taf13/Nfyb/Runx1/Gtf2a1/Psmc5/Pbx1/Hnrnpab/Bcl9l/Taf7/Hif1a/E2f8/Gtf2h2/Tcf4/Stat3/Tbpl1/Atf4
BP	GO:0010608	posttranscriptional regulation of gene expression	-1.01355	0.710131	Zc3h7a/Poldip3/Pkm/Aars/Mov10/Prkdc/Tarbp2/Akap6/Map2k2/Rpl5/Eif4e/Rida/Eif4enif1/Eif2ak2/Cyp1b1/Ddx5/Nsun5/Lin28b/Hnrnpr/Cnot6/Mettl3/Trnau1ap/Larp4/Rock2/Rbms3/Rbm4b/Carhsp1/Pym1/Henmt1/Rbm38/Abcf1/Larp1/Cacng7/Cav1/Eprs/Gapdh/Eif4a3/Zfp706/Aplp1/Ppp1r15b/Elavl4/Hnrnpu/Trp53/Ptbp2/Tnf/Rnasel/Tut7/Shmt1/Shmt2/Tirap/Plxnb2/Tgfb1/Ythdc1/Eif4g2/Rps6kb2/Cnot7/Bank1/Eif5a/E2f1/Zc3h7b/Upf1/Elavl1/Uqcc…
MF	GO:0019199	transmembrane receptor protein kinase activity	-1.01353	0.720049	Ephb6/Bmpr1a/Pdgfrb/Eng/Epha1/Tgfbr3l/Pdgfra/Csf1r/Ephb3/Igf1r
BP	GO:0032438	melanosome organization	1.0135	0.72134	Kif13a/Lyst/Hps1/Ap3b1/a
BP	GO:0072087	renal vesicle development	-1.01338	0.729124	Sox8/Lif/Ctnnb1/Sall1/Smo
BP	GO:0055002	striated muscle cell development	-1.01338	0.719002	Prkar1a/Prkg1/Flnc/Wdr1/Sgcb/Pdgfrb/Actg1/Smo/Maml1/Camk2d/Actn3/Myh10/Speg/Mef2c/Mybpc3/Pdgfra/Pmp22/Rcan1/Prox1/Edn1/Myo18b
BP	GO:0006882	cellular zinc ion homeostasis	-1.01319	0.736033	Mt3/Slc39a7/Slc39a13/Slc30a9/Slc30a4/Slc39a12/Slc39a14/Slc39a8/Mt1/Mt2
BP	GO:0006505	GPI anchor metabolic process	1.01318	0.716269	Pigg/Mppe1/Pgap1/Pgap2/Pigw/Pigs/Pigv/Pgap3/Pigp/Pyurf/Pgap4
MF	GO:0045545	syndecan binding	1.01289	0.721816	Hpse/Gpnmb/Chrd
BP	GO:0043380	regulation of memory T cell differentiation	-1.01278	0.746429	Il23a/Bcl6
BP	GO:0030858	positive regulation of epithelial cell differentiation	-1.01266	0.727189	Lif/Vezf1/Ctnnb1/Notch1/Sox2/Cdh5/Serpine1/Foxc1/Tmem100/Prom1/Atoh8/Rfx3/Numb/Macroh2a2/Btg1
BP	GO:0098751	bone cell development	1.01265	0.698889	Notch2/Kit/Src/Tyrobp/Meis1/Vps33b/Lrrk1/Anxa2/Slc9b2/Fam20c
BP	GO:0060740	prostate gland epithelium morphogenesis	-1.01258	0.734489	Sfrp1/Fgfr2/Bmp7/Cyp7b1/Notch1/Tnc/Mmp2/Fem1b/Frs2/Igf1r
BP	GO:0006835	dicarboxylic acid transport	-1.0125	0.722042	Cln8/Slc1a3/Arl6ip5/Septin2/Tnf/Il1rn/Slc25a22/Slc46a1/Gipc1/Slc12a2/Prkg1/Arl6ip1/Gabbr1/Adora1/Myo6/Lrrc8a/Dpysl2
MF	GO:0008144	drug binding	-1.01242	0.72201	Tyms/Ppil1/Pde2a/Smo/Gstp1/Top2a/Fkbp10/P2rx1/Ppih/Dhfr/Pygm/Fscn1
BP	GO:0072511	divalent inorganic cation transport	-1.01235	0.715604	Xcr1/Selenok/Slc24a3/Cacna1g/Slc39a2/Tspan13/Pde4d/Slc39a12/Oga/Pde4b/Jsrp1/Sumo1/Slc39a14/Aplnr/Coro1a/Ank2/Tpcn1/Slc8a2/Pdgfrb/Ramp2/Smdt1/Homer2/Cacna1d/Cxcl12/Camk2d/Jph3/Ramp1/Hap1/Rrad/Slc39a8/Atp2c1/Slc39a1/Hrc/Srl/Ywhae/Asph/Icam1/Ccr5/P2ry12/Cdh23/Gck/P2rx1/Slc24a1/Ccl4/Plcg1/Prkce/F2r/Pln/Jak3/Bin1/Mettl21c/Cxcl10/Trpm4/Itgb3/Ptger3/Gem
MF	GO:0050815	phosphoserine residue binding	-1.01221	0.740632	Pin1/Rtf1/Scaf4/Ywhae
BP	GO:0007269	neurotransmitter secretion	-1.01219	0.715361	P2ry2/Nrxn1/Syt3/Sncaip/Rap1a/Vamp2/Stxbp5/Gipc1/Stxbp3/Napa/Nrxn2/Stx2/Stx11/Unc13b/Cspg5/Stx1a/Mef2c/Rap1b/Ppp1r9a/P2rx1/Myo6/Prkce/Ppfia3/Ncs1/Sv2a
BP	GO:0099643	signal release from synapse	-1.01219	0.715361	P2ry2/Nrxn1/Syt3/Sncaip/Rap1a/Vamp2/Stxbp5/Gipc1/Stxbp3/Napa/Nrxn2/Stx2/Stx11/Unc13b/Cspg5/Stx1a/Mef2c/Rap1b/Ppp1r9a/P2rx1/Myo6/Prkce/Ppfia3/Ncs1/Sv2a
BP	GO:1901264	carbohydrate derivative transport	1.01214	0.716532	Slc28a2/Slc25a24/Pltp/Slc29a3/Rsc1a1/Psap/Cyba/Slc35c2/Lbp/Abcb1a/Slc35b4/Guk1/Slc35c1/Ptger4/Slc25a42
BP	GO:0045777	positive regulation of blood pressure	-1.01213	0.732561	Atp5j/Cnr1/Crhr2/Rhoa/Tpm1/Eng/Id2/Camk2n1/Adora1
BP	GO:0046466	membrane lipid catabolic process	1.01212	0.731023	Gm2a/Smpdl3a/Asah1/Psap/Galc
BP	GO:0032755	positive regulation of interleukin-6 production	-1.01209	0.730991	Il33/Tlr6/Il1a/Nod1/Crhr2/Il17rc/Tlr2/Tnfsf9/Il17d/Tnf/Arid5a/Twist1/Tirap/Ager/Lpl/Zbtb20/Selenok/Lgals9/Ptafr/Ticam1/Myd88/Bsg/Hmgb1/Ccr5/Pou2f2/Stat3/F2r/Pycard
BP	GO:0005980	glycogen catabolic process	-1.01204	0.729124	Ppp1ca/Pfkm/Ppp1r3d/Hmgb1/Pygm
BP	GO:0009251	glucan catabolic process	-1.01204	0.729124	Ppp1ca/Pfkm/Ppp1r3d/Hmgb1/Pygm
MF	GO:0008510	sodium:bicarbonate symporter activity	-1.01203	0.746429	Slc4a5/Slc4a10/Slc4a8/Slc4a7
MF	GO:0140410	solute:bicarbonate symporter activity	-1.01203	0.746429	Slc4a5/Slc4a10/Slc4a8/Slc4a7
BP	GO:0035744	T-helper 1 cell cytokine production	-1.01193	0.740632	Arid5a/Il18rap/Slamf1/Il18
BP	GO:0046716	muscle cell cellular homeostasis	-1.01182	0.72201	Pfkm/Srf/Tgfb1/Hif1a
BP	GO:1903313	positive regulation of mRNA metabolic process	-1.01167	0.730991	Mov10/Rida/Hnrnpr/Mettl3/Gtpbp1/Rock2/Eif4a3/Prr5l/Cnot7/Paf1/Upf1/Rbmxl1/Tra2b/Tnrc6b/Hnrnpd/Zc3h12a/Nanos1/Qk/Snrnp70/Dazap1/Ccnb1
BP	GO:0030050	vesicle transport along actin filament	1.01165	0.728216	Myo5a/Myo1b/Myo1h/Myo1f/Myo7a/Myo1g
BP	GO:0033275	actin-myosin filament sliding	1.01161	0.721816	Myo9b
BP	GO:2000059	negative regulation of ubiquitin-dependent protein catabolic process	1.01144	0.722042	Cdkn2a/Rpl23/Psen2/Clec16a/Nop53/Qrich2/Pdcl3/Csnk2a2/Rps7/Taf9/Trim39/Ubxn1/Tlk2/Sdcbp/Rpl11/Ddrgk1/Hsp90ab1
BP	GO:0045932	negative regulation of muscle contraction	-1.01137	0.725197	Prkg1/Zc3h12a/Adora1/Bin1/Kcnma1
BP	GO:0062012	regulation of small molecule metabolic process	1.01131	0.727193	Pid1/Sik1/Prkag2/Igfbp4/P2ry1/Nr1h3/Cd74/Apoe/Ppp1r3e/Agt/Adipor1/C1qtnf12/Ncoa2/Anxa1/Stard4/Apoc2/Bcl2l1/App/Pparg/Ptk2b/Pfkfb2/Dgat1/Kit/Ldlr/Hdac4/Srebf2/Elovl5/Pptc7/Src/Fabp5/Vdr/Irs2/Trem2/Soga1/Mtor/Nucb2/Slc27a4/Il6/Cd320/Atpsckmt/Dgat2/Atp2b4/Entpd1/Serpina12/Acacb/Pibf1/Dkkl1/Parp1/Ncor1/Maea/Slc7a11/Ppargc1a/Scp2/P2rx7/Sirt1/Dgkq/Sesn2/Slc35b4/Por/Inpp5k/Wdtc1
BP	GO:0045794	negative regulation of cell volume	-1.01129	0.73905	Clcn3/Kcnma1
BP	GO:0006635	fatty acid beta-oxidation	-1.01117	0.718163	Auh/Decr1/Acaa1a/Cpt1a/Acaa1b/Acox3/Cnr1/Ppard/Etfdh/Eci2/Etfa/Acads/Twist1/Crat/Hadha/Ehhadh/Abcd4/Hsd17b4/Etfb/Hadhb/Acadl/Pex2
BP	GO:0010950	positive regulation of endopeptidase activity	-1.01111	0.720794	Cycs/Prelid1/Diablo/Casp8ap2/Bcl2l11/Tbc1d10a/Nod1/Mtch2/Rock2/Casp12/Rest/Arl6ip5/Rhoa/Psme2/Bcl10/Wdr35/Tnf/Ppp2ca/Mul1/Ager/Cflar/Rnf7/Fis1/Fam162a/Mtch1/Tnfsf10/Casp8/Uaca/Nlrp3/Myc/Picalm/Ctsd/Aim2/Asph/Lgmn/Dlc1/Stat3/Gramd4/P2rx1/F2r/Pycard/Perp
BP	GO:0009612	response to mechanical stimulus	-1.01101	0.722448	Tmc1/Slc1a3/Lrp11/Atp1a2/Ctnnb1/Rest/Sox2/Pcdh15/Cav1/Nrxn1/Scx/Tnf/Mmp2/Phf24/Stra6/Mapk8/Slc12a2/Chuk/Nrxn2/Myc/Pde2a/Rela/Abhd12/Cxcl12/Kalrn/Il18/Hpn/Serpine2/Jup/Whrn
BP	GO:0045773	positive regulation of axon extension	-1.011	0.728548	Srf/Ntn1/Sema5a/Ilk/Eif4g2/Map1b/Cyfip1/Pafah1b1/Cxcl12/Dbnl/Tnfrsf12a/Rab11a
MF	GO:0032794	GTPase activating protein binding	1.01084	0.720794	Rgs14/Fmnl1/Cdh1/Gapvd1
BP	GO:0003084	positive regulation of systemic arterial blood pressure	-1.01082	0.722042	Rhoa/Eng/Camk2n1/Adora1
BP	GO:1905276	regulation of epithelial tube formation	-1.01078	0.722042	Dvl3/Sfrp1/Ptk7/Vangl2
BP	GO:1901380	negative regulation of potassium ion transmembrane transport	-1.0106	0.72811	Cav1/Kcnh2/Ank3/Sumo1/Bin1/Ptger3
BP	GO:0033762	response to glucagon	-1.01053	0.73905	Cry1/Gcgr/Creb1/Adcy8
BP	GO:0043568	positive regulation of insulin-like growth factor receptor signaling pathway	1.01053	0.722042	Igfbp4
BP	GO:0033574	response to testosterone	-1.0105	0.729124	Rock2/Rnf4/Cflar/Pln
BP	GO:1902745	positive regulation of lamellipodium organization	-1.01043	0.730708	Actr2/Rac2/Akirin1/Cfl1/Nckap1/Wasf2/Hsp90aa1/Fscn1
BP	GO:0007249	I-kappaB kinase/NF-kappaB signaling	-1.01042	0.715361	Cx3cr1/Sphk2/Cth/Ctnnb1/Rock2/Map3k7/Rhoh/Ppm1b/Ddx1/Tlr2/Nup62/Rhoa/Usp10/Ltbr/Optn/Bcl10/Sqstm1/Tnf/Tirap/Trim30d/Gprc5b/Zfand6/Relb/Tnfsf10/Casp8/Hdac1/Unc5cl/Chuk/Ube2n/Ticam1/Myd88/Zc3h12a/Otud7b/Nfkbid/Rela/Trim34b/Tnip2/Gstp1/Ripk3/Tnfrsf19/Rel/Rora/Bcl3/Prkce/Pycard
BP	GO:0010660	regulation of muscle cell apoptotic process	1.01036	0.726548	Cdkn2a/Agt/Pparg/Ptk2b/Map3k5/Hsf1/Fbxo32/Naca/Bcl2/Npm1/Capn2/Stk4/Lrp6/Mfn2/Hspa8/Arrb1/Grk2/Capn1/Jak2/Lifr/Nol3/Sirt1
BP	GO:0070199	establishment of protein localization to chromosome	-1.01032	0.737047	Cct2/Terf1/Spidr/Macroh2a1/Tcp1/Ruvbl2/Cct6a/Cct8/Wrap53/Cct3/Brca2/Macroh2a2
CC	GO:0016514	SWI/SNF complex	1.0103	0.722042	Smarcc2/Arid1b/Bicral/Brd9
BP	GO:0007023	post-chaperonin tubulin folding pathway	1.01021	0.736033	Tbca
BP	GO:0031650	regulation of heat generation	-1.01006	0.722042	Cnr1/Tnf/Ccr5/Ptger3
MF	GO:0016638	oxidoreductase activity, acting on the CH-NH2 group of donors	1.00997	0.722042	Vcam1/Ddo/Lox/4930438A08Rik
BP	GO:0010572	positive regulation of platelet activation	1.00973	0.722448	Pdpn/Tlr4/Dmtn
BP	GO:0033688	regulation of osteoblast proliferation	-1.00954	0.737047	Fbln5/Atraid/Cthrc1/Sfrp1/Smad3/Sox8/Eif2ak2/Rhoa/Igf1r/Itgb3
BP	GO:0071383	cellular response to steroid hormone stimulus	1.00914	0.715361	Fkbp4/Ncoa2/Smyd3/Anxa1/Carm1/Eif4ebp1/Calcoco1/Fbxo32/Trerf1/Src/Npc1/Zfp366/Tfap4/Prmt2/Klf9/Casp9/Crebrf/Aqp1/Pagr1a/Jak2/Phb2/Parp1/Zfp36l2/Ncor1/Abhd2/Ppargc1b/Cnot1/Sirt1/Zfp36/Zmiz1/Ncoa3/Rwdd1/Srarp/Pak1
BP	GO:0030879	mammary gland development	1.00901	0.7305	Cdkn2a/Ccnd1/Etv4/Vegfa/Aprt/Etv5/Fgf2/Xdh/Tgfb3/Src/Vdr/Irs2/Tnfrsf11a/Deaf1/Lrp6/Atp2b2/Cdo1/Capn1/Jak2/Phb2
BP	GO:0090281	negative regulation of calcium ion import	-1.009	0.736219	Crhr2/Hrc/Pln
BP	GO:0007600	sensory perception	-1.00895	0.720896	Gabrb3/Olfr921/Olfr904/Tmc1/Cnr1/Gjc1/Slc1a3/Kcnd2/Olfr1417/Crhr2/Lhfpl3/Pde1c/Rtn4/Rest/Scn8a/Ndufs4/Trpm1/Lrig2/Aoc2/Shank1/Olfr267/Slc9a3r2/Sox2/Olfr116/Pcdh15/Gpr179/P2ry2/Nipsnap1/Nr2f6/Lamc3/Adcy3/Tspear/Tmie/Tnf/Rdh5/Col11a2/Olfr172/Sema5a/Tub/Reep6/Grap/Phf24/Rho/Opa3/Il1rn/Nav2/Tmem100/Grm3/Ptges3/Olfr212/Slc12a2/Guca1a/Rlbp1/Wdr1/Olfr1033/Ptafr/Myc/Glrb/Homer2/Slc4a7/Cacna1d/Cxcl12/Ttc8…
MF	GO:0035662	Toll-like receptor 4 binding	1.00895	0.738444	Ly96/S100a9/Saa3/S100a8
MF	GO:0009922	fatty acid elongase activity	1.00883	0.738444	Elovl5/Elovl6/Elovl1/Elovl7
BP	GO:0019367	fatty acid elongation, saturated fatty acid	1.00883	0.738444	Elovl5/Elovl6/Elovl1/Elovl7
BP	GO:0019368	fatty acid elongation, unsaturated fatty acid	1.00883	0.738444	Elovl5/Elovl6/Elovl1/Elovl7
BP	GO:0034625	fatty acid elongation, monounsaturated fatty acid	1.00883	0.738444	Elovl5/Elovl6/Elovl1/Elovl7
BP	GO:0034626	fatty acid elongation, polyunsaturated fatty acid	1.00883	0.738444	Elovl5/Elovl6/Elovl1/Elovl7
MF	GO:0102336	3-oxo-arachidoyl-CoA synthase activity	1.00883	0.738444	Elovl5/Elovl6/Elovl1/Elovl7
MF	GO:0102337	3-oxo-cerotoyl-CoA synthase activity	1.00883	0.738444	Elovl5/Elovl6/Elovl1/Elovl7
MF	GO:0102338	3-oxo-lignoceronyl-CoA synthase activity	1.00883	0.738444	Elovl5/Elovl6/Elovl1/Elovl7
BP	GO:1903902	positive regulation of viral life cycle	-1.00883	0.7305	P4hb/Tarbp2/Notch1/Pkn2/Larp1/Srpk2/Vapa/Cnot7/Kpna2/Tsg101/Pcx/Pde12/Nucks1/Bsg/Vps37b/Top2a/Ppih
BP	GO:0045342	MHC class II biosynthetic process	1.00863	0.72281	Slc11a1/Ciita/Il10/Pf4/Tlr4/Jak2/Sirt1/Tmem106a/Nfx1
MF	GO:0004467	long-chain fatty acid-CoA ligase activity	1.00861	0.721929	Acsl3/Slc27a4/Acsl1/Acsbg3/Slc27a1
BP	GO:0002761	regulation of myeloid leukocyte differentiation	-1.00857	0.722042	Tnf/Ndfip1/Ubash3b/Tgfb1/Itgam/Zfpm1/Rbp1/Cd101/Il23a/Kitl/Casp8/Tmem64/Runx1/Myc/Tal1/Pik3r1/Id2/Ccl3/Csf1r/Trib1/Csf1/Klf10/Itgb3
BP	GO:0042044	fluid transport	1.00856	0.732558	Aqp9/Slc26a6/Ext1/Itpr1/Aqp1
BP	GO:0042493	response to drug	-1.00849	0.718974	Smad1/Rhoa/Srp14/Serpine1/Trp53/Mmp2/Blm/Pde3a/Nos2/Ppp3cb/Rap1a/Hadha/Srp19/Slc46a1/Pemt/Kcnh2/Cyp2d22/Add3/Tmem30a/Pde4b/Mat2a/Myc/Pde2a/Slc12a5/Hmbs/Aim2/Blmh/Mef2c/Rap1b/Ywhaz/Ccl4/Ptprm/Myo6/Ppm1e/Rad54l/Atp8b1
BP	GO:0051260	protein homooligomerization	-1.00837	0.716527	Trim72/Ehd3/Vasp/Atl1/G3bp2/Kctd19/Atl2/Kctd15/Kctd5/Shkbp1/Rnf112/Kctd4/Arc/Kcna4/Nacc2/Crtc2/Mif/Glra3/Kcnd2/Sod2/Cth/Bend3/Gbp5/Pfkm/Evl/Polq/Kcnc2/Osbpl2/Jmjd6/Shmt1/Shmt2/Blm/Prmt1/Mpp2/Elavl1/Scara5/Adcy8/Rbmxl1/Kctd6/Kctd12/Usp16/Kcnb1/Ect2/Tk1/Kcna7/Kcnj12/Pycard/Trpm4/Tnfaip1
BP	GO:0097114	NMDA glutamate receptor clustering	1.00825	0.738956	Apoe
BP	GO:0034766	negative regulation of ion transmembrane transport	-1.00824	0.731932	Tnf/Twist1/Ppp2ca/Tgfb1/Kcnh2/Ank3/Sumo1/Camk2d/Rrad/Slc43a1/Ywhae/Prkce/Pln/Bin1/Ptger3/Gem
BP	GO:0006577	amino-acid betaine metabolic process	-1.00816	0.722042	Cpt1a/Cpt1c/Chdh/Crat/Cpt1b/Acadl
CC	GO:0035859	Seh1-associated complex	-1.00815	0.730809	Castor2/Sec13/Sesn3
MF	GO:0003725	double-stranded RNA binding	-1.00794	0.72281	Tarbp2/Eif2ak2/Oas1h/Yrdc/Ddx1/Slc3a2/Hnrnpu/Eif4h/Ddx60/Cltc/Supv3l1/Elavl1/Ilf3/Rc3h2/Actn1/Tuba1b/Hmgb1/Tubb4b/Eif4a1
BP	GO:1901653	cellular response to peptide	-1.00788	0.723057	Ptpn1/Mdm2/Prkci/Pkm/Cyp11a1/Tlr6/Insig1/Ptprf/Prkdc/Actn2/Ghr/Nod1/Socs7/Ahcyl1/Ctnnb1/Rock2/Sgk1/Pik3r3/Pck2/Rab8b/Rhoq/Cav1/Eprs/Rab13/Fcgr2b/Trp53/Ager/Mgarp/Cfl1/Vamp2/Lpl/Fis1/Slc25a33/Srsf3/Nr4a1/Adcy8/Bcar1/Rangap1/Rab31/Rab12/Pdk4/Socs3/Slc39a14/Insig2/Cdk2/Tbc1d4/Kl/Pde3b/Pik3r1/Cyfip1/Rela/Nucks1/Fer/Sh2b2/Kank1/Ptk2/Snx6/Crk/H2az1/Lgmn/Icam1/Umodl1/Il18/Sesn3/Prkcq/Stat3/Gck/Timeless/…
BP	GO:0042538	hyperosmotic salinity response	-1.00778	0.746368	Slc25a23/Akr1b3/Xrcc5
BP	GO:0033523	histone H2B ubiquitination	-1.00763	0.722042	Ctr9/Ube2e1/Rnf40/Wdr70/Paf1
BP	GO:0050879	multicellular organismal movement	1.00741	0.731836	Spr/Xrcc1/Tnnt3/Vti1a/Tnni3/Mtor/Tnni2/Itpr1/Parp1
BP	GO:0050881	musculoskeletal movement	1.00741	0.731836	Spr/Xrcc1/Tnnt3/Vti1a/Tnni3/Mtor/Tnni2/Itpr1/Parp1
BP	GO:0030326	embryonic limb morphogenesis	1.0074	0.729124	Runx2/Flvcr1/Notch2/Fbn2/Rarg/Lmbr1/Psen2/Map3k20/Traf3ip1/Nipbl/Lrp6/C2cd3/Mks1/Tbc1d32/B9d1/Cplane1
BP	GO:0035113	embryonic appendage morphogenesis	1.0074	0.729124	Runx2/Flvcr1/Notch2/Fbn2/Rarg/Lmbr1/Psen2/Map3k20/Traf3ip1/Nipbl/Lrp6/C2cd3/Mks1/Tbc1d32/B9d1/Cplane1
BP	GO:0071526	semaphorin-plexin signaling pathway	-1.00734	0.737047	Sema5a/Sema3d/Plxnb2/Plxna4/Sema6c/Sema3g/Sema6d/Sema4g
BP	GO:0061138	morphogenesis of a branching epithelium	-1.0073	0.722448	Sema3c/Lgr4/Tbx3/Pspn/Ctnnb1/Ctsz/Notch1/Dchs1/Sox2/Fzd5/Sox10/Hhex/Srf/Tnc/Tnf/Lama5/Sema5a/Ilk/Tgfb1/Sall1/Spry1/Fem1b/Nrarp/Frs2/Slc12a2/Socs3/Pbx1/Myc/Pdgfa/Eng/Smo/Cxcl12/Gna13/Kras/Pdgfra/Timeless/Prox1/Csf1/Edn1/Hmga2/Adamts16/Vangl2
BP	GO:0045746	negative regulation of Notch signaling pathway	-1.00728	0.722709	Nfkbia/Cbfa2t2/Kctd10/Lfng/Zbtb7a/Rita1/Notch4/Bmp7/Dll4/Gata2/Tcim/Nrarp/Tspan15/Dlk2/Egfl7/Bcl6/Numb/Dll1
MF	GO:0002151	G-quadruplex RNA binding	1.00728	0.732558	Xrn1/Fxr1/Lin28a
BP	GO:0008207	C21-steroid hormone metabolic process	-1.00726	0.734489	Cyp11a1/Rest/Afp/Stard3/Cyp2d22/Dkk3/Kcnma1
BP	GO:0060541	respiratory system development	-1.00721	0.721518	Ctnnb1/Ctsz/Notch1/Stk40/Pkdcc/Sox2/Hhex/Srf/Wnt7b/Jmjd6/Tnc/Tnf/Lama5/Errfi1/Phf14/Spry1/Itga3/Stra6/Man1a2/Ptges3/Klf2/Thra/Srsf6/Rc3h2/Pdgfa/Bmpr1a/Pdgfrb/Rcn3/Loxl3/Speg/Adamtsl2/Sparc/Atxn1/Gpsm2/Hmgb1/Numb/Kras/Pdgfra/Timeless/Hmga2/Vangl2
BP	GO:0031146	SCF-dependent proteasomal ubiquitin-dependent protein catabolic process	-1.00713	0.731364	Fbxw11/Fbxo33/Fbxo27/Fbxl18/Rbx1/Ccnf/Fbxl3/Nccrp1/Fbxo48/Kif14/Fbxl22/Fbxo17
BP	GO:0033108	mitochondrial respiratory chain complex assembly	-1.00704	0.727871	Pet100/Ndufa2/Ndufb3/Fastkd3/Uqcr10/Ndufa13/Ndufa8/Ndufs6/Cox16/Ndufb9/Ndufb8/Ndufb5/Ndufb7/Foxred1/Ndufb2/Ndufs4/Uqcrb/Cox20/Tmem126a/Slc25a33/Cox19/Sdhaf3/Uqcc2/Ndufs8/Ndufa9/Coa3/Ndufc1
CC	GO:0005905	clathrin-coated pit	1.00703	0.721518	Fcho1/Itsn1/Trf/Fnbp1/Bcl2l1/App/Ldlr/Ap2b1/Itsn2/Ap2a2/Arrb1/Tbc1d5/Snap91/Ston1
BP	GO:0071397	cellular response to cholesterol	-1.007	0.727419	Inhbb/Gramd1b/Inhba/Smo/Gramd1a
BP	GO:0006112	energy reserve metabolic process	-1.0067	0.727528	Epm2a/Ppp1r3c/Prlh/Mt3/S100b/Gcgr/Ppp1ca/Stk40/Pfkm/Ppp1r3d/Il6st/Ppp1r2/Ptges3/Khk/Pask/Kl/Ppp1cc/Hmgb1/Gck/Dyrk2/Pygm
BP	GO:0045064	T-helper 2 cell differentiation	-1.00659	0.731841	Nlrp3/Bcl6/Il18/Bcl3
BP	GO:0070198	protein localization to chromosome, telomeric region	-1.00656	0.736655	Tpp1/Terf2/Tnks2/Cct2/Terf1/Pml/Macroh2a1/Gnl3/Tcp1/Tinf2/Cct6a/Cct8/Wrap53/Cct3/Brca2
BP	GO:1904587	response to glycoprotein	-1.00655	0.745704	Edem2/Edem1
BP	GO:0050872	white fat cell differentiation	1.00654	0.732561	Fabp4/Pparg/Ffar4/Sirt1/Per2/Wfdc21
CC	GO:0044233	mitochondria-associated endoplasmic reticulum membrane	1.00653	0.732561	Stx17/Serac1
MF	GO:1902387	ceramide 1-phosphate binding	1.00634	0.734489	Gltp/Plekha3/Cert1
BP	GO:0044764	multi-organism cellular process	-1.00631	0.727419	Cav1/Fchsd2/Nectin2
BP	GO:0043900	regulation of multi-organism process	-1.0063	0.722597	Grb14/Park7/Ppp2r1a/Inhbb/Ptgdr2/Hdac2/Rspo1/Prdm9/Npr2/Inhba/Syde1/Cnr1/P2ry2/Pde3a/Shb/Mmp12/Plb1/Ptafr/Calr/Rnase10/Hpgds/Il18/Aurka
BP	GO:0071320	cellular response to cAMP	1.00619	0.732847	Itpr3/Ahr/Slc26a6/Rapgef2/Ezr/Itpr1/Aqp1/Dmtn/Itpr2/Inpp5k/Akap7/Rapgef1/Rapgef3
BP	GO:0007340	acrosome reaction	-1.00618	0.738444	Eqtn/Adcy3/Iftap/Stx2/Unc13b/Plb1/Glrb
BP	GO:0060218	hematopoietic stem cell differentiation	-1.00613	0.738444	Cdk6/Prkdc/Eif2ak2/Batf/Srf/Lmbr1l/Trp53/Foxc1/Tal1/Xrcc5
BP	GO:0005977	glycogen metabolic process	-1.00607	0.724064	Stk40/Pfkm/Ppp1r3d/Il6st/Ppp1r2/Ptges3/Khk/Pask/Ppp1cc/Hmgb1/Gck/Dyrk2/Pygm
BP	GO:0006073	cellular glucan metabolic process	-1.00607	0.724064	Stk40/Pfkm/Ppp1r3d/Il6st/Ppp1r2/Ptges3/Khk/Pask/Ppp1cc/Hmgb1/Gck/Dyrk2/Pygm
BP	GO:0044042	glucan metabolic process	-1.00607	0.724064	Stk40/Pfkm/Ppp1r3d/Il6st/Ppp1r2/Ptges3/Khk/Pask/Ppp1cc/Hmgb1/Gck/Dyrk2/Pygm
BP	GO:0071676	negative regulation of mononuclear cell migration	1.00589	0.738956	Slamf8/Dusp1/Plcb1
BP	GO:0030856	regulation of epithelial cell differentiation	-1.00584	0.723057	Lif/Vezf1/Tbx3/Ctnnb1/Rock2/Notch1/Sox2/Cav1/Cdh5/Serpine1/Tnf/Vhl/Errfi1/Sall1/Spry1/Foxc1/Grhl1/Tmem100/Spred3/Tnfrsf1a/Prom1/Atoh8/Cul7/Srsf6/Smo/Ezh2/Rfx3/Numb/Macroh2a2/Maff/Btg1/Dll1/Cdkn1c/Zeb1
BP	GO:0098935	dendritic transport	1.00576	0.723048	Flot2/Kif5a/Kif5c
BP	GO:0003330	regulation of extracellular matrix constituent secretion	1.00572	0.733463	Agt/Rgcc/Tnfrsf1b/Ric1
BP	GO:0048199	vesicle targeting, to, from or within Golgi	-1.00551	0.7305	Tmed9/Wipi1/Sar1a/Sar1b/Sec16b
BP	GO:0003214	cardiac left ventricle morphogenesis	1.00548	0.722042	Ahr/Rbpj/Tgfbr2/Tgfb2/Smad4
MF	GO:0070402	NADPH binding	-1.00534	0.732561	Decr1/Cbr3/Fdxr/Akr1b10/Dhfr
BP	GO:0010828	positive regulation of glucose transmembrane transport	1.00533	0.732561	C3/Crebl2/C1qtnf12/Irs2/Mapk14/C2cd5/Erbb3/Adipor2/Met/Tert/Insr
BP	GO:0046826	negative regulation of protein export from nucleus	-1.00527	0.745704	Park7/Hdac3/Rangap1/Bard1
CC	GO:0005798	Golgi-associated vesicle	-1.00503	0.732847	Tmed9/Sec23a/Cltc/Lman1l/Tmed5/Stk16/Bnip1/Kdelr3/Sort1/Sppl3/Sec22b/Sar1a/Clta/Cspg5/Sec13/Yipf5/Chic2/Sar1b/Sec24a/Kdelr2/Sec16b/Pacsin1/Vangl2
BP	GO:1903429	regulation of cell maturation	-1.00502	0.738444	Rac3/Shb/Runx1/Kif14/Aurka
BP	GO:1905897	regulation of response to endoplasmic reticulum stress	1.00502	0.723057	Atf6/Nr1h3/Spop/Ern1/Bcl2l1/App/Lrrk2/Hyou1/Os9/Alox5/Wfs1/Grina/Crebrf/Nck2
BP	GO:0042269	regulation of natural killer cell mediated cytotoxicity	1.00487	0.727177	Sh2d1b1/Klrb1b/Rasgrp1/Klrk1/Lamp1
BP	GO:0090188	negative regulation of pancreatic juice secretion	1.00484	0.740405	Nr1h3/Stk39/Wnk1
BP	GO:0060330	regulation of response to interferon-gamma	1.00466	0.734092	Dnaja3/Pparg/Nlrc5
BP	GO:0060334	regulation of interferon-gamma-mediated signaling pathway	1.00466	0.734092	Dnaja3/Pparg/Nlrc5
BP	GO:0032959	inositol trisphosphate biosynthetic process	-1.00451	0.732558	Ptafr/Plcg1/Plcd1
BP	GO:0046189	phenol-containing compound biosynthetic process	1.0045	0.723048	Myo5a/Nr4a2/Ddt/Rapgef2/Slc7a11/Ctns/a/Mfsd12
BP	GO:0048563	post-embryonic animal organ morphogenesis	1.00448	0.734489	Flt1/Kdr/Myo7a
BP	GO:2001022	positive regulation of response to DNA damage stimulus	-1.00439	0.726548	Nacc2/Prkdc/Actr2/Ddx5/Prrx1/Mtch2/Trim28/Brca1/Rnf168/Pnkp/Blm/Spred3/Wrap53/Ankle1/Ube2n/Parp9/Myc/Apbb1/Eid3/Rad9a/Foxm1/Mms19/Eya4/Skil/Pcna/Timeless/Nsmce1
BP	GO:0043117	positive regulation of vascular permeability	-1.00438	0.732558	Pde3a/Tgfb1/Pde2a/Ocln/Il18/Ccl4
BP	GO:1905516	positive regulation of fertilization	1.0043	0.723464	Lhfpl2/Plcb1/Fam170b
BP	GO:0098967	exocytic insertion of neurotransmitter receptor to postsynaptic membrane	1.00417	0.72281	Stx3/Cplx1/Snap25
BP	GO:0097113	AMPA glutamate receptor clustering	1.00414	0.723048	Apoe/Snx27/Ssh1/Slc7a11
BP	GO:0071407	cellular response to organic cyclic compound	-1.00414	0.722042	Larp1/Cav1/Smad1/Zcchc3/Rhoa/Aplp1/Adcy3/Hnrnpu/Tnf/Mmp2/Shmt1/Shmt2/Blm/Pde3a/Rnf4/Nos2/Ccl12/Mul1/Rap1a/Tgfb1/Mgarp/Ywhah/Fis1/Ube2l3/Npas4/Lats1/Gpd1/Ptges3/Flot1/Hdac1/Adcy8/Pde4d/Ranbp1/Pde4b/Insig2/Glrx/Trim24/Calr/Pde2a/Pde12/Zc3h12a/Rbfox2/Taf7/Ufsp2/Pdia3/Smo/Actb/Ezh2/Mef2c/Rap1b/H2az1/P2ry12/Il18/Rora/Stat3/Gramd1a/Atf4/Hnrnpk/Abcb4/Slc16a1/Mettl21c/Trpm4/Hmga2/Hcn2/Jup/Adcy6/Ptger3
BP	GO:1902652	secondary alcohol metabolic process	1.00405	0.732558	Pon1/Cyp27a1/Sc5d/Dhcr24/Apoe/Npc2/Hsd3b7/Abca2/Cyp51/Lss/App/Ldlr/Srebf2/Aplp2/Npc1/Soat1/Dgat2/Cat/Ldlrap1/Serpina12/Sqle
BP	GO:0010212	response to ionizing radiation	-1.00391	0.727337	Ints7/Sod2/Rad54b/Swi5/Brca1/Rnf168/Rhno1/Xrcc4/Rhob/Trp53/Topbp1/Dcun1d3/Blm/Rnf4/Cryab/Kdm1a/Ticrr/Rad51ap1/Myc/Rad9b/Rad9a/Brca2/Nucks1/Fignl1/Ect2/Xrcc5/H2ax/Trp53bp2/Rad54l
MF	GO:0009982	pseudouridine synthase activity	1.00388	0.727337	Pus7/Pus7l
CC	GO:0030658	transport vesicle membrane	-1.0037	0.732558	Sec23a/Cltc/Vamp2/Stx6/Calm2/Rab2a/Clcn3/Unc13b/Sec22b/Sar1a/Clta/Sec13/Stx1a/Ptprs/Sar1b/Vamp3/Sec24a/Sec16b/Bin1/Sv2a
BP	GO:0001763	morphogenesis of a branching structure	-1.00366	0.718532	Sema3c/Lgr4/Tbx3/Pspn/Ctnnb1/Ctsz/Notch1/Rtn4/Dchs1/Sox2/Fzd5/Sox10/Hhex/Srf/Tnc/Tnf/Lama5/Sema5a/Ilk/Tgfb1/Sall1/Spry1/Fem1b/Nrarp/Frs2/Slc12a2/Socs3/Pbx1/Myc/Pdgfa/Eng/Smo/Cxcl12/Gna13/Kras/Pdgfra/Timeless/Prox1/Hnrnpk/Csf1/Edn1/Hmga2/Adamts16/Vangl2
BP	GO:0014074	response to purine-containing compound	1.00363	0.73486	Trpm2/P2rx4/P2ry1/Itpr3/Ahr/Carm1/Ryr1/Slc26a6/Rapgef2/Ezr/Ssh1/Cdo1/Itpr1/Aqp1/Gstm7/P2rx6/Tmem38b/Dmtn/P2rx7/Dgkq/Itpr2/Inpp5k/Adora2a/Sell/Akap7
BP	GO:0043502	regulation of muscle adaptation	-1.0036	0.727337	Rock2/Notch1/Ndufs4/Lmcd1/Cmya5/Yy1/Errfi1/Tnfrsf1a/Oga/Gtf2ird2/Camk2d/Actn3/Ptk2/Mef2c/Srl/Gtf2ird1/Edn1/Mymk
BP	GO:2000678	negative regulation of transcription regulatory region DNA binding	-1.00357	0.732847	Zfp593/Rest/Msx1/Id2
BP	GO:1905098	negative regulation of guanyl-nucleotide exchange factor activity	-1.00345	0.744942	Ripor1/Eif2b4/Eif2s1/Stmn1
BP	GO:0006506	GPI anchor biosynthetic process	1.00342	0.733627	Pigg/Mppe1/Pgap1/Pgap2/Pigw/Pigs/Pigv/Pgap3/Pigp/Pyurf/Pgap4
BP	GO:0051570	regulation of histone H3-K9 methylation	1.00338	0.730708	Airn/Myb/Gfi1b/Kdm4d/Sirt1/Ehmt2
BP	GO:0043376	regulation of CD8-positive, alpha-beta T cell differentiation	1.00338	0.736033	Runx3
MF	GO:0140297	DNA-binding transcription factor binding	-1.00322	0.726429	Scx/Lmo2/Mta2/Bcl10/Trp53/Commd6/Gtf2a2/Arid5a/Twist1/Rnf4/Gmnn/Ipo13/Kdm1a/Ywhah/Wipi1/Hspa4/Zfpm1/Cbx5/Lats1/Rbl1/Kpna2/Crebbp/Nr4a1/Smarcd3/Hdac1/Egr2/Spi1/Nfyb/Runx1/Gtf2a1/Sra1/Atoh8/Ifrd1/Myc/Trim24/Calr/Mef2d/Pik3r1/Taf7/Nfkbid/Rela/Hif1a/Actb/Ttc8/Chd4/Id2/Mef2c/Uba3/Mms19/Arnt2/Tcf4/Stat3/Dll1/Pcna/Cdk5rap3/Prox1/Atf4/Nrbf2/Fus/Trp53bp2/Tle2/Jup
BP	GO:0070266	necroptotic process	-1.0032	0.73418	Map3k7/Cav1/Trp53/Tnf/Cflar/Casp8/Birc3/Ripk3/Spata2
BP	GO:0098781	ncRNA transcription	1.00308	0.732561	Cdkn2a/Tcof1/Ang/Ice2/Snapc4/Npm1/Mtor/Pwp1/Nop53/Npm3/Rpap2/Polr1b/Zc3h8/Sirt7
BP	GO:0002753	cytoplasmic pattern recognition receptor signaling pathway	1.00306	0.73447	Alpk1/Ptpn22/Mavs/Tlr4/Phb2/Nlrx1/Nop53/Riok3/Sec14l1
BP	GO:0048521	negative regulation of behavior	-1.00279	0.731556	Ghrl/Retn/Ceacam2/Npsr1/Napepld/Crhr2/Adora1/Ptger3
MF	GO:0017151	DEAD/H-box RNA helicase binding	-1.00277	0.738444	Etv3/Smad3/Smad5/Smad1
CC	GO:1990712	HFE-transferrin receptor complex	1.00271	0.740405	Trf/B2m
BP	GO:2001198	regulation of dendritic cell differentiation	1.00268	0.736033	Tmem176b/Tmem176a/Zbtb46/Cebpb/H2-M3
BP	GO:0010970	transport along microtubule	1.00268	0.723057	Myo5a/Hspb11/Flot2/Rasgrp1/Mak/Kif1b/Trim46/Kif1c/App/Bbs12/Lamp1/Cep131/Kif5a/Kif13a/Arl8a/Bloc1s1/Traf3ip1/Mapk8ip3/Kif3c/Hspa8/Kif5c/Ubb/Ap3b1/Ift43/Sun1/Dst/Bicd2/Ift22/Bloc1s6/Ap3s1/Kif3a/Dynll1/Cnih2/Arhgap21/Ttc21b
BP	GO:0030031	cell projection assembly	1.00267	0.729124	Ttc39c/Trpm2/Ccl5/Syne1/Stap1/S1pr2/Vcl/Emp1/Prdx6/Mak/Parvb/Ano6/Plekhm1/Vav3/Gsn/Dnaaf3/Palm/Sclt1/Capg/Rap2a/Rhou/Lrguk/Kit/Tgfb3/Rapgef6/Cep131/Cep120/Hdac4/Auts2/Rapgef2/Myo10/Myo3b/Bag4/Eps8/Whamm/Ccr7/Atg3/Cep350/Tctn1/Arid1b/Src/Klhl41/Nrp1/Ehd4/Armc9/Ezr/Bbs2/Mtor/Traf3ip1/Fgd4/Rap1gap/Cdc14b/Ppp1r9b/Ttll5/Kctd17/Aqp1/Rhod/Septin9/C2cd3/Nck2/Mks1/Rhov/Cep135/Nudcd3/Fxr1/Pibf1/Tbc1d32/Bca…
BP	GO:0003333	amino acid transmembrane transport	1.00262	0.732847	Slc7a2/Slc43a2/Agt/Rgs2/Lrrc8c/Slc1a5/Slc38a7/Slc22a4/Slc13a3/Slc17a8
BP	GO:1904705	regulation of vascular associated smooth muscle cell proliferation	1.00242	0.732558	Il10/Agt/Ern1/Cdkn1b/Fgf2/Pparg/Map3k5/Tgfb3/Mfn2/Grk2/Ldlrap1/Jak2
BP	GO:1990874	vascular associated smooth muscle cell proliferation	1.00242	0.732558	Il10/Agt/Ern1/Cdkn1b/Fgf2/Pparg/Map3k5/Tgfb3/Mfn2/Grk2/Ldlrap1/Jak2
BP	GO:0072498	embryonic skeletal joint development	-1.0022	0.738444	Bmp7/Col2a1/Hyal1/Ctnnb1/Slc2a10
BP	GO:0120193	tight junction organization	-1.00213	0.736033	Cldn15/Rock2/Mpp7/Esam/Fzd5/Srf/Rab13/Cdh5/Tnf/Cldn7/Nphp4/Ramp2/Actg1/Ocln/Ect2/Pecam1
BP	GO:0061462	protein localization to lysosome	1.00204	0.72424	Sorl1/BC048403/Atp13a2/Gnptab/Ncoa4/Hspa8/Ap3b1/Numa1/Snx16/Sh3bp4/Ap3d1/Vps4a/Rab7
BP	GO:1904182	regulation of pyruvate dehydrogenase activity	-1.0018	0.738444	Sirt4/Pdk4/Pdk1
BP	GO:0031063	regulation of histone deacetylation	1.00178	0.731364	Vegfa/Lrrk2/Akap8/Lpin1/Nipbl/Akap8l/Ncor1
MF	GO:0004861	cyclin-dependent protein serine/threonine kinase inhibitor activity	1.00164	0.729076	Cdkn2a/Cdkn1b/Cdkn2b
CC	GO:0000407	phagophore assembly site	-1.00147	0.733838	Stx12/Atg9a/Nbr1/Ulk2/Sqstm1/Wipi1/Wipi2/Ulk1/Wdr45b/Vmp1
BP	GO:0010664	negative regulation of striated muscle cell apoptotic process	1.00139	0.729124	Hsf1/Naca/Bcl2/Npm1/Hspa8/Jak2/Nol3/Sirt1/Ambra1/Rapgef3/Pax8
BP	GO:0008089	anterograde axonal transport	1.00118	0.732558	Kif1b/Trim46/Kif1c/Kif5a/Arl8a/Bloc1s1/Mapk8ip3/Kif5c/Ap3b1/Bloc1s6/Ap3s1/Kif3a/Cnih2
BP	GO:2001238	positive regulation of extrinsic apoptotic signaling pathway	1.00115	0.723239	Siglec1/Runx3/Thbs1/Agt/Tnfsf12/Trps1/Psen2/Ctnna1/Stk4/Pea15a/Ptprc/Rbck1/Bmpr1b/Faf1
MF	GO:0016810	hydrolase activity, acting on carbon-nitrogen (but not peptide) bonds	1.0011	0.738444	Padi4/Apobec1/Amdhd2/Vnn3/Gda/Adat1/Hdac4/Pglyrp1/Asah1/Cad/Sirt3/Cat/Adal/Cdadc1/Hdac7/Ntan1/Dpys/Sirt1/Nadsyn1/Atxn3/Mthfd2/Suds3/Aga/Adad1/Upb1/Sirt7/Brms1
MF	GO:1990782	protein tyrosine kinase binding	1.00106	0.733627	Itgax/Ptpn22/Stap1/Nedd9/Cblb/Gab2/Nrg1/Dazap2/Dnaja3/Anxa5/Pitpnm3/Shc4/Trem2/Cbl/Rack1/Pitpnm2/Rasgrf1/Zpr1
BP	GO:1901137	carbohydrate derivative biosynthetic process	-1.00101	0.732558	B4galt3/Adss/Gnpnat1/Mpc2/Alg3/Dpm3/Adcy3/Gfpt2/Atp5pb/Pigq/Alg8/Gxylt1/Gal3st1/Shmt1/Fut8/Antkmt/Atp5j2/Galnt10/Ddost/Tgfb1/Cltc/Gal3st3/Pign/Fut9/A3galt2/Adcy8/Oga/Abca7/Dcakd/Galnt2/Man1c1/Pdk4/Pdk1/Gpaa1/Gcnt2/Tyms/Lmf1/Dolpp1/Mpc1/Myc/St6galnac4/Tmem59/St3gal2/Pdgfrb/Extl2/Pdhx/Ube2j1/B4gat1/Atp5g3/Ramp1/St6galnac6/Slc39a8/Galnt4/Chsy1/Mgat4b/Pofut2/Tet2/Gxylt2/Rrm2/Acss1/Stat3/St3gal5/Sccpd…
BP	GO:1901615	organic hydroxy compound metabolic process	-1.00099	0.729124	Ip6k1/Cyp1b1/Apon/Crhr2/Sphk2/Pou1f1/Mtch2/Tpi1/Abca1/Rest/Ndufs4/Apoc1/Aoc2/Dhrs4/Pde1b/Cyp39a1/Slc27a5/Inpp5a/Pck2/Ebpl/Itpkb/Sncaip/Fdxr/Idh2/Trp53/Vldlr/Acer3/Tnf/Hmgcs1/Vhl/Nudt3/Plpp1/Sord/Itgam/Rbp1/Ctsb/Cyp2d22/Gpd1/Abcg1/Dkk3/Gipc1/Prkg1/Plek/Itpkc/Coq2/Lmf1/Plb1/Insig2/Ptafr/Ldha/Pcbd1/Kl/Isyna1/Impa1/Mtmr2/Acadl/Akr1b3/Ip6k2/Pex2/Duoxa1/Hif1a/Actn3/Pmp22/Tg/Hpn/Scarb1/Mttp/Ldhb/Sec14l2…
BP	GO:0061099	negative regulation of protein tyrosine kinase activity	1.00093	0.733196	Cblb/Gprc5a/Zgpat/Psen2/Cbl/Ptprc/Zfyve28
BP	GO:0001707	mesoderm formation	-1.00085	0.732561	Hnf1a/Bmp7/Smad3/Ext2/Wnt3/Inhba/Smad1/Srf/Scx/Foxc1/Txnrd1/Prkar1a/Tbx19/Tal1/Bmpr1a/Pofut2/Kdm6b
BP	GO:0061008	hepaticobiliary system development	-1.00067	0.729124	Zmpste24/Ptn/Pkm/Onecut2/Sod2/Cadm1/Notch1/Rtn4/Pck2/Hhex/Arf6/Vtn/Tnf/Cflar/Runx1/Mki67/Hmbs/Lims1/Rela/Foxm1/Ezh2/E2f8/Tet2/Il18/Tgfa/Hpn/Cdk5rap3/Prox1/Aurka
CC	GO:0030426	growth cone	1.00059	0.731364	Aatk/Inpp5j/Cxcr4/Olfm1/Itga4/Iqgap1/Stx3/Trpv4/Fkbp4/Erc2/Nectin1/Ang/App/Ighmbp2/Ptk2b/Lrrk2/Auts2/Kif5a/Rapgef4/Psen2/Dynlt1b/Exoc7/Nrp1/Fkbp15/Cbl/Kif3c/Ppp1r9b/Dynlt1c/Ssh1/Kif5c/Snap25/Rasgrf1/Zpr1/Fxr1/Nin/Ctnnd1
MF	GO:0005381	iron ion transmembrane transporter activity	1.00055	0.729124	Slc11a1/Trf
CC	GO:0016442	RISC complex	1.0005	0.736401	Limd1/Xpo5/Snd1/Ago4/Tnrc6a/Ago1/Ago2
CC	GO:0031332	RNAi effector complex	1.0005	0.736401	Limd1/Xpo5/Snd1/Ago4/Tnrc6a/Ago1/Ago2
BP	GO:0044030	regulation of DNA methylation	-1.00045	0.738444	Zmpste24/Rsl1/Brca1/Dnmt3a/Spi1/Myc/Tet1
MF	GO:0031698	beta-2 adrenergic receptor binding	-1.00034	0.745816	Gria1/Ppp2ca/Dlg4
BP	GO:0071578	zinc ion import across plasma membrane	-1.00028	0.745816	Slc39a12/Slc39a14/Slc39a8
MF	GO:0009881	photoreceptor activity	-1.00002	0.750644	Opn1sw/Cry1/Rho
BP	GO:0045945	positive regulation of transcription by RNA polymerase III	0.999988	0.729124	Ice2/Mtor/Zc3h8/Chd8/Ice1
MF	GO:0042500	aspartic endopeptidase activity, intramembrane cleaving	0.999962	0.738444	H13/Psen2
BP	GO:0032276	regulation of gonadotropin secretion	-0.999936	0.738444	Acvr2a/Gja1/Ucn2/Inhbb/Inhba/Crhr2
BP	GO:1902337	regulation of apoptotic process involved in morphogenesis	0.999899	0.732558	Cdkn2a/Vdr
BP	GO:1904748	regulation of apoptotic process involved in development	0.999899	0.732558	Cdkn2a/Vdr
MF	GO:0015459	potassium channel regulator activity	0.999807	0.722042	Kcnab2/Kcne3/Nedd4l
BP	GO:0046822	regulation of nucleocytoplasmic transport	-0.999684	0.729124	Cpsf6/Trim28/Brca1/Nutf2/Iws1/Nup62/Ppp2ca/Tgfb1/Nup153/Tnfrsf1a/Nup54/Rangap1/Uaca/Pik3r1/Zc3h12a/Ppp1cc/Smo/Hsp90aa1/Ran/Ywhae/Bard1/Ect2/Prkcq/Cdk1/Ptpn14/Jup
BP	GO:0042182	ketone catabolic process	0.999651	0.723101	Cyp4f18
BP	GO:0051281	positive regulation of release of sequestered calcium ion into cytosol	-0.999648	0.740632	Aplnr/Hap1/Plcg1/F2r/Cxcl10
BP	GO:0002360	T cell lineage commitment	-0.999529	0.740632	Batf/Rhoa/Trp53/Tgfb1/Il23a/Loxl3/Stat3/Ctsl
MF	GO:0019783	ubiquitin-like protein-specific protease activity	-0.999512	0.732558	Cops5/Senp3/Senp6/Otub1/Cops4/Ufsp2/Ufsp1
BP	GO:0032623	interleukin-2 production	-0.99949	0.727397	Runx1/Pde4b/Cd1d1/Homer2/Cd83/Prkcq/Cd276/Nav3
BP	GO:0051928	positive regulation of calcium ion transport	0.999375	0.732561	Kcne3/Clec4b1/Cd19/Ccl5/Cxcr4/P2rx4/Lgals3/Ccr1/Drd1/Gsto1/Wfs1/Ramp3/Atp2b2/Atp2b1/Itpr1/Gstm7/Cacnb4/Trpv3/P2rx7/Ednra/Stac2/Cd4/Cacnb3/Lilra5/Trpv2
BP	GO:2000826	regulation of heart morphogenesis	0.99923	0.72281	Wnt11/Jag1/Eya1/Tbx1/Hes1/Naca/Lrp6/Mks1
BP	GO:0072521	purine-containing compound metabolic process	-0.999182	0.729124	Macrod2/Pkm/Nudt4/Mif/Cbfa2t3/Ak4/Papss1/Gucy2g/Acot4/Sphk2/Gtpbp1/Nudt1/Mtch2/Tpi1/Pgam2/Hint1/Impdh1/Dld/Nme1/Pfkm/Rhoq/Slc2a6/Dhtkd1/Rhoa/Adss/Gapdh/Mpc2/Suclg1/Adcy3/Atp5pb/Hmgcs1/Lacc1/Shmt1/Shmt2/Antkmt/Nos2/Atp5j2/Nudt3/Tgfb1/Kdm1a/Zbtb20/Pemt/Mlxipl/Gpd1/Khk/Ehhadh/Guca1a/Adcy8/Pde4d/Oga/Ahcy/Itpa/Dcakd/Hsd17b4/Pdk4/Pdk1/Suclg2/Mpc1/Myc/Pde2a/Pdhx/Mccc2/Nt5c2/Hif1a/Ran/Atp5g3/Actn3/Gmpr/A…
BP	GO:0032924	activin receptor signaling pathway	-0.999135	0.7305	Acvr1b/Cited2/Ski/Acvr1/Fst/Lemd3/Zic2/Inhbb/Bmp10/Smad3/Tgif1/Inhba/Lefty1/Magi2/Amhr2/Tgif2
BP	GO:0002860	positive regulation of natural killer cell mediated cytotoxicity directed against tumor cell target	-0.999084	0.751481	Crtam/Nectin2
BP	GO:0044003	modulation by symbiont of host process	-0.998991	0.738444	Bcl2l11/Ulk2/Gapdh/Myc/Ulk1/Ccr5/Fbln1
BP	GO:0010939	regulation of necrotic cell death	-0.998981	0.736069	Map3k7/Tspo/Cav1/Cflar/Casp8/Birc3/Ripk3/Bnip3/Spata2
BP	GO:0061614	pri-miRNA transcription by RNA polymerase II	-0.99897	0.732561	Smad3/Pdgfb/Hdac2/Smarca4/Fosl1/Gata2/Ddx5/Ppard/Smad1/Srf/Yy1/Trp53/Tnf/Tgfb1/Spi1/Atoh8/Bmpr1a/Rela/Hif1a/Stat3/Ets1
BP	GO:1901652	response to peptide	-0.998949	0.736223	Ager/Mgarp/Cfl1/Vamp2/Meak7/Lpl/Fis1/Hadha/Slc25a33/Srsf3/Khk/Nr4a1/Stxbp3/Egr2/Adcy8/Bcar1/Rangap1/Rab31/Rab12/Pdk4/Chuk/Socs3/Slc39a14/Insig2/Cdk2/Sort1/Srsf5/Tbc1d4/Kl/Pde3b/Pik3r1/Serpina3n/Cyfip1/Rela/Nucks1/Fer/Sh2b2/Kank1/Ptk2/Snx6/Crk/H2az1/Lgmn/Icam1/Umodl1/Serpinf1/Il18/Sesn3/Prkcq/Stat3/Gck/Timeless/Hnrnpk/Casp4/Plcd1/Igf1r/Adcy6
BP	GO:0051090	regulation of DNA-binding transcription factor activity	-0.998902	0.733463	Fanca/Bcl10/Commd6/Tnf/Twist1/Tirap/Tgfb1/Ager/Cflar/Kdm1a/Trim30d/Traip/Tssk4/Adora3/Crebbp/Flot1/Adcy8/Thra/Chuk/Ube2n/Pbx1/Sumo1/Nlrp3/Ifrd1/Ticam1/Prdx2/Myd88/Zc3h12a/Il18rap/Nfkbid/Rela/Trim34b/Cacna1d/Fer/Smo/Aim2/Arhgef5/Ripk3/Id2/Ezh2/Nfkbib/Icam1/Kras/Il18/Prkcq/Stat3/Tacc3/Glis2/Cdk5rap3/Prox1/Trib1/Pycard/Edn1/Igf1r/Rnf2/Hmga2/Fzd4/Jup
BP	GO:0050918	positive chemotaxis	0.998643	0.722042	Lgals3/Vegfa/Kdr/F7/Fpr2/Nrp1
BP	GO:0048490	anterograde synaptic vesicle transport	0.99845	0.732561	Trim46/Bloc1s1/Ap3b1/Bloc1s6/Ap3s1/Cnih2/Ap3d1/Bloc1s5
BP	GO:0099514	synaptic vesicle cytoskeletal transport	0.99845	0.732561	Trim46/Bloc1s1/Ap3b1/Bloc1s6/Ap3s1/Cnih2/Ap3d1/Bloc1s5
BP	GO:0099517	synaptic vesicle transport along microtubule	0.99845	0.732561	Trim46/Bloc1s1/Ap3b1/Bloc1s6/Ap3s1/Cnih2/Ap3d1/Bloc1s5
MF	GO:0070279	vitamin B6 binding	-0.998354	0.734489	Cth/Gpt2/Gadl1/Shmt1/Shmt2/Alas1/Thnsl2/Csad/Plpbp/Phykpl/Psat1/Pygm
MF	GO:0019960	C-X3-C chemokine binding	-0.998321	0.751481	Cx3cr1/Itgb3
CC	GO:0099503	secretory vesicle	-0.998315	0.738444	Nudt1/Cadm1/Myo5c/Tex101/Notch1/Ntf5/Klk9/Svop/Vdac2/Enkur/Septin2/Anxa3/Cops4/Baiap2/Dld/Rab8b/Rab35/Cav1/Slirp/Syt3/Rab13/Rab37/Eqtn/Tctex1d4/Rnpep/Sv2c/Dnajb3/Serpine1/Tnf/Tmed9/Pick1/Tgfb1/Cltc/Vamp2/Igfbp3/Tssk4/Stxbp5/Lyzl4/Stx6/Gipc1/Stxbp3/Prkg1/Calm2/Rab12/Rab2a/Stx2/Clcn3/Kirrel3/Stx11/Pde4b/Unc13b/Calr/Sec22b/Rab3ip/Mtmr2/Brca2/Spaca1/Pdia3/Clta/Hilpda/Picalm/Bsg/Knl1/Actn1/Marcksl1/He…
BP	GO:0032790	ribosome disassembly	-0.998304	0.748884	Eif2d/Gfm2/Denr
BP	GO:0060402	calcium ion transport into cytosol	-0.998239	0.7305	Ubash3b/Tgfb1/Xcr1/Cacna1g/Pde4d/Oga/Jsrp1/Aplnr/Coro1a/Ank2/Slc8a2/Camk2d/Jph3/Hap1/Asph/Ccr5/Plcg1/Prkce/F2r/Pln/Mettl21c/Cxcl10/Itgb3
BP	GO:0034134	toll-like receptor 2 signaling pathway	-0.99814	0.729124	Tlr1/Acod1/Tlr6/Tlr2/Tirap/Tnip2/Hmgb1
MF	GO:0031420	alkali metal ion binding	-0.997936	0.735362	Scn1a/Scn2a/Scn3a/Atp1b1/Kcna4/Pkm/Atp1a2/Scn8a/Tdg/Adprh/Impa1
MF	GO:0016813	hydrolase activity, acting on carbon-nitrogen (but not peptide) bonds, in linear amidines	0.997889	0.729124	Padi4
MF	GO:0030295	protein kinase activator activity	-0.997757	0.732558	Ccnt1/Incenp/Spdya/Strada/Tgfb1/Gprc5b/Lgals9/Cks1b/Hmgb1/Cks2/Tpx2/Ccnb1/Tom1l1/Cdk5r1
BP	GO:0086011	membrane repolarization during action potential	0.997661	0.730268	Kcne3/Dlg1/Cacnb3
BP	GO:0006790	sulfur compound metabolic process	0.997658	0.727089	Ndst1/Kynu/Gstm1/Papss2/Acaca/Mpst/Dse/Acsl3/Xylt2/Mgst1/Acpp/Xylt1/Chst12/Ahcyl2/Gclm/Mcee/Dgat1/Ndnf/Chst1/Tst/Ext1/Gstm4/Mat2b/Sult1a1/Abcc2/Hs3st3b1/Txnrd3/Tpst1/Far1/Hscb/Cdo1/Dgat2/Gstm7/Ugdh
BP	GO:0002674	negative regulation of acute inflammatory response	-0.997594	0.736223	Fcgr2b/Nlrp3/Gstp1/Adora1
BP	GO:0032412	regulation of ion transmembrane transporter activity	-0.997536	0.72201	Antkmt/Ppp2ca/Ager/Ywhah/Cfl1/Vamp2/Ank3/Cnksr3/Tcaf1/Prkg1/Pde4d/Pde4b/Jsrp1/Sumo1/Ptafr/Glrx/Ank2/Atp1b3/Cacna1d/Camk2d/Jph3/Fxyd3/Hap1/Rrad/Mef2c/Ywhae/Asph/Dlg4/Slmap/Scn1b/Plcg1/Pln/Gem/Nlgn2
BP	GO:0007205	protein kinase C-activating G protein-coupled receptor signaling pathway	-0.997484	0.733235	Crhr2/Il2/Pick1/F2r/Edn1
BP	GO:2001258	negative regulation of cation channel activity	0.99725	0.736401	Kcne3/Fkbp1b/Gpr35/Gsto1/Snx27
BP	GO:0033559	unsaturated fatty acid metabolic process	-0.997228	0.732558	Cyp2d22/Ptges3/Tnfrsf1a/Scd2/Hpgds/Ptgr1/Daglb/Edn1/Mgll
BP	GO:0043903	regulation of symbiotic process	-0.997213	0.732558	Bcl2l11/Tarbp2/Ifitm7/Eif2ak2/Ddx5/Trim28/Oas1h/Notch1/Rest/Pkn2/Larp1/Srpk2/Cav1/Gapdh/Pfn1/Vapa/Tnf/Rnasel/Trim30d/Cfl1/Psmc3/Cnot7/Banf1/Kpna2/Chd1/Crebbp/Tsg101/Hdac1/Aicda/Pcx/Ilf3/Pde12/Zc3h12a/Trim34b/Nucks1/Bsg/Vps37b/Top2a/Ccr5/Fbln1/Hpn/Ccl4/Ppih/Prox1/Csf1r/Shfl/Nectin2
BP	GO:0044819	mitotic G1/S transition checkpoint	0.997092	0.729124	Ccnd1/Fbxo31/Rpl26/Plk3/Dgkz/Casp2/Gigyf2/Cdkn1a
BP	GO:0009155	purine deoxyribonucleotide catabolic process	0.996898	0.738444	Samhd1/Nudt18/Nudt16
BP	GO:0042744	hydrogen peroxide catabolic process	0.996823	0.738444	Prdx6/Hp/Cat/Prdx1
BP	GO:0006465	signal peptide processing	-0.996804	0.736401	Spcs2/Cln5/Sec11c/Furin/Sppl3/Spcs1
BP	GO:0045766	positive regulation of angiogenesis	-0.996777	0.732847	Pkm/Tie1/Il1a/Smoc2/Gata2/Cyp1b1/Cx3cr1/Bmper/Rtn4/Brca1/Anxa3/Smad1/Rhoj/Cdh5/Rhob/Rras/Serpine1/Sema5a/Mydgf/Grn/Tnfrsf1a/Slc39a12/Runx1/Ccr3/Aplnr/Zc3h12a/Pik3r6/Ramp2/Eng/Epha1/Hif1a/C5ar1/Hmgb1/Itga5/Btg1/Stat3/Dll1/Ets1/Plcg1/Gab1/Hmga2/Jup/Itgb3
BP	GO:0150116	regulation of cell-substrate junction organization	0.996644	0.732558	Vcl/Iqgap1/Vegfa/S100a10/Kdr/Mmp14/Iqsec1/Slk/Src/Nrp1/Rhod/Bcas3/Coro1c/Dmtn
BP	GO:0014841	skeletal muscle satellite cell proliferation	-0.996605	0.736401	Ppard/Akirin1/Cflar/Stat3
BP	GO:0010506	regulation of autophagy	0.996585	0.715361	Atf6/Dram1/Ptpn22/Pip4k2b/Dapk1/Ubqln4/Il10/Rab3gap2/Kdr/Supt5/Plekhf1/Mtmr3/Kat8/Nampt/Lrrk2/Mtmr9/Atp13a2/Tbc1d12/Mtcl1/Trim65/Bcl2/Tmem150b/Npc1/Trem2/Soga1/Trim21/Mtor/Mefv/Vps13d/Mfn2/Fbxo7/Clec16a/Usp30/Zkscan3/Trim14/Phb2/Smurf1/Plk3/Sirt1/Vdac1/Pip4k2c/Sesn2/Ercc4/Ctsa/Tbc1d14/Rab8a/Washc1/Ralb/Ambra1/Ehmt2/Pik3c2a/Vps13c/Bok/Sptlc1/Rmc1/Sh3bp4/Foxk1/Tigar/Sptlc2/Tmem39a/Adra1a/Scfd1/Pink…
CC	GO:0030125	clathrin vesicle coat	-0.996543	0.738444	Necap2/Cltb/Ap2a1/Clba1/Sgip1/Aftph/Ap2s1/Cltc/Epn2/Clint1/Clta/Picalm/Ap2m1
MF	GO:0015173	aromatic amino acid transmembrane transporter activity	-0.996502	0.747779	Slc36a4/Slc7a1/Slc7a5/Slc38a3/Slc3a2/Slc15a4
BP	GO:0033627	cell adhesion mediated by integrin	-0.99644	0.729415	Ptk2/Crk/Icam1/P2ry12/Itga5/Jam3/Itgb3
CC	GO:0045171	intercellular bridge	-0.996406	0.731364	Nudcd2/Kif20b/Prkci/Ncaph2/Trim45/Septin2/Snrnp25/Rab35/Ppp1r13l/Mical1/Gstm5/Sra1/Ninl/Fam83d/Cdca8/Prc1/Kif23/Tpx2/Mical3/Kif20a/Klhdc8b/Cep55
MF	GO:0070679	inositol 1,4,5 trisphosphate binding	0.996343	0.732558	Itpr3/Trpc4/Itpr1/Rph3a/Itpr2
BP	GO:0038030	non-canonical Wnt signaling pathway via MAPK cascade	0.996226	0.738444	Fzd7
BP	GO:0090092	regulation of transmembrane receptor protein serine/threonine kinase signaling pathway	-0.996179	0.729124	Fstl1/Tfap2b/Inhba/Onecut2/Furin/Stub1/Bmper/Notch1/Chst11/Tgfb1i1/Cav1/Hfe/Cdh5/Trp53/Lefty1/Ilk/Magi2/Tgfb1/Spry1/Itga3/Ltbp1/Strap/Lgals9/Spred3/Crebbp/Gipc1/Snx25/Msx1/Bcl9l/Bmpr1a/Neo1/Eng/Rbpms/Snx6/Kcp/Adamtsl2/Tgfbr3l/Eid2/Skil/Nbl1/Zeb1/Slc2a10/Nrep/Peg10
BP	GO:0051224	negative regulation of protein transport	0.996049	0.738444	Mdfic/Cd36/Fkbp1b/Nr1h3/Apoe/Anxa1/Cyp51/Rsc1a1/Anxa5/Lrrk2/Bag4/Os9/Pde8b/Rab11fip3/Chp1/Txn1/Il6/Rab11fip1/Rgcc/Nlrp12/Cidea/Dmtn/Ffar4/Acvr1c/Nol3
MF	GO:0045159	myosin II binding	0.995991	0.729124	Gsn/Llgl2/Slc9a3r1/Shroom1
BP	GO:0031647	regulation of protein stability	-0.995912	0.736033	Fbxw11/Rpl5/Cct6a/Stub1/Ncln/Get4/Mylip/Rtn4/Cct8/Chfr/Pdcd10/Gapdh/Usp2/Pfn1/Dpm3/Trp53/Usp40/Apbb2/Cryab/Mul1/Ddost/Grn/Nckap1/Hypk/Ptges3/Crebbp/Flot1/Gipc1/Nlk/Dact1/Fbxl3/Msx1/Sumo1/Trim24/Ank2/Calr/Apbb1/Dnlz/Cct3/Pik3r1/Marchf7/Atp1b3/Tnip2/Smo/Hsp90aa1/Pex2/Sox4/Cmtm6/Naa15/Plk1/Asph/Kras/Zbed3/Siah1a/Pycard/Tmem88/Aurka
BP	GO:0042796	snRNA transcription by RNA polymerase III	0.995691	0.729415	Ice2/Snapc4/Zc3h8/Ice1/Snapc3/Ell
BP	GO:0032275	luteinizing hormone secretion	-0.995689	0.751481	Tmf1/Ucn2/Crhr2/Tbx3
BP	GO:0007178	transmembrane receptor protein serine/threonine kinase signaling pathway	-0.995687	0.736223	Ddx5/Ltbp4/Stub1/Bmper/Map3k7/Notch1/Col3a1/Chst11/Tgfb1i1/Dusp15/Zyx/Cav1/Smad1/Afp/Hfe/Col1a2/Cdh5/Scx/Trp53/Lefty1/Fut8/Ilk/Magi2/Tgfb1/Amhr2/Spry1/Itga3/Ltbp1/Strap/Tmem100/Lgals9/Spred3/Crebbp/Gipc1/Nlk/Snx25/Msx1/Atoh8/Gcnt2/Bcl9l/Myd88/Bmpr1a/Neo1/Eng/Rbpms/Ptk2/Snx6/Kcp/Adamtsl2/Tgfbr3l/Eid2/Skil/Nbl1/Zeb1/Slc2a10/Ptprk/Nrep/Tgif2/Ppm1l/Peg10
BP	GO:0010469	regulation of signaling receptor activity	0.99567	0.745816	Mink1/P2ry1/Dapk1/Il10/Tafa1/Cblb/Gprc5a/App/Ptk2b/Zgpat/Psen2/Aplp2/Homer3/Src/Cbl/Ramp3/Lynx1/Ifngr1/Rasgrf1/Zfyve28/Ppp2r5b/Shisa9/Rph3a/Ppargc1a
BP	GO:2000045	regulation of G1/S transition of mitotic cell cycle	0.995641	0.736223	Ccnd1/Fbxo31/Ccnd2/Gpnmb/Rbl2/Rpl26/Slfn1/Anxa1/Pdpn/Ctdsp1/Bcl2/Cdkn2b/Tm4sf5/Plcb1/Prmt2/Fbxo7/Rgcc/Myo16/Cacnb4/Plk3/Dgkz/Casp2/Rpl17/Gigyf2/Tert/Cdkn1a/Appl2/Lsm10/Ino80/Ctdsp2/Klf4/Lsm11/Ripk1/Psme1/Ankrd17
BP	GO:0021891	olfactory bulb interneuron development	0.995623	0.738444	Atf5
BP	GO:0007173	epidermal growth factor receptor signaling pathway	0.995562	0.738444	Agt/Iqgap1/Mvb12b/Kif16b/Cblb/Gprc5a/Adgre4/App/Mvb12a/Ptk2b/Nrg2/Zgpat/Psen2/Aplp2/Src/Hip1/Cbl
BP	GO:0045792	negative regulation of cell size	0.995512	0.732558	Deptor/Mtor
BP	GO:0010259	multicellular organism aging	-0.995489	0.740632	Pou1f1/Coq7/Rad54b/Trp53/Jmjd1c/Msh6/Cisd2/Pmp22/Tmem135/Rad54l
MF	GO:0015276	ligand-gated ion channel activity	0.995447	0.738444	Trpm2/Cngb1/P2rx4/Rasa3/Itpr3/Mcoln1/Ryr1/Ptk2b/Mcoln3/Itpr1/Aqp1/Kcnj13/P2rx6/Gabrr2/P2rx7/Mcoln2/Scnn1a/Itpr2
BP	GO:0017157	regulation of exocytosis	-0.995417	0.722597	Glra3/Vps18/Stx1b/Pla2g6/Gata2/Rac2/Sphk2/Notch1/Rest/Septin2/Rab8b/Snx4/P2ry2/Syt3/Rab13/Mical1/Rap1a/Vamp2/Itgam/Cacna1g/Rab33b/Lgals9/Stxbp5/Adora3/Gipc1/Stxbp3/Tsg101/Napa/Rab12/Unc13b/Ptafr/Glrx/Cspg5/Kcnb1/Fer/Hap1/Stx1a/Rabgef1/Septin4/Rap1b/P2rx1/Myo6/Prkce/Rab27a/Ncs1/Sdc4
BP	GO:0097252	oligodendrocyte apoptotic process	-0.995385	0.751481	Gas6/Tnfrsf21/Akap12/Trp53
BP	GO:0045040	protein insertion into mitochondrial outer membrane	-0.995292	0.751481	Samm50/Pdcd5/Hspa4/Hsp90aa1
BP	GO:0060586	multicellular organismal iron ion homeostasis	0.995221	0.740632	Slc11a1
CC	GO:0001650	fibrillar center	-0.995208	0.732558	Timm13/Ager/Nfkbie/Txnrd1/Smarca5/Samd4/Rnmt/Top1/Rpain/Tax1bp3/Rrs1/Nop58/Ube2n/Klf6/Sumo1/Pspc1/Ip6k2/Utp4/Chchd1/Spata2/Orc6/Arhgap32
BP	GO:0034629	cellular protein-containing complex localization	0.995173	0.732558	Stxbp6/Ralgapa2/Exoc3l4/Ezr/Klhl21/Dlg1/Ralgapb/Ralb
BP	GO:0016540	protein autoprocessing	-0.995145	0.738444	Casp12/Ctsl
BP	GO:1900113	negative regulation of histone H3-K9 trimethylation	0.995119	0.738975	Kdm4d/Sirt1
BP	GO:2000047	regulation of cell-cell adhesion mediated by cadherin	0.995109	0.736754	Adam19/Vegfa/Epcam/Rgcc/Tjp1
BP	GO:0003433	chondrocyte development involved in endochondral bone morphogenesis	-0.995094	0.747779	Serpinh1/Poc1a
BP	GO:0002566	somatic diversification of immune receptors via somatic mutation	-0.994986	0.729124	Polq/Aicda/Msh6/Exo1/Ung
BP	GO:0030730	sequestering of triglyceride	0.994908	0.732558	Pparg/Apoc4/Cidea/Plin3/Abhd5/Pnpla2/Osbpl8
BP	GO:0071731	response to nitric oxide	-0.994882	0.738444	Kcnc2/Cflar/Mapk8/Bcar1/Hnrnpd/Crk
BP	GO:2001225	regulation of chloride transport	-0.994342	0.745091	Ano9/Car7/Ptafr
CC	GO:0001651	dense fibrillar component	-0.99433	0.75218	Gar1/Top1/Snu13
BP	GO:0014902	myotube differentiation	-0.994261	0.736223	Flot1/Thra/Smyd1/Sort1/Cd53/Neo1/Smo/Maml1/Cxcl12/Actn3/Tanc1/Pmp22/Rcan1/Ptgfrn/Cxcl10/Mymk
BP	GO:0048008	platelet-derived growth factor receptor signaling pathway	0.994216	0.737047	Rgs14/Iqgap1/Vegfa/Ptgir/Cblb/F7/Tiparp/Lox/Src/Nrp1/Hip1/Cbl/Jak2/Ston1/Slc9a3r1
CC	GO:0031264	death-inducing signaling complex	-0.9941	0.75218	Casp3/Cflar/Casp8
BP	GO:0071545	inositol phosphate catabolic process	0.994059	0.736754	Inpp5j/Synj2/Inpp5e/Inpp5b/Inpp5k/Synj1
MF	GO:0016208	AMP binding	0.994053	0.734489	Prkag2/Aprt/Pfkp
BP	GO:0044783	G1 DNA damage checkpoint	0.994037	0.7305	Ccnd1/Fbxo31/Rpl26
CC	GO:0005635	nuclear envelope	-0.993958	0.733196	Abcf1/Nutf2/Lmnb2/Nrm/Nup62/Zc3hc1/Smad1/Nrxn1/Gapdh/Dnajb12/Gtf3c3/Cdh5/Vapa/Lmnb1/Fzr1/Akirin1/Elavl4/Tnpo3/Trp53/Prpf38a/Cenpf/Nup153/Kcnh2/Eif5a/Nr4a1/Lmo7/Tubb5/Tmpo/Nup54/Rangap1/Tra2b/Clip1/Bnip1/Agpat3/Ranbp1/Rbm15b/Uaca/Sumo1/Kpnb1/Unc50/Sun2/Calr/Nsmf/Slc16a3/Cbx3/Smox/Pafah1b1/Sec13/Ran/Nup50/Tmc8/Rcc1/Stx1a/Bnip3/Ache/Mad2l1/Rrm2/Hpn/P2rx1/C9orf72/Myo6/Rrm1/Nup210l/Bin1/Clgn/Ptger3/Dp…
BP	GO:0032486	Rap protein signal transduction	0.993951	0.732847	Rap2b/Rap2a/Rapgef2/Cbl
MF	GO:0017136	NAD-dependent histone deacetylase activity	0.993827	0.734489	Hdac4/Sirt3/Hdac7/Sirt1/Sirt7
BP	GO:2000677	regulation of transcription regulatory region DNA binding	-0.993786	0.734489	Lamtor5/Zmpste24/Zfp593/Lif/Ctnnb1/Rest/Twist1/Tgfb1/Foxc1/Lgals9/Msx1/Dot1l/Id2
MF	GO:0050693	LBD domain binding	-0.993677	0.75218	Cited2/Prox1
MF	GO:0005001	transmembrane receptor protein tyrosine phosphatase activity	-0.993322	0.75348	Ptprf/Ptprt/Ptprm
MF	GO:0019198	transmembrane receptor protein phosphatase activity	-0.993322	0.75348	Ptprf/Ptprt/Ptprm
BP	GO:0043368	positive T cell selection	0.99318	0.730086	Ly9/H2-DMa/Cd74/Spn/Bcl2/Il6/Ptprc/Il6ra/Cd3g/Dock2/Tbx21/Tnfsf18
BP	GO:0030032	lamellipodium assembly	-0.993072	0.732561	Golph3/Twf1/Spata13/Actr2/Rac2/Akirin1/Cfl1/Nckap1/Wasf2/S1pr1/Cyfip1/Fer/Hsp90aa1/P2ry12/Pmp22/Vav2/Fscn1
BP	GO:0048863	stem cell differentiation	-0.993022	0.732847	Cdk6/Sema4d/Rdh10/Zfp281/Nrp2/Ptn/Sema5b/Prkdc/Sox21/Lif/Eif2ak2/Sema3c/Ctnnb1/Notch1/Ntf5/Rest/Batf/Phf5a/Sox2/Sox10/Hhex/Srf/Wnt7b/Lmbr1l/Hnrnpu/Tbx2/Trp53/Lama5/Twist1/Sema5a/Sema3d/Cfl1/Foxc1/Kitl/Gpm6a/Msx1/Tal1/Bmpr1a/Ell3/Smo/Hif1a/Mef2c/Pdgfra/Sema6c/Stat3/Sema3g/Xrcc5/Phf19/Edn1/Sema6d/Sema4g
BP	GO:1900180	regulation of protein localization to nucleus	-0.992743	0.732847	Tnfrsf1a/Nup54/Uaca/Mcrs1/Parp9/Pik3r1/Zc3h12a/Otud7b/Smo/Hsp90aa1/Ran/Dclk2/Ect2/Lzts2/Prkcq/Glis2/Cdk1/Cdk5rap3/Jup
BP	GO:1905666	regulation of protein localization to endosome	0.99273	0.734489	Vegfa/Sorl1/Ezr
BP	GO:1905653	positive regulation of artery morphogenesis	-0.992521	0.746682	Mdk/Notch1/Rtn4/Efnb2
MF	GO:0019887	protein kinase regulator activity	-0.992496	0.736655	Cks1b/Hmgb1/Cks2/Ccnc/Camk2n1/Ccnl1/Ccne2/Tpx2/Ccna2/Cdkn1c/Trib1/Ccnb1/Ccnb2/Tom1l1/Cdk5r1
BP	GO:0008333	endosome to lysosome transport	0.992452	0.740749	Mvb12a/Snx27/Rnf157/Kif13a/Hook1/Lyst/Rab7b/Vps11/Clec16a/Vps33a
BP	GO:0015813	L-glutamate transmembrane transport	-0.992322	0.741961	Itgb1/Slc25a18/Slc1a1/Slc1a2/Kcnj10/Epm2a/Cln8/Slc1a3/Arl6ip5/Septin2/Tnf/Slc25a22/Arl6ip1
CC	GO:0005789	endoplasmic reticulum membrane	0.992187	0.733134	Atf6/Tmem170/Esyt1/Fkbp1b/Gdpd5/Sc5d/Ubqln4/9930111J21Rik1/Rnf186/Gdpd1/Stx17/Dcstamp/Itpr3/Ern1/Pigg/Rtcb/Pld3/Atp13a4/H13/Ergic1/Dhrs9/Mogs/Sgpp1/Lss/Ryr1/Tm6sf2/Hacd2/Dgat1/Cnih4/Map3k5/Anxa7/Vps13a/Srebf2/Hacd4/Pgap2/Esyt2/Ext1/Elovl5/Gnrh1/Sgms2/Ifi47/Bcl2/Klhl41/Wfs1/Pnpla7/Vti1a/Gdpd3/Rdh9/Pld2/Slc27a4/Lman2/Nus1/Soat1/Pigs/Erp44/Itpr1/Dgat2/Kdelr1/Tex261/Tgtp1/Marchf1/Rce1/Tmem189/Vti1b/P…
MF	GO:0050897	cobalt ion binding	-0.992117	0.750644	Slc11a2/Pml/Rnpep/Shmt1/Shmt2
BP	GO:0008202	steroid metabolic process	0.992027	0.731364	Cyb5r1/Pon1/Cyp27a1/Sc5d/Dhcr24/Cyp26a1/Apoe/Agt/Npc2/Hsd3b7/Dhrs9/Abca2/Stard4/Cyp51/Lss/App/Akr1c13/Hsd17b11/Kit/Ldlr/Srebf2/Tiparp/Asah1/Aplp2/Vdr/Sult1a1/Npc1/Pde8b/Lipa/Soat1/Dgat2/Hsd17b1/Cat/Ldlrap1/Serpina12/Sqle/Dkkl1/Rdh1/Bmpr1b/Ppargc1a/Scp2/Sirt1/Dgkq/Sult2b1/Amacr/Por
CC	GO:0048476	Holliday junction resolvase complex	-0.992018	0.753712	Mus81/Eme2/Rad51c/Eme1
CC	GO:1905347	endodeoxyribonuclease complex	-0.992018	0.753712	Mus81/Eme2/Rad51c/Eme1
[truncated: 4,414 more rows]

## Sheet: GSEARA
Dataset EV5: Gene Set Enrichment Analysis (GSEA) Reactome comparing DEGs of FACS sorted microglia obtained from 'YOUNG REPOPULATED' vs. 'YOUNG' ischemic female mice (4 days after ischemia)
GSE196737
GROUPS: YOUNG REPOPULATED vs. YOUNG
ID	Description	NES	p.adjust	core_enrichment
R-MMU-72689	Formation of a pool of free 40S subunits	2.80379	0.0233152	Rpl37rt/Rps27/Eif3h/Rpl4/Rps17/Rps29/Rps19/Eif3f/Rps25/Rplp1/Rps3a1/Rpl3l/Rpl23a/Rpl26/Rpl32/Rps11/Rpl34/Rpl19/Rps16/Rpl6/Rps9/Rpl23/Rpl3/Rpl38/Rps15/Rpl35a/Rpl30/Rplp0/Rps14/Rpl7/Rps8/Rpl22/Eif3e/Rps21/Rps28/Rps5/Rpl18a/Rpl14/Rps18/Uba52/Rps24/Eif3k/Rpl9/Rpl37/Rpl28/Rpl8/Rps23/Eif3l/Rps6/Rps26/Rpl18/Rpl35/Rpl29/Eif3c/Rps15a/Rps10/Rps20/Rps2/Rps7/Rpl36al/Rpl24/Eif3m/Eif3d/Rpl37a/Rpl31/Rpl12/Rpl34…
R-MMU-1799339	SRP-dependent cotranslational protein targeting to membrane	2.76267	0.0233152	Rpl37rt/Rps27/Rpl4/Rps17/Rps29/Rps19/Rps25/Rplp1/Rps3a1/Rpl3l/Rpl23a/Rpl26/Rpl32/Rps11/Rpl34/Rpl19/Rps16/Rpl6/Rps9/Rpl23/Rpl3/Rpl38/Rps15/Rpl35a/Rpl30/Rplp0/Rps14/Rpl7/Rps8/Rpl22/Rps21/Rps28/Rps5/Rpl18a/Rpl14/Rps18/Uba52/Rps24/Rpl9/Rpl37/Srp72/Rpl28/Rpl8/Rps23/Rps6/Rps26/Rpl18/Rpl35/Rpl29
R-MMU-156827	L13a-mediated translational silencing of Ceruloplasmin expression	2.63906	0.0233152	Rpl37rt/Rps27/Eif3h/Rpl4/Rps17/Rps29/Rps19/Eif3f/Rps25/Rplp1/Rps3a1/Rpl3l/Eif4b/Rpl23a/Rpl26/Rpl32/Rps11/Rpl34/Rpl19/Rps16/Rpl6/Rps9/Rpl23/Rpl3/Rpl38/Rps15/Rpl35a/Rpl30/Rplp0/Rps14/Rpl7/Rps8/Rpl22/Eif3e/Rps21/Rps28/Rps5/Rpl18a/Rpl14/Rps18/Uba52/Rps24/Eif3k/Rpl9/Rpl37/Rpl28/Rpl8/Rps23/Eif3l/Rps6/Rps26/Rpl18/Rpl35/Rpl29/Pabpc1
R-MMU-975956	Nonsense Mediated Decay (NMD) independent of the Exon Junction Complex (EJC)	2.60442	0.0233152	Rpl37rt/Rps27/Rpl4/Rps17/Rps29/Rps19/Rps25/Rplp1/Rps3a1/Rpl3l/Rpl23a/Rpl26/Rpl32/Rps11/Rpl34/Rpl19/Rps16/Rpl6/Rps9/Rpl23/Rpl3/Rpl38/Rps15/Rpl35a/Rpl30/Rplp0/Rps14/Rpl7/Rps8/Rpl22/Rps21/Rps28/Rps5/Rpl18a/Rpl14/Rps18/Uba52/Rps24/Rpl9/Rpl37/Rpl28/Rpl8/Rps23/Rps6/Rps26/Rpl18/Rpl35/Rpl29/Pabpc1
R-MMU-72613	Eukaryotic Translation Initiation	2.57911	0.0233152	Rpl37rt/Rps27/Eif3h/Rpl4/Rps17/Rps29/Rps19/Eif3f/Rps25/Rplp1/Rps3a1/Rpl3l/Eif4b/Rpl23a/Rpl26/Rpl32/Rps11/Rpl34/Rpl19/Rps16/Rpl6/Rps9/Eif4ebp1/Rpl23/Rpl3/Rpl38/Rps15/Rpl35a/Rpl30/Rplp0/Rps14/Rpl7/Rps8/Rpl22/Eif3e/Rps21/Rps28/Rps5/Rpl18a/Rpl14/Rps18/Uba52/Rps24/Eif3k/Rpl9/Rpl37/Rpl28/Rpl8/Rps23/Eif3l/Rps6/Rps26/Rpl18/Rpl35/Rpl29/Pabpc1
R-MMU-72737	Cap-dependent Translation Initiation	2.57911	0.0233152	Rpl37rt/Rps27/Eif3h/Rpl4/Rps17/Rps29/Rps19/Eif3f/Rps25/Rplp1/Rps3a1/Rpl3l/Eif4b/Rpl23a/Rpl26/Rpl32/Rps11/Rpl34/Rpl19/Rps16/Rpl6/Rps9/Eif4ebp1/Rpl23/Rpl3/Rpl38/Rps15/Rpl35a/Rpl30/Rplp0/Rps14/Rpl7/Rps8/Rpl22/Eif3e/Rps21/Rps28/Rps5/Rpl18a/Rpl14/Rps18/Uba52/Rps24/Eif3k/Rpl9/Rpl37/Rpl28/Rpl8/Rps23/Eif3l/Rps6/Rps26/Rpl18/Rpl35/Rpl29/Pabpc1
R-MMU-72706	GTP hydrolysis and joining of the 60S ribosomal subunit	2.57183	0.0233152	Rpl37rt/Rps27/Eif3h/Rpl4/Rps17/Rps29/Rps19/Eif3f/Rps25/Rplp1/Rps3a1/Rpl3l/Eif4b/Rpl23a/Rpl26/Rpl32/Rps11/Rpl34/Rpl19/Rps16/Rpl6/Rps9/Rpl23/Rpl3/Rpl38/Rps15/Rpl35a/Rpl30/Rplp0/Rps14/Rpl7/Rps8/Rpl22/Eif3e/Rps21/Rps28/Rps5/Rpl18a/Rpl14/Rps18/Uba52/Rps24/Eif3k/Rpl9/Rpl37/Rpl28/Rpl8/Rps23/Eif3l/Rps6/Rps26/Rpl18/Rpl35/Rpl29
R-MMU-2500257	Resolution of Sister Chromatid Cohesion	-2.53485	0.0205187	Tubb2a/Ppp2ca/Rad21/Cenpf/Pmf1/Zwint/Ska1/Rangap1/Clip1/Cenpp/Cenps/Tuba1c/Cenpt/Ppp1cc/Ndc80/Ppp2r1b/Cenpe/Pafah1b1/Cdca8/Sec13/Bub1/Mapre1/Nuf2/Aurkb/Cenpn/Plk1/Zwilch/Tuba1b/Ppp2cb/Kif18a/Bub1b/Mad2l1/Tubb4b/Cenph/Cenpa/Kif2c/Kntc1/Cenpq/Itgb3bp/Cdk1/Ccnb1/Spc24/Birc5/Tubb2b/Tuba1a/Cdc20/Ccnb2
R-MMU-69620	Cell Cycle Checkpoints	-2.52648	0.0205187	Rfc4/Brca1/H2bu2/B9d2/Psmc6/Rnf168/Cenpm/Incenp/Psmd13/Psmd3/Psme2/H2bc4/H2bc3/Trp53/Psmb2/Topbp1/Blm/Ppp2ca/Psmd7/Ywhah/Psma2/Cenpf/Ccne1/Psmc3/Psma5/Pmf1/Rfc5/Ube2s/Psmc4/Zwint/Psmd14/Psmc2/Psma4/Ska1/Psmb7/Psmb5/Rangap1/Clip1/Gtse1/Psma1/H2bc7/Cenpp/Psma3/Cenps/Psmc5/Ube2n/Clspn/Sumo1/Psmb4/Cdk2/Mcm6/Rad9b/Cdc27/Psmb6/Cenpt/Rad9a/Mcm3/Ppp1cc/Exo1/Ndc80/Ppp2r1b/Cenpe/Pafah1b1/Cdca8/Sec13/Anapc7…
R-MMU-68882	Mitotic Anaphase	-2.51279	0.0205187	Ndc1/Ppp2r2a/B9d2/Psmc6/Cenpm/Incenp/Vrk1/Psmd13/Psmd3/Psme2/Lmnb1/Psmb2/Tubb2a/Ppp2ca/Rad21/Psmd7/Psma2/Cenpf/Psmc3/Psma5/Pmf1/Ube2s/Banf1/Psmc4/Zwint/Psmd14/Psmc2/Psma4/Ska1/Psmb7/Psmb5/Rangap1/Clip1/Psma1/Cenpp/Psma3/Cenps/Psmc5/Sumo1/Kpnb1/Psmb4/Cdc27/Tuba1c/Psmb6/Cenpt/Espl1/Ppp1cc/Ndc80/Ppp2r1b/Cenpe/Pafah1b1/Cdca8/Sec13/Anapc7/Ran/Bub1/Mapre1/Nuf2/Rcc1/Aurkb/Cenpn/Plk1/Zwilch/Chmp6/Tuba1b/…
R-MMU-72695	Formation of the ternary complex, and subsequently, the 43S complex	2.51183	0.0233152	Rps27/Eif3h/Rps17/Rps29/Rps19/Eif3f/Rps25/Rps3a1/Rps11/Rps16/Rps9/Rps15/Rps14/Rps8/Eif3e/Rps21/Rps28/Rps5/Rps18/Rps24/Eif3k/Rps23/Eif3l/Rps6/Rps26/Eif3c/Rps15a/Rps10/Rps20/Rps2/Rps7/Eif3m/Eif3d
R-MMU-2555396	Mitotic Metaphase and Anaphase	-2.5017	0.0205187	Ndc1/Ppp2r2a/B9d2/Psmc6/Cenpm/Incenp/Vrk1/Psmd13/Psmd3/Psme2/Lmnb1/Psmb2/Tubb2a/Ppp2ca/Rad21/Psmd7/Psma2/Cenpf/Psmc3/Psma5/Pmf1/Ube2s/Banf1/Psmc4/Zwint/Psmd14/Psmc2/Psma4/Ska1/Psmb7/Psmb5/Rangap1/Clip1/Psma1/Cenpp/Psma3/Cenps/Psmc5/Sumo1/Kpnb1/Psmb4/Cdc27/Tuba1c/Psmb6/Cenpt/Espl1/Ppp1cc/Ndc80/Ppp2r1b/Cenpe/Pafah1b1/Cdca8/Sec13/Anapc7/Ran/Bub1/Mapre1/Nuf2/Rcc1/Aurkb/Cenpn/Plk1/Zwilch/Chmp6/Tuba1b/…
R-MMU-2467813	Separation of Sister Chromatids	-2.47972	0.0205187	B9d2/Psmc6/Cenpm/Incenp/Psmd13/Psmd3/Psme2/Psmb2/Tubb2a/Ppp2ca/Rad21/Psmd7/Psma2/Cenpf/Psmc3/Psma5/Pmf1/Ube2s/Psmc4/Zwint/Psmd14/Psmc2/Psma4/Ska1/Psmb7/Psmb5/Rangap1/Clip1/Psma1/Cenpp/Psma3/Cenps/Psmc5/Psmb4/Cdc27/Tuba1c/Psmb6/Cenpt/Espl1/Ppp1cc/Ndc80/Ppp2r1b/Cenpe/Pafah1b1/Cdca8/Sec13/Anapc7/Bub1/Mapre1/Nuf2/Aurkb/Cenpn/Plk1/Zwilch/Tuba1b/Ppp2cb/Kif18a/Bub1b/Anapc15/Mad2l1/Tubb4b/Cenph/Cenpa/Kif…
R-MMU-9648025	EML4 and NUDC in mitotic spindle formation	-2.46882	0.0205187	Tubb2a/Ppp2ca/Cenpf/Pmf1/Zwint/Ska1/Rangap1/Clip1/Cenpp/Cenps/Tuba1c/Cenpt/Eml4/Ppp1cc/Ndc80/Ppp2r1b/Cenpe/Pafah1b1/Cdca8/Sec13/Bub1/Mapre1/Nuf2/Aurkb/Cenpn/Plk1/Zwilch/Tuba1b/Ppp2cb/Kif18a/Bub1b/Mad2l1/Tubb4b/Cenph/Cenpa/Kif2c/Kntc1/Cenpq/Itgb3bp/Spc24/Birc5/Tubb2b/Tuba1a/Cdc20
R-MMU-69618	Mitotic Spindle Checkpoint	-2.42438	0.0205187	Ppp2ca/Cenpf/Pmf1/Ube2s/Zwint/Ska1/Rangap1/Clip1/Cenpp/Cenps/Cdc27/Cenpt/Ppp1cc/Ndc80/Ppp2r1b/Cenpe/Pafah1b1/Cdca8/Sec13/Anapc7/Bub1/Mapre1/Nuf2/Aurkb/Cenpn/Plk1/Zwilch/Ppp2cb/Kif18a/Bub1b/Anapc15/Mad2l1/Cenph/Cenpa/Kif2c/Kntc1/Cenpq/Itgb3bp/Spc24/Birc5/Ube2c/Cdc20
R-MMU-69306	DNA Replication	-2.4229	0.0205187	Psmd13/Psmd3/Psme2/Fzr1/Rbx1/Pole2/Psmb2/Cdt1/Gmnn/Psmd7/Psma2/Ccne1/Psmc3/E2f2/Psma5/Rfc1/Rfc5/Ube2s/Psmc4/Psmd14/E2f1/Psmc2/Pola2/Psma4/Psmb7/Psmb5/Psma1/Psma3/Prim1/Psmc5/Psmb4/Cdk2/Mcm6/Cdc27/Psmb6/Mcm3/Anapc7/Lig1/Gins2/Mcm2/Cdc45/Anapc15/Mcm4/Pole/Ccne2/Mcm5/Mcm7/Gins1/Ccna2/Pcna/Mcm10/Ube2c
R-MMU-68877	Mitotic Prometaphase	-2.40568	0.0205187	Mzt1/Tubb2a/Sdccag8/Ppp2ca/Rad21/Cenpf/Pmf1/Zwint/Haus1/Tubgcp5/Ska1/Tubb5/Csnk1e/Rangap1/Clip1/Cenpp/Cenps/Ninl/Tuba1c/Cenpt/Eml4/Ppp1cc/Ndc80/Ppp2r1b/Cenpe/Pafah1b1/Cdca8/Hsp90aa1/Sec13/Bub1/Mapre1/Nuf2/Plk4/Aurkb/Cenpn/Plk1/Zwilch/Ywhae/Tuba1b/Ppp2cb/Kif18a/Bub1b/Mad2l1/Tubb4b/Smc2/Cenph/Ncaph/Cenpa/Kif2c/Tubg1/Kntc1/Cenpq/Ncapg/Itgb3bp/Cdk1/Nek2/Ncapd2/Ccnb1/Spc24/Birc5/Tubb2b/Tuba1a/Cdc20/Cc…
R-MMU-927802	Nonsense-Mediated Decay (NMD)	2.39906	0.0233152	Rpl37rt/Rps27/Rpl4/Rps17/Rps29/Rps19/Rps25/Rplp1/Rps3a1/Rpl3l/Rpl23a/Rpl26/Rpl32/Rps11/Rpl34/Rpl19/Rps16/Rpl6/Rps9/Rpl23/Rpl3/Rpl38/Rps15/Rpl35a/Rpl30/Rplp0/Rps14/Rpl7/Rps8/Rpl22/Dcp1a/Rps21/Rps28/Rps5/Magohb/Rpl18a/Rpl14/Rps18/Uba52/Rps24/Rpl9/Rpl37/Rpl28/Rpl8/Rps23/Rps6/Rps26/Rpl18/Rpl35/Rpl29/Pabpc1
R-MMU-975957	Nonsense Mediated Decay (NMD) enhanced by the Exon Junction Complex (EJC)	2.39906	0.0233152	Rpl37rt/Rps27/Rpl4/Rps17/Rps29/Rps19/Rps25/Rplp1/Rps3a1/Rpl3l/Rpl23a/Rpl26/Rpl32/Rps11/Rpl34/Rpl19/Rps16/Rpl6/Rps9/Rpl23/Rpl3/Rpl38/Rps15/Rpl35a/Rpl30/Rplp0/Rps14/Rpl7/Rps8/Rpl22/Dcp1a/Rps21/Rps28/Rps5/Magohb/Rpl18a/Rpl14/Rps18/Uba52/Rps24/Rpl9/Rpl37/Rpl28/Rpl8/Rps23/Rps6/Rps26/Rpl18/Rpl35/Rpl29/Pabpc1
R-MMU-174143	APC/C-mediated degradation of cell cycle proteins	-2.36705	0.0205187	Psmc6/Psmd13/Psmd3/Psme2/Fzr1/Psmb2/Psmd7/Psma2/Psmc3/Psma5/Ube2s/Psmc4/Psmd14/Psmc2/Psma4/Psmb7/Psmb5/Psma1/Psma3/Psmc5/Psmb4/Cdk2/Cdc27/Psmb6/Anapc7/Aurkb/Plk1/Bub1b/Anapc15/Mad2l1/Ccna2/Cdk1/Nek2/Ccnb1/Aurka/Ube2c/Cdc20
R-MMU-453276	Regulation of mitotic cell cycle	-2.36705	0.0205187	Psmc6/Psmd13/Psmd3/Psme2/Fzr1/Psmb2/Psmd7/Psma2/Psmc3/Psma5/Ube2s/Psmc4/Psmd14/Psmc2/Psma4/Psmb7/Psmb5/Psma1/Psma3/Psmc5/Psmb4/Cdk2/Cdc27/Psmb6/Anapc7/Aurkb/Plk1/Bub1b/Anapc15/Mad2l1/Ccna2/Cdk1/Nek2/Ccnb1/Aurka/Ube2c/Cdc20
R-MMU-141424	Amplification of signal from the kinetochores	-2.34767	0.0205187	Ppp2ca/Cenpf/Pmf1/Zwint/Ska1/Rangap1/Clip1/Cenpp/Cenps/Cenpt/Ppp1cc/Ndc80/Ppp2r1b/Cenpe/Pafah1b1/Cdca8/Sec13/Bub1/Mapre1/Nuf2/Aurkb/Cenpn/Plk1/Zwilch/Ppp2cb/Kif18a/Bub1b/Mad2l1/Cenph/Cenpa/Kif2c/Kntc1/Cenpq/Itgb3bp/Spc24/Birc5/Cdc20
R-MMU-141444	Amplification of signal from unattached kinetochores via a MAD2 inhibitory signal	-2.34767	0.0205187	Ppp2ca/Cenpf/Pmf1/Zwint/Ska1/Rangap1/Clip1/Cenpp/Cenps/Cenpt/Ppp1cc/Ndc80/Ppp2r1b/Cenpe/Pafah1b1/Cdca8/Sec13/Bub1/Mapre1/Nuf2/Aurkb/Cenpn/Plk1/Zwilch/Ppp2cb/Kif18a/Bub1b/Mad2l1/Cenph/Cenpa/Kif2c/Kntc1/Cenpq/Itgb3bp/Spc24/Birc5/Cdc20
R-MMU-69239	Synthesis of DNA	-2.33243	0.0205187	Psmd13/Psmd3/Psme2/Fzr1/Rbx1/Pole2/Psmb2/Cdt1/Psmd7/Psma2/Ccne1/Psmc3/Psma5/Rfc1/Rfc5/Ube2s/Psmc4/Psmd14/Psmc2/Pola2/Psma4/Psmb7/Psmb5/Psma1/Psma3/Prim1/Psmc5/Psmb4/Cdk2/Mcm6/Cdc27/Psmb6/Mcm3/Anapc7/Lig1/Gins2/Mcm2/Anapc15/Mcm4/Pole/Ccne2/Mcm5/Mcm7/Gins1/Ccna2/Pcna/Ube2c
R-MMU-69278	Cell Cycle, Mitotic	-2.32466	0.0205187	Incenp/Nup62/Vrk1/Psmd13/Psmd3/Psme2/Tubgcp2/H2ac23/Optn/Lmnb1/Fzr1/Mzt2/H2bc4/H2bc3/Rbx1/Pole2/Trp53/H3c2/Psmb2/Cdt1/Mzt1/Tubb2a/Gmnn/Sdccag8/Ppp2ca/Rad21/Psmd7/Psma2/Cenpf/H3f3b/Ccne1/Psmc3/E2f2/Psma5/Nup153/Pmf1/Rfc1/Rfc5/Rbl1/Ube2s/Banf1/Psmc4/Zwint/Psmd14/E2f1/Haus1/Psmc2/Pola2/Tubgcp5/Psma4/Ska1/Tubb5/Csnk1e/Hdac1/Nup54/Psmb7/Psmb5/Rangap1/Clip1/Gtse1/Psma1/H2bc7/Cenpp/Psma3/Rab2a/Prim1/Cen…
R-MMU-72662	Activation of the mRNA upon binding of the cap-binding complex and eIFs, and subsequent binding to 43S	2.30321	0.0233152	Rps27/Eif3h/Rps17/Rps29/Rps19/Eif3f/Rps25/Rps3a1/Eif4b/Rps11/Rps16/Rps9/Eif4ebp1/Rps15/Rps14/Rps8/Eif3e/Rps21/Rps28/Rps5/Rps18/Rps24/Eif3k/Rps23/Eif3l/Rps6/Rps26/Pabpc1/Eif3c/Rps15a/Rps10/Rps20/Rps2/Rps7
R-MMU-176814	Activation of APC/C and APC/C:Cdc20 mediated degradation of mitotic proteins	-2.29838	0.0205187	Psmc6/Psmd13/Psmd3/Psme2/Psmb2/Psmd7/Psma2/Psmc3/Psma5/Ube2s/Psmc4/Psmd14/Psmc2/Psma4/Psmb7/Psmb5/Psma1/Psma3/Psmc5/Psmb4/Cdc27/Psmb6/Anapc7/Plk1/Bub1b/Anapc15/Mad2l1/Ccna2/Cdk1/Nek2/Ccnb1/Ube2c/Cdc20
R-MMU-6791226	Major pathway of rRNA processing in the nucleolus and cytosol	2.29231	0.0233152	Rpl37rt/Rps27/Rpl4/Rps17/Rps29/Rps19/Rps25/Rplp1/Rps3a1/Rpl3l/Rpl23a/Rpl26/Rpl32/Rps11/Rpp40/Rpl34/Rpl19/Rps16/Rpl6/Rps9/Rrp36/Rpl23/Rpl3/Rpl38/Rps15/Rpl35a/Rpp21/Wdr3/Rpl30/Exosc5/Rplp0/Rps14/Rpl7/Rps8/Mphosph10/Rpl22/Tex10/Utp14b/Rps21/Rps28/Rps5/Rpl18a/Nol6/Rpl14/Rps18/Uba52/Rps24/Wdr36/Rpl9/Rpl37/Rpl28/Pwp2/Rpl8/Rps23/Rps6/Rps26/Rpl18/Rpl35/Rpl29/Riok3/Rps15a/Heatr1/Rps10/Utp25/Ddx49/Pno1/Rps…
R-MMU-72312	rRNA processing	2.29231	0.0233152	Rpl37rt/Rps27/Rpl4/Rps17/Rps29/Rps19/Rps25/Rplp1/Rps3a1/Rpl3l/Rpl23a/Rpl26/Rpl32/Rps11/Rpp40/Rpl34/Rpl19/Rps16/Rpl6/Rps9/Rrp36/Rpl23/Rpl3/Rpl38/Rps15/Rpl35a/Rpp21/Wdr3/Rpl30/Exosc5/Rplp0/Rps14/Rpl7/Rps8/Mphosph10/Rpl22/Tex10/Utp14b/Rps21/Rps28/Rps5/Rpl18a/Nol6/Rpl14/Rps18/Uba52/Rps24/Wdr36/Rpl9/Rpl37/Rpl28/Pwp2/Rpl8/Rps23/Rps6/Rps26/Rpl18/Rpl35/Rpl29/Riok3/Rps15a/Heatr1/Rps10/Utp25/Ddx49/Pno1/Rps…
R-MMU-8868773	rRNA processing in the nucleus and cytosol	2.29231	0.0233152	Rpl37rt/Rps27/Rpl4/Rps17/Rps29/Rps19/Rps25/Rplp1/Rps3a1/Rpl3l/Rpl23a/Rpl26/Rpl32/Rps11/Rpp40/Rpl34/Rpl19/Rps16/Rpl6/Rps9/Rrp36/Rpl23/Rpl3/Rpl38/Rps15/Rpl35a/Rpp21/Wdr3/Rpl30/Exosc5/Rplp0/Rps14/Rpl7/Rps8/Mphosph10/Rpl22/Tex10/Utp14b/Rps21/Rps28/Rps5/Rpl18a/Nol6/Rpl14/Rps18/Uba52/Rps24/Wdr36/Rpl9/Rpl37/Rpl28/Pwp2/Rpl8/Rps23/Rps6/Rps26/Rpl18/Rpl35/Rpl29/Riok3/Rps15a/Heatr1/Rps10/Utp25/Ddx49/Pno1/Rps…
R-MMU-69481	G2/M Checkpoints	-2.28991	0.0205187	Cdc6/Psmc1/Rmi2/H4c11/Brip1/Wee1/Cdc25a/Psmd12/Rfc4/Brca1/H2bu2/Psmc6/Rnf168/Psmd13/Psmd3/Psme2/H2bc4/H2bc3/Trp53/Psmb2/Topbp1/Blm/Psmd7/Ywhah/Psma2/Psmc3/Psma5/Rfc5/Psmc4/Psmd14/Psmc2/Psma4/Psmb7/Psmb5/Gtse1/Psma1/H2bc7/Psma3/Psmc5/Ube2n/Clspn/Sumo1/Psmb4/Cdk2/Mcm6/Rad9b/Psmb6/Rad9a/Mcm3/Exo1/Chek1/Ywhae/Mcm2/Cdc45/Mcm4/Mcm5/Mcm7/Pkmyt1/Ywhaz/Cdk1/H2ax/Ccnb1/H2bc11/Mcm10/Cdc25c/Ccnb2
R-MMU-69002	DNA Replication Pre-Initiation	-2.2848	0.0205187	Psmc6/Psmd13/Psmd3/Psme2/Pole2/Psmb2/Cdt1/Gmnn/Psmd7/Psma2/Psmc3/E2f2/Psma5/Psmc4/Psmd14/E2f1/Psmc2/Pola2/Psma4/Psmb7/Psmb5/Psma1/Psma3/Prim1/Psmc5/Psmb4/Cdk2/Mcm6/Psmb6/Mcm3/Mcm2/Cdc45/Mcm4/Pole/Mcm5/Mcm7/Mcm10
R-MMU-72649	Translation initiation complex formation	2.28108	0.0233152	Rps27/Eif3h/Rps17/Rps29/Rps19/Eif3f/Rps25/Rps3a1/Eif4b/Rps11/Rps16/Rps9/Rps15/Rps14/Rps8/Eif3e/Rps21/Rps28/Rps5/Rps18/Rps24/Eif3k/Rps23/Eif3l/Rps6/Rps26/Pabpc1/Eif3c/Rps15a/Rps10/Rps20/Rps2/Rps7
R-MMU-176409	APC/C:Cdc20 mediated degradation of mitotic proteins	-2.26944	0.0205187	Psmc6/Psmd13/Psmd3/Psme2/Psmb2/Psmd7/Psma2/Psmc3/Psma5/Ube2s/Psmc4/Psmd14/Psmc2/Psma4/Psmb7/Psmb5/Psma1/Psma3/Psmc5/Psmb4/Cdc27/Psmb6/Anapc7/Bub1b/Anapc15/Mad2l1/Ccna2/Cdk1/Nek2/Ccnb1/Ube2c/Cdc20
R-MMU-69052	Switching of origins to a post-replicative state	-2.26854	0.0205187	Psmc6/Psmd13/Psmd3/Psme2/Fzr1/Rbx1/Psmb2/Cdt1/Psmd7/Psma2/Ccne1/Psmc3/Psma5/Ube2s/Psmc4/Psmd14/Psmc2/Psma4/Psmb7/Psmb5/Psma1/Psma3/Psmc5/Psmb4/Cdk2/Mcm6/Cdc27/Psmb6/Mcm3/Anapc7/Mcm2/Anapc15/Mcm4/Ccne2/Mcm5/Mcm7/Ccna2/Ube2c
R-MMU-8852276	The role of GTSE1 in G2/M progression after G2 checkpoint	-2.25725	0.0205187	Psmc6/Psmd13/Psmd3/Psme2/Trp53/Psmb2/Tubb2a/Psmd7/Psma2/Psmc3/Psma5/Psmc4/Psmd14/Psmc2/Psma4/Psmb7/Psmb5/Gtse1/Psma1/Psma3/Psmc5/Psmb4/Tuba1c/Psmb6/Hsp90aa1/Mapre1/Plk1/Tuba1b/Tubb4b/Cdk1/Ccnb1/Tubb2b/Tuba1a/Ccnb2
R-MMU-5663220	RHO GTPases Activate Formins	-2.25036	0.0205187	Cenpm/Evl/Incenp/Rhoa/Srf/Pfn1/Rhob/Tubb2a/Ppp2ca/Cenpf/Pmf1/Zwint/Ska1/Rangap1/Clip1/Diaph3/Cenpp/Cenps/Tuba1c/Cenpt/Ppp1cc/Ndc80/Ppp2r1b/Actg1/Cenpe/Pafah1b1/Cdca8/Sec13/Actb/Bub1/Mapre1/Nuf2/Aurkb/Cenpn/Plk1/Zwilch/Tuba1b/Ppp2cb/Kif18a/Bub1b/Mad2l1/Tubb4b/Cenph/Cenpa/Kif2c/Kntc1/Cenpq/Rhoc/Itgb3bp/Spc24/Birc5/Tubb2b/Tuba1a/Cdc20
R-MMU-68886	M Phase	-2.2431	0.0205187	Ndc1/Ppp2r2a/H2bu2/B9d2/Psmc6/Cenpj/Cenpm/Incenp/Nup62/Vrk1/Psmd13/Psmd3/Psme2/Tubgcp2/H2ac23/Lmnb1/Mzt2/H2bc4/H2bc3/H3c2/Psmb2/Mzt1/Tubb2a/Sdccag8/Ppp2ca/Rad21/Psmd7/Psma2/Cenpf/H3f3b/Psmc3/Psma5/Nup153/Pmf1/Ube2s/Banf1/Psmc4/Zwint/Psmd14/Haus1/Psmc2/Tubgcp5/Psma4/Ska1/Tubb5/Csnk1e/Nup54/Psmb7/Psmb5/Rangap1/Clip1/Psma1/H2bc7/Cenpp/Psma3/Rab2a/Cenps/Ninl/Psmc5/Rab1a/Sumo1/Kpnb1/Psmb4/Cdc27/Tuba1c…
R-MMU-72702	Ribosomal scanning and start codon recognition	2.23844	0.0233152	Rps27/Eif3h/Rps17/Rps29/Rps19/Eif3f/Rps25/Rps3a1/Eif4b/Rps11/Rps16/Rps9/Rps15/Rps14/Rps8/Eif3e/Rps21/Rps28/Rps5/Rps18/Rps24/Eif3k/Rps23/Eif3l/Rps6/Rps26/Eif3c/Rps15a/Rps10/Rps20/Rps2/Rps7
R-MMU-68962	Activation of the pre-replicative complex	-2.23198	0.0205187	Pole2/Cdt1/Gmnn/Pola2/Prim1/Cdk2/Mcm6/Mcm3/Mcm2/Cdc45/Mcm4/Pole/Mcm5/Mcm7/Mcm10
R-MMU-176408	Regulation of APC/C activators between G1/S and early anaphase	-2.22806	0.0205187	Fzr1/Ube2s/Cdk2/Cdc27/Anapc7/Plk1/Bub1b/Anapc15/Mad2l1/Ccna2/Cdk1/Ccnb1/Ube2c/Cdc20
R-MMU-179419	APC:Cdc20 mediated degradation of cell cycle proteins prior to satisfation of the cell cycle checkpoint	-2.2262	0.0205187	Psmc6/Psmd13/Psmd3/Psme2/Psmb2/Psmd7/Psma2/Psmc3/Psma5/Ube2s/Psmc4/Psmd14/Psmc2/Psma4/Psmb7/Psmb5/Psma1/Psma3/Psmc5/Psmb4/Cdc27/Psmb6/Anapc7/Bub1b/Anapc15/Mad2l1/Ccna2/Cdk1/Nek2/Ube2c/Cdc20
R-MMU-176187	Activation of ATR in response to replication stress	-2.20967	0.0205187	Rfc5/Clspn/Cdk2/Mcm6/Rad9b/Rad9a/Mcm3/Chek1/Mcm2/Cdc45/Mcm4/Mcm5/Mcm7/Mcm10/Cdc25c
R-MMU-453274	Mitotic G2-G2/M phases	-2.20797	0.0205187	Psmc6/Cenpj/Psmd13/Psmd3/Psme2/Tubgcp2/Optn/Mzt2/Rbx1/Trp53/Psmb2/Mzt1/Tubb2a/Sdccag8/Ppp2ca/Psmd7/Psma2/Psmc3/Psma5/Psmc4/Psmd14/E2f1/Haus1/Psmc2/Tubgcp5/Psma4/Tubb5/Csnk1e/Psmb7/Psmb5/Gtse1/Psma1/Psma3/Ninl/Psmc5/Psmb4/Cdk2/Tuba1c/Psmb6/Ppp2r1b/Pafah1b1/Hsp90aa1/Mapre1/Plk4/Plk1/Ywhae/Tuba1b/Ppp2cb/Tpx2/Tubb4b/Bora/Tubg1/Ccna2/Pkmyt1/Cdk1/Nek2/Ccnb1/Hmmr/Aurka/Cdc25c/Tubb2b/Tuba1a/Ccnb2
R-MMU-69275	G2/M Transition	-2.20398	0.0205187	Psmc6/Cenpj/Psmd13/Psmd3/Psme2/Tubgcp2/Optn/Mzt2/Rbx1/Trp53/Psmb2/Mzt1/Tubb2a/Sdccag8/Ppp2ca/Psmd7/Psma2/Psmc3/Psma5/Psmc4/Psmd14/Haus1/Psmc2/Tubgcp5/Psma4/Tubb5/Csnk1e/Psmb7/Psmb5/Gtse1/Psma1/Psma3/Ninl/Psmc5/Psmb4/Cdk2/Tuba1c/Psmb6/Ppp2r1b/Pafah1b1/Hsp90aa1/Mapre1/Plk4/Plk1/Ywhae/Tuba1b/Ppp2cb/Tpx2/Tubb4b/Bora/Tubg1/Ccna2/Pkmyt1/Cdk1/Nek2/Ccnb1/Hmmr/Aurka/Cdc25c/Tubb2b/Tuba1a/Ccnb2
R-MMU-174184	Cdc20:Phospho-APC/C mediated degradation of Cyclin A	-2.18916	0.0205187	Psmc6/Psmd13/Psmd3/Psme2/Psmb2/Psmd7/Psma2/Psmc3/Psma5/Ube2s/Psmc4/Psmd14/Psmc2/Psma4/Psmb7/Psmb5/Psma1/Psma3/Psmc5/Psmb4/Cdc27/Psmb6/Anapc7/Bub1b/Anapc15/Mad2l1/Ccna2/Cdk1/Ube2c/Cdc20
R-MMU-174178	APC/C:Cdh1 mediated degradation of Cdc20 and other APC/C:Cdh1 targeted proteins in late mitosis/early G1	-2.1665	0.0205187	Psmc6/Psmd13/Psmd3/Psme2/Fzr1/Psmb2/Psmd7/Psma2/Psmc3/Psma5/Ube2s/Psmc4/Psmd14/Psmc2/Psma4/Psmb7/Psmb5/Psma1/Psma3/Psmc5/Psmb4/Cdc27/Psmb6/Anapc7/Aurkb/Plk1/Anapc15/Aurka/Ube2c/Cdc20
R-MMU-68949	Orc1 removal from chromatin	-2.13453	0.0205187	Psmc6/Psmd13/Psmd3/Psme2/Rbx1/Psmb2/Cdt1/Psmd7/Psma2/Psmc3/Psma5/Psmc4/Psmd14/Psmc2/Psma4/Psmb7/Psmb5/Psma1/Psma3/Psmc5/Psmb4/Cdk2/Mcm6/Psmb6/Mcm3/Mcm2/Mcm4/Mcm5/Mcm7/Ccna2
R-MMU-69273	Cyclin A/B1/B2 associated events during G2/M transition	-2.13009	0.0205187	Cdc25b/Wee1/Cdc25a/Ppp2r2a/Ppp2ca/Cdk2/Ppp2r1b/Plk1/Ppp2cb/Ccna2/Pkmyt1/Cdk1/Ccnb1/Cdc25c/Ccnb2
R-MMU-68867	Assembly of the pre-replicative complex	-2.12585	0.0205187	Psmc6/Psmd13/Psmd3/Psme2/Psmb2/Cdt1/Gmnn/Psmd7/Psma2/Psmc3/E2f2/Psma5/Psmc4/Psmd14/E2f1/Psmc2/Psma4/Psmb7/Psmb5/Psma1/Psma3/Psmc5/Psmb4/Mcm6/Psmb6/Mcm3/Mcm2/Mcm4/Mcm5/Mcm7
R-MMU-69206	G1/S Transition	-2.11636	0.0205187	Psmd13/Psmd3/Psme2/Pole2/Psmb2/Cdt1/Gmnn/Ppp2ca/Psmd7/Psma2/Ccne1/Psmc3/Psma5/Psmc4/Psmd14/Psmc2/Pola2/Psma4/Psmb7/Psmb5/Psma1/Psma3/Prim1/Psmc5/Psmb4/Cdk2/Mcm6/Psmb6/Mcm3/Ppp2r1b/Cks1b/Mcm2/Ppp2cb/Cdc45/Mcm4/Pole/Ccne2/Mcm5/Mcm7/Ccna2/Cdkn1c/Mcm10
R-MMU-69017	CDK-mediated phosphorylation and removal of Cdc6	-2.09275	0.0205187	Psmc6/Psmd13/Psmd3/Psme2/Fzr1/Psmb2/Psmd7/Psma2/Ccne1/Psmc3/Psma5/Ube2s/Psmc4/Psmd14/Psmc2/Psma4/Psmb7/Psmb5/Psma1/Psma3/Psmc5/Psmb4/Cdk2/Cdc27/Psmb6/Anapc7/Anapc15/Ccne2/Ccna2/Ube2c
R-MMU-69242	S Phase	-2.08289	0.0205187	Psmd13/Psmd3/Psme2/Fzr1/Rbx1/Pole2/Psmb2/Cdt1/Rad21/Psmd7/Psma2/Ccne1/Psmc3/Psma5/Rfc1/Rfc5/Ube2s/Psmc4/Psmd14/Psmc2/Pola2/Psma4/Psmb7/Psmb5/Psma1/Psma3/Prim1/Psmc5/Psmb4/Cdk2/Mcm6/Cdc27/Psmb6/Mcm3/Anapc7/Lig1/Cks1b/Gins2/Mcm2/Anapc15/Mcm4/Pole/Ccne2/Mcm5/Mcm7/Gins1/Ccna2/Pcna/Cdkn1c/Ube2c
R-MMU-195258	RHO GTPase Effectors	-2.07885	0.0205187	Rhpn1/B9d2/Pkn2/Rhoq/Cenpm/Evl/Incenp/Rhoa/Srf/Pfn1/Rhob/Tubb2a/Ppp2ca/Ywhah/Cenpf/Pmf1/Ktn1/Zwint/Pkn3/Mapk11/Ska1/Calm2/Rangap1/Clip1/Diaph3/Cenpp/Tax1bp3/Cenps/Arpc4/Tuba1c/Cenpt/Kif14/Cyfip1/Iqgap3/Ppp1cc/Ndc80/Ppp2r1b/Actg1/Cenpe/Pafah1b1/Cdca8/Sec13/Actb/Cit/Bub1/Mapre1/Nuf2/Myh10/Aurkb/Ptk2/Cenpn/Plk1/Zwilch/Ywhae/Tuba1b/Ppp2cb/Kif18a/Prc1/Wasl/Bub1b/Mad2l1/Tubb4b/Cenph/Cenpa/Dlg4/Kif2c/Kn…
R-MMU-72766	Translation	2.07127	0.0244232	Rpl37rt/Rps27/Eif3h/Rpl4/Rps17/Rps29/Eef2/Rps19/Eif3f/Rps25/Rplp1/Rps3a1/Rpl3l/Eif4b/Rpl23a/Rpl26/Rpl32/Rps11/Rpl34/Rpl19/Rps16/Rpl6/Mrps31/Rps9/Eif4ebp1/Mrpl52/Eef1a1/Rpl23/Mrps5/Rpl3/Rpl38/Rps15/Rpl35a/Rpl30/Rplp0/Rps14/Rpl7/Eef1d/Rps8/Rpl22/Eif3e/Rps21/Rps28/Rps5/Rpl18a/Rpl14/Rps18/Uba52/Rps24/Mrpl42/Eif3k/Rpl9/Rpl37/Eral1/Srp72/Mrps36/Rpl28/Rpl8/Rps23/Eif3l/Rps6/Rps26/Rpl18/Rpl35/Rpl29/Pabpc1
R-MMU-174154	APC/C:Cdc20 mediated degradation of Securin	-2.03959	0.0205187	Psmc6/Psmd13/Psmd3/Psme2/Psmb2/Psmd7/Psma2/Psmc3/Psma5/Ube2s/Psmc4/Psmd14/Psmc2/Psma4/Psmb7/Psmb5/Psma1/Psma3/Psmc5/Psmb4/Cdc27/Psmb6/Anapc7/Anapc15/Ube2c/Cdc20
R-MMU-6791312	TP53 Regulates Transcription of Cell Cycle Genes	-2.0236	0.0205187	Ccne1/Cnot7/Cnot11/Cdk2/E2f8/Ccne2/Ccna2/Pcna/Cdk1/Cdkn1c/Ccnb1/Aurka/Cdc25c
R-MMU-176412	Phosphorylation of the APC/C	-2.01421	0.0205187	Ube2s/Cdc27/Anapc7/Plk1/Anapc15/Cdk1/Ccnb1/Ube2c
R-MMU-141405	Inhibition of the proteolytic activity of APC/C required for the onset of anaphase by mitotic spindle checkpoint components	-2.00912	0.0205187	Ube2s/Cdc27/Anapc7/Bub1b/Anapc15/Mad2l1/Ube2c/Cdc20
R-MMU-141430	Inactivation of APC/C via direct inhibition of the APC/C complex	-2.00912	0.0205187	Ube2s/Cdc27/Anapc7/Bub1b/Anapc15/Mad2l1/Ube2c/Cdc20
R-MMU-350562	Regulation of ornithine decarboxylase (ODC)	-1.99218	0.0205187	Oaz1/Psmd12/Psmc6/Psmd13/Psmd3/Psme2/Psmb2/Oaz2/Psmd7/Psma2/Psmc3/Psma5/Psmc4/Psmd14/Psmc2/Psma4/Psmb7/Psmb5/Psma1/Psma3/Psmc5/Psmb4/Psmb6/Azin1
R-MMU-5173214	O-glycosylation of TSR domain-containing proteins	-1.98779	0.0205187	Adamtsl2/Thbs2/Adamts4/Pofut2/Thsd1/Adamts1/Adamts16
R-MMU-2995410	Nuclear Envelope (NE) Reassembly	-1.96675	0.0205187	Ndc1/Ppp2r2a/Vrk1/Lmnb1/Tubb2a/Ppp2ca/Banf1/Rangap1/Sumo1/Kpnb1/Tuba1c/Sec13/Ran/Rcc1/Chmp6/Tuba1b/Tubb4b/Cdk1/Ccnb1/Tubb2b/Tuba1a/Ccnb2
R-MMU-174084	Autodegradation of Cdh1 by Cdh1:APC/C	-1.96476	0.0205187	Psmc6/Psmd13/Psmd3/Psme2/Fzr1/Psmb2/Psmd7/Psma2/Psmc3/Psma5/Ube2s/Psmc4/Psmd14/Psmc2/Psma4/Psmb7/Psmb5/Psma1/Psma3/Psmc5/Psmb4/Cdc27/Psmb6/Anapc7/Anapc15/Ube2c
R-MMU-453279	Mitotic G1 phase and G1/S transition	-1.95101	0.0205187	Wee1/Cdc25a/Psmd12/Ppp2r2a/Psmc6/Psmd13/Psmd3/Psme2/Pole2/Psmb2/Cdt1/Gmnn/Ppp2ca/Psmd7/Psma2/Ccne1/Psmc3/E2f2/Psma5/Rbl1/Psmc4/Psmd14/E2f1/Psmc2/Pola2/Psma4/Hdac1/Psmb7/Psmb5/Psma1/Psma3/Prim1/Psmc5/Psmb4/Cdk2/Mcm6/Psmb6/Mcm3/Rbbp4/Ppp2r1b/Cks1b/Mcm2/Ppp2cb/Cdc45/Mcm4/Pole/Ccne2/Mcm5/Mcm7/Ccna2/Cdkn1c/Mcm10
R-MMU-75035	Chk1/Chk2(Cds1) mediated inactivation of Cyclin B:Cdk1 complex	-1.9446	0.0276735	Wee1/Ywhah/Ywhae/Ywhaz/Cdk1/Ccnb1/Cdc25c
R-MMU-5607761	Dectin-1 mediated noncanonical NF-kB signaling	-1.94445	0.0205187	Psmc1/Fbxw11/Psmd12/Psmc6/Psmd13/Psmd3/Psme2/Psmb2/Psmd7/Psma2/Psmc3/Psma5/Psmc4/Psmd14/Psmc2/Psma4/Relb/Psmb7/Psmb5/Psma1/Psma3/Ube2m/Psmc5/Psmb4/Nfkb2/Psmb6/Uba3
R-MMU-5676590	NIK-->noncanonical NF-kB signaling	-1.94445	0.0205187	Psmc1/Fbxw11/Psmd12/Psmc6/Psmd13/Psmd3/Psme2/Psmb2/Psmd7/Psma2/Psmc3/Psma5/Psmc4/Psmd14/Psmc2/Psma4/Relb/Psmb7/Psmb5/Psma1/Psma3/Ube2m/Psmc5/Psmb4/Nfkb2/Psmb6/Uba3
R-MMU-73886	Chromosome Maintenance	-1.9441	0.0205187	Rfc4/H2bu2/Gar1/Cenpm/H2ac23/Ppp6c/H2bc4/H2bc3/Chtf18/Blm/H3f3b/Rfc1/Rfc5/Pola2/Smarca5/H2bc7/Cenpp/Wrap53/Prim1/Cenps/Cdk2/Cenpt/Rbbp4/Oip5/Lig1/Cenpn/H2az1/Dscc1/H2az2/Cenph/Cenpa/Ccna2/Cenpq/Pcna/Itgb3bp/H2ax/H2bc11/Pif1
R-MMU-69615	G1/S DNA Damage Checkpoints	-1.93261	0.0205187	Mdm2/Psmc1/Cdc25a/Psmd12/Psmc6/Psmd13/Psmd3/Psme2/Trp53/Psmb2/Psmd7/Psma2/Ccne1/Psmc3/Psma5/Psmc4/Psmd14/Psmc2/Psma4/Psmb7/Psmb5/Psma1/Psma3/Psmc5/Psmb4/Cdk2/Psmb6/Chek1/Ccne2/Ccna2/Cdkn1c
R-MMU-179409	APC-Cdc20 mediated degradation of Nek2A	-1.92327	0.0275405	Ube2s/Cdc27/Anapc7/Bub1b/Anapc15/Mad2l1/Nek2/Ube2c/Cdc20
R-MMU-983189	Kinesins	-1.90943	0.0205187	Tuba1c/Kif19a/Cenpe/Kif11/Kif22/Tuba1b/Racgap1/Kif18a/Kif23/Kif15/Tubb4b/Kifc1/Kif20a/Kif2c/Klc3/Tubb2b/Tuba1a
R-MMU-174048	APC/C:Cdc20 mediated degradation of Cyclin B	-1.9093	0.0205187	Ube2s/Cdc27/Anapc7/Anapc15/Cdk1/Ccnb1/Ube2c/Cdc20
R-MMU-6803157	Antimicrobial peptides	1.90515	0.0233152	Lyz2/Slc11a1/Ctsg/Ear2/Pglyrp1/Prtn3/Lcn2/Ltf/Rnase6/Rnase2a/S100a9/Camp/Cd4
R-MMU-6798695	Neutrophil degranulation	1.90238	0.0269703	Atp8b4/Gm2a/Kcnab2/Itgax/C3/Serpinb1a/Lyz2/Slc11a1/Clec12a/Man2b1/Clec4b1/Fth1/Trpm2/Pirb/Cd93/Cd36/Iqgap2/Mcemp1/Gpi1/Diaph1/Rap2b/Vcl/Eef2/Prdx6/Anpep/Rab44/Adam8/Siglece/Cd44/Iqgap1/Npc2/Agpat2/Hpse/Pdxk/Ctsg/Nfam1/Pira2/Aprt/Mgst1/Ano6/Clec4d/Adgre5/Mmp8/Stom/Cnn2/Gm5150/Hspa1b/Acpp/Ear2/Fgr/Gyg/Fpr1/Hvcn1/Aldoc/Tmbim1/Cd177/S100a11/Lamp1/Eef1a1/Degs1/Slco4c1/Dgat1/Itgb2/Bst1/Pglyrp1/Fcnb/Prc…
R-MMU-211897	Cytochrome P450 - arranged by substrate type	1.90115	0.0233152	Cyp4f16/Cyp27a1/Cyp4f18/Cyp26a1/Fdx2/Ncoa1/Ncoa2/Ahr/Cyp51
R-MMU-69563	p53-Dependent G1 DNA Damage Response	-1.889	0.0205187	Psmc6/Psmd13/Psmd3/Psme2/Trp53/Psmb2/Psmd7/Psma2/Ccne1/Psmc3/Psma5/Psmc4/Psmd14/Psmc2/Psma4/Psmb7/Psmb5/Psma1/Psma3/Psmc5/Psmb4/Cdk2/Psmb6/Ccne2/Ccna2/Cdkn1c
R-MMU-69580	p53-Dependent G1/S DNA damage checkpoint	-1.889	0.0205187	Psmc6/Psmd13/Psmd3/Psme2/Trp53/Psmb2/Psmd7/Psma2/Ccne1/Psmc3/Psma5/Psmc4/Psmd14/Psmc2/Psma4/Psmb7/Psmb5/Psma1/Psma3/Psmc5/Psmb4/Cdk2/Psmb6/Ccne2/Ccna2/Cdkn1c
R-MMU-8854050	FBXL7 down-regulates AURKA during mitotic entry and in early mitosis	-1.88835	0.0205187	Psmd12/Psmc6/Psmd13/Psmd3/Psme2/Rbx1/Psmb2/Psmd7/Psma2/Psmc3/Psma5/Psmc4/Psmd14/Psmc2/Psma4/Psmb7/Psmb5/Psma1/Psma3/Psmc5/Psmb4/Psmb6/Aurka
R-MMU-2995383	Initiation of Nuclear Envelope (NE) Reformation	-1.87775	0.0272115	Ppp2r2a/Vrk1/Lmnb1/Ppp2ca/Banf1/Kpnb1/Cdk1/Ccnb1/Ccnb2
R-MMU-6811434	COPI-dependent Golgi-to-ER retrograde traffic	-1.87696	0.0205187	Bnip1/Napa/Rab1a/Kdelr3/Arf4/Tuba1c/Kif19a/Sec22b/Cenpe/Kif11/Kif22/Tuba1b/Racgap1/Kif18a/Kif23/Kif15/Tubb4b/Kifc1/Kif20a/Kif2c/Kdelr2/Klc3/Tubb2b/Tuba1a
R-MMU-176407	Conversion from APC/C:Cdc20 to APC/C:Cdh1 in late anaphase	-1.85192	0.0276301	Fzr1/Ube2s/Cdc27/Anapc7/Anapc15/Ube2c/Cdc20
R-MMU-198933	Immunoregulatory interactions between a Lymphoid and a non-Lymphoid cell	1.8517	0.0233152	Pilra/Siglec1/Slamf7/C3/Cd300ld3/Cd19/Itgb7/Itga4/Siglece/Klrk1/Raet1e/Jaml/Cd300lb/Klrd1/Cd8a/Itgb2/Trem2/Treml4/Cd300e/Ifitm2/H2-T22/Cd3g/Cd226/Hcst/Gm8909/Oscar/Ifitm3/Ifitm1/B2m/Cd40
R-MMU-69601	Ubiquitin Mediated Degradation of Phosphorylated Cdc25A	-1.85101	0.0205187	Cdc25a/Psmd12/Psmc6/Psmd13/Psmd3/Psme2/Psmb2/Psmd7/Psma2/Psmc3/Psma5/Psmc4/Psmd14/Psmc2/Psma4/Psmb7/Psmb5/Psma1/Psma3/Psmc5/Psmb4/Psmb6/Chek1
R-MMU-69610	p53-Independent DNA Damage Response	-1.85101	0.0205187	Cdc25a/Psmd12/Psmc6/Psmd13/Psmd3/Psme2/Psmb2/Psmd7/Psma2/Psmc3/Psma5/Psmc4/Psmd14/Psmc2/Psma4/Psmb7/Psmb5/Psma1/Psma3/Psmc5/Psmb4/Psmb6/Chek1
R-MMU-69613	p53-Independent G1/S DNA damage checkpoint	-1.85101	0.0205187	Cdc25a/Psmd12/Psmc6/Psmd13/Psmd3/Psme2/Psmb2/Psmd7/Psma2/Psmc3/Psma5/Psmc4/Psmd14/Psmc2/Psma4/Psmb7/Psmb5/Psma1/Psma3/Psmc5/Psmb4/Psmb6/Chek1
R-MMU-8856688	Golgi-to-ER retrograde transport	-1.84695	0.0205187	Dctn4/Bnip1/Napa/Galnt2/Agpat3/Capza2/Rab1a/Kdelr3/Arf4/Tuba1c/Kif19a/Sec22b/Cenpe/Pafah1b1/Kif11/Kif22/Tuba1b/Racgap1/Kif18a/Pafah1b3/Kif23/Kif15/Tubb4b/Kifc1/Kif20a/Kif2c/Kdelr2/Klc3/Tubb2b/Tuba1a
R-MMU-5610780	Degradation of GLI1 by the proteasome	-1.83977	0.0205187	Psmd12/Psmc6/Psmd13/Psmd3/Psme2/Rbx1/Psmb2/Psmd7/Psma2/Psmc3/Psma5/Psmc4/Psmd14/Psmc2/Psma4/Psmb7/Psmb5/Psma1/Psma3/Psmc5/Psmb4/Psmb6/Numb
R-MMU-187577	SCF(Skp2)-mediated degradation of p27/p21	-1.83873	0.0205187	Psmc6/Psmd13/Psmd3/Psme2/Psmb2/Psmd7/Psma2/Ccne1/Psmc3/Psma5/Psmc4/Psmd14/Psmc2/Psma4/Psmb7/Psmb5/Psma1/Psma3/Psmc5/Psmb4/Cdk2/Psmb6/Cks1b/Ccne2/Ccna2/Cdkn1c
R-MMU-210990	PECAM1 interactions	-1.83639	0.0380269	Yes1/Plcg1/Itgb3/Pecam1
R-MMU-351202	Metabolism of polyamines	-1.82369	0.0205187	Oaz1/Psmd12/Psmc6/Psmd13/Psmd3/Psme2/Psmb2/Oaz2/Psmd7/Psma2/Psmc3/Psma5/Psmc4/Psmd14/Psmc2/Psma4/Psmb7/Psmb5/Psma1/Psma3/Srm/Psmc5/Psmb4/Psmb6/Azin1/Smox
R-MMU-180786	Extension of Telomeres	-1.82233	0.0205187	Rfc4/Gar1/Ppp6c/Chtf18/Blm/Rfc1/Rfc5/Pola2/Wrap53/Prim1/Cdk2/Lig1/Dscc1/Ccna2/Pcna/Pif1
R-MMU-1234176	Oxygen-dependent proline hydroxylation of Hypoxia-inducible Factor Alpha	-1.81777	0.0205187	Psmc6/Psmd13/Psmd3/Psme2/Rbx1/Psmb2/Vhl/Psmd7/Psma2/Psmc3/Psma5/Psmc4/Psmd14/Psmc2/Ube2d2a/Psma4/Wtip/Psmb7/Psmb5/Psma1/Psma3/Psmc5/Psmb4/Psmb6/Ube2d3/Hif1a/Eloc
R-MMU-8854518	AURKA Activation by TPX2	-1.81333	0.0205187	Haus1/Tubb5/Csnk1e/Ninl/Pafah1b1/Hsp90aa1/Mapre1/Plk4/Plk1/Ywhae/Tpx2/Tubb4b/Tubg1/Cdk1/Nek2/Hmmr/Aurka/Tuba1a
R-MMU-349425	Autodegradation of the E3 ubiquitin ligase COP1	-1.79914	0.0205187	Psmd12/Psmc6/Psmd13/Psmd3/Psme2/Trp53/Psmb2/Psmd7/Psma2/Psmc3/Psma5/Psmc4/Psmd14/Psmc2/Psma4/Psmb7/Psmb5/Psma1/Psma3/Psmc5/Psmb4/Psmb6
R-MMU-5610787	Hedgehog 'off' state	-1.79702	0.0205187	Gpr161/Psmc6/Psmd13/Psmd3/Psme2/Adcy3/Rbx1/Psmb2/Wdr35/Tubb2a/Psmd7/Psma2/Psmc3/Psma5/Psmc4/Psmd14/Psmc2/Psma4/Prkar1a/Adcy8/Psmb7/Psmb5/Psma1/Psma3/Psmc5/Psmb4/Tuba1c/Psmb6/Smo/Tuba1b/Numb/Tubb4b/Tubb2b/Tuba1a/Adcy6
R-MMU-68827	CDT1 association with the CDC6:ORC:origin complex	-1.79489	0.0205187	Cdc6/Psmc1/Psmd12/Psmc6/Psmd13/Psmd3/Psme2/Psmb2/Cdt1/Gmnn/Psmd7/Psma2/Psmc3/Psma5/Psmc4/Psmd14/Psmc2/Psma4/Psmb7/Psmb5/Psma1/Psma3/Psmc5/Psmb4/Psmb6
R-MMU-69473	G2/M DNA damage checkpoint	-1.78513	0.0205187	Rmi2/H4c11/Brip1/Wee1/Rfc4/Brca1/H2bu2/Rnf168/H2bc4/H2bc3/Trp53/Topbp1/Blm/Ywhah/Rfc5/H2bc7/Ube2n/Sumo1/Rad9b/Rad9a/Exo1/Chek1/Ywhae/Ywhaz/Cdk1/H2ax/Ccnb1/H2bc11/Cdc25c
R-MMU-1236978	Cross-presentation of soluble exogenous antigens (endosomes)	-1.78395	0.0205187	Psmd12/Psmc6/Psmd13/Psmd3/Psme2/Psmb2/Psmd7/Psma2/Psmc3/Psma5/Psmc4/Psmd14/Psmc2/Psma4/Psmb7/Psmb5/Psma1/Psma3/Psmc5/Psmb4/Psmb6/Mrc2
R-MMU-69541	Stabilization of p53	-1.77624	0.0269703	Mdm2/Psmc1/Psmd12/Psmc6/Psmd13/Psmd3/Psme2/Trp53/Psmb2/Psmd7/Psma2/Psmc3/Psma5/Psmc4/Psmd14/Psmc2/Psma4/Psmb7/Psmb5/Psma1/Psma3/Psmc5/Psmb4/Psmb6
R-MMU-437239	Recycling pathway of L1	-1.77517	0.0377346	Dnm3/Ap2s1/Tubb2a/Cltc/Tuba1c/Actg1/Actb/Ap2m1/Tuba1b/Numb/Tubb4b/Dpysl2/Tubb2b/Tuba1a
R-MMU-1234174	Cellular response to hypoxia	-1.76648	0.0205187	Psmc6/Psmd13/Psmd3/Psme2/Rbx1/Psmb2/Vhl/Psmd7/Psma2/Psmc3/Psma5/Psmc4/Psmd14/Psmc2/Ube2d2a/Psma4/Wtip/Psmb7/Psmb5/Psma1/Psma3/Psmc5/Psmb4/Psmb6/Ube2d3/Hif1a/Eloc
R-MMU-194315	Signaling by Rho GTPases	-1.76151	0.0205187	Ctnnb1/Rock2/Myo9a/Arhgef39/Rhoh/Rhpn1/B9d2/Chn1/Pkn2/Rhoq/Cenpm/Evl/Incenp/Rhoa/Srf/Rhoj/Pfn1/Rhob/Rac3/Tubb2a/Ppp2ca/Depdc1b/Ywhah/Cenpf/Arhgap25/Pmf1/Ktn1/Zwint/Pkn3/Mapk11/Ska1/Calm2/Rangap1/Clip1/Diaph3/Cenpp/Tax1bp3/Cenps/Arpc4/Tuba1c/Cenpt/Kif14/Cyfip1/Iqgap3/Ppp1cc/Ndc80/Ppp2r1b/Actg1/Cenpe/Arhgap29/Pafah1b1/Plekhg2/Cdca8/Sec13/Actb/Cit/Bub1/Mapre1/Arhgef5/Nuf2/Gna13/Myh10/Aurkb/Ptk2/Cenp…
R-MMU-5607764	CLEC7A (Dectin-1) signaling	-1.76067	0.0205187	Fbxw11/Psmd12/Map3k7/Psmc6/Psmd13/Psmd3/Psme2/Bcl10/Psmb2/Ppp3cb/Psmd7/Psma2/Psmc3/Psma5/Psmc4/Psmd14/Psmc2/Ube2d2a/Psma4/Relb/Casp8/Calm2/Psmb7/Psmb5/Psma1/Psma3/Ube2m/Psmc5/Ube2n/Psmb4/Nfkb2/Psmb6/Rela/Uba3/Pycard
R-MMU-446652	Interleukin-1 family signaling	-1.75515	0.0205187	Psmc1/Il33/Il1a/Fbxw11/Nod1/Psmd12/Map3k7/Psmc6/Psmd13/Psmd3/Psme2/Rbx1/Sqstm1/Psmb2/Psmd7/Ager/Psma2/Psmc3/Psma5/Il1rn/Psmc4/Psmd14/Psmc2/Mapk8/Psma4/Psmb7/Psmb5/Psma1/Map3k8/Psma3/Psmc5/Ube2n/Psmb4/Nfkb2/Psmb6/Nkiras1/Myd88/Rela/Tnip2/Nfkbib/Hmgb1/Stat3
R-MMU-2565942	Regulation of PLK1 Activity at G2/M Transition	-1.75323	0.0205187	Haus1/Tubb5/Csnk1e/Ninl/Pafah1b1/Hsp90aa1/Mapre1/Plk4/Plk1/Ywhae/Tubb4b/Bora/Tubg1/Cdk1/Nek2/Ccnb1/Aurka/Tuba1a/Ccnb2
R-MMU-9020702	Interleukin-1 signaling	-1.753	0.0205187	Psmc1/Il1a/Fbxw11/Nod1/Psmd12/Map3k7/Psmc6/Psmd13/Psmd3/Psme2/Rbx1/Sqstm1/Psmb2/Psmd7/Ager/Psma2/Psmc3/Psma5/Il1rn/Psmc4/Psmd14/Psmc2/Psma4/Psmb7/Psmb5/Psma1/Map3k8/Psma3/Psmc5/Ube2n/Psmb4/Nfkb2/Psmb6/Nkiras1/Myd88/Rela/Tnip2/Nfkbib/Hmgb1
R-MMU-189200	Cellular hexose transport	-1.75076	0.067491	Slc2a6/Slc2a1/Slc45a3/Slc2a10/Slc5a10
R-MMU-6804756	Regulation of TP53 Activity through Phosphorylation	-1.7404	0.0205187	Trp53/Topbp1/Blm/Rfc5/Mapk11/Taf13/Cdk2/Rad9b/Rad9a/Exo1/Taf7/Prkab2/Aurkb/Chek1/Tpx2/Ccna2/Taf15/Dyrk2/Aurka/Cdk5r1
R-MMU-4641258	Degradation of DVL	-1.73217	0.0367293	Psma7/Klhl12/Psmd6/Ubc/Psmc1/Psmd12/Psmc6/Psmd13/Psmd3/Psme2/Rbx1/Psmb2/Psmd7/Psma2/Psmc3/Psma5/Psmc4/Psmd14/Psmc2/Psma4/Psmb7/Psmb5/Psma1/Psma3/Dact1/Psmc5/Psmb4/Psmb6
R-MMU-202427	Phosphorylation of CD3 and TCR zeta chains	1.73153	0.0509794	H2-Eb2/Ptpn22/Ptprc/Cd3g/Cd4
R-MMU-3928662	EPHB-mediated forward signaling	-1.7268	0.0459257	Arpc1a/Ephb2/Actr2/Rock2/Rhoa/Sdc2/Ephb6/Arpc4/Actg1/Actb/Ptk2/Yes1/Kalrn/Wasl/Ephb3/Efnb2
R-MMU-75153	Apoptotic execution phase	-1.72457	0.0459257	Casp7/Ctnnb1/H1f5/Lmnb1/H1f3/Casp8/Clspn/Kpnb1/H1f1/Dbnl/Ptk2/Ocln/Hmgb1/Prkcq/Hmgb2/Satb1
R-MMU-380320	Recruitment of NuMA to mitotic centrosomes	-1.72404	0.0269703	Tubgcp2/Mzt2/Mzt1/Tubb2a/Sdccag8/Haus1/Tubgcp5/Tubb5/Csnk1e/Ninl/Tuba1c/Pafah1b1/Hsp90aa1/Mapre1/Plk4/Plk1/Ywhae/Tuba1b/Tubb4b/Tubg1/Cdk1/Nek2/Tubb2b/Tuba1a
R-MMU-4608870	Asymmetric localization of PCP proteins	-1.70405	0.0367293	Psmd12/Fzd3/Psmc6/Fzd5/Psmd13/Psmd3/Psme2/Psmb2/Psmd7/Psma2/Psmc3/Psma5/Psmc4/Psmd14/Psmc2/Psma4/Psmb7/Psmb5/Psma1/Psma3/Psmc5/Psmb4/Psmb6/Fzd8/Fzd4
R-MMU-1442490	Collagen degradation	-1.70127	0.0459257	Furin/Mmp10/Col18a1/Col3a1/Col7a1/Col1a2/Mmp2/Col11a2/Ctsb/Col12a1/Mmp12/Col5a2/Col5a1/Ctsd/Phykpl/Mmp11/Mmp15/Ctsl
R-MMU-606279	Deposition of new CENPA-containing nucleosomes at the centromere	-1.69829	0.0269703	H2bu2/Cenpm/H2ac23/H2bc4/H2bc3/Smarca5/H2bc7/Cenpp/Cenps/Cenpt/Rbbp4/Oip5/Cenpn/H2az1/H2az2/Cenph/Cenpa/Cenpq/Itgb3bp/H2ax/H2bc11
R-MMU-774815	Nucleosome assembly	-1.69829	0.0269703	H2bu2/Cenpm/H2ac23/H2bc4/H2bc3/Smarca5/H2bc7/Cenpp/Cenps/Cenpt/Rbbp4/Oip5/Cenpn/H2az1/H2az2/Cenph/Cenpa/Cenpq/Itgb3bp/H2ax/H2bc11
R-MMU-4615885	SUMOylation of DNA replication proteins	-1.69759	0.0459257	Ndc1/Incenp/Nup62/Nup153/Nup54/Top1/Rangap1/Sumo1/Cdca8/Nup50/Top2a/Aurkb/Pcna/Birc5
R-MMU-192105	Synthesis of bile acids and bile salts	1.69742	0.0739223	Osbpl3/Cyp27a1/Ncoa1/Hsd3b7/Ncoa2
R-MMU-186763	Downstream signal transduction	-1.6972	0.0595429	Bcar1/Pdgfa/Pik3r1/Pdgfrb/Crk/Kras/Pdgfra/Stat3/Plcg1
R-MMU-5693607	Processing of DNA double-strand break ends	-1.69681	0.0269703	Rmi2/H4c11/Ppp4c/Brip1/Rfc4/Brca1/H2bu2/Rnf168/H2bc4/H2bc3/Topbp1/Tipin/Blm/Rfc5/H2bc7/Ube2n/Clspn/Sumo1/Cdk2/Rad9b/Rad9a/Exo1/Ppp4r2/Chek1/Ccna2/Timeless/H2ax/H2bc11
R-MMU-190840	Microtubule-dependent trafficking of connexons from Golgi to the plasma membrane	-1.6967	0.0721366	Tubb2a/Tuba1c/Tuba1b/Tubb4b/Tubb2b/Tuba1a
R-MMU-201681	TCF dependent signaling in response to WNT	-1.69105	0.0205187	Tle3/Kremen1/Psmd12/Ctnnb1/Frat1/Psmc6/Sox2/Fzd5/Cav1/Psmd13/Psmd3/Psme2/Rbx1/Psmb2/Ppp2ca/Psmd7/Psma2/Psmc3/Psma5/Psmc4/Psmd14/Psmc2/Psma4/Csnk1e/Hdac1/Psmb7/Psmb5/Psma1/Psma3/Dact1/Psmc5/Psmb4/Bcl9l/Psmb6/Ppp2r1b/Sox4/Ppp2cb/Fzd8/Ywhaz/Sox13/Ryk/Tle2/Fzd4
R-MMU-195253	Degradation of beta-catenin by the destruction complex	-1.68939	0.0270401	Psmc1/Tle3/Psmd12/Ctnnb1/Frat1/Psmc6/Psmd13/Psmd3/Psme2/Rbx1/Psmb2/Ppp2ca/Psmd7/Psma2/Psmc3/Psma5/Zranb1/Psmc4/Psmd14/Psmc2/Psma4/Psmb7/Psmb5/Psma1/Psma3/Psmc5/Psmb4/Psmb6/Ppp2r1b/Ppp2cb/Tle2
R-MMU-3000157	Laminin interactions	-1.68626	0.0595429	Col18a1/Col7a1/Lamc3/Lama5/Itga3/Hspg2/Lamb1/Lamb2/Nid2
R-MMU-5663213	RHO GTPases Activate WASPs and WAVEs	-1.68605	0.0459257	Cdc42/Nck1/Arpc1a/Actr2/Arpc4/Cyfip1/Actg1/Actb/Ptk2/Wasl
R-MMU-1169091	Activation of NF-kappaB in B cells	-1.68337	0.0509794	Fbxw11/Psmd12/Psmc6/Psmd13/Psmd3/Psme2/Bcl10/Psmb2/Psmd7/Psma2/Psmc3/Psma5/Nfkbie/Psmc4/Psmd14/Psmc2/Psma4/Psmb7/Psmb5/Psma1/Psma3/Psmc5/Psmb4/Psmb6/Rela/Nfkbib
R-MMU-69656	Cyclin A:Cdk2-associated events at S phase entry	-1.68296	0.0269703	Psmc1/Cdc25b/Wee1/Cdc25a/Psmd12/Psmc6/Psmd13/Psmd3/Psme2/Fzr1/Psmb2/Psmd7/Psma2/Ccne1/Psmc3/Psma5/Psmc4/Psmd14/Psmc2/Psma4/Psmb7/Psmb5/Psma1/Psma3/Psmc5/Psmb4/Cdk2/Psmb6/Cks1b/Ccne2/Ccna2/Cdkn1c
R-MMU-190828	Gap junction trafficking	-1.67804	0.0595429	Tubb2a/Cltc/Tuba1c/Actg1/Actb/Ap2m1/Tuba1b/Tubb4b/Tubb2b/Tuba1a
R-MMU-5625740	RHO GTPases activate PKNs	-1.67567	0.0459257	Pkn2/Rhoa/Rhob/Ywhah/Pkn3/Ywhae/Ywhaz/Rhoc/Cdc25c
R-MMU-157579	Telomere Maintenance	-1.67093	0.0269703	Rfc4/H2bu2/Gar1/H2ac23/Ppp6c/H2bc4/H2bc3/Chtf18/Blm/H3f3b/Rfc1/Rfc5/Pola2/H2bc7/Wrap53/Prim1/Cdk2/Lig1/H2az1/Dscc1/H2az2/Ccna2/Pcna/H2ax/H2bc11/Pif1
R-MMU-400451	Free fatty acids regulate insulin secretion	1.66603	0.0875448	Cd36/Acsl3/Plcb2/Plcb1/Gnaq
R-MMU-69202	Cyclin E associated events during G1/S transition	-1.66242	0.0367293	Wee1/Cdc25a/Psmd12/Psmc6/Psmd13/Psmd3/Psme2/Psmb2/Psmd7/Psma2/Ccne1/Psmc3/Psma5/Psmc4/Psmd14/Psmc2/Psma4/Psmb7/Psmb5/Psma1/Psma3/Psmc5/Psmb4/Cdk2/Psmb6/Cks1b/Ccne2/Ccna2/Cdkn1c
R-MMU-418592	ADP signalling through P2Y purinoceptor 1	1.66042	0.0739223	Gng2/P2ry1/Gngt2/Src/Mapk14/Gng8/Gnaq
R-MMU-5693532	DNA Double-Strand Break Repair	-1.65737	0.0205187	Rfc4/Brca1/H2bu2/Rnf168/Polq/Rad51b/Xrcc4/H2bc4/H2bc3/Pole2/Trp53/Topbp1/Tipin/Blm/Xrcc3/Rfc1/Rfc5/Kpna2/Rad51c/Mapk8/Smarca5/H2bc7/Rad51ap1/Ube2n/Clspn/Sumo1/Cdk2/Eme1/Rad9b/Apbb1/Rad9a/Exo1/Brca2/Ppp4r2/Chek1/Eya4/Pole/Ccna2/Xrcc5/Pcna/Timeless/H2ax/H2bc11
R-MMU-5610785	GLI3 is processed to GLI3R by the proteasome	-1.65517	0.0509794	Psmd12/Psmc6/Psmd13/Psmd3/Psme2/Rbx1/Psmb2/Psmd7/Psma2/Psmc3/Psma5/Psmc4/Psmd14/Psmc2/Psma4/Psmb7/Psmb5/Psma1/Psma3/Psmc5/Psmb4/Psmb6
R-MMU-114508	Effects of PIP2 hydrolysis	-1.65226	0.0593921	Abhd12/Abhd6/Daglb/Prkcq/Prkce/Mgll
R-MMU-2028269	Signaling by Hippo	-1.6493	0.0595429	Amotl2/Nphp4/Lats1/Amotl1/Ywhae/Mob1b
R-MMU-5693567	HDR through Homologous Recombination (HRR) or Single Strand Annealing (SSA)	-1.64661	0.0269703	Ube2v2/Ubc/Pold1/Rfc2/Rmi2/H4c11/Ppp4c/Brip1/Rfc4/Brca1/H2bu2/Rnf168/Rad51b/H2bc4/H2bc3/Pole2/Topbp1/Tipin/Blm/Xrcc3/Rfc1/Rfc5/Rad51c/H2bc7/Rad51ap1/Ube2n/Clspn/Sumo1/Cdk2/Eme1/Rad9b/Rad9a/Exo1/Brca2/Ppp4r2/Chek1/Pole/Ccna2/Pcna/Timeless/H2ax/H2bc11
R-MMU-9668328	Sealing of the nuclear envelope (NE) by ESCRT-III	-1.64583	0.0667311	Tubb2a/Tuba1c/Chmp6/Tuba1b/Tubb4b/Tubb2b/Tuba1a
R-MMU-8875878	MET promotes cell motility	-1.64296	0.0667311	Col1a2/Lamc3/Col11a2/Lama5/Rap1a/Itga3/Col5a2/Col5a1/Lamb1/Ptk2/Crk/Rap1b/Gab1/Lamb2
R-MMU-5693579	Homologous DNA Pairing and Strand Exchange	-1.64208	0.0667311	Rfc2/Rmi2/Brip1/Rfc4/Brca1/Rad51b/Topbp1/Blm/Xrcc3/Rfc5/Rad51c/Rad51ap1/Rad9b/Rad9a/Exo1/Brca2/Chek1
R-MMU-2871837	FCERI mediated NF-kB activation	-1.64193	0.0367293	Fbxw11/Psmd12/Map3k7/Psmc6/Psmd13/Psmd3/Psme2/Bcl10/Psmb2/Psmd7/Psma2/Psmc3/Psma5/Psmc4/Psmd14/Psmc2/Ube2d2a/Psma4/Psmb7/Psmb5/Psma1/Psma3/Psmc5/Ube2n/Psmb4/Psmb6/Rela/Prkcq
R-MMU-5693538	Homology Directed Repair	-1.6346	0.0359191	Ube2v2/Ubc/Pold1/Rfc2/Rmi2/H4c11/Ppp4c/Brip1/Rfc4/Brca1/H2bu2/Rnf168/Polq/Rad51b/H2bc4/H2bc3/Pole2/Topbp1/Tipin/Blm/Xrcc3/Rfc1/Rfc5/Rad51c/H2bc7/Rad51ap1/Ube2n/Clspn/Sumo1/Cdk2/Eme1/Rad9b/Rad9a/Exo1/Brca2/Ppp4r2/Chek1/Pole/Ccna2/Pcna/Timeless/H2ax/H2bc11
R-MMU-8939236	RUNX1 regulates transcription of genes involved in differentiation of HSCs	-1.63085	0.0646567	Gata2/Psmd12/Psmc6/Psmd13/Psmd3/Psme2/Lmo2/Psmb2/Psmd7/Psma2/Psmc3/Psma5/Psmc4/Psmd14/Psmc2/Psma4/Psmb7/Psmb5/Psma1/Psma3/Psmc5/Psmb4/Psmb6/Tal1
R-MMU-1168372	Downstream signaling events of B Cell Receptor (BCR)	-1.63035	0.0370539	Fbxw11/Psmd12/Psmc6/Psmd13/Psmd3/Psme2/Bcl10/Psmb2/Ppp3cb/Psmd7/Psma2/Psmc3/Psma5/Nfkbie/Psmc4/Psmd14/Psmc2/Psma4/Calm2/Psmb7/Psmb5/Rasgrp3/Psma1/Psma3/Psmc5/Psmb4/Psmb6/Rela/Nfkbib/Kras
R-MMU-193368	Synthesis of bile acids and bile salts via 7alpha-hydroxycholesterol	1.62883	0.0877872	Cyp27a1/Ncoa1/Hsd3b7/Ncoa2
R-MMU-72203	Processing of Capped Intron-Containing Pre-mRNA	-1.62806	0.0205187	Polr2k/Srrm1/Prpf40a/Aaas/U2af1/Pcbp1/Ccar1/Sf3b3/Ranbp2/Snrpa1/Thoc7/Nxt1/Cwc15/Hnrnpm/Srsf2/Plrg1/Polr2i/Thoc3/Ncbp1/Magoh/Nup93/Puf60/Poldip3/Hnrnpf/Thoc1/Rnps1/Lsm4/Eif4e/Hnrnpr/Mettl3/Ndc1/Phf5a/Snrpe/Snrnp25/Nup62/Eif4a3/Prcc/Lsm2/Slbp/Hnrnpu/Hnrnpa1/Polr2l/Hnrnpa3/Prpf38a/Zcrb1/Sf3b6/Lsm7/Polr2h/Ddx42/Zc3h11a/Srsf9/Nup153/Cwc25/Lsm8/Srsf3/Snrpa/Pcf11/Chtop/Rbm8a/Elavl1/Smndc1/Hnrnph1/Fyttd…
R-MMU-8878166	Transcriptional regulation by RUNX2	-1.61932	0.0591351	Psmd12/Stub1/Psmc6/Smad1/Psmd13/Psmd3/Psme2/Rbx1/Psmb2/Psmd7/Psma2/Psmc3/Psma5/Psmc4/Psmd14/Psmc2/Psma4/Psmb7/Psmb5/Psma1/Psma3/Psmc5/Psmb4/Psmb6/Cdk1/Ccnb1
R-MMU-8939902	Regulation of RUNX2 expression and activity	-1.619	0.0509794	Psmd12/Stub1/Psmc6/Psmd13/Psmd3/Psme2/Rbx1/Psmb2/Psmd7/Psma2/Psmc3/Psma5/Psmc4/Psmd14/Psmc2/Psma4/Psmb7/Psmb5/Psma1/Psma3/Psmc5/Psmb4/Psmb6
R-MMU-2142691	Synthesis of Leukotrienes (LT) and Eoxins (EX)	1.61438	0.0894088	Cyp4f16/Dpep2/Cyp4f18/Dpep3/Alox5/Abcc1/Alox5ap/Ggt1/Lta4h
R-MMU-1606322	ZBP1(DAI) mediated induction of type I IFNs	-1.61255	0.0893915	Nfkb2/Nkiras1/Myd88/Rela/Nfkbib
R-MMU-190872	Transport of connexons to the plasma membrane	-1.6114	0.0819443	Tubb2a/Tuba1c/Tuba1b/Tubb4b/Tubb2b/Tuba1a
R-MMU-1538133	G0 and Early G1	-1.60808	0.0819443	Ccne1/Rbl1/Hdac1/Cdk2/Rbbp4/Ccne2/Ccna2
R-MMU-8953897	Cellular responses to external stimuli	-1.60624	0.0205187	H2bu2/Dnajc2/H1f5/Atp6v1d/Psmc6/Erf/Camk2b/Nup62/Psmd13/Psmd3/Psme2/H2ac23/Lmnb1/Fzr1/H2bc4/H2bc3/Rbx1/Trp53/Psmb2/Castor2/Vhl/Tubb2a/Cryab/Psmd7/Ubn1/Psma2/Ccne1/Psmc3/Psma5/Nup153/Gstp2/Txnrd1/Ube2s/Slc38a9/Psmc4/Psmd14/Ptges3/Psmc2/Ube2d2a/Mapk8/H1f3/Mapk11/Psma4/Wtip/Nup54/Psmb7/Psmb5/Dctn4/Psma1/H2bc7/Psma3/Tnik/Capza2/Psmc5/Hsbp1/Psmb4/Cdk2/Map4k4/Prdx2/H1f1/Cdc27/Tuba1c/Psmb6/Rbbp4/Ube2d3/…
R-MMU-8941858	Regulation of RUNX3 expression and activity	-1.60266	0.0744665	Mdm2/Psmc1/Psmd12/Psmc6/Psmd13/Psmd3/Psme2/Psmb2/Psmd7/Tgfb1/Psma2/Psmc3/Psma5/Psmc4/Psmd14/Psmc2/Psma4/Psmb7/Psmb5/Psma1/Psma3/Psmc5/Psmb4/Psmb6
R-MMU-8951664	Neddylation	-1.60157	0.0267803	Psmc6/Cops4/Fbxo27/Psmd13/Psmd3/Fbxo30/Psme2/Commd4/Rbx1/Psmb2/Commd6/Vhl/Dcun1d3/Commd3/Psmd7/Psma2/Psmc3/Psma5/Rnf7/Fem1b/Cand1/Psmc4/Psmd14/Psmc2/Ube2d2a/Psma4/Lmo7/Psmb7/Psmb5/Psma1/Psma3/Ccnf/Fbxl3/Ube2m/Cul7/Ube2f/Psmc5/Socs3/Psmb4/Asb2/Kctd6/Psmb6/Ube2d3/Hif1a/Ubxn7/Wsb1/Spsb1/Ccdc8/Uba3/Eloc/Fbxl22/Fbxo17/Cops3/Dtl/Birc5
R-MMU-72172	mRNA Splicing	-1.60141	0.0267803	Phf5a/Snrpe/Snrnp25/Eif4a3/Prcc/Lsm2/Hnrnpu/Hnrnpa1/Polr2l/Hnrnpa3/Prpf38a/Zcrb1/Sf3b6/Lsm7/Polr2h/Ddx42/Srsf9/Cwc25/Lsm8/Srsf3/Snrpa/Pcf11/Rbm8a/Elavl1/Smndc1/Hnrnph1/Rbmxl1/Tra2b/Hnrnpc/Snu13/Hnrnpl/Srsf6/Ppil1/Srsf1/Bud31/Srsf11/Srsf5/Snrpc/Hnrnpd/Cstf3/Hnrnpa0/Lsm6/Snrnp70/Alyref/Hnrnpa2b1/Ppih/Hnrnpk/Fus
R-MMU-69190	DNA strand elongation	-1.60082	0.0598652	Pold1/Rfc2/Rfc4/Rfc1/Rfc5/Pola2/Prim1/Lig1/Gins2/Gins1/Pcna
R-MMU-174417	Telomere C-strand (Lagging Strand) Synthesis	-1.59798	0.077799	Pold1/Rfc2/Rfc4/Chtf18/Blm/Rfc1/Rfc5/Pola2/Prim1/Lig1/Dscc1/Pcna
R-MMU-72163	mRNA Splicing - Major Pathway	-1.59185	0.0267803	Phf5a/Snrpe/Eif4a3/Prcc/Lsm2/Hnrnpu/Hnrnpa1/Polr2l/Hnrnpa3/Prpf38a/Sf3b6/Lsm7/Polr2h/Ddx42/Srsf9/Cwc25/Lsm8/Srsf3/Snrpa/Pcf11/Rbm8a/Elavl1/Smndc1/Hnrnph1/Rbmxl1/Tra2b/Hnrnpc/Snu13/Hnrnpl/Srsf6/Ppil1/Srsf1/Bud31/Srsf11/Srsf5/Snrpc/Hnrnpd/Cstf3/Hnrnpa0/Lsm6/Snrnp70/Alyref/Hnrnpa2b1/Ppih/Hnrnpk/Fus
R-MMU-4641257	Degradation of AXIN	-1.5905	0.0700672	Psmd12/Psmc6/Psmd13/Psmd3/Psme2/Psmb2/Psmd7/Psma2/Psmc3/Psma5/Psmc4/Psmd14/Psmc2/Psma4/Psmb7/Psmb5/Psma1/Psma3/Psmc5/Psmb4/Psmb6
R-MMU-6811442	Intra-Golgi and retrograde Golgi-to-ER traffic	-1.59043	0.0267803	Dctn4/Bnip1/Napa/Galnt2/Agpat3/Capza2/Rab1a/Kdelr3/Arf4/Tuba1c/Kif19a/Sec22b/Cenpe/Pafah1b1/Kif11/Kif22/Tuba1b/Racgap1/Kif18a/Pafah1b3/Kif23/Kif15/Tubb4b/Kifc1/Vamp3/Kif20a/Kif2c/Kdelr2/Scoc/Ykt6/Klc3/Tubb2b/Tuba1a
R-MMU-8852135	Protein ubiquitination	-1.59	0.0509794	Ube2w/Rtf1/Otulin/Ube2v2/Ube2g2/Ubc/Ube2z/Prkdc/Ube2t/Ube2e3/Usp5/Rnf152/Ube2k/H2bc4/Bcl10/H2bc3/Ube2l3/Paf1/Ube2s/Ube2h/Ube2d2a/H2bc7/Ube2n/Rad18/Ube2d3/Pcna/H2bc11/Ube2c
R-MMU-380259	Loss of Nlp from mitotic centrosomes	-1.58818	0.0450101	Haus1/Tubb5/Csnk1e/Ninl/Pafah1b1/Hsp90aa1/Mapre1/Plk4/Plk1/Ywhae/Tubb4b/Tubg1/Cdk1/Nek2/Tuba1a
R-MMU-380284	Loss of proteins required for interphase microtubule organization from the centrosome	-1.58818	0.0450101	Haus1/Tubb5/Csnk1e/Ninl/Pafah1b1/Hsp90aa1/Mapre1/Plk4/Plk1/Ywhae/Tubb4b/Tubg1/Cdk1/Nek2/Tuba1a
R-MMU-2262752	Cellular responses to stress	-1.58388	0.0205187	H2bu2/Dnajc2/H1f5/Atp6v1d/Psmc6/Erf/Camk2b/Nup62/Psmd13/Psmd3/Psme2/H2ac23/Lmnb1/Fzr1/H2bc4/H2bc3/Rbx1/Trp53/Psmb2/Castor2/Vhl/Tubb2a/Cryab/Psmd7/Ubn1/Psma2/Ccne1/Psmc3/Psma5/Nup153/Gstp2/Txnrd1/Ube2s/Slc38a9/Psmc4/Psmd14/Ptges3/Psmc2/Ube2d2a/Mapk8/H1f3/Mapk11/Psma4/Wtip/Nup54/Psmb7/Psmb5/Dctn4/Psma1/H2bc7/Psma3/Tnik/Capza2/Psmc5/Hsbp1/Psmb4/Cdk2/Map4k4/Prdx2/H1f1/Cdc27/Tuba1c/Psmb6/Rbbp4/Ube2d3/…
R-MMU-373760	L1CAM interactions	-1.58311	0.0698231	Dnm3/Ap2s1/Tubb2a/Cltc/Tuba1c/Actg1/Actb/Ap2m1/Tuba1b/Numb/Tubb4b/Itga5/Vav2/Dpysl2/Tubb2b/Itgb3/Tuba1a
R-MMU-186797	Signaling by PDGF	-1.58222	0.0703308	Crkl/Col6a5/Col6a1/Nck1/Pik3r2/Hras/Col2a1/Pdgfb/Col6a2/Col9a3/Furin/Ptpn12/Col3a1/Bcar1/Col5a2/Pdgfa/Pik3r1/Col5a1/Pdgfrb/Crk/Thbs2/Kras/Pdgfra/Stat3/Plcg1
R-MMU-2132295	MHC class II antigen presentation	-1.58216	0.0437136	4930486L24Rik/Kif18b/Dnm3/Ap2s1/Tubb2a/Ctsf/Sec23a/Cltc/Ctsb/Dctn4/Capza2/Tuba1c/Kif19a/Cenpe/Sec13/Ctsd/Actr1b/Kif11/Ap2m1/Kif22/Tuba1b/Racgap1/Lgmn/Kif18a/Sar1b/Kif23/Kif15/Tubb4b/Kifc1/Sec24a/Kif20a/Kif2c/Klc3/Tubb2b/Tuba1a/Ctsl
R-MMU-6806834	Signaling by MET	-1.58208	0.0646567	Arf6/Col1a2/Lamc3/Col11a2/Lama5/Rap1a/Itga3/Ranbp10/Col5a2/Sh3gl1/Pik3r1/Col5a1/Lamb1/Ptk2/Crk/Rap1b/Kras/Stat3/Hpn/Gab1/Lamb2
R-MMU-210991	Basigin interactions	-1.58062	0.0672283	Slc7a5/Atp1b1/Slc7a7/Cav1/Slc3a2/Itga3/Slc7a8/Slc7a6/Slc16a3/Atp1b3/Bsg/Slc16a1
R-MMU-2559583	Cellular Senescence	-1.57898	0.0350531	H2ac23/Lmnb1/Fzr1/H2bc4/H2bc3/Trp53/Ubn1/Ccne1/Ube2s/Mapk8/H1f3/Mapk11/H2bc7/Tnik/Cdk2/Map4k4/H1f1/Cdc27/Rbbp4/Map2k3/Anapc7/Mapkapk2/Ezh2/H2az1/Anapc15/H2az2/Ccne2/Ccna2/Kdm6b/Ets1/Cdkn1c/H2ax/H2bc11/Hmga2/Ube2c
R-MMU-75815	Ubiquitin-dependent degradation of Cyclin D	-1.57843	0.0770478	Psmd12/Psmc6/Psmd13/Psmd3/Psme2/Psmb2/Psmd7/Psma2/Psmc3/Psma5/Psmc4/Psmd14/Psmc2/Psma4/Psmb7/Psmb5/Psma1/Psma3/Psmc5/Psmb4/Psmb6
R-MMU-1428517	The citric acid (TCA) cycle and respiratory electron transport	-1.57808	0.0356504	Dlst/Ndufa2/Me3/Ndufb3/Uqcr10/Ndufa13/Ndufa8/Ndufs6/Pdhb/Atp5e/Ndufb9/Ndufb8/Atp5j/Ndufb5/Cycs/Ndufb7/Sdhb/Ndufv2/Ndufb2/Ndufs1/Uqcrq/Ppard/Etfdh/Ndufs4/Dld/Etfa/Suclg1/Idh2/Atp5pb/Atp5j2/Coq10b/Ucp1/Pdk4/Pdk1/Suclg2/Ndufs8/Etfb/Ldha/Slc16a3/Pdhx/Ndufa9/Bsg/Atp5g3/Ndufc1/Ldhb/Atp5l/Slc16a1
R-MMU-163200	Respiratory electron transport, ATP synthesis by chemiosmotic coupling, and heat production by uncoupling proteins.	-1.57747	0.0509794	Ndufa2/Ndufb3/Uqcr10/Ndufa13/Ndufa8/Ndufs6/Atp5e/Ndufb9/Ndufb8/Atp5j/Ndufb5/Cycs/Ndufb7/Ndufv2/Ndufb2/Ndufs1/Uqcrq/Etfdh/Ndufs4/Etfa/Atp5pb/Atp5j2/Coq10b/Ucp1/Ndufs8/Etfb/Ndufa9/Atp5g3/Ndufc1/Atp5l
R-MMU-5358346	Hedgehog ligand biogenesis	-1.57553	0.0743154	Psmc1/P4hb/Psmd12/Psmc6/Psmd13/Psmd3/Psme2/Psmb2/Psmd7/Psma2/Psmc3/Psma5/Psmc4/Psmd14/Psmc2/Psma4/Psmb7/Psmb5/Psma1/Psma3/Psmc5/Psmb4/Psmb6
R-MMU-2990846	SUMOylation	-1.57461	0.0269369	Zfp131/Ndc1/Brca1/Phc1/Mitf/Rnf168/Incenp/Nup62/Xrcc4/Sae1/Vhl/Tdg/Blm/Rad21/Nup153/Hdac1/Nup54/Top1/Rangap1/Hnrnpc/Thra/Nop58/Sumo1/Nsmce3/Nfkb2/Eid3/Rela/Cdca8/Sec13/Nup50/Top2a/Aurkb/Rora/Pcna/Nsmce1/Hnrnpk/Birc5/Rnf2/Satb1
R-MMU-6794362	Protein-protein interactions at synapses	-1.57329	0.0703308	Gria1/Ptprf/Dlgap1/Shank1/Lrrtm2/Ppfibp2/Nrxn1/Ppfia4/Flot1/Ptprd/Dlgap4/Lrrc4b/Homer2/Lrfn1/Lrfn4/Dbnl/Ptprs/Dlg4/Lrfn3/Ppfia3/Nlgn2
R-MMU-6811436	COPI-independent Golgi-to-ER retrograde traffic	-1.57313	0.0734138	Dctn4/Galnt2/Agpat3/Capza2/Tuba1c/Pafah1b1/Tuba1b/Pafah1b3/Tubb4b/Tubb2b/Tuba1a
R-MMU-2682334	EPH-Ephrin signaling	-1.57004	0.0798333	Ephb6/Arpc4/Actg1/Epha1/Actb/Ptk2/Yes1/Kalrn/Wasl/Vav2/Ephb3/Efnb2
R-MMU-3108232	SUMO E3 ligases SUMOylate target proteins	-1.56965	0.0426582	Zfp131/Ndc1/Brca1/Phc1/Mitf/Rnf168/Incenp/Nup62/Xrcc4/Vhl/Tdg/Blm/Rad21/Nup153/Hdac1/Nup54/Top1/Rangap1/Hnrnpc/Thra/Nop58/Sumo1/Nsmce3/Nfkb2/Eid3/Rela/Cdca8/Sec13/Nup50/Top2a/Aurkb/Rora/Pcna/Nsmce1/Hnrnpk/Birc5/Rnf2/Satb1
R-MMU-5693616	Presynaptic phase of homologous DNA pairing and strand exchange	-1.56837	0.0785763	Rfc2/Rmi2/Brip1/Rfc4/Brca1/Rad51b/Topbp1/Blm/Rfc5/Rad51c/Rad9b/Rad9a/Exo1/Brca2/Chek1
R-MMU-450408	AUF1 (hnRNP D0) binds and destabilizes mRNA	-1.56785	0.0798333	Psmc6/Psmd13/Psmd3/Psme2/Psmb2/Psmd7/Psma2/Psmc3/Psma5/Psmc4/Psmd14/Psmc2/Psma4/Psmb7/Psmb5/Psma1/Psma3/Psmc5/Psmb4/Psmb6/Hnrnpd
R-MMU-380270	Recruitment of mitotic centrosome proteins and complexes	-1.56466	0.0509794	Cenpj/Tubgcp2/Mzt2/Mzt1/Sdccag8/Haus1/Tubgcp5/Tubb5/Csnk1e/Ninl/Pafah1b1/Hsp90aa1/Mapre1/Plk4/Plk1/Ywhae/Tubb4b/Tubg1/Cdk1/Nek2/Tuba1a
R-MMU-380287	Centrosome maturation	-1.56466	0.0509794	Cenpj/Tubgcp2/Mzt2/Mzt1/Sdccag8/Haus1/Tubgcp5/Tubb5/Csnk1e/Ninl/Pafah1b1/Hsp90aa1/Mapre1/Plk4/Plk1/Ywhae/Tubb4b/Tubg1/Cdk1/Nek2/Tuba1a
R-MMU-373076	Class A/1 (Rhodopsin-like receptors)	1.56195	0.0480586	P2ry14/Ffar2/C3/Gpr31b/Ccl5/Cxcr4/S1pr2/Ccl17/P2ry1/Cnr2/Gpr65/Cmklr1/Htr7/Ptgir/Penk/Gpr132/Anxa1/Fpr1/Gpr55/Gpr35/App/Drd1/Cysltr2/Ptger2/Pf4/Ccr7/Fpr2/Gnrh1/Cxcl1/Cxcl16/Gpr18/Ccl7/Plppr4/Ltb4r1/Cxcl13
R-MMU-5620912	Anchoring of the basal body to the plasma membrane	-1.56007	0.0693584	Nphp4/Haus1/Kif24/Mark4/Tubb5/Csnk1e/Ninl/Cep97/Rab3ip/Pafah1b1/Hsp90aa1/Mapre1/Cc2d2a/Plk4/Plk1/Ywhae/Tubb4b/Tubg1/Rab11a/Cdk1/Nek2/Tuba1a
R-MMU-2559586	DNA Damage/Telomere Stress Induced Senescence	-1.55476	0.0697061	H2bu2/H1f5/H2ac23/Lmnb1/H2bc4/H2bc3/Trp53/Ubn1/Ccne1/H1f3/H2bc7/Cdk2/H1f1/H2az1/H2az2/Ccne2/Ccna2/Cdkn1c/H2ax/H2bc11/Hmga2
R-MMU-8878159	Transcriptional regulation by RUNX3	-1.55387	0.0592085	Psmd12/Ctnnb1/Notch1/Psmc6/Maml3/Psmd13/Psmd3/Psme2/Trp53/Psmb2/Psmd7/Tgfb1/Psma2/Psmc3/Psma5/Psmc4/Psmd14/Psmc2/Psma4/Psmb7/Psmb5/Psma1/Psma3/Psmc5/Psmb4/Psmb6/Maml1/Kras/Tead3
R-MMU-190861	Gap junction assembly	-1.55113	0.0877872	Tubb2a/Tuba1c/Tuba1b/Tubb4b/Tubb2b/Tuba1a
R-MMU-171319	Telomere Extension By Telomerase	-1.55048	0.0877872	Gar1/Ppp6c/Wrap53/Cdk2/Ccna2/Pif1
R-MMU-73894	DNA Repair	-1.54632	0.0205187	Rfc4/Brca1/H2bu2/Cops4/Rnf168/Polq/Rad51b/Xrcc4/Usp10/H2ac23/Fanci/H2bc4/Fanca/H2bc3/Yy1/Polr2l/Rbx1/Pole2/Trp53/Topbp1/Tipin/Tdg/Blm/Hmgn1/Polr2h/Xrcc3/Ube2l6/Fancc/Actl6a/Rfc1/Rfc5/Kpna2/Rad51c/Mapk8/Smarca5/H2bc7/Cenps/Rad51ap1/Ube2n/Mcrs1/Clspn/Sumo1/Cdk2/Eme1/Rad9b/Apbb1/Msh6/Rad18/Rad9a/Exo1/Brca2/Ppp4r2/Actb/Lig1/Chek1/H2az1/H2az2/Eya4/Cops3/Pole/Neil3/Gtf2h2/Pclaf/Ung/Ccna2/Xrcc5/Pcna/Dtl…
R-MMU-3700989	Transcriptional Regulation by TP53	-1.5461	0.0267803	Rfc4/Sgk1/Brca1/Cenpj/Ccnt1/Nelfcd/Ppp1r13l/Mta2/Polr2l/Trp53/Topbp1/Blm/Ppp2ca/Polr2h/Ywhah/Ccne1/Cnot7/Txnrd1/Rfc5/Igfbp3/Slc38a9/Mapk11/Taf13/Hdac1/Cnot11/Cdk2/Prdx2/Rad9b/Rad9a/Rbbp4/Exo1/Taf7/Ppp2r1b/Chd4/Prkab2/Aurkb/Chek1/Ywhae/Ppp2cb/E2f8/Eloc/Ccne2/Tpx2/Gtf2h2/Sesn3/Ccna2/Ywhaz/Pcna/Cdk1/Cdkn1c/Taf15/Ccnb1/Dyrk2/Trp53bp2/Aurka/Cdc25c/Cdk5r1
R-MMU-211945	Phase I - Functionalization of compounds	1.54606	0.0644128	Paox/Cyp4f16/Cyp27a1/Cyp4f18/Cyp26a1/Fdx2/Ncoa1/Ncoa2/Ahr/Cyp51/Ephx1
R-MMU-983231	Factors involved in megakaryocyte development and platelet production	-1.5383	0.0509087	H3c2/Kif18b/Mafk/Tubb2a/Kdm1a/H3f3b/Dock6/Cbx5/Rad51c/Prkar1a/Hdac1/Capza2/Jmjd1c/Tuba1c/Kif19a/Cenpe/Sh2b2/Kif11/Kif22/Tuba1b/Racgap1/Kif18a/Kif23/Kif15/Tubb4b/Maff/Kifc1/Kif20a/Kif2c/Klc3/Tubb2b/Tuba1a
R-MMU-6807070	PTEN Regulation	-1.53638	0.0567078	Usp7/Lamtor3/Scmh1/Rheb/Psma7/Eed/Psmd6/Hdac2/Lamtor5/Ubc/Psmc1/Mbd3/Rragd/Bmi1/Psmd12/Stub1/Gatad2b/Phc1/Psmc6/Psmd13/Psmd3/Psme2/Mta2/Psmb2/Psmd7/Psma2/Psmc3/Psma5/Slc38a9/Psmc4/Psmd14/Psmc2/Psma4/Hdac1/Psmb7/Psmb5/Psma1/Psma3/Psmc5/Psmb4/Psmb6/Rbbp4/Chd4/Ezh2/Cbx6/Rnf2
R-MMU-422475	Axon guidance	-1.53484	0.0205187	Pfn1/Rhob/Dpysl5/Ntn1/Rras/Vldlr/Mmp2/Dnm3/Ap2s1/Tubb2a/Cltc/Cd72/Sdc2/Frs2/Mapk8/Mapk11/Col5a2/Ephb6/Arpc4/Tuba1c/Pik3r1/Col5a1/Actg1/Epha1/Hsp90aa1/Plxna4/Actb/Cxcl12/Ap2m1/Ptk2/Yes1/Unc5a/Tuba1b/Kalrn/Numb/Wasl/Kras/Tubb4b/Siah1a/Itga5/Prkcq/Vav2/Rhoc/Plcg1/Mapk12/Gab1/Dpysl2/Ephb3/Sema6d/Tubb2b/Itgb3/Tuba1a/Efnb2/Cdk5r1
R-MMU-1474244	Extracellular matrix organization	-1.53212	0.0348696	Col9a3/Pcolce/Furin/Mmp10/Loxl4/Ltbp4/Loxl1/Col18a1/Icam2/Col3a1/Plod2/Ltbp2/Icam4/Colgalt1/Col7a1/Col1a2/Lamc3/Tnc/4930486L24Rik/Itgae/Scube1/Vtn/Tnr/Mmp2/Col11a2/Lama5/Tgfb1/Sdc2/Itga3/Ltbp1/Ctsb/Mfap2/Col12a1/Capns2/Matn3/Colgalt2/Serpinh1/Hspg2/Klkb1/Mmp12/Col5a2/Cd151/Pdgfa/Col5a1/Bsg/Lamb1/Ctsd/Loxl3/Sparc/Icam1/Adamts4/Phykpl/Itga5/Efemp2/Bmp1/Mmp11/Plod1/Jam3/Itgb3/Jam2/Lamb2/Mmp15/Pecam1…
R-MMU-500792	GPCR ligand binding	1.52749	0.0493767	P2ry14/Ffar2/C3/Gpr31b/Ccl5/Gng2/Cxcr4/S1pr2/Ccl17/P2ry1/Cnr2/Gpr65/Cmklr1/Gabbr2/Htr7/Ptgir/Penk/Adgre5/Gpr132/Anxa1/Fpr1/Gpr55/Gpr35/App/Drd1/Cysltr2/Gngt2/Ptger2/Pf4/Ccr7/Fpr2/Gnrh1/Cxcl1/Cxcl16/Gpr18/Ccl7/Plppr4/Ltb4r1/Ramp3/Cxcl13
R-MMU-5687128	MAPK6/MAPK4 signaling	-1.52553	0.081856	Psmc1/Cdc42ep2/Dnajb1/Psmd12/Psmc6/Psmd13/Psmd3/Psme2/Psmb2/Psmd7/Psma2/Psmc3/Psma5/Psmc4/Psmd14/Psmc2/Psma4/Psmb7/Psmb5/Psma1/Psma3/Mapk6/Psmc5/Psmb4/Psmb6/Kalrn/Cdk1
R-MMU-1650814	Collagen biosynthesis and modifying enzymes	-1.52361	0.0978181	Col9a1/Col4a1/Col17a1/Col1a1/Col11a1/Col6a5/Ppib/Col6a1/Plod3/Col16a1/Col2a1/Col6a2/P3h2/P4hb/Col9a3/Pcolce/Col18a1/Col3a1/Plod2/Colgalt1/Col7a1/Col1a2/Col11a2/Col12a1/Colgalt2/Serpinh1/Col5a2/Col5a1/Bmp1/Plod1
R-MMU-5633007	Regulation of TP53 Activity	-1.5234	0.0554704	Rfc2/Jmy/Mdm2/Rmi2/Brip1/Mbd3/Gatad2b/Rfc4/Sgk1/Brca1/Ppp1r13l/Mta2/Trp53/Topbp1/Blm/Ppp2ca/Rfc5/Mapk11/Taf13/Hdac1/Cdk2/Rad9b/Rad9a/Rbbp4/Exo1/Taf7/Ppp2r1b/Chd4/Prkab2/Aurkb/Chek1/Ppp2cb/Tpx2/Ccna2/Cdk1/Taf15/Dyrk2/Trp53bp2/Aurka/Cdk5r1
R-MMU-5658442	Regulation of RAS by GAPs	-1.52113	0.0897758	Hras/Psma7/Psmd6/Dab2ip/Ubc/Kbtbd7/Psmc1/Psmd12/Syngap1/Psmc6/Psmd13/Psmd3/Psme2/Rbx1/Psmb2/Psmd7/Psma2/Psmc3/Psma5/Psmc4/Psmd14/Psmc2/Spred3/Psma4/Psmb7/Psmb5/Psma1/Psma3/Rasal2/Psmc5/Psmb4/Psmb6/Kras
R-MMU-5621481	C-type lectin receptors (CLRs)	-1.51953	0.0687907	Fbxw11/Psmd12/Icam2/Map3k7/Psmc6/Psmd13/Psmd3/Psme2/Bcl10/Psmb2/Ppp3cb/Psmd7/Psma2/Psmc3/Psma5/Psmc4/Psmd14/Psmc2/Ube2d2a/Psma4/Relb/Casp8/Calm2/Psmb7/Psmb5/Psma1/Psma3/Ube2m/Psmc5/Ube2n/Psmb4/Nfkb2/Psmb6/Rela/Uba3/Kras/Pycard
R-MMU-5357801	Programmed Cell Death	-1.51727	0.0687907	Cflar/Ywhah/Mapk8/H1f3/Flot1/Tnfrsf10b/Tnfsf10/Casp8/Clspn/Kpnb1/Ticam1/H1f1/Hsp90aa1/Birc3/Ripk3/Dbnl/Ptk2/Ywhae/Septin4/Ocln/Hmgb1/Prkcq/Ywhaz/Hmgb2/Satb1
R-MMU-1266738	Developmental Biology	-1.51324	0.0205187	Ppl/Tgm1/Evpl/Pfn1/Rhob/Dpysl5/Ntn1/Rras/Vldlr/Mmp2/Dnm3/Ap2s1/Tubb2a/Cltc/Cd72/Sdc2/Frs2/Mapk8/Mapk11/Lgi2/Lgi1/Col5a2/Ephb6/Arpc4/Cdk2/Cdh2/Tuba1c/Mef2d/Pik3r1/Col5a1/Actg1/Epha1/Hsp90aa1/Plxna4/Actb/Cxcl12/Stx1a/Ap2m1/Ptk2/Mef2c/Yes1/Unc5a/Pkp4/Tuba1b/Kalrn/Numb/Wasl/Kras/Tubb4b/Siah1a/Tcf4/Itga5/Dlg4/Prkcq/Vav2/Rhoc/Plcg1/Mapk12/Gab1/Perp/Dpysl2/Ephb3/Sema6d/Tubb2b/Jup/Itgb3/Tuba1a/Lgi4/Efnb2…
R-MMU-159236	Transport of Mature mRNA derived from an Intron-Containing Transcript	-1.51307	0.097307	Srrm1/Aaas/U2af1/Ranbp2/Thoc7/Nxt1/Srsf2/Thoc3/Ncbp1/Magoh/Nup93/Poldip3/Thoc1/Rnps1/Ndc1/Nup62/Eif4a3/Zc3h11a/Srsf9/Nup153/Srsf3/Chtop/Rbm8a/Fyttd1/Nup54/Srsf6/Srsf1/Ddx39a/Srsf11/Srsf5/Sec13/Nup50/Alyref
R-MMU-72187	mRNA 3'-end processing	-1.51054	0.0978181	Nudt21/Cstf2t/U2af2/Cpsf3/Clp1/Srrm1/U2af1/Thoc7/Srsf2/Thoc3/Ncbp1/Magoh/Poldip3/Thoc1/Rnps1/Eif4a3/Zc3h11a/Srsf9/Srsf3/Pcf11/Chtop/Rbm8a/Fyttd1/Srsf6/Srsf1/Ddx39a/Srsf11/Srsf5/Cstf3/Alyref
R-MMU-9675108	Nervous system development	-1.50639	0.0267803	Pfn1/Rhob/Dpysl5/Ntn1/Rras/Vldlr/Mmp2/Dnm3/Ap2s1/Tubb2a/Cltc/Cd72/Sdc2/Frs2/Mapk8/Mapk11/Col5a2/Ephb6/Arpc4/Tuba1c/Pik3r1/Col5a1/Actg1/Epha1/Hsp90aa1/Plxna4/Actb/Cxcl12/Ap2m1/Ptk2/Yes1/Unc5a/Tuba1b/Kalrn/Numb/Wasl/Kras/Tubb4b/Siah1a/Itga5/Prkcq/Vav2/Rhoc/Plcg1/Mapk12/Gab1/Dpysl2/Ephb3/Sema6d/Tubb2b/Itgb3/Tuba1a/Efnb2/Cdk5r1
R-MMU-109581	Apoptosis	-1.50564	0.0897167	Cflar/Ywhah/Mapk8/H1f3/Tnfrsf10b/Tnfsf10/Casp8/Clspn/Kpnb1/Ticam1/H1f1/Dbnl/Ptk2/Ywhae/Septin4/Ocln/Hmgb1/Prkcq/Ywhaz/Hmgb2/Satb1
R-MMU-195721	Signaling by WNT	-1.49133	0.0418004	Psmd12/Rac2/Fzd3/Ctnnb1/Frat1/Map3k7/Psmc6/Sox2/Fzd5/Cav1/Rhoa/Psmd13/Psmd3/Wnt7b/Vps29/Psme2/Gng10/Pfn1/Rbx1/Psmb2/Ap2s1/Rac3/Ppp2ca/Ppp3cb/Psmd7/Cltc/Psma2/Psmc3/Psma5/Zranb1/Psmc4/Psmd14/Psmc2/Tmed5/Psma4/Csnk1e/Nlk/Hdac1/Calm2/Psmb7/Psmb5/Psma1/Psma3/Dact1/Psmc5/Psmb4/Bcl9l/Psmb6/Ppp2r1b/Sox4/Ap2m1/Ppp2cb/Kras/Fzd8/Ywhaz/Sox13/Ryk/Tle2/Fzd4
R-MMU-611105	Respiratory electron transport	-1.49032	0.0899942	Ndufa2/Ndufb3/Uqcr10/Ndufa13/Ndufa8/Ndufs6/Ndufb9/Ndufb8/Ndufb5/Cycs/Ndufb7/Ndufv2/Ndufb2/Ndufs1/Uqcrq/Etfdh/Ndufs4/Etfa/Coq10b/Ndufs8/Etfb/Ndufa9/Ndufc1
R-MMU-5358351	Signaling by Hedgehog	-1.45467	0.0819443	Gpr161/Gas1/Psmc6/Psmd13/Psmd3/Psme2/Adcy3/Evc/Rbx1/Psmb2/Wdr35/Tubb2a/Psmd7/Psma2/Psmc3/Psma5/Psmc4/Psmd14/Psmc2/Psma4/Prkar1a/Adcy8/Psmb7/Psmb5/Psma1/Psma3/Psmc5/Psmb4/Tuba1c/Psmb6/Smo/Tuba1b/Numb/Tubb4b/Tubb2b/Tuba1a/Adcy6
R-MMU-8878171	Transcriptional regulation by RUNX1	-1.44511	0.0493767	Gata2/Bmi1/Psmd12/H3c7/H3c3/Phc1/H2bu2/Psmc6/Psmd13/Psmd3/Psme2/H2ac23/Lmo2/H2bc4/4930486L24Rik/H2bc3/H3c2/Psmb2/Psmd7/Psma2/H3f3b/Psmc3/Psma5/Prmt1/Actl6a/Psmc4/Psmd14/Psmc2/Smarcd3/Psma4/Hdac1/Psmb7/Psmb5/Psma1/H2bc7/Psma3/Dpy30/Psmc5/Psmb4/Psmb6/Tal1/H2az1/H2az2/Yaf2/Cbx6/H2ax/H2bc11/Rnf2/Ctsl
R-MMU-168898	Toll-like Receptor Cascades	-1.44466	0.0888182	4930486L24Rik/Dnm3/Tirap/Ppp2ca/Ager/Sarm1/Ctsb/Ube2d2a/Mapk8/Mapk11/Casp8/Map3k8/Ube2n/Nfkb2/Ticam1/Nkiras1/Ube2d3/Ppp2r1b/Rela/Tnip2/Birc3/Map2k3/Mapkapk2/Ripk3/Ly86/Nfkbib/Ppp2cb/Lgmn/Hmgb1/Apob/Ctsl
R-MMU-68875	Mitotic Prophase	-1.41744	0.0982968	H4c9/Ranbp2/Prkca/Cnep1r1/H3c6/H4c18/H2ac24/H3c11/Lpin3/Nup93/H4c11/Ncaph2/Ncapd3/H3c7/H3c3/Ndc1/H2bu2/Nup62/Vrk1/H2ac23/Lmnb1/H2bc4/H2bc3/H3c2/H3f3b/Nup153/Banf1/Nup54/H2bc7/Rab2a/Rab1a/Sec13/Nup50/Mastl/Plk1/H2az1/H2az2/Smc2/Cdk1/H2ax/Ccnb1/H2bc11/Ccnb2
R-MMU-983169	Class I MHC mediated antigen processing & presentation	-1.41678	0.0416565	Fbxo27/Psmd13/Psmd3/Fbxo30/Psme2/Ube2k/Fzr1/Rbbp6/Rbx1/Psmb2/Vhl/Rnf4/Psmd7/Sec23a/Rnf114/Psma2/Psmc3/Psma5/Rnf7/Traip/Ube2l6/Ube2l3/Ube2j2/Ube2s/Psmc4/Psmd14/Ube2h/Psmc2/Ube2d2a/Psma4/Lmo7/Arih2/Psmb7/Psmb5/Psma1/H2-M5/Psma3/Ccnf/Fbxl3/Ube2m/Cul7/Ube2f/Psmc5/Socs3/Ube2n/Psmb4/Asb2/Kctd6/Calr/Mex3c/Cdc27/Psmb6/Sec22b/Ube2d3/Pdia3/Rnf19a/Sec13/Ube2j1/Anapc7/Rnf138/Blmh/Wsb1/Spsb1/Uba3/Eloc/Fbxl22/…
R-MMU-983168	Antigen processing: Ubiquitination & Proteasome degradation	-1.41478	0.0416241	Fbxo27/Psmd13/Psmd3/Fbxo30/Psme2/Ube2k/Fzr1/Rbbp6/Rbx1/Psmb2/Vhl/Rnf4/Psmd7/Rnf114/Psma2/Psmc3/Psma5/Rnf7/Traip/Ube2l6/Ube2l3/Ube2j2/Ube2s/Psmc4/Psmd14/Ube2h/Psmc2/Ube2d2a/Psma4/Lmo7/Arih2/Psmb7/Psmb5/Psma1/Psma3/Ccnf/Fbxl3/Ube2m/Cul7/Ube2f/Psmc5/Socs3/Ube2n/Psmb4/Asb2/Kctd6/Mex3c/Cdc27/Psmb6/Ube2d3/Rnf19a/Ube2j1/Anapc7/Rnf138/Blmh/Wsb1/Spsb1/Uba3/Eloc/Fbxl22/Fbxo17/Siah1a/Ube2c/Cdc20
R-MMU-5684996	MAPK1/MAPK3 signaling	-1.4125	0.0416933	Psmd13/Psmd3/Psme2/Rbx1/Psmb2/Ppp2ca/Il6st/Psmd7/Rap1a/Dusp10/Psma2/Psmc3/Psma5/Frs2/Psmc4/Psmd14/Psmc2/Spred3/Psma4/Kitl/Calm2/Psmb7/Psmb5/Rasgrp3/Psma1/Psma3/Rasal2/Psmc5/Psmb4/Psmb6/Kl/Pdgfa/Mark3/Pik3r1/Ppp1cc/Pdgfrb/Ppp2r1b/Actg1/Actb/Camk2d/Abhd17c/Ptk2/Rap1b/Ppp2cb/Kras/Pdgfra/Dlg4/Prkcq/Tgfa/Cdk1/Dusp16/Mapk12/Jak3/Dusp8/Dusp5/Itgb3
R-MMU-5673001	RAF/MAP kinase cascade	-1.40454	0.0536273	Psmd13/Psmd3/Psme2/Rbx1/Psmb2/Ppp2ca/Psmd7/Rap1a/Dusp10/Psma2/Psmc3/Psma5/Frs2/Psmc4/Psmd14/Psmc2/Spred3/Psma4/Kitl/Calm2/Psmb7/Psmb5/Rasgrp3/Psma1/Psma3/Rasal2/Psmc5/Psmb4/Psmb6/Kl/Pdgfa/Mark3/Pik3r1/Ppp1cc/Pdgfrb/Ppp2r1b/Actg1/Actb/Camk2d/Abhd17c/Ptk2/Rap1b/Ppp2cb/Kras/Pdgfra/Dlg4/Prkcq/Tgfa/Dusp16/Mapk12/Jak3/Dusp8/Dusp5/Itgb3
R-MMU-109582	Hemostasis	-1.39216	0.0254129	Cav1/Rhoa/Rad51b/Slc3a2/Dgkd/Gng10/Col1a2/Serpind1/Cd9/Rhob/Cd63/H3c2/Kif18b/Mafk/Tubb2a/Ppp2ca/Nos2/Rap1a/Tgfb1/Kdm1a/H3f3b/Sdc2/Itga3/Dock6/Cbx5/Lcp2/Rad51c/Stxbp3/Prkar1a/Tnfrsf10b/Prkg1/Hdac1/Calm2/Plek/Klkb1/Bcar1/Wdr1/Slc7a8/Slc7a6/Capza2/Tfpi/Jmjd1c/Tuba1c/Pde2a/Slc16a3/Pde10a/Pdgfa/Kif19a/Pik3r1/Slc8a2/Pik3r6/Ppp2r1b/Actg1/Atp1b3/Cenpe/Abhd12/Bsg/Actn1/Sh2b2/Gna13/Kif11/Ptk2/Yes1/Sparc/Cr…
R-MMU-5688426	Deubiquitination	-1.37865	0.0743154	Usp14/H2ac24/Psmd6/Josd1/Usp12/Tab1/Ubc/Usp22/Usp24/Ino80c/Siah2/Mdm2/Psmc1/Il33/Vdac3/Uchl1/Nod1/Cdc25a/Psmd12/Otub1/Bap1/Map3k7/Vdac2/Brca1/Psmc6/Usp5/Yod1/Smad1/Rhoa/Psmd13/Psmd3/Usp10/Psme2/H2ac23/Yy1/Trp53/Psmb2/Mul1/Psmd7/Psma2/Psmc3/Psma5/Actl6a/Zranb1/Psmc4/Psmd14/Psmc2/Psma4/Psmb7/Psmb5/Psma1/Psma3/Psmc5/Mcrs1/Clspn/Nlrp3/Psmb4/Myc/Psmb6/Otud7b/Usp16/Tnip2/Birc3/Hif1a/Actb/Ptrh2/Ccna2/Cd…
R-MMU-9006925	Intracellular signaling by second messengers	-1.36977	0.0798333	Mbd3/Rragd/Bmi1/Psmd12/Rac2/Stub1/Gatad2b/Pde1c/Phc1/Pik3r3/Pde1b/Psmc6/Psmd13/Psmd3/Psme2/Phlpp2/Adcy3/Cd86/Mta2/Psmb2/Ppp2ca/Psmd7/Psma2/Rps6kb2/Psmc3/Psma5/Frs2/Slc38a9/Psmc4/Psmd14/Psmc2/Nr4a1/Psma4/Prkar1a/Pip5k1a/Kitl/Hdac1/Calm2/Adcy8/Psmb7/Psmb5/Psma1/Psma3/Psmc5/Psmb4/Psmb6/Kl/Pdgfa/Myd88/Pik3r1/Rbbp4/Pdgfrb/Ppp2r1b/Chd4/Ezh2/Ppp2cb/Pdgfra/Tgfa/Cbx6/Prkce/Gab1/Rnf2/Adcy6/Icos
R-MMU-1280215	Cytokine Signaling in Immune system	-1.36384	0.0205187	Map2k2/Lif/Fbxw11/Nod1/Flnb/Eif4e/Eif2ak2/Psmd12/Syngap1/H3c7/H3c3/Apbb1ip/Csf2rb2/Map3k7/Tnfrsf17/Ptprz1/Ralgds/Ppm1b/Pik3r3/Psmc6/Camk2b/Tnfsf9/Psmd13/Psmd3/Eif4a3/Ltbr/Psme2/Rbx1/Sqstm1/H3c2/Psmb2/Tnf/Rnasel/Ppp2ca/Il6st/Psmd7/Rap1a/Dusp10/Ager/Eif4g2/Psma2/Psmc3/Psma5/Il1rn/Vamp2/Ube2l6/Frs2/Psmc4/Psmd14/Psmc2/Mapk8/Spred3/Il23a/Mapk11/Psma4/Relb/Tnfrsf1a/Kitl/Calm2/Psmb7/Psmb5/Rasgrp3/Psma1/…
R-MMU-5683057	MAPK family signaling cascades	-1.35974	0.0739223	Ppp2ca/Il6st/Psmd7/Rap1a/Dusp10/Psma2/Psmc3/Psma5/Frs2/Psmc4/Psmd14/Psmc2/Spred3/Psma4/Kitl/Calm2/Psmb7/Psmb5/Rasgrp3/Psma1/Psma3/Mapk6/Rasal2/Psmc5/Psmb4/Psmb6/Kl/Pdgfa/Mark3/Pik3r1/Ppp1cc/Pdgfrb/Ppp2r1b/Actg1/Actb/Camk2d/Abhd17c/Ptk2/Rap1b/Ppp2cb/Kalrn/Kras/Pdgfra/Dlg4/Prkcq/Tgfa/Cdk1/Dusp16/Mapk12/Jak3/Dusp8/Dusp5/Itgb3
R-MMU-449147	Signaling by Interleukins	-1.33569	0.0951606	Creb1/Psmc1/Il21r/P4hb/Il33/Il34/Il1a/Lif/Fbxw11/Nod1/Psmd12/H3c7/H3c3/Csf2rb2/Map3k7/Ptprz1/Pik3r3/Psmc6/Psmd13/Psmd3/Psme2/Rbx1/Sqstm1/H3c2/Psmb2/Ppp2ca/Il6st/Psmd7/Ager/Psma2/Psmc3/Psma5/Il1rn/Vamp2/Psmc4/Psmd14/Psmc2/Mapk8/Il23a/Mapk11/Psma4/Psmb7/Psmb5/Psma1/Map3k8/Psma3/Il27ra/Psmc5/Socs3/Ube2n/Psmb4/Nfkb2/Psmb6/Nkiras1/Myd88/Pik3r1/Ppp2r1b/Rela/Tnip2/Map2k3/Mapkapk2/Stx1a/Yes1/Nfkbib/Crk/P…
R-MMU-9006934	Signaling by Receptor Tyrosine Kinases	-1.32898	0.0723511	Ctnnb1/Rock2/Col3a1/Ntf5/Sgk1/Ralgds/Pik3r3/Atp6v1d/Tial1/Cav1/Rhoa/Arf6/Srf/Col1a2/Cdh5/Lamc3/Hnrnpa1/Polr2l/Col11a2/Lama5/Ap2s1/Ppp2ca/Rap1a/Grap/Polr2h/Cltc/Spry1/Itga3/Ranbp10/Frs2/Mapk11/Kitl/Shb/Hnrnph1/Calm2/Egr2/Bcar1/Col5a2/Elmo2/Kl/Pdgfa/Pde3b/Sh3gl1/Pik3r1/Cyfip1/Rbfox2/Col5a1/Pdgfrb/Ppp2r1b/Actg1/Fer/Hsp90aa1/Lamb1/Mapkapk2/Actb/Sh2b2/Chd4/Chek1/Ap2m1/Ptk2/Yes1/Crk/Rap1b/Ppp2cb/Thbs2/…
