# Supplementary material for: Aged lipid‐laden microglia display impaired responses to stroke
Source: EMBO Mol Med. 2022 Dec 21;15(2):e17175. doi: 10.15252/emmm.202217175 (PMC9906381; doi:10.15252/emmm.202217175)
Supplement: Supplementary file 9 — Dataset EV6 [file EMMM-15-e17175-s004.xlsx]

## Sheet: Sheet1
Dataset EV6: DEGs common in the comparisons: MICROGLIA OF 'OLD vs. YOUNG' and 'OLD-RENEWED' vs. 'OLD' ischemic female mice. Corresponding to FIGURE 4D
ensembl_gene_id	GeneSymbol	description	gene_biotype	entrezgene_id	fc_Young-re_Young	fc_Old-re_Old	fc_Old_Young	fc_Old-re_Young	p_Young-re_Young	p_Old-re_Old	p_Old_Young	p_Old-re_Young
ENSMUSG00000000386	Mx1	MX dynamin-like GTPase 1 [Source:MGI Symbol;Acc:MGI:97243]	polymorphic_pseudogene		1.01492	-2.10613	1.57555	-1.33676	0.921789	0.0145159	0.0341423	0.164879
ENSMUSG00000001864	Aif1l	allograft inflammatory factor 1-like [Source:MGI Symbol;Acc:MGI:1919598]	protein_coding	108897	-2.89276	-7.82831	5.79713	-1.35038	0.225126	0.00651019	0.023667	0.659317
ENSMUSG00000003476	Crhr2	corticotropin releasing hormone receptor 2 [Source:MGI Symbol;Acc:MGI:894312]	protein_coding	12922	-1.99435	-8.92657	4.54408	-1.96444	0.182747	2.4782e-05	0.00222691	0.0864905
ENSMUSG00000006651	Aplp1	amyloid beta (A4) precursor-like protein 1 [Source:MGI Symbol;Acc:MGI:88046]	protein_coding	11803	-1.20354	1.51623	-1.81169	-1.19486	0.120535	0.00447343	0.000974703	0.0480411
ENSMUSG00000007877	Tcap	titin-cap [Source:MGI Symbol;Acc:MGI:1330233]	protein_coding	21393	-1.2058	-6.74082	3.42614	-1.96747	0.844197	0.00598474	0.0310002	0.284158
ENSMUSG00000009185	Ccl8	chemokine (C-C motif) ligand 8 [Source:MGI Symbol;Acc:MGI:101878]	protein_coding	20307	1.77611	-3.22248	4.55877	1.41468	0.274187	0.0265896	0.00150251	0.462803
ENSMUSG00000014776	Nol3	nucleolar protein 3 (apoptosis repressor with CARD domain) [Source:MGI Symbol;Acc:MGI:1925938]	protein_coding	78688	6.93608	-3.85236	10.8071	2.80531	0.137064	0.0495001	0.00733483	0.187894
ENSMUSG00000019539	Rcn3	reticulocalbin 3, EF-hand calcium binding domain [Source:MGI Symbol;Acc:MGI:1277122]	protein_coding	52377	-2.16596	1.60577	-2.23591	-1.39242	0.0166706	0.0307171	0.00251244	0.0978748
ENSMUSG00000020053	Igf1	insulin-like growth factor 1 [Source:MGI Symbol;Acc:MGI:96432]	protein_coding	16000	1.20065	3.66355	-3.57533	1.02467	0.571327	0.000325586	0.000866222	0.926445
ENSMUSG00000020583	Matn3	matrilin 3 [Source:MGI Symbol;Acc:MGI:1328350]	protein_coding	17182	-2.19907	5.63356	-1.99734	2.82054	0.0633155	0.0334776	0.0450992	0.124375
ENSMUSG00000020638	Cmpk2	cytidine monophosphate (UMP-CMP) kinase 2, mitochondrial [Source:MGI Symbol;Acc:MGI:99830]	protein_coding	22169	-1.02995	-2.19646	2.00238	-1.09692	0.849669	0.00911138	0.00115836	0.669368
ENSMUSG00000021123	Rdh12	retinol dehydrogenase 12 [Source:MGI Symbol;Acc:MGI:1925224]	protein_coding	77974	1.20351	-2.05493	2.69893	1.31339	0.486157	0.0366695	0.00245258	0.231006
ENSMUSG00000022607	Ptk2	PTK2 protein tyrosine kinase 2 [Source:MGI Symbol;Acc:MGI:95481]	protein_coding	14083	-2.15865	-1.81731	1.58314	-1.14791	0.00946868	0.0286148	0.0388717	0.528722
ENSMUSG00000023132	Gzma	granzyme A [Source:MGI Symbol;Acc:MGI:109266]	protein_coding	14938	6.34951	-7.84728	6.7542	-1.16184	0.0449165	0.0181677	0.041208	0.698104
ENSMUSG00000023918	Adgrf4	adhesion G protein-coupled receptor F4 [Source:MGI Symbol;Acc:MGI:1925499]	protein_coding	78249	-1.06919	-5.60019	6.3675	1.13702	0.932522	0.00765453	0.0173439	0.81546
ENSMUSG00000025498	Irf7	interferon regulatory factor 7 [Source:MGI Symbol;Acc:MGI:1859212]	protein_coding	54123	1.34305	-2.28183	2.13794	-1.0673	0.27644	0.040991	0.0205663	0.827462
ENSMUSG00000026835	Fcnb	ficolin B [Source:MGI Symbol;Acc:MGI:1341158]	protein_coding	14134	7.58388	-5.33454	12.9597	2.4294	0.0322491	0.0424649	0.00123976	0.243065
ENSMUSG00000027514	Zbp1	Z-DNA binding protein 1 [Source:MGI Symbol;Acc:MGI:1927449]	protein_coding	58203	-1.10926	-2.27028	1.643	-1.38179	0.593953	0.0161478	0.0449114	0.182323
ENSMUSG00000028785	Hpca	hippocalcin [Source:MGI Symbol;Acc:MGI:1336200]	protein_coding	15444	1.38949	6.8529	-7.12785	-1.04012	0.732489	0.00671542	0.0310587	0.953353
ENSMUSG00000029248	Thegl	theg spermatid protein like [Source:MGI Symbol;Acc:MGI:1919118]	protein_coding	71868	2.61709	-3.72973	4.34572	1.16516	0.0390142	0.0160567	0.00525174	0.523481
ENSMUSG00000029561	Oasl2	2'-5' oligoadenylate synthetase-like 2 [Source:MGI Symbol;Acc:MGI:1344390]	protein_coding	23962	1.19599	-2.24582	2.03521	-1.10349	0.32913	0.0211116	0.00825109	0.680469
ENSMUSG00000030344	Akap3	A kinase (PRKA) anchor protein 3 [Source:MGI Symbol;Acc:MGI:1341149]	protein_coding	11642	-1.30017	2.69518	-3.13252	-1.16227	0.558149	0.0445413	0.0169909	0.716697
ENSMUSG00000031971	Ccsap	centriole, cilia and spindle associated protein [Source:MGI Symbol;Acc:MGI:1920670]	protein_coding	73420	-1.92233	1.72538	-1.70534	1.01176	0.249363	0.0131991	0.0281481	0.946358
ENSMUSG00000032135	Mcam	melanoma cell adhesion molecule [Source:MGI Symbol;Acc:MGI:1933966]	protein_coding	84004	1.13654	1.89939	-2.00198	-1.05401	0.572888	0.0349916	0.0317791	0.78457
ENSMUSG00000032251	Irak1bp1	interleukin-1 receptor-associated kinase 1 binding protein 1 [Source:MGI Symbol;Acc:MGI:1929475]	protein_coding	65099	1.08198	1.51827	-1.5162	1.00137	0.687463	0.0166187	0.0310108	0.991593
ENSMUSG00000032352	Lrrc1	leucine rich repeat containing 1 [Source:MGI Symbol;Acc:MGI:2442313]	protein_coding	214345	-2.07737	-1.93504	1.765	-1.09634	0.00542018	0.000988623	0.00624164	0.563438
ENSMUSG00000032679	Cd59a	CD59a antigen [Source:MGI Symbol;Acc:MGI:109177]	protein_coding	12509	-1.59664	6.00688	-5.37889	1.11675	0.212617	0.000641224	0.00200721	0.693021
ENSMUSG00000032690	Oas2	2'-5' oligoadenylate synthetase 2 [Source:MGI Symbol;Acc:MGI:2180852]	protein_coding	246728	1.26549	-2.26481	2.04315	-1.10849	0.308555	0.0216394	0.0181159	0.679241
ENSMUSG00000033126	Ybey	ybeY metallopeptidase [Source:MGI Symbol;Acc:MGI:2656825]	protein_coding	216119	-1.09447	1.66294	-1.84139	-1.10731	0.730431	0.0177491	0.00974443	0.609681
ENSMUSG00000033355	Rtp4	receptor transporter protein 4 [Source:MGI Symbol;Acc:MGI:1915025]	protein_coding	67775	-1.17117	-2.23407	1.64496	-1.35813	0.485795	0.00400891	0.0284338	0.152435
ENSMUSG00000034587	8430429K09Rik	RIKEN cDNA 8430429K09 gene [Source:MGI Symbol;Acc:MGI:1918773]	lncRNA	71523	1.24163	1.99151	-1.52791	1.30342	0.121891	0.00195459	0.00803146	0.0912414
ENSMUSG00000035692	Isg15	ISG15 ubiquitin-like modifier [Source:MGI Symbol;Acc:MGI:1855694]	protein_coding	100038882	-1.26646	-2.3967	1.73355	-1.38254	0.254006	0.0221049	0.0494396	0.223789
ENSMUSG00000036091	Hyal3	hyaluronoglucosaminidase 3 [Source:MGI Symbol;Acc:MGI:1330288]	protein_coding	109685	-1.09555	1.75565	-1.95	-1.1107	0.740079	0.0308632	0.0152747	0.620919
ENSMUSG00000036103	Colec12	collectin sub-family member 12 [Source:MGI Symbol;Acc:MGI:2152907]	protein_coding	140792	1.93928	3.78012	-2.23953	1.68791	0.0458314	0.00333586	0.0121196	0.108362
ENSMUSG00000037849	Ifi206	interferon activated gene 206 [Source:MGI Symbol;Acc:MGI:3646410]	protein_coding	102639543	1.33211	-2.38976	2.02014	-1.18297	0.319666	0.022694	0.0395276	0.541001
ENSMUSG00000038244	Mical2	microtubule associated monooxygenase, calponin and LIM domain containing 2 [Source:MGI Symbol;Acc:MGI:2444947]	protein_coding	320878	1.18377	2.88008	-2.175	1.32418	0.641917	0.00131703	0.0271478	0.324377
ENSMUSG00000038665	Dgki	diacylglycerol kinase, iota [Source:MGI Symbol;Acc:MGI:2443430]	protein_coding		-2.62886	6.85432	-8.39713	-1.22509	0.412958	0.00445341	0.0304729	0.731014
ENSMUSG00000039196	Orm1	orosomucoid 1 [Source:MGI Symbol;Acc:MGI:97443]	protein_coding	18405	4.84256	-4.18371	4.01591	-1.04178	0.122532	0.0210326	0.0131893	0.939914
ENSMUSG00000040537	Adam22	a disintegrin and metallopeptidase domain 22 [Source:MGI Symbol;Acc:MGI:1340046]	protein_coding	11496	-1.14344	-1.66381	1.86458	1.12067	0.547791	0.0361543	0.0183999	0.528021
ENSMUSG00000040612	Ildr2	immunoglobulin-like domain containing receptor 2 [Source:MGI Symbol;Acc:MGI:1196370]	protein_coding	100039795	-2.5874	-2.99767	2.74831	-1.09073	0.0501664	0.0436454	0.00968779	0.848695
ENSMUSG00000041827	Oasl1	2'-5' oligoadenylate synthetase-like 1 [Source:MGI Symbol;Acc:MGI:2180849]	protein_coding	231655	-1.06219	-2.52715	2.19048	-1.1537	0.769974	0.0444826	0.0228898	0.64658
ENSMUSG00000044258	Ctla2a	cytotoxic T lymphocyte-associated protein 2 alpha [Source:MGI Symbol;Acc:MGI:88554]	protein_coding	13024	1.36673	2.03069	-2.02818	1.00124	0.0826327	0.0220553	0.00203831	0.995631
ENSMUSG00000044424	Gm9493	predicted gene 9493 [Source:MGI Symbol;Acc:MGI:3779903]	processed_pseudogene		1.27275	2.14748	-1.63719	1.31169	0.198291	0.00179265	0.00365385	0.170914
ENSMUSG00000044667	Plppr4	phospholipid phosphatase related 4 [Source:MGI Symbol;Acc:MGI:106530]	protein_coding	229791	1.69046	2.22725	-2.07633	1.07269	0.0679016	0.0332962	0.0166961	0.796375
ENSMUSG00000044949	Ubtd2	ubiquitin domain containing 2 [Source:MGI Symbol;Acc:MGI:2444752]	protein_coding		1.08459	1.82128	-2.06137	-1.13182	0.579169	0.0161588	0.00702317	0.34178
ENSMUSG00000045868	Gvin1	GTPase, very large interferon inducible 1 [Source:MGI Symbol;Acc:MGI:1921808]	protein_coding	74558	1.0259	-1.81394	1.79272	-1.01184	0.871486	0.00311813	0.00242503	0.930321
ENSMUSG00000050910	Cdr2l	cerebellar degeneration-related protein 2-like [Source:MGI Symbol;Acc:MGI:2684867]	protein_coding	237988	-8.93581	3.68676	-4.39503	-1.19211	0.0130227	0.0442936	0.0237886	0.518872
ENSMUSG00000051065	Mb21d2	Mab-21 domain containing 2 [Source:MGI Symbol;Acc:MGI:1917028]	protein_coding	239796	-2.31927	-2.29188	2.53299	1.1052	0.0387381	0.0429241	0.00807327	0.759096
ENSMUSG00000052749	Trim30b	tripartite motif-containing 30B [Source:MGI Symbol;Acc:MGI:4821256]	protein_coding	244183	-1.0363	-2.17742	1.67591	-1.29925	0.827484	0.0147664	0.0314838	0.217639
ENSMUSG00000053749	Gm9920	predicted gene 9920 [Source:MGI Symbol;Acc:MGI:3642228]	lncRNA	100503794	1.3442	2.47545	-2.01907	1.22604	0.213892	0.0216724	0.0383388	0.393706
ENSMUSG00000054459	Vsnl1	visinin-like 1 [Source:MGI Symbol;Acc:MGI:1349453]	protein_coding	26950	2.645	5.92203	-4.74143	1.249	0.357292	0.0176686	0.0403666	0.772095
ENSMUSG00000058589	Anks1b	ankyrin repeat and sterile alpha motif domain containing 1B [Source:MGI Symbol;Acc:MGI:1924781]	protein_coding	77531	-1.1629	8.81287	-11.1263	-1.2625	0.890414	0.000688594	0.00637278	0.740409
ENSMUSG00000058934	Igf1os	insulin-like growth factor 1, opposite strand [Source:MGI Symbol;Acc:MGI:3841250]	lncRNA		-2.74926	6.83808	-11.9597	-1.74899	0.35761	0.0272891	0.0105588	0.412163
ENSMUSG00000063021	H2ac15	H2A clustered histone 15 [Source:MGI Symbol;Acc:MGI:2448297]	protein_coding	319169	1.4313	4.68093	-3.30114	1.41797	0.682601	0.0201693	0.0443669	0.588011
ENSMUSG00000065360	Gm24412	predicted gene, 24412 [Source:MGI Symbol;Acc:MGI:5454189]	snoRNA		-1.02422	-3.11081	2.89559	-1.07433	0.824397	0.0160441	0.0334347	0.303351
ENSMUSG00000065987	Cd209b	CD209b antigen [Source:MGI Symbol;Acc:MGI:1916415]	protein_coding	69165	-4.19062	-28.3597	9.85965	-2.87634	0.177551	9.2015e-06	0.0139317	0.135208
ENSMUSG00000068245	Phf11d	PHD finger protein 11D [Source:MGI Symbol;Acc:MGI:1277133]	protein_coding	219132	1.05247	-1.88956	1.5321	-1.23332	0.73756	0.00362509	0.018812	0.167656
ENSMUSG00000070327	Rnf213	ring finger protein 213 [Source:MGI Symbol;Acc:MGI:1289196]	protein_coding	672511	1.02426	-1.97144	1.66508	-1.184	0.775318	0.0156089	0.0114361	0.321013
ENSMUSG00000070570	Slc17a7	solute carrier family 17 (sodium-dependent inorganic phosphate cotransporter), member 7 [Source:MGI Symbol;Acc:MGI:1920211]	protein_coding	72961	-2.09379	8.01261	-10.8897	-1.35907	0.344943	0.000565959	0.000200596	0.460765
ENSMUSG00000070858	Gm1673	predicted gene 1673 [Source:MGI Symbol;Acc:MGI:2686519]	protein_coding	381633	1.23275	1.85179	-2.32672	-1.25647	0.499932	0.0470656	0.00905911	0.413885
ENSMUSG00000072941	Sod3	superoxide dismutase 3, extracellular [Source:MGI Symbol;Acc:MGI:103181]	protein_coding	20657	-2.38648	-10.9425	5.65428	-1.93526	0.384386	0.00177625	0.0405204	0.381698
ENSMUSG00000073489	Ifi204	interferon activated gene 204 [Source:MGI Symbol;Acc:MGI:96429]	protein_coding	15951	1.17365	-1.63089	1.68544	1.03345	0.274624	0.0396875	0.0223557	0.820859
ENSMUSG00000073491	Ifi213	interferon activated gene 213 [Source:MGI Symbol;Acc:MGI:3695276]	protein_coding	623121	2.41769	-2.32825	3.61996	1.55479	0.00156728	0.0383886	0.00180461	0.0876048
ENSMUSG00000073778	Faddos	Fas (TNFRSF6)-associated via death domain, opposite strand [Source:MGI Symbol;Acc:MGI:3642460]	lncRNA		1.84262	5.94452	-9.23818	-1.55407	0.565225	0.020557	0.0101627	0.586643
ENSMUSG00000073929	Trim30e-ps1	tripartite motif-containing 30E, pseudogene 1 [Source:MGI Symbol;Acc:MGI:4821258]	transcribed_unprocessed_pseudogene	625321	-1.04091	-4.87898	5.92503	1.2144	0.718589	0.00684047	0.00160215	0.440839
ENSMUSG00000073973	Olfr552	olfactory receptor 552 [Source:MGI Symbol;Acc:MGI:3030386]	protein_coding	259106	3.73945	4.46709	-4.83823	-1.08309	0.153278	0.0300031	0.0471031	0.903865
ENSMUSG00000074151	Nlrc5	NLR family, CARD domain containing 5 [Source:MGI Symbol;Acc:MGI:3612191]	protein_coding	434341	1.2397	-1.65354	1.65631	1.00167	0.0707613	0.0238898	0.00241178	0.991586
ENSMUSG00000074758	Gm5535	predicted gene 5535 [Source:MGI Symbol;Acc:MGI:3645019]	lncRNA	433481	8.67992	-5.57219	7.93086	1.42329	0.00675506	0.0189456	0.00193696	0.341913
ENSMUSG00000078349	AW011738	expressed sequence AW011738 [Source:MGI Symbol;Acc:MGI:2140540]	lncRNA	100382	2.68341	-1.76578	2.19774	1.24463	0.000149414	0.0332961	0.000878502	0.259229
ENSMUSG00000078921	Tgtp2	T cell specific GTPase 2 [Source:MGI Symbol;Acc:MGI:3710083]	protein_coding	100039796	1.03566	-2.50886	2.08456	-1.20354	0.915967	0.00864022	0.0300912	0.519204
ENSMUSG00000079017	Ifi27l2a	interferon, alpha-inducible protein 27 like 2A [Source:MGI Symbol;Acc:MGI:1924183]	protein_coding	76933	-1.7358	-1.85274	1.50222	-1.23334	0.00272904	0.0396663	0.0301995	0.341996
ENSMUSG00000080709	Gm14324	predicted gene 14324 [Source:MGI Symbol;Acc:MGI:3652186]	unprocessed_pseudogene		-1.58779	-6.53366	3.92301	-1.66547	0.338254	0.00136738	0.0421489	0.0840916
ENSMUSG00000080955	Gm14263	predicted gene 14263 [Source:MGI Symbol;Acc:MGI:3649393]	processed_pseudogene		-2.01873	5.05602	-3.99611	1.26524	0.374831	0.00367376	0.0265344	0.648212
ENSMUSG00000081343	Gm16071	predicted gene 16071 [Source:MGI Symbol;Acc:MGI:3801777]	processed_pseudogene		-1.38047	3.56728	-5.18461	-1.45338	0.684184	0.026255	0.00132294	0.461128
ENSMUSG00000081400	Gm13680	predicted gene 13680 [Source:MGI Symbol;Acc:MGI:3652285]	processed_pseudogene		-1.69434	1.99849	-1.82951	1.09236	0.0605973	0.0454651	0.0180428	0.744302
ENSMUSG00000082305	Gm2420	predicted gene 2420 [Source:MGI Symbol;Acc:MGI:3780587]	transcribed_unprocessed_pseudogene		-1.47981	4.56656	-4.85543	-1.06326	0.692237	0.00889524	0.0389092	0.900522
ENSMUSG00000083630	Gm15602	predicted gene 15602 [Source:MGI Symbol;Acc:MGI:3783049]	processed_pseudogene		1.86518	4.26939	-4.16593	1.02483	0.373101	0.00561921	0.0388049	0.958948
ENSMUSG00000085828	Gm15612	predicted gene 15612 [Source:MGI Symbol;Acc:MGI:3641714]	lncRNA	100038356	2.00665	4.34384	-8.19833	-1.88735	0.423904	0.0271979	0.00998441	0.348385
ENSMUSG00000085984	1700001G11Rik	RIKEN cDNA 1700001G11 gene [Source:MGI Symbol;Acc:MGI:1916553]	lncRNA	69303	-6.25194	4.50565	-6.15452	-1.36596	0.0702331	0.0233356	0.0177959	0.610667
ENSMUSG00000087014	Gm16364	predicted gene 16364 [Source:MGI Symbol;Acc:MGI:3840142]	lncRNA		2.69554	-9.35122	6.24141	-1.49826	0.291975	9.46366e-05	0.00694701	0.445183
ENSMUSG00000087165	2010001A14Rik	RIKEN cDNA 2010001A14 gene [Source:MGI Symbol;Acc:MGI:1923766]	lncRNA	76516	1.10077	1.82149	-2.0795	-1.14165	0.808914	0.00925318	0.00800306	0.531496
ENSMUSG00000087238	Gm12865	predicted gene 12865 [Source:MGI Symbol;Acc:MGI:3651214]	lncRNA		-1.40369	-6.2607	6.15191	-1.01768	0.492766	0.00582448	0.000628943	0.973511
ENSMUSG00000087327	Gm15884	predicted gene 15884 [Source:MGI Symbol;Acc:MGI:3801897]	lncRNA		2.18262	-3.51313	3.85662	1.09777	0.367209	0.0488054	0.0472208	0.863545
ENSMUSG00000087381	Gm16008	predicted gene 16008 [Source:MGI Symbol;Acc:MGI:3802048]	lncRNA		2.68756	-4.83401	3.49654	-1.38251	0.15514	0.0159393	0.0453826	0.447207
ENSMUSG00000089785	Slc25a5-ps	Slc25a5 retrotransposed pseudogene [Source:MGI Symbol;Acc:MGI:3645403]	transcribed_processed_pseudogene		2.787	5.87999	-3.93738	1.49337	0.070702	0.0032304	0.0071291	0.387119
ENSMUSG00000089952	4933413C19Rik	RIKEN cDNA 4933413C19 gene [Source:MGI Symbol;Acc:MGI:1921702]	lncRNA		-1.2413	-3.78426	4.02653	1.06402	0.621989	0.0277987	0.0238446	0.871386
ENSMUSG00000090942	F830016B08Rik	RIKEN cDNA F830016B08 gene [Source:MGI Symbol;Acc:MGI:3588218]	protein_coding	240328	1.19489	-2.9195	2.00741	-1.45436	0.595546	0.0171897	0.0193889	0.303784
ENSMUSG00000091498	Mpc1-ps	mitochondrial pyruvate carrier 1, pseudogene [Source:MGI Symbol;Acc:MGI:3781628]	processed_pseudogene		-1.11282	1.74422	-1.8054	-1.03508	0.524814	0.00648412	0.00213143	0.814306
ENSMUSG00000091983	Olfr457	olfactory receptor 457 [Source:MGI Symbol;Acc:MGI:3030291]	protein_coding	258989	1.9586	-5.49286	7.11515	1.29535	0.42558	0.0275005	0.00976031	0.62905
ENSMUSG00000092277	Gm19684	predicted gene, 19684 [Source:MGI Symbol;Acc:MGI:5011869]	protein_coding		2.68568	-4.21126	4.79783	1.13929	0.0372821	0.0394805	0.000466703	0.812818
ENSMUSG00000094441	Zfp955a	zinc finger protein 955A [Source:MGI Symbol;Acc:MGI:4834570]	protein_coding	77652	1.14835	1.5074	-1.70205	-1.12913	0.473014	0.00435593	0.0041119	0.398293
ENSMUSG00000094958	3110021N24Rik	RIKEN cDNA 3110021N24 gene [Source:MGI Symbol;Acc:MGI:1920383]	protein_coding		-1.01288	-5.95178	5.60201	-1.06244	0.906371	0.00878536	0.0168515	0.38607
ENSMUSG00000096901	Gm3029	predicted gene 3029 [Source:MGI Symbol;Acc:MGI:3781207]	protein_coding		1.73458	-5.96125	5.79179	-1.02926	0.500849	0.00424208	0.0112868	0.95152
ENSMUSG00000097150	Gm26513	predicted gene, 26513 [Source:MGI Symbol;Acc:MGI:5477007]	lncRNA		1.73657	-3.37657	4.99572	1.47952	0.559873	0.0467146	0.00745457	0.511677
ENSMUSG00000097327	E030030I06Rik	RIKEN cDNA E030030I06 gene [Source:MGI Symbol;Acc:MGI:2442914]	protein_coding	319887	1.20252	2.23779	-1.66134	1.34698	0.410544	0.000209803	0.0297153	0.0445666
ENSMUSG00000097558	Gm26902	predicted gene, 26902 [Source:MGI Symbol;Acc:MGI:5477396]	lncRNA		1.291	2.0558	-1.85596	1.10768	0.225039	0.00360711	0.008341	0.498919
ENSMUSG00000097902	Gm26531	predicted gene, 26531 [Source:MGI Symbol;Acc:MGI:5477025]	lncRNA		1.06005	-4.20461	3.78497	-1.11087	0.940661	0.0115383	0.028594	0.844927
ENSMUSG00000098056	Gm8100	predicted gene 8100 [Source:MGI Symbol;Acc:MGI:3649005]	processed_pseudogene		1.02224	4.73098	-2.90218	1.63015	0.956681	0.00299529	0.0232891	0.193042
ENSMUSG00000099492	Gm5525	predicted gene 5525 [Source:MGI Symbol;Acc:MGI:3646042]	processed_pseudogene		1.53394	5.22478	-3.91237	1.33545	0.527335	0.0111906	0.0455858	0.598558
ENSMUSG00000100174	Gm28719	predicted gene 28719 [Source:MGI Symbol;Acc:MGI:5579425]	TEC		1.27763	4.4535	-4.06136	1.09656	0.771664	0.043614	0.0421728	0.869337
ENSMUSG00000100865	Gm9320	predicted gene 9320 [Source:MGI Symbol;Acc:MGI:3645000]	transcribed_processed_pseudogene		-6.89744	2.55028	-2.83146	-1.11025	0.0985899	0.0204183	0.0239352	0.781765
ENSMUSG00000101452	Gm28530	predicted gene 28530 [Source:MGI Symbol;Acc:MGI:5579236]	processed_pseudogene		1.10619	3.0099	-3.0375	-1.00917	0.769002	0.0108166	0.0208317	0.968416
ENSMUSG00000102191	Gm36569	predicted gene, 36569 [Source:MGI Symbol;Acc:MGI:5595728]	lncRNA		-1.01288	-7.51742	9.31371	1.23895	0.906371	0.00422348	0.000913463	0.473336
ENSMUSG00000102374	Gm38387	predicted gene, 38387 [Source:MGI Symbol;Acc:MGI:5613622]	TEC		-1.33987	2.07258	-2.65603	-1.28151	0.336641	0.0125113	0.00550387	0.291368
ENSMUSG00000102419	Gm36940	predicted gene, 36940 [Source:MGI Symbol;Acc:MGI:5610168]	TEC		-7.72297	-6.37449	4.70638	-1.35443	0.0305076	0.0206134	0.0280216	0.691649
ENSMUSG00000102427	Gm37463	predicted gene, 37463 [Source:MGI Symbol;Acc:MGI:5610691]	TEC		-1.37646	-3.30716	9.91632	2.99844	0.683959	0.0425813	0.00217366	0.0935589
ENSMUSG00000102608	Gm37267	predicted gene, 37267 [Source:MGI Symbol;Acc:MGI:5610495]	lncRNA		4.47234	-3.61464	2.52625	-1.43083	0.0509066	0.000778724	0.031331	0.216058
ENSMUSG00000102630	Gm37289	predicted gene, 37289 [Source:MGI Symbol;Acc:MGI:5610517]	TEC		1.23619	-7.6909	4.29859	-1.78917	0.838801	0.0129228	0.0428417	0.454705
ENSMUSG00000103094	Gm37558	predicted gene, 37558 [Source:MGI Symbol;Acc:MGI:5610786]	TEC		-1.09038	-2.23783	1.73396	-1.29058	0.756931	0.0153764	0.0036029	0.332967
ENSMUSG00000103332	Pcdhga2	protocadherin gamma subfamily A, 2 [Source:MGI Symbol;Acc:MGI:1935214]	protein_coding	93710	-1.77934	-2.89616	1.7868	-1.62087	0.0687977	0.0343173	0.031742	0.230497
ENSMUSG00000104708	Gm42503	predicted gene 42503 [Source:MGI Symbol;Acc:MGI:5662640]	TEC		1.68865	-4.56065	4.61715	1.01239	0.324526	0.00848817	0.00364527	0.969885
ENSMUSG00000104713	Gbp6	guanylate binding protein 6 [Source:MGI Symbol;Acc:MGI:2140937]	protein_coding	100702	1.03733	-2.98524	1.97886	-1.50857	0.866065	0.00632389	0.00910209	0.161372
ENSMUSG00000105866	Gm6745	predicted gene 6745 [Source:MGI Symbol;Acc:MGI:3648302]	processed_pseudogene		1.7037	3.76139	-4.49608	-1.19532	0.316851	0.0150801	0.0098619	0.645019
ENSMUSG00000105933	Gm43260	predicted gene 43260 [Source:MGI Symbol;Acc:MGI:5663397]	lncRNA		1.31293	-8.03808	8.9263	1.1105	0.645385	0.000432937	9.73909e-05	0.808294
ENSMUSG00000106022	Gm42929	predicted gene 42929 [Source:MGI Symbol;Acc:MGI:5663066]	TEC		-1.01288	-2.9621	2.78802	-1.06244	0.906371	0.0257235	0.0477718	0.38607
ENSMUSG00000106028	Gm8493	predicted gene 8493 [Source:MGI Symbol;Acc:MGI:3779800]	unprocessed_pseudogene		-3.41268	-13.5722	5.76813	-2.35297	0.0928669	1.17111e-05	0.00687844	0.093303
ENSMUSG00000108122	Gm44116	predicted gene, 44116 [Source:MGI Symbol;Acc:MGI:5690508]	TEC		-7.72284	4.50919	-6.11151	-1.35534	0.00996785	0.039054	0.00498336	0.631231
ENSMUSG00000108609	Gm7424	predicted gene 7424 [Source:MGI Symbol;Acc:MGI:3644728]	processed_pseudogene		1.08608	3.09044	-2.98516	1.03527	0.865863	0.00378419	0.0214122	0.9202
ENSMUSG00000108761	Atp6v0c-ps1	ATPase, H+ transporting, lysosomal V0 subunit C, pseudogene 1 [Source:MGI Symbol;Acc:MGI:2151814]	processed_pseudogene		1.61933	3.73312	-3.92328	-1.05094	0.591721	0.0330346	0.0106486	0.928823
ENSMUSG00000108915	Gm44966	predicted gene 44966 [Source:MGI Symbol;Acc:MGI:5753542]	processed_pseudogene		-1.01288	-3.49517	3.28977	-1.06244	0.906371	0.0244812	0.0439567	0.38607
ENSMUSG00000108991	Gm45807	predicted gene 45807 [Source:MGI Symbol;Acc:MGI:5804922]	TEC		1.0049	-4.7197	4.33307	-1.08923	0.995476	0.0287278	0.0284585	0.882662
ENSMUSG00000109108	Gm36371	predicted gene, 36371 [Source:MGI Symbol;Acc:MGI:5595530]	lncRNA		-2.06347	2.42577	-2.21218	1.09655	0.420666	0.0111229	0.0319147	0.662711
ENSMUSG00000109408	A930037H05Rik	RIKEN cDNA A930037H05 gene [Source:MGI Symbol;Acc:MGI:1925689]	lncRNA	78439	-1.17525	-2.20706	1.94373	-1.13547	0.337538	0.0178911	0.0219761	0.478282
ENSMUSG00000109589	Gm45267	predicted gene 45267 [Source:MGI Symbol;Acc:MGI:5791103]	lncRNA		1.77186	-5.46837	7.53604	1.37812	0.215496	0.0346827	0.00222981	0.506634
ENSMUSG00000109710	Gm4974	predicted gene 4974 [Source:MGI Symbol;Acc:MGI:3646627]	processed_pseudogene		2.88834	4.84453	-4.115	1.17728	0.298284	0.0343998	0.0214953	0.816365
ENSMUSG00000109881	Gm45507	predicted gene 45507 [Source:MGI Symbol;Acc:MGI:5791343]	lncRNA		-40.3199	14.0536	-13.8184	1.01702	0.00474414	0.0125643	0.0202148	0.95319
ENSMUSG00000109945	Gm45601	predicted gene 45601 [Source:MGI Symbol;Acc:MGI:5791437]	lncRNA		-1.34182	-4.47873	4.99505	1.11528	0.630808	0.0120729	0.00797572	0.835891
ENSMUSG00000110238	Gm19269	predicted gene, 19269 [Source:MGI Symbol;Acc:MGI:5011454]	TEC		-2.47634	-3.80908	3.08754	-1.23369	0.102358	0.024304	0.0285564	0.676301
ENSMUSG00000111004	Gm48272	predicted gene, 48272 [Source:MGI Symbol;Acc:MGI:6097697]	processed_pseudogene		12.1827	-8.26455	11.2917	1.36628	0.00290226	0.00879853	0.000414713	0.639332
ENSMUSG00000111118	Gm6545	predicted gene 6545 [Source:MGI Symbol;Acc:MGI:3643874]	processed_pseudogene		-1.13304	-3.38418	2.07158	-1.63363	0.530931	0.0194759	0.0404774	0.155519
ENSMUSG00000111889	Gm48071	predicted gene, 48071 [Source:MGI Symbol;Acc:MGI:6097401]	lncRNA		1.85799	5.01821	-5.59279	-1.1145	0.434784	0.0268875	0.0213628	0.87072
ENSMUSG00000113076	Gm47088	predicted gene, 47088 [Source:MGI Symbol;Acc:MGI:6095816]	TEC		1.09877	-6.27188	6.09592	-1.02887	0.882471	0.0152258	0.021576	0.956855
ENSMUSG00000113328	Gm47260	predicted gene, 47260 [Source:MGI Symbol;Acc:MGI:6096093]	TEC		1.08497	-1.64446	1.561	-1.05347	0.569963	0.00795051	0.0140871	0.685194
ENSMUSG00000113841	Gm48701	predicted gene, 48701 [Source:MGI Symbol;Acc:MGI:6098338]	TEC		-1.12343	2.59822	-2.69989	-1.03913	0.806295	0.0105673	0.00783693	0.892872
ENSMUSG00000114536	Gm48837	predicted gene, 48837 [Source:MGI Symbol;Acc:MGI:6098566]	lncRNA		1.6178	-7.07248	8.9136	1.26032	0.50492	0.00407398	0.000928758	0.680355
ENSMUSG00000114539	Gm47921	predicted gene, 47921 [Source:MGI Symbol;Acc:MGI:6097176]	lncRNA		1.07274	-4.52229	3.85941	-1.17176	0.866265	0.00102712	0.0060123	0.567601
ENSMUSG00000114961	A930002C04Rik	RIKEN cDNA A930002C04 gene [Source:MGI Symbol;Acc:MGI:2442085]	lncRNA	319467	3.3158	5.93926	-6.6083	-1.11265	0.218444	0.0330931	0.0263136	0.894794
