# Supplementary material for: Aged lipid‐laden microglia display impaired responses to stroke
Source: EMBO Mol Med. 2022 Dec 21;15(2):e17175. doi: 10.15252/emmm.202217175 (PMC9906381; doi:10.15252/emmm.202217175)
Supplement: Supplementary file 10 — Dataset EV7 [file EMMM-15-e17175-s010.xlsx]

## Sheet: Sheet1
Dataset EV7: Overrepresentation analysis (ORA) of DEGs common in the comparisons: MICROGLIA OF 'OLD vs. YOUNG' and 'OLD-RENEWED vs. OLD' 4 days post-ischemia					Corresponding to Figure 4F
ONTOLOGY	ID	Description	qvalue	enriched genes
BP	GO:0035458	cellular response to interferon-beta	4.92337e-06	Ifi206/Ifi204/Ifi213/Tgtp2/F830016B08Rik/Gbp6
BP	GO:0035456	response to interferon-beta	9.05682e-06	Ifi206/Ifi204/Ifi213/Tgtp2/F830016B08Rik/Gbp6
BP	GO:0009615	response to virus	4.56584e-05	Irf7/Zbp1/Oasl2/Oas2/Rtp4/Isg15/Hyal3/Oasl1/Ifi27l2a
BP	GO:0034340	response to type I interferon	5.37222e-05	Irf7/Zbp1/Oas2/Isg15/Nlrc5
BP	GO:0032069	regulation of nuclease activity	0.000241312	Gzma/Oasl2/Oas2/Oasl1
BP	GO:1903901	negative regulation of viral life cycle	0.000681045	Fcnb/Oasl2/Oas2/Isg15/Oasl1
BP	GO:0060337	type I interferon signaling pathway	0.000681045	Irf7/Zbp1/Oas2/Nlrc5
BP	GO:0071357	cellular response to type I interferon	0.000681045	Irf7/Zbp1/Oas2/Nlrc5
BP	GO:0051607	defense response to virus	0.000681045	Irf7/Zbp1/Oasl2/Oas2/Rtp4/Isg15/Oasl1
BP	GO:1903900	regulation of viral life cycle	0.000681045	Fcnb/Oasl2/Oas2/Isg15/Oasl1/Trim30b
BP	GO:0060340	positive regulation of type I interferon-mediated signaling pathway	0.000681045	Irf7/Zbp1/Nlrc5
BP	GO:0060700	regulation of ribonuclease activity	0.000982949	Oasl2/Oas2/Oasl1
BP	GO:0044403	symbiotic process	0.000982949	Fcnb/Zbp1/Oasl2/Oas2/Isg15/Oasl1/Trim30b/Gbp6
BP	GO:0048525	negative regulation of viral process	0.00101603	Fcnb/Oasl2/Oas2/Isg15/Oasl1
BP	GO:0045089	positive regulation of innate immune response	0.0012457	Irf7/Fcnb/Zbp1/Ifi204/Nlrc5
BP	GO:0045071	negative regulation of viral genome replication	0.00163145	Oasl2/Oas2/Isg15/Oasl1
BP	GO:0050792	regulation of viral process	0.00163145	Fcnb/Oasl2/Oas2/Isg15/Oasl1/Trim30b
BP	GO:0016032	viral process	0.00183071	Fcnb/Zbp1/Oasl2/Oas2/Isg15/Oasl1/Trim30b
BP	GO:0043903	regulation of symbiotic process	0.0023022	Fcnb/Oasl2/Oas2/Isg15/Oasl1/Trim30b
BP	GO:0019058	viral life cycle	0.00236061	Fcnb/Oasl2/Oas2/Isg15/Oasl1/Trim30b
BP	GO:0060338	regulation of type I interferon-mediated signaling pathway	0.00315883	Irf7/Zbp1/Nlrc5
BP	GO:0002833	positive regulation of response to biotic stimulus	0.00426313	Irf7/Fcnb/Zbp1/Ifi204/Nlrc5
BP	GO:0002218	activation of innate immune response	0.008213	Fcnb/Zbp1/Ifi204
BP	GO:0045088	regulation of innate immune response	0.008213	Irf7/Fcnb/Zbp1/Ifi204/Nlrc5
BP	GO:0045069	regulation of viral genome replication	0.008213	Oasl2/Oas2/Isg15/Oasl1
BP	GO:0001959	regulation of cytokine-mediated signaling pathway	0.0123618	Nol3/Irf7/Zbp1/Nlrc5
BP	GO:0001961	positive regulation of cytokine-mediated signaling pathway	0.0129037	Irf7/Zbp1/Nlrc5
BP	GO:0019079	viral genome replication	0.0140845	Oasl2/Oas2/Isg15/Oasl1
BP	GO:0048839	inner ear development	0.0149719	Tcap/Igf1/Hpca/Plppr4/Ifi204
BP	GO:0060759	regulation of response to cytokine stimulus	0.0149719	Nol3/Irf7/Zbp1/Nlrc5
BP	GO:0060760	positive regulation of response to cytokine stimulus	0.0162952	Irf7/Zbp1/Nlrc5
BP	GO:0043500	muscle adaptation	0.016408	Tcap/Nol3/Igf1/Ptk2
BP	GO:0019221	cytokine-mediated signaling pathway	0.0230115	Ccl8/Nol3/Irf7/Zbp1/Oas2/Nlrc5
BP	GO:0043583	ear development	0.024087	Tcap/Igf1/Hpca/Plppr4/Ifi204
BP	GO:0031349	positive regulation of defense response	0.0402177	Irf7/Fcnb/Zbp1/Ifi204/Nlrc5
BP	GO:0032103	positive regulation of response to external stimulus	0.0402177	Ptk2/Irf7/Fcnb/Zbp1/Ifi204/Nlrc5
BP	GO:0002831	regulation of response to biotic stimulus	0.0455755	Irf7/Fcnb/Zbp1/Ifi204/Nlrc5
BP	GO:0071347	cellular response to interleukin-1	0.0487055	Ccl8/Zbp1/Hyal3
BP	GO:0009749	response to glucose	0.0566956	Crhr2/Igf1/Ildr2/Vsnl1
BP	GO:0009746	response to hexose	0.0584344	Crhr2/Igf1/Ildr2/Vsnl1
BP	GO:0034284	response to monosaccharide	0.0584344	Crhr2/Igf1/Ildr2/Vsnl1
BP	GO:0045445	myoblast differentiation	0.0657385	Ccl8/Nol3/Igf1
BP	GO:0070555	response to interleukin-1	0.0703483	Ccl8/Zbp1/Hyal3
BP	GO:0009743	response to carbohydrate	0.0707424	Crhr2/Igf1/Ildr2/Vsnl1
BP	GO:0043502	regulation of muscle adaptation	0.0734959	Nol3/Igf1/Ptk2
BP	GO:0003300	cardiac muscle hypertrophy	0.0774368	Tcap/Igf1/Ptk2
BP	GO:0045778	positive regulation of ossification	0.0774368	Igf1/Isg15/Ifi204
